# Supplementary material for: Use of digital gene expression to discriminate gene expression differences in early generations of resynthesized Brassica napus and its diploid progenitors
Source: BMC Genomics. 2013 Feb 1;14:72. doi: 10.1186/1471-2164-14-72 (PMC3608150; doi:10.1186/1471-2164-14-72)
Supplement: Additional file 2: S2 — Summary of tag mapping in DGE analysis for seven libraries. [file 1471-2164-14-72-S2.xls]

## Sheet: Sheet1
DGE results for B.rapa, B.oleracea, B.napus-F1, B.napus-F2, B.napus-F3, B.napus-F4 and B.napus-N
B.rapa								B.oleracea								B.napus-F1								B.napus-F2								B.napus-F3								B.napus-F4								B.napus-N
1 Reference Tag Database								1 Reference Tag Database								1 Reference Tag Database								1 Reference Tag Database								1 Reference Tag Database								1 Reference Tag Database								1 Reference Tag Database
Reference Gene	41174							Reference Gene	41174							Reference Gene	41174							Reference Gene	41174							Reference Gene	41174							Reference Gene	41174							Reference Gene	41174
Genes With CATG Site	38894	0.9446						Genes With CATG Site	38894	0.9446						Genes With CATG Site	38894	0.9446						Genes With CATG Site	38894	0.9446						Genes With CATG Site	38894	0.9446						Genes With CATG Site	38894	0.9446						Genes With CATG Site	38894
# of Total Reference Tags	306650							# of Total Reference Tags	306650							# of Total Reference Tags	306650							# of Total Reference Tags	306650							# of Total Reference Tags	306650							# of Total Reference Tags	306650							# of Total Reference Tags	306650
# of Unambiguous Tags	294755	0.9612						# of Unambiguous Tags	294755	0.9612						# of Unambiguous Tags	294755	0.9612						# of Unambiguous Tags	294755	0.9612						# of Unambiguous Tags	294755	0.9612						# of Unambiguous Tags	294755	0.9612						# of Unambiguous Tags	294755
# of Ambiguous tags	11895							# of Ambiguous tags	11895							# of Ambiguous tags	11895							# of Ambiguous tags	11895							# of Ambiguous tags	11895							# of Ambiguous tags	11895							# of Ambiguous tags	11895
Note: We take all CATG*** tags in a gene, not only the 3' end one, as its reference tags.								Note: We take all CATG*** tags in a gene, not only the 3' end one, as its reference tags.								Note: We take all CATG*** tags in a gene, not only the 3' end one, as its reference tags.								Note: We take all CATG*** tags in a gene, not only the 3' end one, as its reference tags.								Note: We take all CATG*** tags in a gene, not only the 3' end one, as its reference tags.								Note: We take all CATG*** tags in a gene, not only the 3' end one, as its reference tags.								Note: We take all CATG*** tags in a gene, not only the 3' end one, as its reference tags.
2 Solexa Tag Library								2 Solexa Tag Library								2 Solexa Tag Library								2 Solexa Tag Library								2 Solexa Tag Library								2 Solexa Tag Library								2 Solexa Tag Library
	Distinct Tag		Total Tag Number						Distinct Tag		Total Tag Number						Distinct Tag		Total Tag Number						Distinct Tag		Total Tag Number						Distinct Tag		Total Tag Number						Distinct Tag		Total Tag Number						Distinct Tag
Raw Data	293575	1	6178564	1				Raw Data	243895	1	6059222	1				Raw Data	331406	1	6155227	1				Raw Data	275597	1	6092805	1				Raw Data	284202	1	6142098	1				Raw Data	272986	1	5938583	1				Raw Data	269285
Tags Containing N	932	0.0032	1161	0.0002				Tags Containing N	2603	0.0107	3971	0.0007				Tags Containing N	2513	0.0076	3590	0.0006				Tags Containing N	2243	0.0081	3725	0.0006				Tags Containing N	2249	0.0079	3656	0.0006				Tags Containing N	2525	0.0092	4036	0.0007				Tags Containing N	2370
Adaptors	101	0.0003	106	0				Adaptors	59	0.0002	63	0				Adaptors	67	0.0002	69	0				Adaptors	70	0.0003	76	0				Adaptors	52	0.0002	52	0				Adaptors	73	0.0003	77	0				Adaptors	57
Tag CopyNum <2	159043	0.5417	159043	0.0257				Tag CopyNum <2	124462	0.5103	124462	0.0205				Tag CopyNum <2	129398	0.3905	129398	0.021				Tag CopyNum <2	138881	0.5039	138881	0.0228				Tag CopyNum <2	147180	0.5179	147180	0.024				Tag CopyNum <2	135531	0.4965	135531	0.0228				Tag CopyNum <2	137891
Clean Tag	133499	0.4547	6018254	0.9741				Clean Tag	116771	0.4788	5930726	0.9788				Clean Tag	199428	0.6018	6022170	0.9784				Clean Tag	134403	0.4877	5950123	0.9766				Clean Tag	134721	0.474	5991210	0.9754				Clean Tag	134857	0.494	5798939	0.9765				Clean Tag	128967
CopyNum >=2	133499	1	6018254	1				CopyNum >=2	116771	1	5930726	1				CopyNum >=2	199428	1	6022170	1				CopyNum >=2	134403	1	5950123	1				CopyNum >=2	134721	1	5991210	1				CopyNum >=2	134857	1	5798939	1				CopyNum >=2	128967
CopyNum >5	59513	0.4458	5807121	0.9649				CopyNum >5	55790	0.4778	5755366	0.9704				CopyNum >5	79138	0.3968	5675071	0.9424				CopyNum >5	60780	0.4522	5739167	0.9645				CopyNum >5	62193	0.4616	5782337	0.9651				CopyNum >5	60775	0.4507	5586366	0.9633				CopyNum >5	60633
CopyNum >10	39589	0.2965	5655574	0.9397				CopyNum >10	38989	0.3339	5627592	0.9489				CopyNum >10	48738	0.2444	5445388	0.9042				CopyNum >10	40859	0.304	5587200	0.939				CopyNum >10	42001	0.3118	5628612	0.9395				CopyNum >10	40303	0.2989	5430474	0.9365				CopyNum >10	41805
CopyNum >20	25047	0.1876	5441800	0.9042				CopyNum >20	26491	0.2269	5443424	0.9178				CopyNum >20	28601	0.1434	5152118	0.8555				CopyNum >20	25908	0.1928	5367745	0.9021				CopyNum >20	26862	0.1994	5406036	0.9023				CopyNum >20	25437	0.1886	5212338	0.8988				CopyNum >20	27260
CopyNum >50	12200	0.0914	5031444	0.836				CopyNum >50	13997	0.1199	5039987	0.8498				CopyNum >50	13290	0.0666	4669923	0.7755				CopyNum >50	12632	0.094	4944532	0.831				CopyNum >50	13280	0.0986	4970740	0.8297				CopyNum >50	12443	0.0923	4798493	0.8275				CopyNum >50	13786
CopyNum >100	6558	0.0491	4632642	0.7698				CopyNum >100	7812	0.0669	4601571	0.7759				CopyNum >100	7128	0.0357	4234925	0.7032				CopyNum >100	6673	0.0496	4524143	0.7603				CopyNum >100	7033	0.0522	4529852	0.7561				CopyNum >100	6759	0.0501	4395954	0.7581				CopyNum >100	7530
3 Tag Mapping								3 Tag Mapping								3 Tag Mapping								3 Tag Mapping								3 Tag Mapping								3 Tag Mapping								3 Tag Mapping
	Distinct Tag		Total Tag Number		Number of Gene				Distinct Tag		Total Tag Number		Number of Gene				Distinct Tag		Total Tag Number		Number of Gene				Distinct Tag		Total Tag Number		Number of Gene				Distinct Tag		Total Tag Number		Number of Gene				Distinct Tag		Total Tag Number		Number of Gene				Distinct Tag
Clean Tag	133499		6018254		41174			Clean Tag	116771		5930726		41174			Clean Tag	199428		6022170		41174			Clean Tag	134403		5950123		41174			Clean Tag	134721		5991210		41174			Clean Tag	134857		5798939		41174			Clean Tag	128967
Perfect Match(Sense)								Perfect Match(Sense)								Perfect Match(Sense)								Perfect Match(Sense)								Perfect Match(Sense)								Perfect Match(Sense)								Perfect Match(Sense)
1 tag->1 gene	14475	0.1084	729215	0.1212	10277	0.2496		1 tag->1 gene	10918	0.0935	560463	0.0945	8609	0.2091		1 tag->1 gene	31408	0.1575	1164028	0.1933	16245	0.3945		1 tag->1 gene	17204	0.128	895672	0.1505	11590	0.2815		1 tag->1 gene	14682	0.109	621225	0.1037	10354	0.2515		1 tag->1 gene	17918	0.1329	881327	0.152	11913	0.2893		1 tag->1 gene	15312
1 tag->n gene	1551	0.0116	90443	0.015	2869	0.0697		1 tag->n gene	1291	0.0111	96798	0.0163	2497	0.0606		1 tag->n gene	2899	0.0145	194798	0.0323	4601	0.1117		1 tag->n gene	1826	0.0136	113328	0.019	3296	0.0801		1 tag->n gene	1605	0.0119	69240	0.0116	2883	0.07		1 tag->n gene	1862	0.0138	106488	0.0184	3367	0.0818		1 tag->n gene	1586
1bp MisMatch(Sense)								1bp MisMatch(Sense)								1bp MisMatch(Sense)								1bp MisMatch(Sense)								1bp MisMatch(Sense)								1bp MisMatch(Sense)								1bp MisMatch(Sense)
1 tag->1 gene	8502	0.0637	423811	0.0704	5552	0.1348		1 tag->1 gene	7954	0.0681	417115	0.0703	5780	0.1404		1 tag->1 gene	14853	0.0745	440479	0.0731	9068	0.2202		1 tag->1 gene	8738	0.065	482460	0.0811	5963	0.1448		1 tag->1 gene	7643	0.0567	381428	0.0637	5253	0.1276		1 tag->1 gene	8781	0.0651	461956	0.0797	6031	0.1465		1 tag->1 gene	8269
1 tag->n gene	1619	0.0121	86206	0.0143	2341	0.0569		1 tag->n gene	1471	0.0126	76780	0.0129	2318	0.0563		1 tag->n gene	2645	0.0133	154989	0.0257	3841	0.0933		1 tag->n gene	1634	0.0122	78665	0.0132	2482	0.0603		1 tag->n gene	1408	0.0105	66767	0.0111	2201	0.0535		1 tag->n gene	1603	0.0119	97379	0.0168	2514	0.0611		1 tag->n gene	1536
Perfect Match(AntiSense)								Perfect Match(AntiSense)								Perfect Match(AntiSense)								Perfect Match(AntiSense)								Perfect Match(AntiSense)								Perfect Match(AntiSense)								Perfect Match(AntiSense)
1 tag->1 gene	10938	0.0819	400175	0.0665	8194	0.199		1 tag->1 gene	7790	0.0667	310476	0.0524	6451	0.1567		1 tag->1 gene	24106	0.1209	726004	0.1206	13676	0.3322		1 tag->1 gene	13042	0.097	478652	0.0804	9395	0.2282		1 tag->1 gene	10900	0.0809	296239	0.0494	8197	0.1991		1 tag->1 gene	13610	0.1009	499387	0.0861	9550	0.2319		1 tag->1 gene	11519
1 tag->n gene	898	0.0067	86356	0.0143	1701	0.0413		1 tag->n gene	759	0.0065	72573	0.0122	1475	0.0358		1 tag->n gene	1803	0.009	152743	0.0254	2952	0.0717		1 tag->n gene	1047	0.0078	127121	0.0214	1938	0.0471		1 tag->n gene	907	0.0067	81451	0.0136	1737	0.0422		1 tag->n gene	1080	0.008	101949	0.0176	1986	0.0482		1 tag->n gene	931
1bp MisMatch(AntiSense)								1bp MisMatch(AntiSense)								1bp MisMatch(AntiSense)								1bp MisMatch(AntiSense)								1bp MisMatch(AntiSense)								1bp MisMatch(AntiSense)								1bp MisMatch(AntiSense)
1 tag->1 gene	5499	0.0412	126647	0.021	3869	0.094		1 tag->1 gene	5271	0.0451	186996	0.0315	4116	0.1		1 tag->1 gene	9281	0.0465	164900	0.0274	6580	0.1598		1 tag->1 gene	5472	0.0407	159398	0.0268	4112	0.0999		1 tag->1 gene	4771	0.0354	116844	0.0195	3556	0.0864		1 tag->1 gene	5453	0.0404	128921	0.0222	4111	0.0998		1 tag->1 gene	5461
1 tag->n gene	785	0.0059	22056	0.0037	1139	0.0277		1 tag->n gene	766	0.0066	26642	0.0045	1209	0.0294		1 tag->n gene	1275	0.0064	27464	0.0046	1902	0.0462		1 tag->n gene	818	0.0061	18763	0.0032	1242	0.0302		1 tag->n gene	697	0.0052	19539	0.0033	1055	0.0256		1 tag->n gene	815	0.006	18490	0.0032	1258	0.0306		1 tag->n gene	744
All Tag Mapping to Sense Gene	26147	0.1959	1329675	0.2209	14807	0.3596		All Tag Mapping to Sense Gene	21634	0.1853	1151156	0.1941	14378	0.3492		All Tag Mapping to Sense Gene	51805	0.2598	1954294	0.3245	20948	0.5088		All Tag Mapping to Sense Gene	29402	0.2188	1570125	0.2639	16240	0.3944		All Tag Mapping to Sense Gene	25338	0.1881	1138660	0.1901	14762	0.3585		All Tag Mapping to Sense Gene	30164	0.2237	1547150	0.2668	16441	0.3993		All Tag Mapping to Sense Gene	26703
Unambiguous Tag Mapping to Sense Gene	22977	0.1721	1153026	0.1916	12426	0.3018		Unambiguous Tag Mapping to Sense Gene	18872	0.1616	977578	0.1648	11901	0.289		Unambiguous Tag Mapping to Sense Gene	46261	0.232	1604507	0.2664	18408	0.4471		Unambiguous Tag Mapping to Sense Gene	25942	0.193	1378132	0.2316	13687	0.3324		Unambiguous Tag Mapping to Sense Gene	22325	0.1657	1002653	0.1674	12404	0.3013		Unambiguous Tag Mapping to Sense Gene	26699	0.198	1343283	0.2316	13954	0.3389		Unambiguous Tag Mapping to Sense Gene	23581
All Tag Mapping to Anti-Sense Gene	18120	0.1357	635234	0.1056	11390	0.2766		All Tag Mapping to Anti-Sense Gene	14586	0.1249	596687	0.1006	10800	0.2623		All Tag Mapping to Anti-Sense Gene	36465	0.1828	1071111	0.1779	17288	0.4199		All Tag Mapping to Anti-Sense Gene	20379	0.1516	783934	0.1318	12585	0.3057		All Tag Mapping to Anti-Sense Gene	17275	0.1282	514073	0.0858	11278	0.2739		All Tag Mapping to Anti-Sense Gene	20958	0.1554	748747	0.1291	12751	0.3097		All Tag Mapping to Anti-Sense Gene	18655
Unambiguous Tag Mapping to Anti-Sense Gene	16437	0.1231	526822	0.0875	9874	0.2398		Unambiguous Tag Mapping to Anti-Sense Gene	13061	0.1119	497472	0.0839	9192	0.2232		Unambiguous Tag Mapping to Anti-Sense Gene	33387	0.1674	890904	0.1479	15554	0.3778		Unambiguous Tag Mapping to Anti-Sense Gene	18514	0.1377	638050	0.1072	11036	0.268		Unambiguous Tag Mapping to Anti-Sense Gene	15671	0.1163	413083	0.0689	9767	0.2372		Unambiguous Tag Mapping to Anti-Sense Gene	19063	0.1414	628308	0.1083	11129	0.2703		Unambiguous Tag Mapping to Anti-Sense Gene	16980
All Tag Mapping to Gene (Sense & Anti-Senese)	44267	0.3316	1964909	0.3265	19023	0.462		All Tag Mapping to Gene (Sense & Anti-Senese)	36220	0.3102	1747843	0.2947	18547	0.4505		All Tag Mapping to Gene (Sense & Anti-Senese)	88270	0.4426	3025405	0.5024	24383	0.5922		All Tag Mapping to Gene (Sense & Anti-Senese)	49781	0.3704	2354059	0.3956	20659	0.5017		All Tag Mapping to Gene (Sense & Anti-Senese)	42613	0.3163	1652733	0.2759	18881	0.4586		All Tag Mapping to Gene (Sense & Anti-Senese)	51122	0.3791	2295897	0.3959	20692	0.5026		All Tag Mapping to Gene (Sense & Anti-Senese)	45358
Unambiguous Tag Mapping to Gene (Sense & Anti-Sense)	39414	0.2952	1679848	0.2791	16574	0.4025		Unambiguous Tag Mapping to Gene (Sense & Anti-Sense)	31933	0.2735	1475050	0.2487	15970	0.3879		Unambiguous Tag Mapping to Gene (Sense & Anti-Sense)	79648	0.3994	2495411	0.4144	22059	0.5358		Unambiguous Tag Mapping to Gene (Sense & Anti-Sense)	44456	0.3308	2016182	0.3388	18155	0.4409		Unambiguous Tag Mapping to Gene (Sense & Anti-Sense)	37996	0.282	1415736	0.2363	16479	0.4002		Unambiguous Tag Mapping to Gene (Sense & Anti-Sense)	45762	0.3393	1971591	0.34	18196	0.4419		Unambiguous Tag Mapping to Gene (Sense & Anti-Sense)	40561
Mapping to Genome								Mapping to Genome								Mapping to Genome								Mapping to Genome								Mapping to Genome								Mapping to Genome								Mapping to Genome
Perfect Match								Perfect Match								Perfect Match								Perfect Match								Perfect Match								Perfect Match								Perfect Match
1 tag->1 position	23585	0.1767	1695112	0.2817				1 tag->1 position	12754	0.1092	1134971	0.1914				1 tag->1 position	27553	0.1382	1237952	0.2056				1 tag->1 position	24382	0.1814	1554035	0.2612				1 tag->1 position	25592	0.19	1801078	0.3006				1 tag->1 position	24794	0.1839	1598650	0.2757				1 tag->1 position	22891
1 tag->n position	818	0.0061	30989	0.0051				1 tag->n position	548	0.0047	28973	0.0049				1 tag->n position	1042	0.0052	35887	0.006				1 tag->n position	911	0.0068	35000	0.0059				1 tag->n position	883	0.0066	36438	0.0061				1 tag->n position	887	0.0066	31022	0.0053				1 tag->n position	861
1bp Mismatch								1bp Mismatch								1bp Mismatch								1bp Mismatch								1bp Mismatch								1bp Mismatch								1bp Mismatch
1 tag->1 position	17341	0.1299	651662	0.1083				1 tag->1 position	15131	0.1296	843998	0.1423				1 tag->1 position	18711	0.0938	448842	0.0745				1 tag->1 position	15035	0.1119	626653	0.1053				1 tag->1 position	16716	0.1241	715588	0.1194				1 tag->1 position	14878	0.1103	552552	0.0953				1 tag->1 position	14816
1 tag->n position	2332	0.0175	60155	0.01				1 tag->n position	2270	0.0194	97390	0.0164				1 tag->n position	2592	0.013	54297	0.009				1 tag->n position	2006	0.0149	74856	0.0126				1 tag->n position	2489	0.0185	105887	0.0177				1 tag->n position	2031	0.0151	50348	0.0087				1 tag->n position	2121
Unknown Tag	45156	0.3382	1615427	0.2684				Unknown Tag	49848	0.4269	2077551	0.3503				Unknown Tag	61260	0.3072	1219787	0.2025				Unknown Tag	42288	0.3146	1305520	0.2194				Unknown Tag	46428	0.3446	1679486	0.2803				Unknown Tag	41145	0.3051	1270470	0.2191				Unknown Tag	42920
Copy Num >=2	45156	1	1615427	1				Copy Num >=2	49848	1	2077551	1				Copy Num >=2	61260	1	1219787	1				Copy Num >=2	42288	1	1305520	1				Copy Num >=2	46428	1	1679486	1				Copy Num >=2	41145	1	1270470	1				Copy Num >=2	42920
Copy Num >5	18230	0.4037	1539403	0.9529				Copy Num >5	22562	0.4526	1999615	0.9625				Copy Num >5	19659	0.3209	1104058	0.9051				Copy Num >5	17334	0.4099	1234753	0.9458				Copy Num >5	19983	0.4304	1603822	0.9549				Copy Num >5	16821	0.4088	1201665	0.9458				Copy Num >5	18456
Copy Num >10	11640	0.2578	1489370	0.922				Copy Num >10	15374	0.3084	1945070	0.9362				Copy Num >10	11511	0.1879	1042735	0.8549				Copy Num >10	11157	0.2638	1187690	0.9097				Copy Num >10	12965	0.2792	1550465	0.9232				Copy Num >10	10651	0.2589	1154708	0.9089				Copy Num >10	12104
Copy Num >20	7069	0.1565	1422497	0.8806				Copy Num >20	10096	0.2025	1867341	0.8988				Copy Num >20	6470	0.1056	969679	0.795				Copy Num >20	6648	0.1572	1121635	0.8591				Copy Num >20	7971	0.1717	1477597	0.8798				Copy Num >20	6402	0.1556	1092461	0.8599				Copy Num >20	7571
Copy Num >50	3258	0.0721	1301728	0.8058				Copy Num >50	5138	0.1031	1707566	0.8219				Copy Num >50	2792	0.0456	854947	0.7009				Copy Num >50	3010	0.0712	1007253	0.7715				Copy Num >50	3683	0.0793	1340283	0.798				Copy Num >50	2909	0.0707	981721	0.7727				Copy Num >50	3541
Copy Num >100	1677	0.0371	1190800	0.7371				Copy Num >100	2767	0.0555	1540107	0.7413				Copy Num >100	1431	0.0234	758988	0.6222				Copy Num >100	1496	0.0354	901153	0.6903				Copy Num >100	1869	0.0403	1211978	0.7216				Copy Num >100	1473	0.0358	880191	0.6928				Copy Num >100	1865
[truncated: 5 more columns]
