# Supplementary material for: Use of digital gene expression to discriminate gene expression differences in early generations of resynthesized Brassica napus and its diploid progenitors
Source: BMC Genomics. 2013 Feb 1;14:72. doi: 10.1186/1471-2164-14-72 (PMC3608150; doi:10.1186/1471-2164-14-72)
Supplement: Additional file 4: S4 — List of all genes identified by DGE. The first column represents names of the identified genes. Br_sense_raw and Br_antisense_raw mean the number of tags mapped to sense and antisense genes identified in DGE library of B. rapa. Br_sense_norm and Br_antisense_norm mean total times of detected tags per million in DGE library of B. rapa. GO Component, GO Function and GO Process mean the three main categories (cellular component, molecular function and biological process) in the GO classification, respectively. [file 1471-2164-14-72-S4.xls]

## Sheet: All_mapped_gene
Gene	GO_component	GO_function	GO_process	Blast nr	Br_sense_raw	Br_sense_nom	Br_antisense_raw	Br_antisense_nom	Bo_sense_raw	Bo_sense_nom	Bo_antisense_raw	Bo_antisense_nom	Bn-F1_sense_raw	Bn-F1_sense_nom	Bn-F1_antisense_raw	Bn-F1_antisense_nom	Bn-F2_sense_raw	Bn-F2_sense_nom	Bn-F2_antisense_raw	Bn-F2_antisense_nom	Bn-F3_sense_raw	Bn-F3_sense_nom	Bn-F3_antisense_raw	Bn-F3_antisense_nom	Bn-F4_sense_raw	Bn-F4_sense_nom	Bn-F4_antisense_raw	Bn-F4_antisense_nom	Bn-N_sense_raw	Bn-N_sense_nom	Bn-N_antisense_raw	Bn-N_antisense_nom
Bra000002	GO:0044464//cell part	-	-	gi|15224291|ref|NP_181282.1|/1.10132e-62/nodulin MtN21 family protein [Arabidopsis thaliana]	10	1.66							5	0.83			6	1.01			9	1.5			13	2.24			12	2.06
Bra000003	-	-	-	gi|297823595|ref|XP_002879680.1|/7.16938e-37/hypothetical protein ARALYDRAFT_902892 [Arabidopsis lyrata subsp. lyrata]	4	0.66	2	0.33	3	0.51	2	0.34	2	0.33	8	1.33	4	0.67	6	1.01	2	0.33			7	1.21	3	0.52	11	1.89	3	0.52
Bra000005	GO:0043231//intracellular membrane-bounded organelle;GO:0044444//cytoplasmic part	-	-	gi|297827265|ref|XP_002881515.1|/2.00355e-105/hypothetical protein ARALYDRAFT_482750 [Arabidopsis lyrata subsp. lyrata]	4	0.66	43	7.14	2	0.34	64	10.79	5	0.83	112	18.6			71	11.93	5	0.83	70	11.68	2	0.34	32	5.52	7	1.2	53	9.1
Bra000007	-	GO:0046872//metal ion binding;GO:0003824//catalytic activity	-	gi|18404466|ref|NP_565865.1|/4.73466e-39/zinc finger (C3HC4-type RING finger) family protein [Arabidopsis thaliana]	7	1.16	5	0.83					7	1.16	2	0.33	3	0.5	6	1.01			2	0.33	3	0.52	6	1.03
Bra000012	-	GO:0001071//nucleic acid binding transcription factor activity	GO:0006351//transcription, DNA-dependent	gi|15224338|ref|NP_181301.1|/0/scarecrow-like transcription factor 9 (SCL9) [Arabidopsis thaliana]	9	1.5			11	1.85			20	3.32	2	0.33	7	1.18	2	0.34	14	2.34			12	2.07			11	1.89
Bra000014	GO:0016020//membrane	GO:0016830//carbon-carbon lyase activity	GO:0006633//fatty acid biosynthetic process;GO:0007275//multicellular organismal development;GO:0006081//cellular aldehyde metabolic process	gi|186506220|ref|NP_001118464.1|/8.80075e-82/catalytic/ iron ion binding / oxidoreductase [Arabidopsis thaliana]	3	0.5			2	0.34
Bra000018	GO:0043231//intracellular membrane-bounded organelle;GO:0044444//cytoplasmic part	GO:0050661//NADP binding;GO:0004033//aldo-keto reductase activity	GO:0006970//response to osmotic stress;GO:0010038//response to metal ion	gi|312281947|dbj|BAJ33839.1|/1.77579e-97/unnamed protein product [Thellungiella halophila]	3	0.5							77	12.79			16	2.69			2	0.33			44	7.59			32	5.5
Bra000024	GO:0009528//plastid inner membrane	-	GO:0048827//phyllome development	gi|297823657|ref|XP_002879711.1|/1.08692e-129/hypothetical protein ARALYDRAFT_482793 [Arabidopsis lyrata subsp. lyrata]	2	0.33							41	6.81	4	0.66	2	0.34							7	1.21
Bra000031	-	-	-	gi|297823673|ref|XP_002879719.1|/3.24868e-90/soul heme-binding family protein [Arabidopsis lyrata subsp. lyrata]	5	0.83	7	1.16	8	1.35	32	5.4	47	7.8	25	4.15	4	0.67	25	4.2	5	0.83	2	0.33	17	2.93	12	2.07	5	0.86	15	2.58
Bra000036	-	-	-	gi|28950787|gb|AAO63317.1|/8.05047e-37/At2g38025 [Arabidopsis thaliana]	11	1.83			5	0.84	2	0.34	19	3.16	24	3.99	8	1.34			13	2.17	3	0.5	9	1.55	2	0.34	17	2.92	4	0.69
Bra000037	GO:0009526//plastid envelope;GO:0043234//protein complex;GO:0009532//plastid stroma	GO:0016421//CoA carboxylase activity	GO:0006631//fatty acid metabolic process	gi|254847679|gb|ACT83680.1|/0/chloroplast carboxyltransferase alpha subunit [Brassica napus]	5	0.83			5	0.84	9	1.52	22	3.65	6	1	10	1.68	4	0.67	2	0.33	4	0.67	7	1.21	2	0.34			2	0.34
Bra000038	GO:0043231//intracellular membrane-bounded organelle	GO:0003676//nucleic acid binding;GO:0001071//nucleic acid binding transcription factor activity	GO:0006351//transcription, DNA-dependent	gi|3335378|gb|AAC27179.1|/1.87298e-65/putative MYB family transcription factor [Arabidopsis thaliana]	24	3.99			62	10.45			23	3.82			48	8.07			63	10.52			20	3.45			26	4.46
Bra000044	GO:0031225//anchored to membrane	GO:0004672//protein kinase activity;GO:0008081//phosphoric diester hydrolase activity;GO:0032559	GO:0010383;GO:0009913//epidermal cell differentiation;GO:0019400;GO:0000904//cell morphogenesis involved in differentiation;GO:0006464//protein modification process	gi|224061123|ref|XP_002300353.1|/0/predicted protein [Populus trichocarpa]	20	3.32			13	2.19			19	3.16			14	2.35			10	1.67			45	7.76	2	0.34	45	7.73
Bra000047	GO:0009532//plastid stroma	GO:0015036//disulfide oxidoreductase activity	GO:0006811//ion transport;GO:0019725//cellular homeostasis	gi|18404699|ref|NP_565885.1|/3.41837e-86/CXIP2 (CAX-INTERACTING PROTEIN 2); electron carrier/ protein disulfide oxidoreductase [Arabidopsis thaliana]	7	1.16	202	33.56	7	1.18	335	56.49	30	4.98	546	90.66	13	2.18	325	54.62	15	2.5	252	42.06	12	2.07	244	42.08	19	3.26	575	98.74
Bra000048	-	GO:0005488//binding	-	gi|240255605|ref|NP_001030839.5|/0/ETO1 (ETHYLENE OVERPRODUCER 1); protein binding, bridging [Arabidopsis thaliana]	10	1.66			2	0.34			40	6.64			6	1.01			5	0.83			26	4.48			17	2.92
Bra000053	-	-	-	gi|20197242|gb|AAC28772.2|/9.5495e-104/expressed protein [Arabidopsis thaliana]	13	2.16			23	3.88			4	0.66			13	2.18			9	1.5			11	1.9			14	2.4
Bra000055	GO:0044464//cell part	GO:0015291//secondary active transmembrane transporter activity	GO:0015893//drug transport	gi|297823717|ref|XP_002879741.1|/5.93718e-179/mate efflux family protein [Arabidopsis lyrata subsp. lyrata]	243	40.38	20	3.32	139	23.44	6	1.01	174	28.89	27	4.48	179	30.08	13	2.18	208	34.72	13	2.17	244	42.08	10	1.72	265	45.51	11	1.89
Bra000060	-	GO:0008483//transaminase activity;GO:0048037//cofactor binding	GO:0031669//cellular response to nutrient levels	gi|312282239|dbj|BAJ33985.1|/0/unnamed protein product [Thellungiella halophila]	141	23.43	2	0.33	21	3.54	2	0.34	53	8.8	6	1	129	21.68	2	0.34	317	52.91	4	0.67	102	17.59	4	0.69	461	79.17	2	0.34
Bra000063	-	-	-	gi|145360752|ref|NP_565889.2|/5.7574e-29/unknown protein [Arabidopsis thaliana]	10	1.66							35	5.81			14	2.35			6	1			17	2.93			22	3.78
Bra000073	-	-	-	gi|297799838|ref|XP_002867803.1|/3.36408e-06/expressed protein [Arabidopsis lyrata subsp. lyrata]	3	0.5							18	2.99	2	0.33													8	1.37
Bra000079	-	-	-	gi|75216986|sp|Q9ZVI6.1|LOR8_ARATH/3.70987e-90/RecName: Full=Protein LURP-one-related 8	3	0.5							13	2.16											2	0.34			3	0.52
Bra000081	-	GO:0016740//transferase activity	-	gi|225439039|ref|XP_002264525.1|/7.05069e-133/PREDICTED: hypothetical protein [Vitis vinifera]	91	15.12			22	3.71			21	3.49			40	6.72			49	8.18			35	6.04			39	6.7
Bra000089	GO:0016020//membrane	GO:0016791//phosphatase activity	-	gi|18404847|ref|NP_565895.1|/3.18608e-97/haloacid dehalogenase-like hydrolase family protein [Arabidopsis thaliana]	21	3.49	44	7.31	5	0.84	10	1.69	60	9.96	172	28.56	30	5.04	22	3.7	5	0.83	14	2.34	29	5	64	11.04	15	2.58	40	6.87
Bra000092	-	-	-	gi|297823763|ref|XP_002879764.1|/3.2766e-57/binding protein [Arabidopsis lyrata subsp. lyrata]	2	0.33	3	0.5			2	0.34	18	2.99	18	2.99			3	0.5					7	1.21	5	0.86	16	2.75	7	1.2
Bra000093	-	-	-	gi|297827469|ref|XP_002881617.1|/6.88637e-66/hypothetical protein ARALYDRAFT_482891 [Arabidopsis lyrata subsp. lyrata]	6	1			2	0.34			5	0.83			3	0.5							4	0.69			11	1.89
Bra000098	-	-	-	gi|42571125|ref|NP_973636.1|/1.34175e-103/unknown protein [Arabidopsis thaliana]	13	2.16			59	9.95			49	8.14			71	11.93			26	4.34			12	2.07			39	6.7
Bra000102	-	GO:0005515//protein binding	-	gi|297820214|ref|XP_002877990.1|/2.94675e-16/hypothetical protein ARALYDRAFT_906872 [Arabidopsis lyrata subsp. lyrata]	36	5.98	23	3.82	349	58.85	24	4.05	46	7.64	30	4.98	58	9.75	26	4.37	37	6.18	16	2.67	79	13.62	24	4.14	104	17.86	35	6.01
Bra000103	GO:0005667//transcription factor complex	GO:0003677//DNA binding	GO:0006351//transcription, DNA-dependent;GO:0006950//response to stress	gi|3928077|gb|AAC79603.1|/1.86673e-50/unknown protein [Arabidopsis thaliana]	8	1.33			8	1.35			14	2.32			8	1.34			5	0.83			18	3.1			16	2.75
Bra000105	-	GO:0046872//metal ion binding;GO:0004674//protein serine/threonine kinase activity;GO:0032559	GO:0006464//protein modification process	gi|297827481|ref|XP_002881623.1|/1.86448e-116/calcium-dependent protein kinase 20 [Arabidopsis lyrata subsp. lyrata]	10	1.66			6	1.01			5	0.83			7	1.18			9	1.5			7	1.21
Bra000111	GO:0031224//intrinsic to membrane	GO:0005372//water transmembrane transporter activity	GO:0051707//response to other organism;GO:0006810//transport	gi|119720830|gb|ABL97985.1|/1.17515e-50/water channel protein [Brassica rapa]	3	0.5	2	0.33					2	0.33											8	1.38	3	0.52	2	0.34
Bra000112	GO:0009536//plastid	GO:0016407//acetyltransferase activity	-	gi|297823795|ref|XP_002879780.1|/1.19972e-111/hypothetical protein ARALYDRAFT_482921 [Arabidopsis lyrata subsp. lyrata]	3	0.5			14	2.36			42	6.97			16	2.69			11	1.84			23	3.97			22	3.78
Bra000114	-	GO:0003676//nucleic acid binding;GO:0017111//nucleoside-triphosphatase activity;GO:0032559	GO:0006351//transcription, DNA-dependent	gi|297826111|ref|XP_002880938.1|/2.14132e-93/hypothetical protein ARALYDRAFT_481680 [Arabidopsis lyrata subsp. lyrata]	4	0.66	10	1.66	5	0.84	7	1.18	58	9.63	67	11.13	5	0.84	8	1.34	6	1	6	1			14	2.41	5	0.86
Bra000115	-	-	-	gi|297788385|ref|XP_002862306.1|/1.61124e-58/hydroxyproline-rich glycoprotein family protein [Arabidopsis lyrata subsp. lyrata]	9	1.5			27	4.55			29	4.82	2	0.33	22	3.7			20	3.34			16	2.76			36	6.18	2	0.34
Bra000118	-	-	-	gi|297827499|ref|XP_002881632.1|/1.02034e-94/hypothetical protein ARALYDRAFT_482935 [Arabidopsis lyrata subsp. lyrata]	5	0.83	41	6.81					3	0.5	34	5.65			60	10.08	2	0.33	44	7.34	2	0.34	34	5.86			30	5.15
Bra000120	-	-	-	gi|297823809|ref|XP_002879787.1|/2.86937e-70/hypothetical protein ARALYDRAFT_903159 [Arabidopsis lyrata subsp. lyrata]	4	0.66	4	0.66			3	0.51	122	20.26	78	12.95	7	1.18	2	0.34			2	0.33	15	2.59	9	1.55	2	0.34	8	1.37
Bra000127	GO:0009526//plastid envelope;GO:0042598//vesicular fraction	GO:0017169//CDP-alcohol phosphatidyltransferase activity	GO:0046474//glycerophospholipid biosynthetic process	gi|15225064|ref|NP_181461.1|/6.02642e-85/PGP1 (PHOSPHATIDYLGLYCEROLPHOSPHATE SYNTHASE 1); CDP-alcohol phosphatidyltransferase/ CDP-diacylglycerol-glycerol-3-phosphate 3-phosphatidyltransferase [Arabidopsis thaliana]	5	0.83			2	0.34			38	6.31	3	0.5	11	1.85			6	1			8	1.38			11	1.89
Bra000132	-	-	-	gi|297789011|ref|XP_002862521.1|/5.51069e-46/hydrolase, alpha/beta fold family protein [Arabidopsis lyrata subsp. lyrata]	3	0.5			4	0.67									9	1.51									2	0.34
Bra000134	-	-	-	gi|3355473|gb|AAC27835.1|/3.44297e-112/hypothetical protein [Arabidopsis thaliana]	2	0.33							2	0.33									2	0.33
Bra000139	GO:0031410//cytoplasmic vesicle;GO:0043231//intracellular membrane-bounded organelle	GO:0035251//UDP-glucosyltransferase activity	GO:0008152//metabolic process	gi|297827567|ref|XP_002881666.1|/1.08589e-46/glycosyl transferase family 2 protein [Arabidopsis lyrata subsp. lyrata]	6	1			2	0.34			7	1.16	5	0.83			2	0.34	3	0.5			2	0.34	2	0.34	12	2.06
Bra000142	GO:0005618//cell wall	-	GO:0000902//cell morphogenesis;GO:0009827//plant-type cell wall modification	gi|15225530|ref|NP_181500.1|/4.01384e-81/ATEXPA4 (ARABIDOPSIS THALIANA EXPANSIN A4) [Arabidopsis thaliana]	3	0.5	47	7.81			18	3.04	10	1.66	28	4.65	4	0.67	11	1.85			12	2	23	3.97	80	13.8	2	0.34	7	1.2
Bra000144	GO:0030312//external encapsulating structure;GO:0009526//plastid envelope;GO:0009534//chloroplast thylakoid;GO:0009570//chloroplast stroma;GO:0005576//extracellular region	GO:0008047//enzyme activator activity;GO:0001071//nucleic acid binding transcription factor activity;GO:0032559	GO:0009314//response to radiation;GO:0006952//defense response;GO:0019222//regulation of metabolic process;GO:0009719;GO:0010260//organ senescence	gi|297827581|ref|XP_002881673.1|/1.42625e-151/hypothetical protein ARALYDRAFT_482998 [Arabidopsis lyrata subsp. lyrata]	1390	230.96	173	28.75	577	97.29	35	5.9	3669	609.25	869	144.3	997	167.56	153	25.71	1182	197.29	145	24.2	1812	312.47	263	45.35	835	143.39	61	10.48
Bra000145	-	-	-	gi|18405149|ref|NP_030521.1|/7.93553e-115/dehydration-responsive family protein [Arabidopsis thaliana]	2	0.33	34	5.65			57	9.61	11	1.83	38	6.31			38	6.39	2	0.33	21	3.51	2	0.34	29	5	3	0.52	33	5.67
Bra000149	-	GO:0008905	GO:0019852//L-ascorbic acid metabolic process;GO:0006952//defense response;GO:0010035//response to inorganic substance;GO:0009719;GO:0006970//response to osmotic stress;GO:0009250//glucan biosynthetic process	gi|312282543|dbj|BAJ34137.1|/1.40048e-123/unnamed protein product [Thellungiella halophila]	171	28.41	4	0.66	356	60.03	12	2.02	263	43.67	48	7.97	235	39.49	8	1.34	124	20.7	7	1.17	292	50.35	10	1.72	68	11.68	4	0.69
Bra000153	GO:0043234//protein complex	GO:0004721//phosphoprotein phosphatase activity;GO:0043169//cation binding	GO:0006464//protein modification process	gi|297823885|ref|XP_002879825.1|/4.42656e-143/hypothetical protein ARALYDRAFT_483018 [Arabidopsis lyrata subsp. lyrata]	4	0.66			2	0.34	2	0.34	17	2.82	10	1.66	7	1.18					2	0.33			2	0.34
Bra000154	GO:0031224//intrinsic to membrane	GO:0015175//neutral amino acid transmembrane transporter activity	GO:0003333//amino acid transmembrane transport;GO:0015804//neutral amino acid transport	gi|15225591|ref|NP_181518.1|/9.57455e-120/PROT1 (PROLINE TRANSPORTER 1); L-proline transmembrane transporter/ amino acid transmembrane transporter [Arabidopsis thaliana]	98	16.28	6	1	50	8.43	7	1.18	45	7.47	7	1.16	80	13.45	4	0.67	21	3.51	8	1.34	113	19.49	7	1.21	30	5.15	9	1.55
Bra000156	GO:0031461//cullin-RING ubiquitin ligase complex	GO:0005488//binding;GO:0019787//small conjugating protein ligase activity	GO:0043161//proteasomal ubiquitin-dependent protein catabolic process;GO:0006952//defense response;GO:0051707//response to other organism;GO:0009719;GO:0009611//response to wounding;GO:0009908//flower development;GO:0007165//signal transduction;GO:0009639//response to red or far red light	gi|149939499|gb|ABR45956.1|/0/coronitine insensitive 1 [Arabidopsis lyrata]	4	0.66	4	0.66	5	0.84	2	0.34	15	2.49	27	4.48	4	0.67	7	1.18	10	1.67	4	0.67	5	0.86	8	1.38	14	2.4	3	0.52
Bra000157	GO:0043234//protein complex;GO:0043231//intracellular membrane-bounded organelle	GO:0008135//translation factor activity, nucleic acid binding	GO:0007275//multicellular organismal development;GO:0006412//translation;GO:0009856//pollination	gi|297788583|ref|XP_002862370.1|/5.66444e-47/26S proteasome regulatory subunit [Arabidopsis lyrata subsp. lyrata]	3	0.5							28	4.65	12	1.99	4	0.67	3	0.5	2	0.33	2	0.33	4	0.69	2	0.34	4	0.69	15	2.58
Bra000158	-	-	GO:0042742//defense response to bacterium;GO:0010033//response to organic substance	gi|27311581|gb|AAO00756.1|/0/Unknown protein [Arabidopsis thaliana]	5	0.83	11	1.83					13	2.16	37	6.14	2	0.34	60	10.08	4	0.67	16	2.67	15	2.59	44	7.59	18	3.09	37	6.35
Bra000159	GO:0005840//ribosome	GO:0005198//structural molecule activity	GO:0006970//response to osmotic stress;GO:0022613//ribonucleoprotein complex biogenesis;GO:0006412//translation	gi|15225613|ref|NP_181530.1|/3.87562e-85/60S acidic ribosomal protein P0 (RPP0A) [Arabidopsis thaliana]	22	3.66	270	44.86	3	0.51	325	54.8	94	15.61	605	100.46	24	4.03	356	59.83	12	2	150	25.04	41	7.07	148	25.52	9	1.55	511	87.75
Bra000161	-	-	-	-	4	0.66					2	0.34	5	0.83	13	2.16	4	0.67	10	1.68	2	0.33	2	0.33	2	0.34			2	0.34	3	0.52
Bra000162	GO:0055029;GO:0044451//nucleoplasm part	GO:0016779//nucleotidyltransferase activity;GO:0005488//binding	GO:0006305;GO:0016246//RNA interference	gi|297823913|ref|XP_002879839.1|/0/NRPD1b [Arabidopsis lyrata subsp. lyrata]	6	1			25	4.22			24	3.99			19	3.19			5	0.83			16	2.76			12	2.06
Bra000164	-	-	-	gi|2088658|gb|AAB95292.1|/9.90253e-100/En/Spm-like transposon protein [Arabidopsis thaliana]	3	0.5			9	1.52			6	1	3	0.5			2	0.34					3	0.52			2	0.34
Bra000166	-	-	-	gi|297827627|ref|XP_002881696.1|/1.36142e-144/hypothetical protein ARALYDRAFT_483048 [Arabidopsis lyrata subsp. lyrata]	2	0.33	9	1.5			22	3.71	5	0.83	23	3.82			12	2.02			6	1			22	3.79			12	2.06
Bra000167	-	-	GO:0009267//cellular response to starvation	gi|30017255|gb|AAP12861.1|/2.5163e-87/At2g40095 [Arabidopsis thaliana]	2	0.33	2	0.33	51	8.6			6	1			3	0.5			8	1.34	2	0.33
Bra000169	-	-	-	gi|297823931|ref|XP_002879848.1|/0/hypothetical protein ARALYDRAFT_483058 [Arabidopsis lyrata subsp. lyrata]	82	13.63			15	2.53			94	15.61			50	8.4	2	0.34	16	2.67			74	12.76			114	19.58
Bra000170	-	GO:0001071//nucleic acid binding transcription factor activity	GO:0006351//transcription, DNA-dependent;GO:0006952//defense response;GO:0009743//response to carbohydrate stimulus	gi|312283321|dbj|BAJ34526.1|/9.7773e-44/unnamed protein product [Thellungiella halophila]	15	2.49			35	5.9			7	1.16			4	0.67			5	0.83			19	3.28			13	2.23
Bra000171	-	-	-	gi|297823933|ref|XP_002879849.1|/6.08068e-115/hypothetical protein ARALYDRAFT_483061 [Arabidopsis lyrata subsp. lyrata]	2	0.33	2	0.33	8	1.35	3	0.51	28	4.65	16	2.66	15	2.52	4	0.67	2	0.33	2	0.33	9	1.55			4	0.69	2	0.34
Bra000178	-	GO:0030528//transcription regulator activity;GO:0043565//sequence-specific DNA binding	GO:0006351//transcription, DNA-dependent;GO:0009756//carbohydrate mediated signaling;GO:0034285;GO:0009755//hormone-mediated signaling pathway;GO:0019433//triglyceride catabolic process;GO:0008104//protein localization;GO:0009746;GO:0006950//response to stress;GO:0048528//post-embryonic root development	gi|116831149|gb|ABK28529.1|/8.66836e-83/unknown [Arabidopsis thaliana]	8	1.33			3	0.51			4	0.66	3	0.5	6	1.01	3	0.5
Bra000187	GO:0044464//cell part	-	GO:0051707//response to other organism;GO:0015833//peptide transport	gi|312283401|dbj|BAJ34566.1|/1.06884e-140/unnamed protein product [Thellungiella halophila]	8	1.33			14	2.36			2	0.33	2	0.33	5	0.84	2	0.34	16	2.67							7	1.2
Bra000190	-	GO:0005488//binding	-	gi|79572219|ref|NP_181580.2|/3.8007e-139/unknown protein [Arabidopsis thaliana]	17	2.82	3	0.5	13	2.19			56	9.3	10	1.66	16	2.69			12	2	2	0.33	16	2.76			6	1.03
Bra000194	GO:0044464//cell part	-	GO:0000902//cell morphogenesis;GO:0009827//plant-type cell wall modification	gi|297827697|ref|XP_002881731.1|/5.30697e-70/ATEXPA8 [Arabidopsis lyrata subsp. lyrata]	2	0.33	17	2.82			2	0.34	2	0.33	66	10.96	4	0.67	223	37.48	3	0.5	57	9.51			34	5.86			18	3.09
Bra000196	GO:0009536//plastid	-	-	gi|297823999|ref|XP_002879882.1|/1.85043e-84/hypothetical protein ARALYDRAFT_483120 [Arabidopsis lyrata subsp. lyrata]	6	1	3	0.5	14	2.36	2	0.34	8	1.33	5	0.83	11	1.85			7	1.17	4	0.67	8	1.38	2	0.34	15	2.58
Bra000207	GO:0030312//external encapsulating structure	GO:0046914//transition metal ion binding	-	gi|297824021|ref|XP_002879893.1|/1.98655e-127/ring-H2 finger C1A [Arabidopsis lyrata subsp. lyrata]	6	1					5	0.84	15	2.49			2	0.34			2	0.33	2	0.33	11	1.9			14	2.4
Bra000210	-	-	-	gi|300432977|gb|ADK13076.1|/3.00856e-53/phytocystatin 3-1 [Brassica rapa subsp. pekinensis]	234	38.88	22	3.66	530	89.37	21	3.54	162	26.9	30	4.98	118	19.83	4	0.67	170	28.37	17	2.84	28	4.83			126	21.64	19	3.26
Bra000213	GO:0043231//intracellular membrane-bounded organelle	-	-	gi|30725514|gb|AAP37779.1|/0/At2g40980 [Arabidopsis thaliana]	4	0.66			4	0.67			17	2.82											2	0.34
Bra000214	GO:0043231//intracellular membrane-bounded organelle;GO:0031090//organelle membrane	GO:0046872//metal ion binding;GO:0008168//methyltransferase activity	GO:0009856//pollination;GO:0019932//second-messenger-mediated signaling;GO:0009640//photomorphogenesis;GO:0009593//detection of chemical stimulus;GO:0009057//macromolecule catabolic process	gi|297822305|ref|XP_002879035.1|/1.27048e-75/calmodulin-2 [Arabidopsis lyrata subsp. lyrata]	8	1.33			9	1.52	2	0.34	14	2.32	9	1.49	6	1.01	2	0.34	3	0.5			11	1.9			3	0.52
Bra000218	-	-	-	gi|297824063|ref|XP_002879914.1|/4.70912e-36/hypothetical protein ARALYDRAFT_483189 [Arabidopsis lyrata subsp. lyrata]	3	0.5					2	0.34
Bra000219	GO:0044459//plasma membrane part;GO:0042995//cell projection;GO:0044444//cytoplasmic part	GO:0016307//phosphatidylinositol phosphate kinase activity;GO:0032559	GO:0016192//vesicle-mediated transport;GO:0046488//phosphatidylinositol metabolic process;GO:0009856//pollination;GO:0006796//phosphate metabolic process;GO:0009664//plant-type cell wall organization;GO:0000904//cell morphogenesis involved in differentiation	gi|15227305|ref|NP_181654.1|/0/PIP5K5 (PHOSPHATIDYLINOSITOL- 4-PHOSPHATE 5-KINASE 5); 1-phosphatidylinositol-4-phosphate 5-kinase [Arabidopsis thaliana]	421	69.95							837	138.99			222	37.31			33	5.51			41	7.07			253	43.45
Bra000220	GO:0009532//plastid stroma;GO:0009526//plastid envelope;GO:0005576//extracellular region	GO:0043169//cation binding;GO:0051536//iron-sulfur cluster binding;GO:0015930//glutamate synthase activity	GO:0009314//response to radiation;GO:0031323//regulation of cellular metabolic process;GO:0006536//glutamate metabolic process;GO:0043094	gi|297824067|ref|XP_002879916.1|/1.11489e-116/hypothetical protein ARALYDRAFT_483191 [Arabidopsis lyrata subsp. lyrata]	24	3.99			2	0.34			84	13.95			21	3.53			4	0.67			7	1.21			20	3.43
Bra000222	GO:0005618//cell wall;GO:0043231//intracellular membrane-bounded organelle;GO:0016020//membrane	GO:0016843	GO:0009820//alkaloid metabolic process	gi|297827767|ref|XP_002881766.1|/7.20282e-95/hypothetical protein ARALYDRAFT_483200 [Arabidopsis lyrata subsp. lyrata]	6	1							4	0.66	12	1.99	4	0.67			4	0.67	2	0.33					3	0.52
Bra000223	GO:0005618//cell wall;GO:0043231//intracellular membrane-bounded organelle;GO:0016020//membrane	GO:0016843	GO:0009820//alkaloid metabolic process	gi|297827769|ref|XP_002881767.1|/5.26777e-99/hypothetical protein ARALYDRAFT_321816 [Arabidopsis lyrata subsp. lyrata]	2	0.33	5	0.83					2	0.33
Bra000225	-	GO:0015036//disulfide oxidoreductase activity	GO:0019725//cellular homeostasis	gi|297824077|ref|XP_002879921.1|/1.43729e-130/glutaredoxin family protein [Arabidopsis lyrata subsp. lyrata]	4	0.66									2	0.33									3	0.52			3	0.52
Bra000226	-	-	-	gi|297824081|ref|XP_002879923.1|/2.36067e-84/hypothetical protein ARALYDRAFT_903446 [Arabidopsis lyrata subsp. lyrata]	6	1			11	1.85			5	0.83			6	1.01			5	0.83			6	1.03			3	0.52
Bra000227	GO:0044424//intracellular part	GO:0005488//binding	GO:0006950//response to stress;GO:0009642//response to light intensity	gi|312282917|dbj|BAJ34324.1|/1.88882e-47/unnamed protein product [Thellungiella halophila]	331	55	29	4.82	18	3.04	33	5.56	800	132.84	55	9.13	848	142.52	48	8.07	129	21.53	49	8.18	794	136.92	22	3.79	2076	356.51	45	7.73
Bra000230	GO:0005576//extracellular region;GO:0031410//cytoplasmic vesicle;GO:0043231//intracellular membrane-bounded organelle	GO:0004091//carboxylesterase activity;GO:0016790//thiolester hydrolase activity	GO:0010038//response to metal ion	gi|255637449|gb|ACU19052.1|/2.70066e-88/unknown [Glycine max]	2	0.33	21	3.49	7	1.18	158	26.64	16	2.66	75	12.45	3	0.5	33	5.55			37	6.18	8	1.38	130	22.42	5	0.86	41	7.04
Bra000234	GO:0009536//plastid	GO:0016667//oxidoreductase activity, acting on a sulfur group of donors;GO:0005488//binding;GO:0030234//enzyme regulator activity;GO:0016209//antioxidant activity	GO:0015995//chlorophyll biosynthetic process;GO:0019725//cellular homeostasis;GO:0044093;GO:0010962//regulation of glucan biosynthetic process	gi|18405775|ref|NP_565954.1|/5.32749e-107/NTRC (NADPH-DEPENDENT THIOREDOXIN REDUCTASE C); thioredoxin-disulfide reductase [Arabidopsis thaliana]	10	1.66	4	0.66	10	1.69			50	8.3	28	4.65	9	1.51	6	1.01	3	0.5			13	2.24	5	0.86	10	1.72
Bra000239	-	-	-	gi|75097651|sp|O22944.1|NTAQ1_ARATH/1.18734e-84/RecName: Full=Protein N-terminal glutamine amidohydrolase; AltName: Full=Protein NH2-terminal glutamine deamidase; Short=N-terminal Gln amidase; Short=Nt(Q)-amidase	5	0.83			4	0.67			5	0.83	8	1.33	5	0.84	3	0.5	4	0.67	3	0.5	8	1.38			21	3.61	3	0.52
Bra000243	-	GO:0001071//nucleic acid binding transcription factor activity	GO:0006351//transcription, DNA-dependent	gi|312281551|dbj|BAJ33641.1|/1.25639e-22/unnamed protein product [Thellungiella halophila]	31	5.15			63	10.62			44	7.31	4	0.66	31	5.21			21	3.51			44	7.59			23	3.95
Bra000251	GO:0043231//intracellular membrane-bounded organelle	-	-	gi|297824163|ref|XP_002879964.1|/2.14009e-25/hypothetical protein ARALYDRAFT_483290 [Arabidopsis lyrata subsp. lyrata]	4	0.66			15	2.53							12	2.02			3	0.5			7	1.21			3	0.52
Bra000253	GO:0009536//plastid	GO:0004551//nucleotide diphosphatase activity	-	gi|21593406|gb|AAM65373.1|/1.15874e-78/unknown [Arabidopsis thaliana]	2	0.33									11	1.83			4	0.67					4	0.69	6	1.03
Bra000262	GO:0008287//protein serine/threonine phosphatase complex;GO:0016020//membrane;GO:0031981//nuclear lumen	GO:0004721//phosphoprotein phosphatase activity	GO:0006464//protein modification process	gi|254029128|gb|ACT53402.1|/2.52898e-71/protein phosphatase 2Ac [Brassica juncea]	6	1	132	21.93			127	21.41	16	2.66	43	7.14	8	1.34	148	24.87	29	4.84	176	29.38			84	14.49	4	0.69	64	10.99
Bra000263	GO:0009526//plastid envelope;GO:0009532//plastid stroma	-	GO:0006457//protein folding;GO:0009409//response to cold;GO:0006952//defense response;GO:0007165//signal transduction;GO:0031647//regulation of protein stability	gi|541620|gb|AAA66068.1|/4.29471e-34/low-temperature regulated protein BN115 [Brassica napus]	5	0.83							57	9.47	2	0.33	9	1.51							10	1.72			11	1.89
Bra000265	GO:0009526//plastid envelope;GO:0009532//plastid stroma	-	GO:0006457//protein folding;GO:0009409//response to cold;GO:0006952//defense response;GO:0007165//signal transduction;GO:0031647//regulation of protein stability	gi|90194340|gb|ABA01003.2|/1.47875e-28/cold-regulated protein [Brassica rapa subsp. chinensis]	39	6.48			14	2.36			422	70.07	3	0.5	36	6.05			6	1			85	14.66	5	0.86	152	26.1
Bra000268	GO:0009532//plastid stroma;GO:0016020//membrane	GO:0046872//metal ion binding;GO:0030528//transcription regulator activity	GO:0048827//phyllome development	gi|224981575|gb|ACN73535.1|/1.5003e-57/1433-2 [Brassica napus]	18	2.99	377	62.64			120	20.23	99	16.44	1113	184.82	25	4.2	693	116.47	17	2.84	384	64.09	19	3.28	658	113.47	21	3.61	778	133.61
Bra000279	-	GO:0003676//nucleic acid binding	-	gi|18406092|ref|NP_565990.1|/0/AML2 (ARABIDOPSIS-MEI2-LIKE 2); RNA binding / nucleic acid binding / nucleotide binding [Arabidopsis thaliana]	2	0.33			9	1.52			9	1.49	2	0.33	4	0.67			6	1			6	1.03			3	0.52
Bra000280	GO:0043231//intracellular membrane-bounded organelle;GO:0016020//membrane	GO:0046872//metal ion binding;GO:0016778;GO:0032559	GO:0009117//nucleotide metabolic process;GO:0006796//phosphate metabolic process	gi|297824257|ref|XP_002880011.1|/2.34787e-104/ribose-phosphate pyrophosphokinase 4 [Arabidopsis lyrata subsp. lyrata]	24	3.99			9	1.52			36	5.98			32	5.38			4	0.67			31	5.35			23	3.95
Bra000283	GO:0043231//intracellular membrane-bounded organelle	GO:0003676//nucleic acid binding	GO:0010017//red or far-red light signaling pathway;GO:0007602//phototransduction;GO:0009692	gi|297824267|ref|XP_002880016.1|/6.67409e-72/hypothetical protein ARALYDRAFT_483401 [Arabidopsis lyrata subsp. lyrata]	74	12.3			288	48.56	2	0.34	151	25.07	11	1.83	169	28.4	4	0.67	171	28.54	4	0.67	151	26.04	3	0.52	144	24.73
Bra000285	GO:0009532//plastid stroma;GO:0030529//ribonucleoprotein complex	GO:0003723//RNA binding;GO:0005198//structural molecule activity	GO:0010467//gene expression	gi|297824271|ref|XP_002880018.1|/1.04676e-112/50S ribosomal protein L3 [Arabidopsis lyrata subsp. lyrata]	400	66.46	14	2.33	572	96.45			1790	297.24	44	7.31	1732	291.09	48	8.07	206	34.38	11	1.84	377	65.01	51	8.79	1034	177.57	43	7.38
Bra000288	GO:0043234//protein complex;GO:0009532//plastid stroma	GO:0016836//hydro-lyase activity	GO:0006970//response to osmotic stress;GO:0006551//leucine metabolic process	gi|297824281|ref|XP_002880023.1|/2.55125e-114/aconitase C-terminal domain-containing protein [Arabidopsis lyrata subsp. lyrata]	443	73.61			583	98.3			353	58.62			616	103.53			475	79.28			211	36.39			415	71.27
Bra000293	GO:0031090//organelle membrane;GO:0043231//intracellular membrane-bounded organelle	GO:0005515//protein binding;GO:0008289//lipid binding	-	gi|62318943|dbj|BAD94036.1|/2.7825e-153/hypothetical protein [Arabidopsis thaliana]	17	2.82	3	0.5			6	1.01	9	1.49	8	1.33	38	6.39			8	1.34			16	2.76	4	0.69	33	5.67
Bra000297	GO:0043231//intracellular membrane-bounded organelle;GO:0044444//cytoplasmic part	-	-	gi|297828017|ref|XP_002881891.1|/9.14871e-62/hypothetical protein ARALYDRAFT_322000 [Arabidopsis lyrata subsp. lyrata]	10	1.66	285	47.36	8	1.35	208	35.07	6	1	362	60.11	5	0.84	363	61.01			100	16.69	4	0.69	421	72.6	6	1.03	390	66.97
Bra000298	GO:0012505//endomembrane system;GO:0031224//intrinsic to membrane	GO:0005402	GO:0071702	gi|297745192|emb|CBI39184.3|/3.20872e-49/unnamed protein product [Vitis vinifera]	2	0.33
Bra000300	GO:0043231//intracellular membrane-bounded organelle	-	-	gi|297828027|ref|XP_002881896.1|/2.34703e-102/hypothetical protein ARALYDRAFT_483439 [Arabidopsis lyrata subsp. lyrata]	2	0.33	18	2.99	8	1.35	31	5.23	10	1.66	2	0.33	3	0.5			2	0.33	20	3.34	2	0.34	11	1.9	8	1.37	13	2.23
Bra000301	GO:0043231//intracellular membrane-bounded organelle	-	-	gi|107738118|gb|ABF83640.1|/4.4227e-58/At2g43340 [Arabidopsis thaliana]	569	94.55	12	1.99	354	59.69	8	1.35	335	55.63	5	0.83	733	123.19	20	3.36	777	129.69	19	3.17	636	109.68	12	2.07	525	90.16	8	1.37
Bra000308	-	GO:0001071//nucleic acid binding transcription factor activity	GO:0006351//transcription, DNA-dependent	gi|15224289|ref|NP_181878.1|/0/RWP-RK domain-containing protein [Arabidopsis thaliana]	32	5.32			25	4.22			42	6.97			62	10.42			10	1.67			35	6.04			44	7.56
Bra000317	GO:0032991//macromolecular complex;GO:0043231//intracellular membrane-bounded organelle	GO:0005488//binding	GO:0009987//cellular process	gi|297824349|ref|XP_002880057.1|/2.00015e-47/Sas10/U3 ribonucleoprotein family protein [Arabidopsis lyrata subsp. lyrata]	2	0.33					8	1.35	5	0.83	5	0.83	13	2.18			2	0.33							4	0.69	7	1.2
Bra000321	GO:0009532//plastid stroma	GO:0046872//metal ion binding;GO:0016215	GO:0006952//defense response;GO:0006633//fatty acid biosynthetic process;GO:0009694//jasmonic acid metabolic process;GO:0009867//jasmonic acid mediated signaling pathway;GO:0009863//salicylic acid mediated signaling pathway;GO:0002252	gi|134943|sp|P29108.1|STAD_BRANA/0/RecName: Full=Acyl-[acyl-carrier-protein] desaturase, chloroplastic; AltName: Full=Stearoyl-ACP desaturase; Flags: Precursor	146	24.26	20	3.32	166	27.99			341	56.62	83	13.78	323	54.28	32	5.38	70	11.68	8	1.34	255	43.97	26	4.48	22	3.78	15	2.58
Bra000328	GO:0016020//membrane;GO:0030312//external encapsulating structure	GO:0003779//actin binding	GO:0007010//cytoskeleton organization	gi|15224360|ref|NP_181908.1|/0/formin homology 2 domain-containing protein / FH2 domain-containing protein [Arabidopsis thaliana]	2	0.33									2	0.33													2	0.34
Bra000331	-	GO:0004553//hydrolase activity, hydrolyzing O-glycosyl compounds	GO:0044238//primary metabolic process;GO:0045229//external encapsulating structure organization	gi|75318034|sp|O22818.1|PGLR6_ARATH/4.02174e-176/RecName: Full=Probable polygalacturonase At2g43860; Short=PG; AltName: Full=Pectinase At2g43860; Flags: Precursor	2	0.33							3	0.5
Bra000335	GO:0043231//intracellular membrane-bounded organelle	-	-	gi|42570420|ref|NP_850405.2|/6.75351e-47/OEP37; ion channel [Arabidopsis thaliana]	6	1	76	12.63	5	0.84	128	21.58	7	1.16	130	21.59	6	1.01	103	17.31	10	1.67	94	15.69	11	1.9	134	23.11	14	2.4	173	29.71
Bra000337	-	-	-	gi|297824389|ref|XP_002880077.1|/6.22112e-79/hypothetical protein ARALYDRAFT_483519 [Arabidopsis lyrata subsp. lyrata]	2	0.33
Bra000339	GO:0016020//membrane	-	GO:0009414//response to water deprivation;GO:0003006//developmental process involved in reproduction;GO:0010038//response to metal ion	gi|297824395|ref|XP_002880080.1|/6.59913e-150/predicted protein [Arabidopsis lyrata subsp. lyrata]	73	12.13	2	0.33	76	12.81	5	0.84	159	26.4	14	2.32	118	19.83	2	0.34	46	7.68	2	0.33	34	5.86	2	0.34	177	30.4	4	0.69
Bra000346	-	-	-	gi|3128167|gb|AAC16071.1|/4.34547e-114/expressed protein [Arabidopsis thaliana]	5	0.83							14	2.32			12	2.02			3	0.5							10	1.72	3	0.52
Bra000347	GO:0031410//cytoplasmic vesicle	-	-	gi|3128168|gb|AAC16072.1|/2.53074e-124/expressed protein [Arabidopsis thaliana]	29	4.82	2	0.33	25	4.22	2	0.34	29	4.82			37	6.22	3	0.5	50	8.35			42	7.24			48	8.24
Bra000351	GO:0030312//external encapsulating structure;GO:0009536//plastid	GO:0046912//transferase activity, transferring acyl groups, acyl groups converted into alkyl on transfer;GO:0046914//transition metal ion binding;GO:0032559	GO:0010038//response to metal ion;GO:0009060//aerobic respiration	gi|30689693|ref|NP_850415.1|/8.9479e-39/ATCS; ATP binding / ATP citrate synthase/ citrate (SI)-synthase [Arabidopsis thaliana]	2	0.33	30	4.98			46	7.76	21	3.49	70	11.62			100	16.81			139	23.2	3	0.52	30	5.17	6	1.03	20	3.43
Bra000360	-	-	-	gi|297828189|ref|XP_002881977.1|/4.02024e-103/transcription factor [Arabidopsis lyrata subsp. lyrata]	4	0.66			14	2.36			4	0.66	4	0.66	6	1.01			14	2.34	2	0.33	3	0.52			3	0.52
Bra000364	GO:0031225//anchored to membrane	GO:0046914//transition metal ion binding	-	gi|3399769|gb|AAC32039.1|/8.8642e-19/uclacyanin II [Arabidopsis thaliana]	2	0.33	11	1.83	4	0.67	17	2.87			5	0.83			30	5.04			7	1.17	3	0.52	9	1.55
Bra000365	-	-	-	gi|297828201|ref|XP_002881983.1|/1.81533e-167/predicted protein [Arabidopsis lyrata subsp. lyrata]	26	4.32	9	1.5	34	5.73	2	0.34	23	3.82	21	3.49	8	1.34	4	0.67	19	3.17			3	0.52	12	2.07	17	2.92	2	0.34
Bra000366	GO:0043231//intracellular membrane-bounded organelle	GO:0003676//nucleic acid binding;GO:0001071//nucleic acid binding transcription factor activity	GO:0006351//transcription, DNA-dependent	gi|297824531|ref|XP_002880148.1|/3.99548e-78/hypothetical protein ARALYDRAFT_483623 [Arabidopsis lyrata subsp. lyrata]	4	0.66			6	1.01			20	3.32	5	0.83	13	2.18			2	0.33			12	2.07			41	7.04
Bra000368	GO:0016020//membrane	-	GO:0006810//transport	gi|297828225|ref|XP_002881995.1|/4.53681e-17/SEC61 beta [Arabidopsis lyrata subsp. lyrata]	11	1.83			20	3.37	2	0.34	32	5.31	17	2.82	5	0.84	2	0.34	20	3.34	4	0.67	11	1.9			4	0.69	2	0.34
Bra000370	-	-	GO:0000902//cell morphogenesis;GO:0009827//plant-type cell wall modification	gi|28393322|gb|AAO42087.1|/3.08632e-44/putative beta-expansin [Arabidopsis thaliana]	4	0.66	2	0.33					2	0.33			2	0.34			26	4.34	4	0.67	2	0.34			4	0.69
Bra000373	GO:0043231//intracellular membrane-bounded organelle	-	GO:0010647;GO:0009267//cellular response to starvation	gi|15225414|ref|NP_182038.1|/2.49171e-63/SPX3 (SPX DOMAIN GENE 3) [Arabidopsis thaliana]	2	0.33
Bra000374	GO:0009526//plastid envelope;GO:0000322;GO:0031224//intrinsic to membrane	GO:0005488//binding;GO:0070567	GO:0006644//phospholipid metabolic process;GO:0006810//transport	gi|297824557|ref|XP_002880161.1|/1.76351e-127/hypothetical protein ARALYDRAFT_483649 [Arabidopsis lyrata subsp. lyrata]	69	11.47	3	0.5	2	0.34	7	1.18	17	2.82	25	4.15	36	6.05	4	0.67	55	9.18	7	1.17	66	11.38	6	1.03	94	16.14	6	1.03
Bra000376	GO:0005773//vacuole	GO:0004871//signal transducer activity;GO:0015631//tubulin binding	GO:0031669//cellular response to nutrient levels	gi|297824561|ref|XP_002880163.1|/1.36732e-37/At2g45170/T14P1.2 [Arabidopsis lyrata subsp. lyrata]	366	60.81	33	5.48	1818	306.54	109	18.38	296	49.15	50	8.3	1136	190.92	51	8.57	1221	203.8	61	10.18	563	97.09	33	5.69	1108	190.28	62	10.65
Bra000377	GO:0009534//chloroplast thylakoid	GO:0005488//binding	GO:0010876	gi|18406723|ref|NP_566036.1|/6.55824e-40/protease inhibitor/seed storage/lipid transfer protein (LTP) family protein [Arabidopsis thaliana]	990	164.5	52	8.64	3030	510.9	137	23.1	1478	245.43	122	20.26	3129	525.87	145	24.37	2502	417.61	199	33.22	610	105.19	70	12.07	2199	377.63	174	29.88
Bra000384	GO:0009536//plastid	GO:0016765//transferase activity, transferring alkyl or aryl (other than methyl) groups	GO:0008652//cellular amino acid biosynthetic process;GO:0043650;GO:0006575//cellular modified amino acid metabolic process	gi|46095337|gb|AAS80163.1|/3.28484e-109/5-enolpyruvylshikimate-3-phosphate synthase [Brassica rapa subsp. campestris]	15	2.49	4	0.66			4	0.67	35	5.81	11	1.83	32	5.38	2	0.34	9	1.5			58	10	2	0.34	8	1.37	3	0.52
Bra000385	GO:0044464//cell part	GO:0048037//cofactor binding;GO:0016857//racemase and epimerase activity, acting on carbohydrates and derivatives	GO:0006139//nucleobase, nucleoside, nucleotide and nucleic acid metabolic process	gi|15225451|ref|NP_182056.1|/0/GAE4 (UDP-D-GLUCURONATE 4-EPIMERASE 4); binding / catalytic/ coenzyme binding / racemase and epimerase, acting on carbohydrates and derivatives [Arabidopsis thaliana]	5	0.83			7	1.18			8	1.33			3	0.5			2	0.33			7	1.21			8	1.37
Bra000387	GO:0044464//cell part	-	-	gi|297800294|ref|XP_002868031.1|/4.23602e-66/hypothetical protein ARALYDRAFT_354960 [Arabidopsis lyrata subsp. lyrata]	8	1.33	3	0.5	11	1.85	3	0.51	7	1.16	19	3.16	7	1.18	9	1.51	2	0.33			9	1.55	5	0.86	10	1.72
Bra000399	-	GO:0003824//catalytic activity	-	gi|297824621|ref|XP_002880193.1|/0/armadillo/beta-catenin repeat family protein [Arabidopsis lyrata subsp. lyrata]	6	1							17	2.82	4	0.66									11	1.9			3	0.52
Bra000401	GO:0031231;GO:0009536//plastid	GO:0005515//protein binding	GO:0007031//peroxisome organization	gi|297824623|ref|XP_002880194.1|/3.86312e-54/peroxisomal biogenesis factor 11 family protein [Arabidopsis lyrata subsp. lyrata]	99	16.45	28	4.65	210	35.41	12	2.02	559	92.82	42	6.97	167	28.07	15	2.52	166	27.71	28	4.67	301	51.91	42	7.24	265	45.51	29	4.98
Bra000415	-	-	-	gi|13605752|gb|AAK32869.1|AF361857_1/2.25205e-66/At2g46220/T3F17.13 [Arabidopsis thaliana]	21	3.49			31	5.23			64	10.63	9	1.49	33	5.55			19	3.17	6	1	38	6.55			95	16.31	7	1.2
Bra000417	-	-	-	gi|18407023|ref|NP_566069.1|/0/BTB/POZ domain-containing protein [Arabidopsis thaliana]	5	0.83					8	1.35	11	1.83	6	1	2	0.34					2	0.33	14	2.41			3	0.52	3	0.52
Bra000418	-	-	-	gi|116831168|gb|ABK28538.1|/2.53995e-82/unknown [Arabidopsis thaliana]	8	1.33							9	1.49			10	1.68							8	1.38			5	0.86
Bra000420	GO:0043231//intracellular membrane-bounded organelle;GO:0031234//extrinsic to internal side of plasma membrane;GO:0031461//cullin-RING ubiquitin ligase complex	GO:0005515//protein binding;GO:0003824//catalytic activity	GO:0048573//photoperiodism, flowering;GO:0048572;GO:0009640//photomorphogenesis;GO:0007602//phototransduction;GO:0008152//metabolic process	gi|4559377|gb|AAD23037.1|/0/putative photomorphogenesis repressor protein [Arabidopsis thaliana]	16	2.66			6	1.01			51	8.47	10	1.66	10	1.68	2	0.34	6	1			28	4.83	2	0.34	6	1.03
Bra000427	-	GO:0016301//kinase activity	GO:0006796//phosphate metabolic process	gi|297828377|ref|XP_002882071.1|/0/phosphatidylinositol 3-and 4-kinase family protein [Arabidopsis lyrata subsp. lyrata]	4	0.66	64	10.63	2	0.34	139	23.44	5	0.83	39	6.48	2	0.34	82	13.78			101	16.86	2	0.34	47	8.1	4	0.69	49	8.41
Bra000435	-	-	-	gi|240254666|ref|NP_182217.4|/9.66391e-59/unknown protein [Arabidopsis thaliana]	27	4.49	24	3.99	4	0.67			13	2.16	9	1.49	2	0.34	11	1.85					8	1.38	11	1.9	6	1.03	3	0.52
Bra000437	-	-	-	gi|145361750|ref|NP_850466.2|/1.30749e-39/unknown protein [Arabidopsis thaliana]	7	1.16			3	0.51							6	1.01			3	0.5							8	1.37
Bra000440	GO:0015935//small ribosomal subunit	GO:0005198//structural molecule activity	GO:0019941//modification-dependent protein catabolic process;GO:0016567//protein ubiquitination;GO:0010467//gene expression	gi|42569999|ref|NP_566096.2|/2.84425e-108/unknown protein [Arabidopsis thaliana]	181	30.08	16	2.66	224	37.77	9	1.52	207	34.37	64	10.63	257	43.19	23	3.87	139	23.2	4	0.67	178	30.7	27	4.66	215	36.92	24	4.12
Bra000443	-	GO:0060229//lipase activator activity;GO:0032561	-	gi|297841175|ref|XP_002888469.1|/1.88117e-47/ADP-ribosylation factor [Arabidopsis lyrata subsp. lyrata]	376	62.48			255	43			948	157.42			355	59.66			222	37.05			766	132.09			788	135.32
Bra000444	-	-	-	gi|225437620|ref|XP_002271599.1|/5.69718e-166/PREDICTED: hypothetical protein [Vitis vinifera]	3	0.5			9	1.52			9	1.49			5	0.84			3	0.5
Bra000445	GO:0009526//plastid envelope;GO:0031981//nuclear lumen	GO:0004386//helicase activity;GO:0042623//ATPase activity, coupled;GO:0032559	-	gi|3913425|sp|O22899.1|DHX15_ARATH/0/RecName: Full=Probable pre-mRNA-splicing factor ATP-dependent RNA helicase	8	1.33	84	13.96	14	2.36	80	13.49	16	2.66	245	40.68	6	1.01	128	21.51	8	1.34	31	5.17	6	1.03	113	19.49	12	2.06	136	23.36
Bra000448	-	-	-	gi|297824827|ref|XP_002880296.1|/3.01915e-79/hypothetical protein ARALYDRAFT_904210 [Arabidopsis lyrata subsp. lyrata]	9	1.5					3	0.51	10	1.66	4	0.66	4	0.67	3	0.5	6	1			5	0.86	2	0.34	14	2.4	2	0.34
Bra000450	GO:0031224//intrinsic to membrane;GO:0005746//mitochondrial respiratory chain	GO:0015002//heme-copper terminal oxidase activity	GO:0022904//respiratory electron transport chain	gi|297789530|ref|XP_002862722.1|/1.93554e-23/cytochrome c oxidase subunit VC family protein [Arabidopsis lyrata subsp. lyrata]	11	1.83	7	1.16			34	5.73	40	6.64	13	2.16	29	4.87	11	1.85	12	2	12	2	11	1.9	6	1.03	38	6.53	4	0.69
Bra000452	GO:0044424//intracellular part	GO:0008649//rRNA methyltransferase activity;GO:0008170//N-methyltransferase activity	GO:0006730//one-carbon metabolic process;GO:0000154//rRNA modification	gi|297824837|ref|XP_002880301.1|/2.53304e-156/hypothetical protein ARALYDRAFT_904217 [Arabidopsis lyrata subsp. lyrata]	27	4.49			21	3.54			132	21.92			68	11.43			41	6.84			38	6.55			64	10.99
Bra000453	GO:0043231//intracellular membrane-bounded organelle	GO:0030528//transcription regulator activity;GO:0003676//nucleic acid binding;GO:0001071//nucleic acid binding transcription factor activity	GO:0006351//transcription, DNA-dependent;GO:0051553	gi|297824843|ref|XP_002880304.1|/7.43719e-91/hypothetical protein ARALYDRAFT_483923 [Arabidopsis lyrata subsp. lyrata]	5	0.83			2	0.34			2	0.33
Bra000455	GO:0031090//organelle membrane;GO:0015934//large ribosomal subunit;GO:0009536//plastid;GO:0031981//nuclear lumen	GO:0046914//transition metal ion binding;GO:0005198//structural molecule activity	GO:0010467//gene expression;GO:0022613//ribonucleoprotein complex biogenesis	gi|297824865|ref|XP_002880315.1|/1.83345e-111/60S ribosomal protein L7A [Arabidopsis lyrata subsp. lyrata]	57	9.47	2	0.33	106	17.87	2	0.34	176	29.23	11	1.83	180	30.25	3	0.5	15	2.5	2	0.33	36	6.21	3	0.52	53	9.1	3	0.52
Bra000456	GO:0016020//membrane	GO:0016787//hydrolase activity	-	gi|18407407|ref|NP_566106.1|/8.87838e-140/esterase/lipase/thioesterase family protein [Arabidopsis thaliana]	7	1.16	2	0.33	24	4.05	2	0.34	55	9.13	3	0.5	35	5.88	5	0.84	16	2.67	3	0.5	10	1.72	4	0.69	4	0.69	2	0.34
Bra000458	GO:0043231//intracellular membrane-bounded organelle	-	GO:0050896//response to stimulus	gi|312281613|dbj|BAJ33672.1|/3.28201e-39/unnamed protein product [Thellungiella halophila]	8	1.33	2	0.33	22	3.71	7	1.18	22	3.65	22	3.65			4	0.67	15	2.5	5	0.83	19	3.28			16	2.75	3	0.52
Bra000460	-	GO:0003824//catalytic activity;GO:0005488//binding	-	gi|312281935|dbj|BAJ33833.1|/1.12154e-73/unnamed protein product [Thellungiella halophila]	289	48.02	2	0.33	208	35.07			641	106.44	13	2.16	383	64.37			95	15.86	6	1	618	106.57	4	0.69	541	92.91	2	0.34
Bra000461	GO:0043231//intracellular membrane-bounded organelle	GO:0016787//hydrolase activity	-	gi|22328869|ref|NP_193941.2|/9.17243e-153/BGLU3 (BETA GLUCOSIDASE 2); catalytic/ cation binding / hydrolase, hydrolyzing O-glycosyl compounds [Arabidopsis thaliana]	14	2.33	165	27.42	3	0.51			45	7.47	56	9.3	4	0.67	77	12.94	4	0.67	66	11.02	31	5.35	163	28.11	12	2.06	184	31.6
Bra000463	-	-	-	gi|297824885|ref|XP_002880325.1|/0/hypothetical protein ARALYDRAFT_483966 [Arabidopsis lyrata subsp. lyrata]	10	1.66			11	1.85			4	0.66			6	1.01			2	0.33			5	0.86			16	2.75
Bra000466	-	GO:0005488//binding	-	gi|3738297|gb|AAC63639.1|/8.52066e-129/unknown protein [Arabidopsis thaliana]	54	8.97			18	3.04			71	11.79	2	0.33	41	6.89			14	2.34			43	7.42			55	9.45
Bra000471	-	GO:0035251//UDP-glucosyltransferase activity	-	gi|297822697|ref|XP_002879231.1|/5.03501e-138/UDP-glucoronosyl/UDP-glucosyl transferase family protein [Arabidopsis lyrata subsp. lyrata]	3	0.5	8	1.33	3	0.51	27	4.55	3	0.5	6	1			7	1.18	2	0.33	6	1			20	3.45	2	0.34	14	2.4
Bra000472	-	GO:0005543//phospholipid binding	-	gi|297822693|ref|XP_002879229.1|/6.78728e-77/hypothetical protein ARALYDRAFT_481886 [Arabidopsis lyrata subsp. lyrata]	5	0.83	139	23.1	8	1.35	500	84.31	20	3.32	295	48.99	20	3.36	236	39.66	9	1.5	175	29.21	7	1.21	329	56.73	9	1.55	264	45.34
Bra000474	GO:0016020//membrane;GO:0044424//intracellular part	GO:0042277//peptide binding;GO:0016765//transferase activity, transferring alkyl or aryl (other than methyl) groups	GO:0009404//toxin metabolic process;GO:0006950//response to stress	gi|312283217|dbj|BAJ34474.1|/2.58095e-110/unnamed protein product [Thellungiella halophila]	1167	193.91	265	44.03	564	95.1	115	19.39	883	146.62	364	60.44	1331	223.69	338	56.81	492	82.12	144	24.04	747	128.82	255	43.97	1423	244.37	316	54.27
Bra000477	GO:0044464//cell part	GO:0005488//binding;GO:0003824//catalytic activity	GO:0008152//metabolic process	gi|15227072|ref|NP_180493.1|/9.71259e-107/tropinone reductase, putative / tropine dehydrogenase, putative [Arabidopsis thaliana]	2	0.33							3	0.5			2	0.34											3	0.52
Bra000480	-	GO:0005488//binding	-	gi|30684032|ref|NP_180450.2|/0/ankyrin repeat family protein [Arabidopsis thaliana]	7	1.16	31	5.15	2	0.34	54	9.11	71	11.79	277	46	8	1.34	37	6.22	3	0.5	37	6.18	6	1.03	50	8.62	14	2.4	396	68
Bra000483	GO:0000785//chromatin;GO:0009536//plastid;GO:0031981//nuclear lumen	GO:0003676//nucleic acid binding	GO:0034728	gi|224109876|ref|XP_002315340.1|/1.77449e-50/histone H2 [Populus trichocarpa]	5	0.83			20	3.37			25	4.15			8	1.34			20	3.34			26	4.48			34	5.84
Bra000487	-	-	GO:0006351//transcription, DNA-dependent	gi|297826229|ref|XP_002880997.1|/1.39424e-67/hypothetical protein ARALYDRAFT_481765 [Arabidopsis lyrata subsp. lyrata]	138	22.93			179	30.18			165	27.4	11	1.83	184	30.92	2	0.34	100	16.69			188	32.42			212	36.41
Bra000492	GO:0043231//intracellular membrane-bounded organelle	-	-	gi|15226402|ref|NP_180415.1|/6.41346e-127/RNA binding [Arabidopsis thaliana]	39	6.48			83	13.99			28	4.65	6	1	40	6.72			29	4.84			44	7.59			48	8.24
Bra000494	-	-	-	gi|18401727|ref|NP_029426.1|/1.96243e-127/SAND family protein [Arabidopsis thaliana]	60	9.97			28	4.72			69	11.46			63	10.59			28	4.67			97	16.73			54	9.27	2	0.34
Bra000498	GO:0009526//plastid envelope;GO:0005840//ribosome;GO:0009532//plastid stroma;GO:0005576//extracellular region	GO:0005515//protein binding;GO:0032559	GO:0006457//protein folding;GO:0007275//multicellular organismal development;GO:0009657//plastid organization	gi|1351030|sp|P21239.2|RUB1_BRANA/0/RecName: Full=RuBisCO large subunit-binding protein subunit alpha, chloroplastic; AltName: Full=60 kDa chaperonin subunit alpha; AltName: Full=CPN-60 alpha; Flags: Precursor	55	9.14	2	0.33	61	10.29	7	1.18	544	90.33	118	19.59	44	7.39	7	1.18	21	3.51	2	0.33	54	9.31	4	0.69	71	12.19	5	0.86
Bra000499	-	-	-	gi|297826157|ref|XP_002880961.1|/2.16475e-108/hypothetical protein ARALYDRAFT_481716 [Arabidopsis lyrata subsp. lyrata]	2	0.33							16	2.66	2	0.33	5	0.84			2	0.33			4	0.69	3	0.52	6	1.03	2	0.34
Bra000503	GO:0005770//late endosome	GO:0042623//ATPase activity, coupled;GO:0032559	GO:0006810//transport;GO:0000904//cell morphogenesis involved in differentiation;GO:0006996//organelle organization	gi|297826199|ref|XP_002880982.1|/5.8632e-108/hypothetical protein ARALYDRAFT_481753 [Arabidopsis lyrata subsp. lyrata]	15	2.49	2	0.33	13	2.19	16	2.7	57	9.47			19	3.19			15	2.5			17	2.93	2	0.34	5	0.86
Bra000507	GO:0009536//plastid	GO:0051536//iron-sulfur cluster binding;GO:0043169//cation binding	GO:0006091//generation of precursor metabolites and energy	gi|297826083|ref|XP_002880924.1|/6.12825e-72/hypothetical protein ARALYDRAFT_901657 [Arabidopsis lyrata subsp. lyrata]	24	3.99	2	0.33			10	1.69	46	7.64	19	3.16	52	8.74	2	0.34	42	7.01	9	1.5	60	10.35	15	2.59	32	5.5	3	0.52
Bra000508	GO:0031410//cytoplasmic vesicle	GO:0043167//ion binding;GO:0008422//beta-glucosidase activity	GO:0044238//primary metabolic process	gi|42570949|ref|NP_973548.1|/0/glycosyl hydrolase family 17 protein [Arabidopsis thaliana]	3	0.5			11	1.85			17	2.82	5	0.83	8	1.34	2	0.34	8	1.34			5	0.86	5	0.86	5	0.86
Bra000509	GO:0042579//microbody;GO:0009536//plastid	GO:0016301//kinase activity;GO:0032559	GO:0009108//coenzyme biosynthetic process;GO:0006796//phosphate metabolic process	gi|15225886|ref|NP_180318.1|/5.3369e-102/ATCOAE; ATP binding / dephospho-CoA kinase [Arabidopsis thaliana]	20	3.32	3	0.5	59	9.95			14	2.32	6	1	26	4.37			22	3.67	2	0.33	27	4.66	2	0.34	38	6.53	7	1.2
Bra000514	-	-	-	gi|15220129|ref|NP_175150.1|/2.74347e-102/F-box protein-related [Arabidopsis thaliana]	2	0.33
Bra000517	-	-	-	gi|297826045|ref|XP_002880905.1|/2.16089e-121/F-box family protein [Arabidopsis lyrata subsp. lyrata]	16	2.66	19	3.16	5	0.84	5	0.84	17	2.82	14	2.32	13	2.18	6	1.01	35	5.84	8	1.34	23	3.97	8	1.38	15	2.58	3	0.52
Bra000518	GO:0043231//intracellular membrane-bounded organelle	-	-	gi|297805232|ref|XP_002870500.1|/3.4197e-57/armadillo/beta-catenin repeat family protein [Arabidopsis lyrata subsp. lyrata]	2	0.33
Bra000523	GO:0044464//cell part	-	-	gi|297825999|ref|XP_002880882.1|/4.3007e-54/heat shock family protein [Arabidopsis lyrata subsp. lyrata]	3	0.5			39	6.58			27	4.48			15	2.52			8	1.34			38	6.55			9	1.55
Bra000528	GO:0043231//intracellular membrane-bounded organelle	GO:0003676//nucleic acid binding;GO:0001071//nucleic acid binding transcription factor activity	GO:0006952//defense response;GO:0000160//two-component signal transduction system (phosphorelay);GO:0009725//response to hormone stimulus;GO:0009756//carbohydrate mediated signaling;GO:0010039//response to iron ion;GO:0006351//transcription, DNA-dependent	gi|312282171|dbj|BAJ33951.1|/0/unnamed protein product [Thellungiella halophila]	4	0.66	9	1.5			2	0.34	29	4.82	16	2.66	10	1.68	5	0.84	10	1.67	4	0.67	4	0.69	5	0.86			7	1.2
Bra000529	GO:0043234//protein complex	GO:0005488//binding	GO:0009057//macromolecule catabolic process;GO:0000338//protein deneddylation;GO:0009639//response to red or far red light	gi|308799219|ref|XP_003074390.1|/4.2915e-113/putative COP9 signalosome complex subunit 2 (ISS) [Ostreococcus tauri]	129	21.43			259	43.67			170	28.23	5	0.83	132	22.18			102	17.02			231	39.83			261	44.82	2	0.34
Bra000532	GO:0043231//intracellular membrane-bounded organelle	-	-	gi|297825913|ref|XP_002880839.1|/6.3911e-58/hypothetical protein ARALYDRAFT_320472 [Arabidopsis lyrata subsp. lyrata]	15	2.49			38	6.41	3	0.51	17	2.82			14	2.35			8	1.34			20	3.45			15	2.58
Bra000533	-	-	-	gi|297825909|ref|XP_002880837.1|/5.79182e-56/hypothetical protein ARALYDRAFT_481556 [Arabidopsis lyrata subsp. lyrata]	78	12.96	4	0.66	28	4.72			97	16.11			46	7.73	2	0.34	23	3.84			73	12.59	4	0.69	103	17.69	2	0.34
Bra000534	GO:0043231//intracellular membrane-bounded organelle	GO:0016833//oxo-acid-lyase activity	-	gi|225435868|ref|XP_002263865.1|/3.68152e-93/PREDICTED: hypothetical protein [Vitis vinifera]	250	41.54	15	2.49	142	23.94	6	1.01	101	16.77	19	3.16	257	43.19	9	1.51	111	18.53	6	1	179	30.87	13	2.24	159	27.3	11	1.89
Bra000537	GO:0044464//cell part	-	-	gi|18401185|ref|NP_565626.1|/1.19302e-19/adhesion regulating molecule family [Arabidopsis thaliana]	2	0.33	2	0.33	4	0.67			7	1.16			6	1.01							2	0.34			3	0.52
Bra000538	-	GO:0003676//nucleic acid binding	GO:0006351//transcription, DNA-dependent	gi|297822209|ref|XP_002878987.1|/4.32645e-20/plant-specific transcription factor yabby family protein [Arabidopsis lyrata subsp. lyrata]	61	10.14	2	0.33	47	7.92			69	11.46			65	10.92			24	4.01			85	14.66	2	0.34	45	7.73
Bra000539	GO:0043231//intracellular membrane-bounded organelle	-	GO:0009267//cellular response to starvation	gi|297822225|ref|XP_002878995.1|/1.22334e-64/SPX domain-containing protein [Arabidopsis lyrata subsp. lyrata]	124	20.6	10	1.66	93	15.68	4	0.67	69	11.46	14	2.32	103	17.31	3	0.5	221	36.89	11	1.84	128	22.07	8	1.38	84	14.43	2	0.34
Bra000543	GO:0016020//membrane	GO:0005215//transporter activity	-	gi|15225319|ref|NP_180219.1|/6.06031e-163/PDE135 (pigment defective embryo 135); transmembrane transporter [Arabidopsis thaliana]	4	0.66	6	1	5	0.84	2	0.34	18	2.99	24	3.99	9	1.51	4	0.67	2	0.33	3	0.5	5	0.86	3	0.52
Bra000544	GO:0016020//membrane	-	-	gi|297825847|ref|XP_002880806.1|/6.24879e-83/hypothetical protein ARALYDRAFT_481513 [Arabidopsis lyrata subsp. lyrata]	17	2.82			6	1.01			15	2.49	2	0.33	38	6.39			23	3.84	5	0.83	12	2.07			2	0.34
Bra000545	-	-	-	gi|15224602|ref|NP_180044.1|/8.35889e-72/transcriptional factor B3 family protein [Arabidopsis thaliana]	2	0.33	2	0.33					7	1.16	11	1.83			2	0.34	2	0.33	2	0.33	2	0.34	4	0.69	7	1.2
Bra000546	-	-	-	gi|297825751|ref|XP_002880758.1|/1.1019e-91/hypothetical protein ARALYDRAFT_901332 [Arabidopsis lyrata subsp. lyrata]	28	4.65							13	2.16			12	2.02			12	2			10	1.72			8	1.37
Bra000547	GO:0043231//intracellular membrane-bounded organelle	GO:0016703;GO:0051536//iron-sulfur cluster binding;GO:0043169//cation binding	GO:0008152//metabolic process	gi|297821841|ref|XP_002878803.1|/0/hypothetical protein ARALYDRAFT_901077 [Arabidopsis lyrata subsp. lyrata]	22	3.66	16	2.66	7	1.18	9	1.52	218	36.2	163	27.07	26	4.37	16	2.69	22	3.67	30	5.01	54	9.31	34	5.86	14	2.4	19	3.26
Bra000550	GO:0044424//intracellular part	GO:0005515//protein binding	GO:0009719;GO:0010033//response to organic substance;GO:0007275//multicellular organismal development	gi|20197750|gb|AAD20702.2|/8.1721e-126/hypothetical protein [Arabidopsis thaliana]	4	0.66	54	8.97	6	1.01	105	17.7	2	0.33	51	8.47	12	2.02	30	5.04	2	0.33	90	15.02	2	0.34	33	5.69	13	2.23	75	12.88
Bra000554	-	-	-	gi|3643608|gb|AAC42255.1|/2.91317e-134/hypothetical protein [Arabidopsis thaliana]	2	0.33									2	0.33	2	0.34
Bra000560	-	-	GO:0006351//transcription, DNA-dependent;GO:0009566//fertilization	gi|20127012|gb|AAM10933.1|AF488561_1/1.55604e-60/putative bHLH transcription factor [Arabidopsis thaliana]	39	6.48	17	2.82	30	5.06	12	2.02	23	3.82	33	5.48	38	6.39	17	2.86	17	2.84	14	2.34	34	5.86	15	2.59	47	8.07	16	2.75
Bra000561	-	GO:0016779//nucleotidyltransferase activity	-	gi|3193327|gb|AAC19309.1|/0/F6N15.10 gene product [Arabidopsis thaliana]	5	0.83	16	2.66	10	1.69	76	12.81	5	0.83	24	3.99	8	1.34	23	3.87	3	0.5	25	4.17	6	1.03	23	3.97	7	1.2	42	7.21
Bra000563	-	-	-	gi|240254525|ref|NP_180045.4|/1.58379e-120/DNA binding / transcription factor [Arabidopsis thaliana]	6	1			3	0.51					10	1.66	3	0.5					2	0.33	7	1.21			2	0.34
Bra000564	-	-	-	gi|297825445|ref|XP_002880605.1|/1.21396e-96/predicted protein [Arabidopsis lyrata subsp. lyrata]	8	1.33											3	0.5			8	1.34							10	1.72
Bra000568	-	GO:0035251//UDP-glucosyltransferase activity;GO:0010334//sesquiterpene synthase activity;GO:0046872//metal ion binding;GO:0009975//cyclase activity;GO:0019203//carbohydrate phosphatase activity	GO:0051707//response to other organism;GO:0009719;GO:0043692;GO:0005991//trehalose metabolic process;GO:0006714;GO:0006950//response to stress;GO:0016098//monoterpenoid metabolic process	gi|297821699|ref|XP_002878732.1|/3.62371e-51/predicted protein [Arabidopsis lyrata subsp. lyrata]	2	0.33	13	2.16					2	0.33	7	1.16	26	4.37	129	21.68	6	1	95	15.86			41	7.07	4	0.69	68	11.68
Bra000571	GO:0031224//intrinsic to membrane	-	GO:0032502//developmental process	gi|312281535|dbj|BAJ33633.1|/1.25338e-78/unnamed protein product [Thellungiella halophila]	3	0.5	3	0.5	10	1.69	11	1.85	9	1.49	11	1.83	13	2.18	10	1.68	6	1	2	0.33	5	0.86	6	1.03	12	2.06	2	0.34
Bra000573	GO:0031090//organelle membrane;GO:0043231//intracellular membrane-bounded organelle	GO:0022890//inorganic cation transmembrane transporter activity	GO:0006952//defense response;GO:0051707//response to other organism;GO:0000041//transition metal ion transport;GO:0010038//response to metal ion;GO:0006875//cellular metal ion homeostasis	gi|149688670|gb|ABR27746.1|/0/metal transporter NRAMP3 [Noccaea caerulescens]	16	2.66			11	1.85	2	0.34	19	3.16	2	0.33	39	6.55			5	0.83	3	0.5	17	2.93	2	0.34	25	4.29	3	0.52
Bra000576	GO:0005618//cell wall	GO:0004180//carboxypeptidase activity;GO:0016753	GO:0019538//protein metabolic process;GO:0006725//cellular aromatic compound metabolic process	gi|145329593|ref|NP_001077946.1|/1.04476e-51/serine-type carboxypeptidase [Arabidopsis thaliana]	3	0.5							23	3.82			32	5.38			8	1.34			6	1.03			2	0.34
Bra000577	-	GO:0046914//transition metal ion binding	-	gi|297815456|ref|XP_002875611.1|/3.00668e-71/hypothetical protein ARALYDRAFT_323091 [Arabidopsis lyrata subsp. lyrata]	4	0.66											5	0.84			4	0.67									2	0.34
Bra000588	GO:0044464//cell part	-	-	gi|255560509|ref|XP_002521269.1|/1.27871e-54/conserved hypothetical protein [Ricinus communis]	16	2.66	213	35.39	7	1.18	175	29.51	84	13.95	186	30.89	16	2.69	266	44.7	21	3.51	136	22.7	20	3.45	298	51.39	42	7.21	509	87.41
Bra000592	GO:0031224//intrinsic to membrane;GO:0043231//intracellular membrane-bounded organelle	GO:0004672//protein kinase activity;GO:0032559	GO:0007167//enzyme linked receptor protein signaling pathway;GO:0006464//protein modification process	gi|30695748|ref|NP_199787.2|/0/leucine-rich repeat family protein / protein kinase family protein [Arabidopsis thaliana]	4	0.66	7	1.16	7	1.18	13	2.19	52	8.63	35	5.81	7	1.18	8	1.34	7	1.17	10	1.67	4	0.69	14	2.41	11	1.89	4	0.69
Bra000593	-	-	-	gi|297792253|ref|XP_002864011.1|/8.7019e-104/hypothetical protein ARALYDRAFT_917968 [Arabidopsis lyrata subsp. lyrata]	43	7.14	2	0.33	95	16.02	11	1.85	13	2.16	2	0.33	63	10.59	10	1.68	89	14.86	6	1	21	3.62	15	2.59	47	8.07	3	0.52
Bra000594	GO:0005768//endosome;GO:0016020//membrane	GO:0004553//hydrolase activity, hydrolyzing O-glycosyl compounds	GO:0009725//response to hormone stimulus;GO:0000902//cell morphogenesis;GO:0009250//glucan biosynthetic process;GO:0030865//cortical cytoskeleton organization;GO:0006972//hyperosmotic response;GO:0048513//organ development	gi|5689613|emb|CAB51903.1|/0/cellulase [Brassica napus]	6	1	2	0.33	8	1.35			40	6.64	42	6.97	12	2.02	6	1.01	14	2.34	6	1	10	1.72	8	1.38	7	1.2
Bra000595	GO:0043231//intracellular membrane-bounded organelle	-	-	gi|20453183|gb|AAM19832.1|/1.43904e-85/At2g23390/F26B6.4 [Arabidopsis thaliana]	269	44.7	40	6.65	130	21.92	16	2.7	211	35.04	69	11.46	205	34.45	37	6.22	143	23.87	28	4.67	306	52.77	48	8.28	338	58.04	61	10.48
Bra000596	GO:0000325//plant-type vacuole;GO:0031090//organelle membrane	GO:0005253//anion channel activity	GO:0015698//inorganic anion transport	gi|289541481|gb|ADD09861.1|/0/chloride channel C [Thellungiella halophila]	4	0.66	3	0.5	2	0.34	6	1.01	20	3.32	9	1.49					6	1	7	1.17	11	1.9			12	2.06	8	1.37
Bra000601	GO:0009536//plastid	GO:0046914//transition metal ion binding;GO:0051540	GO:0031163;GO:0009657//plastid organization	gi|18423084|ref|NP_568715.1|/4.28404e-79/NFU2 (NIFU-LIKE PROTEIN 2); structural molecule [Arabidopsis thaliana]	162	26.92	10	1.66	241	40.64	13	2.19	260	43.17	35	5.81	295	49.58	14	2.35	277	46.23	13	2.17	163	28.11	50	8.62	296	50.83	31	5.32
Bra000602	GO:0031410//cytoplasmic vesicle	GO:0005488//binding	-	gi|75165223|sp|Q94CC0.1|Y5994_ARATH/1.0496e-92/RecName: Full=Uncharacterized protein At5g49945; Flags: Precursor	4	0.66			3	0.51			8	1.33			4	0.67			3	0.5			6	1.03
Bra000605	-	GO:0004672//protein kinase activity;GO:0032559	GO:0006464//protein modification process	gi|297795773|ref|XP_002865771.1|/9.99369e-143/hypothetical protein ARALYDRAFT_918001 [Arabidopsis lyrata subsp. lyrata]	39	6.48	158	26.25	73	12.31	250	42.15	76	12.62	254	42.18	58	9.75	219	36.81	31	5.17	93	15.52	81	13.97	287	49.49	55	9.45	235	40.36
Bra000610	-	GO:0008168//methyltransferase activity	GO:0006364//rRNA processing	gi|297792303|ref|XP_002864036.1|/9.12934e-62/predicted protein [Arabidopsis lyrata subsp. lyrata]	3	0.5			3	0.51			6	1	7	1.16	2	0.34											10	1.72
Bra000612	GO:0043231//intracellular membrane-bounded organelle	GO:0004702//receptor signaling protein serine/threonine kinase activity;GO:0032559	GO:0006464//protein modification process	gi|297792317|ref|XP_002864043.1|/3.18075e-95/hypothetical protein ARALYDRAFT_495075 [Arabidopsis lyrata subsp. lyrata]	72	11.96	14	2.33	47	7.92	13	2.19	135	22.42	20	3.32	195	32.77	10	1.68	38	6.34			71	12.24	16	2.76	77	13.22	12	2.06
Bra000613	GO:0016020//membrane;GO:0031410//cytoplasmic vesicle	GO:0015103//inorganic anion transmembrane transporter activity	GO:0015698//inorganic anion transport;GO:0006950//response to stress	gi|297792319|ref|XP_002864044.1|/6.75936e-56/wound-responsive 3 [Arabidopsis lyrata subsp. lyrata]	2	0.33			39	6.58			13	2.16			4	0.67			9	1.5			8	1.38			17	2.92
Bra000615	GO:0016023//cytoplasmic membrane-bounded vesicle;GO:0005783//endoplasmic reticulum	GO:0004175//endopeptidase activity;GO:0016491//oxidoreductase activity	GO:0019538//protein metabolic process	gi|9759028|dbj|BAB09397.1|/4.10677e-66/cysteine endopeptidase [Arabidopsis thaliana]	2	0.33			4	0.67			8	1.33			11	1.85							5	0.86
Bra000617	GO:0044464//cell part	-	-	gi|297792335|ref|XP_002864052.1|/3.8745e-78/kelch repeat-containing protein [Arabidopsis lyrata subsp. lyrata]	52	8.64			49	8.26	4	0.67	135	22.42	7	1.16	64	10.76			20	3.34			97	16.73			63	10.82
Bra000619	-	GO:0008080//N-acetyltransferase activity	GO:0040007//growth;GO:0009292//genetic transfer	gi|297795799|ref|XP_002865784.1|/5.48894e-104/hypothetical protein ARALYDRAFT_495092 [Arabidopsis lyrata subsp. lyrata]	2	0.33	11	1.83			54	9.11	19	3.16	40	6.64			25	4.2	2	0.33	23	3.84	2	0.34	12	2.07			10	1.72
Bra000620	GO:0043231//intracellular membrane-bounded organelle	GO:0004175//endopeptidase activity;GO:0004386//helicase activity;GO:0003677//DNA binding;GO:0042623//ATPase activity, coupled;GO:0032559	GO:0006259//DNA metabolic process;GO:0019538//protein metabolic process	gi|145359080|ref|NP_199845.3|/8.66502e-43/ATP binding / damaged DNA binding / nucleoside-triphosphatase/ nucleotide binding [Arabidopsis thaliana]	41	6.81			41	6.91			15	2.49			16	2.69			47	7.84			28	4.83			29	4.98
Bra000621	-	-	GO:0006950//response to stress	gi|297795807|ref|XP_002865788.1|/6.64981e-86/hypothetical protein ARALYDRAFT_331439 [Arabidopsis lyrata subsp. lyrata]	32	5.32			38	6.41			60	9.96	4	0.66	10	1.68			21	3.51			74	12.76			23	3.95
Bra000622	GO:0031090//organelle membrane;GO:0043231//intracellular membrane-bounded organelle;GO:0044444//cytoplasmic part	GO:0046914//transition metal ion binding;GO:0008238//exopeptidase activity	GO:0019538//protein metabolic process;GO:0010038//response to metal ion	gi|21537290|gb|AAM61631.1|/7.73392e-83/aspartyl aminopeptidase-like protein [Arabidopsis thaliana]	57	9.47	5	0.83	137	23.1	8	1.35	167	27.73	5	0.83	90	15.13	5	0.84	63	10.52	9	1.5	121	20.87	3	0.52	61	10.48	2	0.34
Bra000623	GO:0009536//plastid;GO:0031090//organelle membrane;GO:0005576//extracellular region	GO:0019206//nucleoside kinase activity;GO:0004672//protein kinase activity;GO:0016776//phosphotransferase activity, phosphate group as acceptor;GO:0046914//transition metal ion binding;GO:0032559	GO:0006166//purine ribonucleoside salvage;GO:0010038//response to metal ion;GO:0006796//phosphate metabolic process;GO:0009117//nucleotide metabolic process;GO:0023052//signaling;GO:0034285	gi|297795813|ref|XP_002865791.1|/3.6228e-92/adenylate kinase [Arabidopsis lyrata subsp. lyrata]	6	1							34	5.65	16	2.66	7	1.18	4	0.67	19	3.17	4	0.67	7	1.21	5	0.86	7	1.2	2	0.34
Bra000632	GO:0044464//cell part	-	-	gi|18412994|ref|NP_567315.1|/6.33268e-54/PQ-loop repeat family protein / transmembrane family protein [Arabidopsis thaliana]	83	13.79	2	0.33	135	22.76	2	0.34	42	6.97	6	1	105	17.65	2	0.34	58	9.68	3	0.5	90	15.52	4	0.69	59	10.13	2	0.34
Bra000634	-	GO:0016829//lyase activity	-	gi|22328400|ref|NP_567317.2|/0/transducin family protein / WD-40 repeat family protein [Arabidopsis thaliana]	13	2.16	3	0.5			3	0.51	6	1	8	1.33	3	0.5	3	0.5			2	0.33			2	0.34	6	1.03	6	1.03
Bra000636	-	-	-	gi|297813203|ref|XP_002874485.1|/6.89324e-60/hypothetical protein ARALYDRAFT_351886 [Arabidopsis lyrata subsp. lyrata]	3	0.5	8	1.33	3	0.51			4	0.66	25	4.15	7	1.18	13	2.18	2	0.33	9	1.5	3	0.52	23	3.97	2	0.34	20	3.43
Bra000648	-	-	-	gi|297809031|ref|XP_002872399.1|/1.98088e-54/hypothetical protein ARALYDRAFT_489756 [Arabidopsis lyrata subsp. lyrata]	2	0.33	2	0.33	2	0.34					5	0.83			2	0.34					3	0.52	2	0.34	2	0.34	2	0.34
Bra000650	-	-	-	gi|3377821|gb|AAC28194.1|/2.86436e-100/T15F16.13 gene product [Arabidopsis thaliana]	21	3.49			7	1.18			29	4.82	2	0.33	33	5.55			20	3.34			13	2.24	2	0.34	25	4.29
Bra000655	-	-	GO:0051234//establishment of localization	gi|297813321|ref|XP_002874544.1|/2.08481e-90/SEC14 cytosolic factor family protein [Arabidopsis lyrata subsp. lyrata]	4	0.66					3	0.51	6	1	8	1.33					3	0.5			3	0.52	2	0.34			2	0.34
Bra000656	GO:0016020//membrane	GO:0046872//metal ion binding	-	gi|15236611|ref|NP_192621.1|/0/SUB1; calcium ion binding [Arabidopsis thaliana]	3	0.5							8	1.33	7	1.16	7	1.18			2	0.33			2	0.34			2	0.34
Bra000660	GO:0005618//cell wall	-	GO:0009725//response to hormone stimulus	gi|297813237|ref|XP_002874502.1|/1.00008e-139/hypothetical protein ARALYDRAFT_489716 [Arabidopsis lyrata subsp. lyrata]	3	0.5	2	0.33			7	1.18	7	1.16			176	29.58	25	4.2	30	5.01	12	2	6	1.03	2	0.34	6	1.03	25	4.29
Bra000661	GO:0043231//intracellular membrane-bounded organelle	GO:0008047//enzyme activator activity;GO:0016853//isomerase activity	-	gi|4325370|gb|AAD17366.1|/0/similar to human phosphotyrosyl phosphatase activator PTPA (GB:X73478) [Arabidopsis thaliana]	18	2.99			28	4.72			41	6.81	2	0.33	27	4.54	3	0.5	18	3			19	3.28			42	7.21
Bra000662	-	GO:0005488//binding	GO:0010468//regulation of gene expression;GO:0009725//response to hormone stimulus;GO:0019941//modification-dependent protein catabolic process	gi|18413178|ref|NP_567343.1|/1.09156e-165/F-box family protein (FBW2) [Arabidopsis thaliana]	50	8.31	4	0.66	90	15.18	2	0.34	64	10.63	9	1.49	79	13.28	10	1.68	54	9.01			80	13.8	7	1.21	105	18.03	13	2.23
Bra000663	-	GO:0005488//binding	-	gi|312281719|dbj|BAJ33725.1|/4.87678e-119/unnamed protein product [Thellungiella halophila]	53	8.81	1234	205.04	39	6.58	1554	262.03	377	62.6	6868	1140.45	115	19.33	1855	311.76	68	11.35	1042	173.92	90	15.52	1517	261.6	89	15.28	3277	562.76
Bra000667	GO:0009532//plastid stroma;GO:0043036//starch grain	GO:0016798//hydrolase activity, acting on glycosyl bonds;GO:0004133//glycogen debranching enzyme activity	GO:0005982//starch metabolic process	gi|297813221|ref|XP_002874494.1|/3.01063e-136/ATISA3/ISA3 [Arabidopsis lyrata subsp. lyrata]	2	0.33	7	1.16					27	4.48	25	4.15	3	0.5	4	0.67			5	0.83	12	2.07	7	1.21	11	1.89	4	0.69
Bra000675	GO:0031224//intrinsic to membrane	-	GO:0051234//establishment of localization	gi|297809109|ref|XP_002872438.1|/2.70426e-150/SEC14 cytosolic factor family protein [Arabidopsis lyrata subsp. lyrata]	2	0.33			6	1.01			4	0.66			6	1.01
Bra000680	GO:0043231//intracellular membrane-bounded organelle	GO:0003676//nucleic acid binding	GO:0009725//response to hormone stimulus;GO:0009409//response to cold;GO:0006970//response to osmotic stress	gi|15233894|ref|NP_192684.1|/1.89126e-86/ATMYB6; DNA binding / transcription factor [Arabidopsis thaliana]	11	1.83			94	15.85	3	0.51	13	2.16			12	2.02			14	2.34	2	0.33	26	4.48			19	3.26	2	0.34
Bra000681	GO:0043231//intracellular membrane-bounded organelle;GO:0044444//cytoplasmic part;GO:0016020//membrane	GO:0004553//hydrolase activity, hydrolyzing O-glycosyl compounds;GO:0005488//binding	GO:0005987//sucrose catabolic process;GO:0019752//carboxylic acid metabolic process;GO:0048513//organ development	gi|7267646|emb|CAB78074.1|/0/neutral invertase like protein [Arabidopsis thaliana]	3	0.5			37	6.24	20	3.37	11	1.83	15	2.49	11	1.85	8	1.34	13	2.17	11	1.84	14	2.41	19	3.28	9	1.55	9	1.55
Bra000684	-	GO:0046872//metal ion binding;GO:0004674//protein serine/threonine kinase activity;GO:0032559	GO:0006464//protein modification process;GO:0009738//abscisic acid mediated signaling pathway	gi|297809137|ref|XP_002872452.1|/3.69449e-154/calcium-dependent protein kinase 4 [Arabidopsis lyrata subsp. lyrata]	38	6.31			70	11.8			42	6.97	8	1.33	44	7.39			31	5.17	6	1	54	9.31	2	0.34	43	7.38	3	0.52
Bra000685	GO:0043231//intracellular membrane-bounded organelle	-	-	gi|297813391|ref|XP_002874579.1|/1.05755e-98/hypothetical protein ARALYDRAFT_489815 [Arabidopsis lyrata subsp. lyrata]	3	0.5	406	67.46	2	0.34	188	31.7	7	1.16	759	126.03	7	1.18	384	64.54			94	15.69	2	0.34	597	102.95	3	0.52	441	75.73
Bra000686	GO:0016020//membrane	GO:0004672//protein kinase activity;GO:0032559	GO:0006464//protein modification process	gi|15218576|ref|NP_174690.1|/0/lectin protein kinase family protein [Arabidopsis thaliana]	2	0.33			3	0.51			2	0.33
Bra000687	GO:0009526//plastid envelope;GO:0009534//chloroplast thylakoid;GO:0009570//chloroplast stroma;GO:0033178//proton-transporting two-sector ATPase complex, catalytic domain	GO:0015078//hydrogen ion transmembrane transporter activity	GO:0006952//defense response;GO:0006810//transport;GO:0009767//photosynthetic electron transport chain;GO:0006754//ATP biosynthetic process	gi|297809143|ref|XP_002872455.1|/9.85994e-98/hypothetical protein ARALYDRAFT_489817 [Arabidopsis lyrata subsp. lyrata]	383	63.64	20	3.32	333	56.15			982	163.06	244	40.52	400	67.23	35	5.88	336	56.08	17	2.84	364	62.77	46	7.93	422	72.47	29	4.98
Bra000689	GO:0031090//organelle membrane	GO:0032561	GO:0046907//intracellular transport;GO:0007165//signal transduction;GO:0015031//protein transport	gi|238480271|ref|NP_001154217.1|/1.34553e-41/Ras-related GTP-binding protein, putative [Arabidopsis thaliana]	3	0.5	4	0.66	3	0.51	4	0.67	14	2.32	24	3.99	2	0.34	10	1.68	3	0.5	5	0.83	10	1.72	11	1.9	8	1.37	6	1.03
Bra000692	GO:0031090//organelle membrane;GO:0015935//small ribosomal subunit;GO:0030312//external encapsulating structure;GO:0031981//nuclear lumen	GO:0003676//nucleic acid binding;GO:0005198//structural molecule activity	GO:0010467//gene expression	gi|13877525|gb|AAK43840.1|AF370463_1/6.61131e-37/S18.A ribosomal protein [Arabidopsis thaliana]	8	1.33	2	0.33	5	0.84			110	18.27	49	8.14	27	4.54	4	0.67	17	2.84	3	0.5	10	1.72	2	0.34	8	1.37
Bra000694	-	GO:0005488//binding	-	gi|297809163|ref|XP_002872465.1|/3.03723e-46/hypothetical protein ARALYDRAFT_352054 [Arabidopsis lyrata subsp. lyrata]	7	1.16	4	0.66	2	0.34	4	0.67	18	2.99	9	1.49			5	0.84	6	1	14	2.34	12	2.07	7	1.21	9	1.55	8	1.37
Bra000698	GO:0043231//intracellular membrane-bounded organelle	GO:0016787//hydrolase activity	-	gi|15234891|ref|NP_192741.1|/1.69472e-74/hydrolase, alpha/beta fold family protein [Arabidopsis thaliana]	2	0.33					2	0.34	5	0.83	2	0.33	2	0.34			3	0.5
Bra000701	GO:0031224//intrinsic to membrane	GO:0046872//metal ion binding	GO:0006810//transport	gi|15234957|ref|NP_192755.1|/1.12482e-108/synaptobrevin-related family protein [Arabidopsis thaliana]	17	2.82			10	1.69			41	6.81	3	0.5	21	3.53			27	4.51			9	1.55			28	4.81	2	0.34
Bra000702	GO:0043231//intracellular membrane-bounded organelle	GO:0005488//binding	GO:0006259//DNA metabolic process;GO:0009640//photomorphogenesis;GO:0007165//signal transduction	gi|510275|gb|AAB59299.1|/9.87922e-121/DET1 [Arabidopsis thaliana]	4	0.66	6	1			3	0.51	15	2.49	7	1.16	4	0.67	2	0.34					7	1.21	4	0.69	4	0.69	2	0.34
Bra000706	GO:0043231//intracellular membrane-bounded organelle	GO:0016301//kinase activity;GO:0032559	GO:0006464//protein modification process	gi|297809241|ref|XP_002872504.1|/1.4599e-37/hypothetical protein ARALYDRAFT_489873 [Arabidopsis lyrata subsp. lyrata]	12	1.99	68	11.3			62	10.45	139	23.08	297	49.32	13	2.18	66	11.09	17	2.84	100	16.69	6	1.03	73	12.59	32	5.5	184	31.6
Bra000708	GO:0009503;GO:0009523//photosystem II;GO:0009570//chloroplast stroma	GO:0046906//tetrapyrrole binding	GO:0044237//cellular metabolic process;GO:0009639//response to red or far red light	gi|297809249|ref|XP_002872508.1|/1.14521e-106/hypothetical protein ARALYDRAFT_489877 [Arabidopsis lyrata subsp. lyrata]	6746	1120.92	279	46.36	8351	1408.09	274	46.2	6602	1096.28	857	142.31	9413	1581.98	551	92.6	3319	553.98	216	36.05	10693	1843.96	555	95.71	3450	592.47	204	35.03
Bra000710	GO:0044459//plasma membrane part;GO:0031224//intrinsic to membrane	GO:0015563;GO:0042887;GO:0015166//polyol transmembrane transporter activity;GO:0005372//water transmembrane transporter activity;GO:0015103//inorganic anion transmembrane transporter activity	GO:0015698//inorganic anion transport;GO:0015840//urea transport;GO:0034220//ion transmembrane transport;GO:0010036//response to boron-containing substance;GO:0008643//carbohydrate transport	gi|297813479|ref|XP_002874623.1|/9.70672e-57/hypothetical protein ARALYDRAFT_911337 [Arabidopsis lyrata subsp. lyrata]	8	1.33	385	63.97			310	52.27	13	2.16	92	15.28			386	64.87			263	43.9			250	43.11	10	1.72	412	70.75
Bra000711	-	GO:0016787//hydrolase activity	-	gi|4115918|gb|AAD03429.1|/5.98877e-47/similar to nascent polypeptide associated complex alpha chain [Arabidopsis thaliana]	75	12.46			71	11.97			140	23.25	14	2.32	143	24.03			51	8.51	3	0.5	115	19.83			115	19.75
Bra000718	GO:0031410//cytoplasmic vesicle;GO:0030312//external encapsulating structure	GO:0003824//catalytic activity	-	gi|297799590|ref|XP_002867679.1|/2.36836e-52/hydrolase, alpha/beta fold family protein [Arabidopsis lyrata subsp. lyrata]	3	0.5																							6	1.03
Bra000719	GO:0008023//transcription elongation factor complex;GO:0000790//nuclear chromatin	-	GO:0006259//DNA metabolic process;GO:0033554//cellular response to stress;GO:0003006//developmental process involved in reproduction	gi|15236899|ref|NP_192809.1|/0/SPT16 (global transcription factor C) [Arabidopsis thaliana]	5	0.83	14	2.33	8	1.35	25	4.22	7	1.16	65	10.79	4	0.67	19	3.19			17	2.84	6	1.03	17	2.93	2	0.34	25	4.29
Bra000720	-	GO:0008905	GO:0008152//metabolic process	gi|7269958|emb|CAB79775.1|/4.4424e-155/GDP-mannose pyrophosphorylase like protein [Arabidopsis thaliana]	7	1.16							8	1.33			52	8.74			11	1.84			6	1.03			5	0.86
Bra000721	-	-	-	gi|15236931|ref|NP_192817.1|/1.30476e-89/UBX domain-containing protein [Arabidopsis thaliana]	2	0.33	18	2.99	6	1.01			4	0.66	34	5.65	3	0.5	24	4.03			32	5.34			48	8.28	3	0.52	29	4.98
Bra000727	-	GO:0035251//UDP-glucosyltransferase activity;GO:0010334//sesquiterpene synthase activity;GO:0046872//metal ion binding;GO:0009975//cyclase activity;GO:0019203//carbohydrate phosphatase activity	GO:0051707//response to other organism;GO:0009719;GO:0043692;GO:0005991//trehalose metabolic process;GO:0006714;GO:0006950//response to stress;GO:0016098//monoterpenoid metabolic process	gi|297821699|ref|XP_002878732.1|/5.65757e-71/predicted protein [Arabidopsis lyrata subsp. lyrata]	15	2.49			2	0.34			9	1.49			13	2.18							12	2.07
Bra000728	-	GO:0046872//metal ion binding	-	gi|13699910|dbj|BAB41214.1|/1.15382e-43/putative transcriptional coactivator [Brassica rapa]	6	1	11	1.83					14	2.32	73	12.12	7	1.18	20	3.36	3	0.5	9	1.5	7	1.21	28	4.83	11	1.89	14	2.4
Bra000734	GO:0043231//intracellular membrane-bounded organelle	-	-	gi|297809333|ref|XP_002872550.1|/4.86244e-116/hypothetical protein ARALYDRAFT_489950 [Arabidopsis lyrata subsp. lyrata]	146	24.26	240	39.88	3	0.51	466	78.57	148	24.58	91	15.11	197	33.11	13	2.18	308	51.41	188	31.38	372	64.15	156	26.9	193	33.14	49	8.41
Bra000737	GO:0000325//plant-type vacuole;GO:0005840//ribosome;GO:0016469//proton-transporting two-sector ATPase complex;GO:0031090//organelle membrane	GO:0019829//cation-transporting ATPase activity;GO:0015078//hydrogen ion transmembrane transporter activity;GO:0004553//hydrolase activity, hydrolyzing O-glycosyl compounds;GO:0032559;GO:0043169//cation binding	GO:0003006//developmental process involved in reproduction;GO:0042546//cell wall biogenesis;GO:0015988//energy coupled proton transport, against electrochemical gradient;GO:0006996//organelle organization;GO:0006970//response to osmotic stress;GO:0015986//ATP synthesis coupled proton transport;GO:0006952//defense response	gi|56130949|gb|AAV80206.1|/7.17241e-93/myrosinase [Brassica rapa subsp. pekinensis]	618	102.69			233	39.29	4	0.67	799	132.68	3	0.5	295	49.58	2	0.34	276	46.07			263	45.35			1015	174.31
Bra000738	GO:0043231//intracellular membrane-bounded organelle	GO:0017111//nucleoside-triphosphatase activity;GO:0008135//translation factor activity, nucleic acid binding;GO:0032561	GO:0006412//translation;GO:0009207	gi|51970998|dbj|BAD44191.1|/1.31697e-167/putative translation initiation factor IF-2 [Arabidopsis thaliana]	2	0.33													2	0.34					4	0.69			2	0.34
Bra000739	GO:0031090//organelle membrane;GO:0043231//intracellular membrane-bounded organelle	-	-	gi|297813589|ref|XP_002874678.1|/8.87088e-68/VIRB2-interacting protein 2 [Arabidopsis lyrata subsp. lyrata]	5	0.83			21	3.54			69	11.46	4	0.66	9	1.51			10	1.67			14	2.41			6	1.03
Bra000740	GO:0008287//protein serine/threonine phosphatase complex;GO:0031981//nuclear lumen	GO:0043169//cation binding;GO:0004721//phosphoprotein phosphatase activity	GO:0006464//protein modification process	gi|5596470|emb|CAB51408.1|/6.79459e-128/protein phosphatase type 1 PP1BG [Arabidopsis thaliana]	3	0.5			7	1.18			6	1			7	1.18	2	0.34					7	1.21			4	0.69
Bra000741	GO:0043231//intracellular membrane-bounded organelle;GO:0031461//cullin-RING ubiquitin ligase complex	GO:0005488//binding	GO:0002831//regulation of response to biotic stimulus;GO:0019941//modification-dependent protein catabolic process;GO:0009733//response to auxin stimulus;GO:0009755//hormone-mediated signaling pathway;GO:0006950//response to stress	gi|40974917|emb|CAF06581.1|/5.84826e-83/SGT1-like protein [Brassica oleracea]	19	3.16	202	33.56	18	3.04	177	29.84	41	6.81	220	36.53	33	5.55	206	34.62	26	4.34	300	50.07	16	2.76	129	22.25	25	4.29	269	46.2
Bra000743	GO:0043234//protein complex;GO:0016020//membrane	GO:0008135//translation factor activity, nucleic acid binding	GO:0006412//translation	gi|225450669|ref|XP_002283093.1|/0/PREDICTED: hypothetical protein [Vitis vinifera]	3	0.5			4	0.67			26	4.32	2	0.33	8	1.34			4	0.67			6	1.03			7	1.2
Bra000747	-	GO:0003676//nucleic acid binding	-	gi|224058512|ref|XP_002299533.1|/8.13816e-135/predicted protein [Populus trichocarpa]	2	0.33	5	0.83			2	0.34	9	1.49	12	1.99			3	0.5							2	0.34	3	0.52	18	3.09
Bra000754	GO:0044464//cell part	GO:0004672//protein kinase activity;GO:0032559	GO:0006464//protein modification process	gi|15234344|ref|NP_192926.1|/4.1879e-77/protein kinase family protein [Arabidopsis thaliana]	30	4.98			65	10.96	3	0.51	51	8.47	6	1	29	4.87	3	0.5	15	2.5	6	1	38	6.55	2	0.34	52	8.93	3	0.52
Bra000757	GO:0009534//chloroplast thylakoid	-	GO:0009767//photosynthetic electron transport chain	gi|42566515|ref|NP_192933.2|/7.82641e-51/PGRL1B (PGR5-Like B) [Arabidopsis thaliana]	56	9.31	59	9.8	76	12.81	183	30.86	246	40.85	240	39.85	65	10.92	93	15.63	62	10.35	56	9.35	90	15.52	94	16.21	73	12.54	177	30.4
Bra000759	GO:0044425//membrane part	GO:0004872//receptor activity;GO:0032559	GO:0006952//defense response;GO:0012501//programmed cell death;GO:0023052//signaling	gi|227438287|gb|ACP30633.1|/0/disease resistance protein [Brassica rapa subsp. pekinensis]	6	1							3	0.5	3	0.5	5	0.84			3	0.5
Bra000762	GO:0044424//intracellular part	GO:0008168//methyltransferase activity	GO:0006730//one-carbon metabolic process;GO:0006544//glycine metabolic process	gi|79470337|ref|NP_192950.2|/9.5658e-106/aminomethyltransferase [Arabidopsis thaliana]	10	1.66							4	0.66			6	1.01			2	0.33			7	1.21
Bra000768	GO:0016020//membrane	GO:0005506//iron ion binding;GO:0004497//monooxygenase activity	GO:0008152//metabolic process	gi|15234514|ref|NP_192967.1|/3.22949e-121/CYP706A4; electron carrier/ heme binding / iron ion binding / monooxygenase/ oxygen binding [Arabidopsis thaliana]	5	0.83	28	4.65					8	1.33	45	7.47	9	1.51	44	7.39			2	0.33	12	2.07	77	13.28	21	3.61	133	22.84
Bra000769	GO:0016020//membrane	GO:0005506//iron ion binding;GO:0004497//monooxygenase activity	GO:0008152//metabolic process	gi|240255793|ref|NP_192969.4|/5.93898e-131/CYP706A6; electron carrier/ heme binding / iron ion binding / monooxygenase/ oxygen binding [Arabidopsis thaliana]	43	7.14	8	1.33	8	1.35	4	0.67	106	17.6	108	17.93	35	5.88	20	3.36	26	4.34	9	1.5	139	23.97	32	5.52	79	13.57	25	4.29
Bra000774	-	GO:0005543//phospholipid binding;GO:0032934//sterol binding	GO:0023052//signaling;GO:0006629//lipid metabolic process	gi|297809549|ref|XP_002872658.1|/1.30848e-107/hypothetical protein ARALYDRAFT_490050 [Arabidopsis lyrata subsp. lyrata]	12	1.99			11	1.85			41	6.81			44	7.39			16	2.67			10	1.72			36	6.18
Bra000776	-	-	-	gi|8778215|gb|AAF79224.1|AC006917_9/4.45557e-07/F10B6.21 [Arabidopsis thaliana]	7	1.16	6	1	25	4.22	3	0.51	14	2.32	7	1.16	18	3.03	4	0.67	4	0.67	2	0.33	5	0.86			4	0.69
Bra000779	GO:0044424//intracellular part	GO:0005488//binding;GO:0019787//small conjugating protein ligase activity	GO:0010260//organ senescence;GO:0009719;GO:0032446//protein modification by small protein conjugation;GO:0000302//response to reactive oxygen species	gi|15235410|ref|NP_192994.1|/0/UPL5 (UBIQUITIN PROTEIN LIGASE 5); acid-amino acid ligase/ binding / ubiquitin-protein ligase [Arabidopsis thaliana]	15	2.49			33	5.56			17	2.82	2	0.33	34	5.71			27	4.51			11	1.9	2	0.34	39	6.7	2	0.34
Bra000781	GO:0030529//ribonucleoprotein complex;GO:0031981//nuclear lumen	GO:0003676//nucleic acid binding	GO:0022613//ribonucleoprotein complex biogenesis	gi|119720778|gb|ABL97959.1|/6.39706e-25/ribosomal protein L7Ae-like [Brassica rapa]	58	9.64	3	0.5	62	10.45	5	0.84	121	20.09	9	1.49	104	17.48			22	3.67			25	4.31	2	0.34	75	12.88	6	1.03
Bra000782	GO:0044424//intracellular part	GO:0005515//protein binding	-	gi|297809559|ref|XP_002872663.1|/1.27751e-50/mutant TFIIF-alpha [Arabidopsis lyrata subsp. lyrata]	187	31.07			110	18.55			153	25.41	15	2.49	160	26.89	7	1.18	90	15.02	3	0.5	223	38.46	10	1.72	178	30.57	10	1.72
Bra000783	-	-	-	gi|21553401|gb|AAM62494.1|/1.03572e-31/unknown [Arabidopsis thaliana]	7	1.16			30	5.06			52	8.63			31	5.21			8	1.34			30	5.17			26	4.46	4	0.69
Bra000784	-	GO:0005488//binding	-	gi|79579715|ref|NP_680579.2|/9.43605e-61/protein binding / zinc ion binding [Arabidopsis thaliana]	2	0.33	3	0.5					3	0.5			2	0.34			2	0.33			5	0.86
Bra000787	-	-	-	gi|3377843|gb|AAC28225.1|/4.30094e-57/contains similarity to rat p47 protein (GB:AB002086) [Arabidopsis thaliana]	37	6.15			49	8.26			143	23.75			125	21.01			46	7.68			54	9.31			85	14.6
Bra000788	GO:0043231//intracellular membrane-bounded organelle;GO:0031461//cullin-RING ubiquitin ligase complex	GO:0016740//transferase activity;GO:0005488//binding;GO:0016564//transcription repressor activity	GO:0009793//embryo development ending in seed dormancy;GO:0009756//carbohydrate mediated signaling;GO:0006355//regulation of transcription, DNA-dependent;GO:0048827//phyllome development;GO:0009746;GO:0002218//activation of innate immune response;GO:0019538//protein metabolic process	gi|312281513|dbj|BAJ33622.1|/4.64072e-166/unnamed protein product [Thellungiella halophila]	26	4.32	34	5.65	12	2.02			19	3.16	28	4.65	20	3.36	26	4.37	9	1.5	22	3.67	38	6.55	42	7.24	15	2.58	75	12.88
Bra000789	GO:0016020//membrane;GO:0031410//cytoplasmic vesicle	-	-	gi|297809611|ref|XP_002872689.1|/0/hypothetical protein ARALYDRAFT_911697 [Arabidopsis lyrata subsp. lyrata]	5	0.83			2	0.34			91	15.11	40	6.64	6	1.01	2	0.34	5	0.83			8	1.38	3	0.52	9	1.55
Bra000791	GO:0009536//plastid	GO:0004812//aminoacyl-tRNA ligase activity;GO:0032559	GO:0006418//tRNA aminoacylation for protein translation;GO:0003006//developmental process involved in reproduction	gi|15233478|ref|NP_192344.1|/0/EMB2369 (EMBRYO DEFECTIVE 2369); ATP binding / aminoacyl-tRNA ligase/ leucine-tRNA ligase/ nucleotide binding [Arabidopsis thaliana]	141	23.43	3	0.5	220	37.09	25	4.22	397	65.92	39	6.48	227	38.15	20	3.36	77	12.85	7	1.17	248	42.77	4	0.69	304	52.21	8	1.37
Bra000792	-	-	-	gi|240255748|ref|NP_192345.4|/2.76302e-52/unknown protein [Arabidopsis thaliana]	5	0.83			6	1.01							6	1.01			4	0.67							2	0.34
Bra000794	GO:0044464//cell part	GO:0008233//peptidase activity	GO:0019538//protein metabolic process;GO:0010038//response to metal ion	gi|297809619|ref|XP_002872693.1|/0/aspartyl protease family protein [Arabidopsis lyrata subsp. lyrata]	4	0.66	3	0.5	5	0.84	11	1.85	6	1	43	7.14	2	0.34	2	0.34			10	1.67	2	0.34	11	1.9	2	0.34	19	3.26
Bra000797	-	GO:0004672//protein kinase activity;GO:0000166//nucleotide binding	-	gi|297851968|ref|XP_002893865.1|/3.2443e-141/predicted protein [Arabidopsis lyrata subsp. lyrata]	8	1.33			4	0.67			23	3.82			28	4.71			27	4.51			26	4.48			57	9.79
Bra000799	-	GO:0004672//protein kinase activity;GO:0000166//nucleotide binding	-	gi|297809627|ref|XP_002872697.1|/4.19595e-127/predicted protein [Arabidopsis lyrata subsp. lyrata]	4	0.66			3	0.51					2	0.33
Bra000802	GO:0009526//plastid envelope;GO:0009535//chloroplast thylakoid membrane;GO:0033178//proton-transporting two-sector ATPase complex, catalytic domain	GO:0015078//hydrogen ion transmembrane transporter activity;GO:0019829//cation-transporting ATPase activity;GO:0032559	GO:0006818//hydrogen transport;GO:0009767//photosynthetic electron transport chain;GO:0019222//regulation of metabolic process;GO:0006754//ATP biosynthetic process	gi|18412632|ref|NP_567265.1|/5.38862e-154/ATPC1; enzyme regulator [Arabidopsis thaliana]	35	5.82	53	8.81	75	12.65	3	0.51	123	20.42	498	82.69	69	11.6	106	17.81	30	5.01	12	2	60	10.35	396	68.29	83	14.25	5	0.86
Bra000806	GO:0044444//cytoplasmic part	GO:0016671//oxidoreductase activity, acting on a sulfur group of donors, disulfide as acceptor	-	gi|297809655|ref|XP_002872711.1|/4.50347e-47/methionine sulfoxide reductase domain-containing protein [Arabidopsis lyrata subsp. lyrata]	190	31.57	14	2.33	144	24.28	6	1.01	207	34.37	26	4.32	97	16.3	4	0.67	64	10.68	3	0.5	194	33.45	14	2.41	212	36.41	16	2.75
Bra000809	GO:0030684//preribosome	-	GO:0042254//ribosome biogenesis	gi|297813873|ref|XP_002874820.1|/0/transducin family protein [Arabidopsis lyrata subsp. lyrata]	51	8.47							14	2.32			27	4.54			36	6.01			11	1.9			23	3.95
Bra000810	-	GO:0015036//disulfide oxidoreductase activity	GO:0019725//cellular homeostasis	gi|15234516|ref|NP_192404.1|/6.31935e-173/thioredoxin family protein [Arabidopsis thaliana]	9	1.5			3	0.51			21	3.49	2	0.33	3	0.5	3	0.5	4	0.67			3	0.52	2	0.34	4	0.69
Bra000821	GO:0009532//plastid stroma;GO:0009526//plastid envelope;GO:0031976;GO:0005576//extracellular region	GO:0030234//enzyme regulator activity;GO:0015036//disulfide oxidoreductase activity	GO:0044092//negative regulation of molecular function;GO:0006091//generation of precursor metabolites and energy;GO:0005975//carbohydrate metabolic process;GO:0019725//cellular homeostasis;GO:0044093;GO:0018904;GO:0051234//establishment of localization;GO:0006950//response to stress	gi|297809773|ref|XP_002872770.1|/4.21237e-50/hypothetical protein ARALYDRAFT_490216 [Arabidopsis lyrata subsp. lyrata]	87	14.46	23	3.82	29	4.89	8	1.35	502	83.36	137	22.75	105	17.65	23	3.87	32	5.34	21	3.51	93	16.04	50	8.62	91	15.63	38	6.53
Bra000822	GO:0043231//intracellular membrane-bounded organelle	-	GO:0007049//cell cycle	gi|297842829|ref|XP_002889296.1|/7.35428e-113/CYCA2_4 [Arabidopsis lyrata subsp. lyrata]	3	0.5							11	1.83			3	0.5											3	0.52
Bra000830	-	-	-	gi|15220898|ref|NP_178214.1|/8.39168e-13/XH domain-containing protein [Arabidopsis thaliana]	2	0.33	30	4.98			46	7.76			36	5.98			57	9.58			36	6.01	2	0.34	44	7.59	2	0.34	94	16.14
Bra000837	GO:0031224//intrinsic to membrane;GO:0043234//protein complex;GO:0009526//plastid envelope;GO:0009534//chloroplast thylakoid;GO:0034357	GO:0043169//cation binding;GO:0015078//hydrogen ion transmembrane transporter activity;GO:0051536//iron-sulfur cluster binding;GO:0016679//oxidoreductase activity, acting on diphenols and related substances as donors;GO:0009055//electron carrier activity	GO:0006952//defense response;GO:0022900//electron transport chain;GO:0009628//response to abiotic stimulus;GO:0051234//establishment of localization	gi|9843639|emb|CAC03598.1|/4.53899e-62/Rieske FeS protein [Arabidopsis thaliana]	119	19.77	80	13.29	16	2.7	19	3.2	371	61.61	723	120.06	46	7.73	51	8.57	96	16.02	45	7.51	93	16.04	164	28.28	58	9.96	50	8.59
Bra000838	-	-	-	gi|297813977|ref|XP_002874872.1|/6.52963e-83/leucine-rich repeat family protein [Arabidopsis lyrata subsp. lyrata]	6	1	3	0.5	3	0.51			32	5.31	16	2.66					2	0.33			8	1.38	6	1.03	7	1.2
Bra000842	GO:0000152//nuclear ubiquitin ligase complex;GO:0031461//cullin-RING ubiquitin ligase complex	GO:0043178//alcohol binding;GO:0042562//hormone binding;GO:0019787//small conjugating protein ligase activity	GO:0040007//growth;GO:0009755//hormone-mediated signaling pathway;GO:0045013//carbon catabolite repression of transcription;GO:0009555//pollen development;GO:0009607//response to biotic stimulus;GO:0032446//protein modification by small protein conjugation;GO:0019941//modification-dependent protein catabolic process;GO:0048437//floral organ development;GO:0010102//lateral root morphogenesis;GO:00…	gi|312281471|dbj|BAJ33601.1|/1.26669e-136/unnamed protein product [Thellungiella halophila]	3	0.5			3	0.51			10	1.66	20	3.32	4	0.67	7	1.18	2	0.33	11	1.84	7	1.21	13	2.24	3	0.52	15	2.58
Bra000845	-	GO:0016491//oxidoreductase activity;GO:0005506//iron ion binding	GO:0008152//metabolic process	gi|42565044|ref|NP_188644.2|/6.51022e-84/CYP705A18; electron carrier/ heme binding / iron ion binding / monooxygenase/ oxygen binding [Arabidopsis thaliana]	12	1.99	42	6.98											26	4.37	6	1	7	1.17	29	5	24	4.14	3	0.52	14	2.4
Bra000850	GO:0044464//cell part	GO:0042562//hormone binding	GO:0000902//cell morphogenesis;GO:0032875//regulation of DNA endoreduplication;GO:0048522;GO:0008361//regulation of cell size	gi|22122224|gb|AAG24501.1|/7.91951e-34/susceptible endoplasmic reticulum auxin-binding protein 2 [Sinapis arvensis]	6	1			34	5.73			54	8.97	2	0.33	19	3.19			6	1			27	4.66			9	1.55
Bra000854	-	-	-	gi|312282089|dbj|BAJ33910.1|/2.09321e-82/unnamed protein product [Thellungiella halophila]	153	25.42	40	6.65	16	2.7	9	1.52	162	26.9	105	17.44	64	10.76	19	3.19	57	9.51	13	2.17	74	12.76	44	7.59	92	15.8	23	3.95
Bra000857	-	-	-	gi|297814013|ref|XP_002874890.1|/1.83402e-95/hypothetical protein ARALYDRAFT_490272 [Arabidopsis lyrata subsp. lyrata]	2	0.33	17	2.82			8	1.35	3	0.5	19	3.16	2	0.34	23	3.87			18	3	6	1.03	11	1.9			21	3.61
Bra000859	GO:0044464//cell part	-	GO:0008152//metabolic process	gi|4263518|gb|AAD15344.1|/2.26681e-90/similar to PHZF, catalyzing the hydroxylation of phenazine-1-carboxylic acid to 2-hydroxy-phenazine-1-carboxylic acid [Arabidopsis thaliana]	8	1.33							14	2.32			4	0.67			4	0.67			9	1.55			2	0.34
Bra000864	GO:0009536//plastid	GO:0016872//intramolecular lyase activity;GO:0046872//metal ion binding	GO:0010476//gibberellin mediated signaling pathway;GO:0009685//gibberellin metabolic process	gi|297809851|ref|XP_002872809.1|/1.97427e-100/hypothetical protein ARALYDRAFT_352546 [Arabidopsis lyrata subsp. lyrata]	12	1.99	9	1.5	5	0.84	2	0.34	13	2.16	6	1	12	2.02	5	0.84	6	1			16	2.76	5	0.86	14	2.4	5	0.86
Bra000865	-	GO:0005488//binding	-	gi|297809865|ref|XP_002872816.1|/8.37703e-45/hypothetical protein ARALYDRAFT_490282 [Arabidopsis lyrata subsp. lyrata]	57	9.47	7	1.16	57	9.61	2	0.34	48	7.97	6	1	26	4.37			21	3.51	3	0.5	48	8.28			92	15.8	5	0.86
Bra000867	-	-	-	gi|145325447|ref|NP_001077728.1|/6.64259e-19/dormancy/auxin associated family protein [Arabidopsis thaliana]	2	0.33	2	0.33	7	1.18	2	0.34	31	5.15	10	1.66	11	1.85	6	1.01	7	1.17	13	2.17	3	0.52	10	1.72	5	0.86	3	0.52
Bra000869	-	-	-	gi|297848530|ref|XP_002892146.1|/0/hypothetical protein ARALYDRAFT_311407 [Arabidopsis lyrata subsp. lyrata]	47	7.81			72	12.14			83	13.78			108	18.15			70	11.68			33	5.69			188	32.29
Bra000872	GO:0043231//intracellular membrane-bounded organelle	GO:0001071//nucleic acid binding transcription factor activity	GO:0006351//transcription, DNA-dependent;GO:0009566//fertilization	gi|312281971|dbj|BAJ33851.1|/4.06619e-47/unnamed protein product [Thellungiella halophila]	597	99.2	3	0.5	1056	178.06	7	1.18	302	50.15	10	1.66	356	59.83	3	0.5	859	143.38	3	0.5	359	61.91	4	0.69	477	81.91
Bra000873	GO:0030964;GO:0005746//mitochondrial respiratory chain	GO:0046914//transition metal ion binding;GO:0050136//NADH dehydrogenase (quinone) activity;GO:0000166//nucleotide binding	GO:0006950//response to stress;GO:0008152//metabolic process	gi|55584146|sp|O22769.3|NDUV2_ARATH/4.3867e-68/RecName: Full=NADH-ubiquinone oxidoreductase 24 kDa subunit, mitochondrial; Flags: Precursor	2	0.33	43	7.14	4	0.67			10	1.66	182	30.22	2	0.34	86	14.45			45	7.51	2	0.34	59	10.17	3	0.52	107	18.38
Bra000878	-	GO:0016462//pyrophosphatase activity;GO:0000166//nucleotide binding	-	gi|297809901|ref|XP_002872834.1|/0/AAA-type ATPase family protein [Arabidopsis lyrata subsp. lyrata]	3	0.5	5	0.83	11	1.85	6	1.01	36	5.98	46	7.64	6	1.01	8	1.34			9	1.5	4	0.69	8	1.38
Bra000879	GO:0016020//membrane	-	-	gi|297809905|ref|XP_002872836.1|/3.84489e-42/predicted protein [Arabidopsis lyrata subsp. lyrata]	95	15.79			215	36.25	6	1.01	204	33.87	36	5.98	251	42.18	17	2.86	78	13.02	9	1.5	55	9.48			208	35.72	7	1.2
Bra000895	GO:0043231//intracellular membrane-bounded organelle;GO:0016020//membrane	GO:0032561	GO:0015031//protein transport	gi|297843056|ref|XP_002889409.1|/4.6284e-46/Os01g0254000 [Arabidopsis lyrata subsp. lyrata]	5	0.83							8	1.33			2	0.34
Bra000901	-	-	-	gi|224068582|ref|XP_002302776.1|/7.0977e-35/predicted protein [Populus trichocarpa]	3	0.5	101	16.78	10	1.69	4	0.67	51	8.47	204	33.87	11	1.85	90	15.13	5	0.83	27	4.51	20	3.45	225	38.8	12	2.06	220	37.78
Bra000905	GO:0009536//plastid	-	GO:0031163	gi|18411785|ref|NP_567219.1|/3.68358e-39/NFU1; structural molecule [Arabidopsis thaliana]	4	0.66									2	0.33	3	0.5									2	0.34
Bra000908	-	-	-	gi|297814135|ref|XP_002874951.1|/2.29863e-29/hypothetical protein ARALYDRAFT_490384 [Arabidopsis lyrata subsp. lyrata]	12	1.99			6	1.01			27	4.48			5	0.84			4	0.67			9	1.55			9	1.55
Bra000912	-	-	GO:0044237//cellular metabolic process	gi|297809973|ref|XP_002872870.1|/8.71284e-119/hypothetical protein ARALYDRAFT_490389 [Arabidopsis lyrata subsp. lyrata]	2	0.33			2	0.34			4	0.66	3	0.5			5	0.84	4	0.67			2	0.34	2	0.34	9	1.55	3	0.52
Bra000914	GO:0031988//membrane-bounded vesicle;GO:0030312//external encapsulating structure;GO:0031981//nuclear lumen;GO:0044444//cytoplasmic part;GO:0016020//membrane	GO:0046914//transition metal ion binding;GO:0016765//transferase activity, transferring alkyl or aryl (other than methyl) groups;GO:0032559	GO:0009108//coenzyme biosynthetic process;GO:0010039//response to iron ion;GO:0009692;GO:0006970//response to osmotic stress	gi|75284101|sp|Q5DNB1.1|METK_BRARP/0/RecName: Full=S-adenosylmethionine synthase; Short=AdoMet synthase; AltName: Full=Methionine adenosyltransferase; Short=MAT	6	1					2	0.34	147	24.41	2	0.33	76	12.77	4	0.67	35	5.84	4	0.67	19	3.28	2	0.34	129	22.15
Bra000915	GO:0009532//plastid stroma;GO:0009534//chloroplast thylakoid;GO:0016020//membrane	GO:0032559	GO:0006886//intracellular protein transport	gi|255548245|ref|XP_002515179.1|/0/conserved hypothetical protein [Ricinus communis]	30	4.98	8	1.33	553	93.24	38	6.41	405	67.25	89	14.78	186	31.26	22	3.7	77	12.85	15	2.5	123	21.21	25	4.31	48	8.24	19	3.26
Bra000927	GO:0016020//membrane	-	-	gi|15234173|ref|NP_192050.1|/5.09323e-83/harpin-induced family protein / HIN1 family protein / harpin-responsive family protein [Arabidopsis thaliana]	2	0.33	77	12.79			65	10.96	13	2.16	60	9.96	2	0.34	57	9.58	2	0.33	18	3			76	13.11			35	6.01
Bra000929	GO:0005840//ribosome;GO:0043231//intracellular membrane-bounded organelle;GO:0016020//membrane	GO:0005198//structural molecule activity	GO:0006412//translation	gi|18411448|ref|NP_567190.1|/1.17433e-13/60S acidic ribosomal protein P1 (RPP1B) [Arabidopsis thaliana]	10	1.66	133	22.1	32	5.4	238	40.13	62	10.3	492	81.7	43	7.23	289	48.57	14	2.34	63	10.52	13	2.24	182	31.39	47	8.07	213	36.58
Bra000931	-	GO:0003676//nucleic acid binding	-	gi|2252863|gb|AAB62861.1|/7.20106e-149/similar to nucleolin protein [Arabidopsis thaliana]	29	4.82			21	3.54	5	0.84	23	3.82	8	1.33	29	4.87			24	4.01			16	2.76	3	0.52	71	12.19	2	0.34
Bra000933	-	-	GO:0010038//response to metal ion	gi|2252851|gb|AAB62849.1|/0/A_TM018A10.3 gene product [Arabidopsis thaliana]	14	2.33	45	7.48	24	4.05	89	15.01	97	16.11	338	56.13	12	2.02	129	21.68	15	2.5	38	6.34	83	14.31	132	22.76	52	8.93	148	25.42
Bra000936	-	GO:0005488//binding	-	gi|297814241|ref|XP_002875004.1|/3.04234e-149/transcription factor jumonji domain-containing protein [Arabidopsis lyrata subsp. lyrata]	6	1	2	0.33	7	1.18	9	1.52	11	1.83	15	2.49	8	1.34	3	0.5	2	0.33	5	0.83	4	0.69	3	0.52	8	1.37	6	1.03
Bra000940	GO:0009534//chloroplast thylakoid	GO:0005488//binding	GO:0006952//defense response;GO:0009767//photosynthetic electron transport chain	gi|2191152|gb|AAB61039.1|/2.26703e-64/A_IG002N01.31 gene product [Arabidopsis thaliana]	2	0.33					17	2.87	7	1.16			9	1.51	9	1.51			8	1.34	2	0.34	12	2.07			2	0.34
Bra000942	-	GO:0035251//UDP-glucosyltransferase activity	GO:0006970//response to osmotic stress;GO:0006805//xenobiotic metabolic process	gi|148287135|emb|CAM31954.1|/3.31779e-154/glucosyltransferase [Brassica napus]	3	0.5	20	3.32					7	1.16	10	1.66	2	0.34	27	4.54	2	0.33	6	1	2	0.34	13	2.24	2	0.34	34	5.84
Bra000944	GO:0031224//intrinsic to membrane;GO:0043231//intracellular membrane-bounded organelle;GO:0019866//organelle inner membrane	GO:0000295//adenine nucleotide transmembrane transporter activity	GO:0015868//purine ribonucleotide transport;GO:0045333//cellular respiration;GO:0046907//intracellular transport	gi|15234063|ref|NP_192019.1|/1.63255e-99/ADNT1 (ADENINE NUCLEOTIDE TRANSPORTER 1); ADP transmembrane transporter/ AMP transmembrane transporter/ ATP transmembrane transporter/ binding [Arabidopsis thaliana]	52	8.64			23	3.88			115	19.1	5	0.83	36	6.05			13	2.17			56	9.66			17	2.92
Bra000947	GO:0009526//plastid envelope;GO:0009570//chloroplast stroma;GO:0009534//chloroplast thylakoid	-	-	gi|193872586|gb|ACF23021.1|/4.63576e-42/ST6-40 [Thellungiella halophila]	4	0.66
Bra000952	-	-	-	gi|297810027|ref|XP_002872897.1|/0/hypothetical protein ARALYDRAFT_490443 [Arabidopsis lyrata subsp. lyrata]	3	0.5	2	0.33			5	0.84	26	4.32	25	4.15	3	0.5	2	0.34			2	0.33	3	0.52	3	0.52			2	0.34
Bra000955	GO:0043231//intracellular membrane-bounded organelle	GO:0032559;GO:0004702//receptor signaling protein serine/threonine kinase activity	GO:0009725//response to hormone stimulus;GO:0009867//jasmonic acid mediated signaling pathway;GO:0006796//phosphate metabolic process;GO:0009611//response to wounding;GO:0009627//systemic acquired resistance;GO:0030865//cortical cytoskeleton organization;GO:0006971//hypotonic response;GO:0006464//protein modification process	gi|310781310|gb|ADP24129.1|/1.01181e-119/mitogen-activaed protein kinase 4 [Brassica napus]	50	8.31	10	1.66	59	9.95	3	0.51	79	13.12	29	4.82	157	26.39	7	1.18	65	10.85	7	1.17	49	8.45	4	0.69	70	12.02	3	0.52
Bra000959	GO:0043231//intracellular membrane-bounded organelle	GO:0016740//transferase activity	GO:0044237//cellular metabolic process	gi|18411430|ref|NP_567184.1|/0/dehydration-responsive protein-related [Arabidopsis thaliana]	44	7.31			29	4.89			28	4.65	13	2.16	48	8.07			28	4.67			34	5.86			68	11.68
Bra000960	GO:0043231//intracellular membrane-bounded organelle	GO:0001071//nucleic acid binding transcription factor activity;GO:0003677//DNA binding	GO:0043479;GO:0048513//organ development;GO:0006351//transcription, DNA-dependent	gi|312282947|dbj|BAJ34339.1|/6.41706e-56/unnamed protein product [Thellungiella halophila]	19	3.16			3	0.51			27	4.48	2	0.33	11	1.85			6	1			18	3.1			10	1.72
Bra000965	-	GO:0032559;GO:0042623//ATPase activity, coupled	-	gi|297814273|ref|XP_002875020.1|/1.16058e-108/hypothetical protein ARALYDRAFT_490504 [Arabidopsis lyrata subsp. lyrata]	11	1.83	14	2.33	25	4.22	43	7.25	27	4.48	83	13.78	23	3.87	38	6.39	2	0.33	32	5.34	26	4.48	97	16.73	13	2.23	51	8.76
Bra000971	-	GO:0005088//Ras guanyl-nucleotide exchange factor activity	-	gi|255541596|ref|XP_002511862.1|/4.41786e-155/Rop guanine nucleotide exchange factor, putative [Ricinus communis]	6	1							9	1.49
Bra000974	GO:0009526//plastid envelope;GO:0031225//anchored to membrane	GO:0005372//water transmembrane transporter activity	GO:0006970//response to osmotic stress;GO:0042044//fluid transport	gi|118132690|gb|ABK60196.1|/4.71968e-67/PIP2 protein [Gossypium hirsutum]	137	22.76	18	2.99	235	39.62	7	1.18	350	58.12	38	6.31	154	25.88	16	2.69	45	7.51	7	1.17	145	25	13	2.24	87	14.94	6	1.03
Bra000976	GO:0009528//plastid inner membrane;GO:0009534//chloroplast thylakoid	GO:0015291//secondary active transmembrane transporter activity;GO:0015103//inorganic anion transmembrane transporter activity	GO:0015698//inorganic anion transport;GO:0009314//response to radiation;GO:0051707//response to other organism	gi|225454266|ref|XP_002275090.1|/2.17202e-156/PREDICTED: hypothetical protein [Vitis vinifera]	4	0.66			2	0.34			30	4.98	3	0.5	2	0.34							6	1.03			4	0.69	2	0.34
Bra000977	-	-	-	gi|222424284|dbj|BAH20099.1|/6.81053e-48/AT4G00355 [Arabidopsis thaliana]	4	0.66	25	4.15	5	0.84	40	6.74	9	1.49	63	10.46	5	0.84	52	8.74	3	0.5	21	3.51	2	0.34	55	9.48			45	7.73
Bra000978	-	-	-	gi|3193330|gb|AAC19312.1|/1.39234e-44/contains similarity to Medicago sativa corC (GB:L22305) [Arabidopsis thaliana]	5	0.83											10	1.68			2	0.33			4	0.69	2	0.34
Bra000981	-	GO:0031406//carboxylic acid binding	-	gi|6091737|gb|AAF03449.1|AC010797_25/2.04183e-134/unknown protein [Arabidopsis thaliana]	2	0.33			2	0.34	2	0.34	6	1	21	3.49	2	0.34	2	0.34	2	0.33			4	0.69	3	0.52	2	0.34
Bra000984	GO:0044464//cell part	-	GO:0010038//response to metal ion	gi|297832748|ref|XP_002884256.1|/1.17838e-51/hypothetical protein ARALYDRAFT_477329 [Arabidopsis lyrata subsp. lyrata]	2	0.33	30	4.98	2	0.34	19	3.2			35	5.81			33	5.55			22	3.67			53	9.14			26	4.46
Bra000986	GO:0044424//intracellular part	GO:0019205//nucleobase, nucleoside, nucleotide kinase activity	GO:0034641//cellular nitrogen compound metabolic process	gi|30678433|ref|NP_186831.2|/3.83071e-51/adenylate kinase family protein [Arabidopsis thaliana]	99	16.45			71	11.97			66	10.96	14	2.32	78	13.11	3	0.5	52	8.68	3	0.5	142	24.49	7	1.21	102	17.52
Bra000990	-	-	-	gi|15232175|ref|NP_186824.1|/1.54459e-176/ankyrin repeat family protein [Arabidopsis thaliana]	11	1.83	22	3.66	8	1.35	13	2.19	10	1.66	5	0.83	6	1.01	45	7.56			39	6.51	7	1.21	19	3.28	3	0.52	17	2.92
Bra000993	GO:0031410//cytoplasmic vesicle	-	-	gi|297828572|ref|XP_002882168.1|/0/hypothetical protein ARALYDRAFT_477342 [Arabidopsis lyrata subsp. lyrata]	14	2.33	2	0.33	20	3.37			16	2.66	6	1	27	4.54	4	0.67	9	1.5			14	2.41			8	1.37
Bra000994	GO:0016020//membrane	-	-	gi|186509669|ref|NP_566147.3|/9.41118e-74/unknown protein [Arabidopsis thaliana]	4	0.66			14	2.36			6	1	2	0.33	12	2.02			2	0.33			8	1.38			8	1.37
Bra000996	-	-	-	gi|6016724|gb|AAF01550.1|AC009325_20/0/unknown protein [Arabidopsis thaliana]	7	1.16			2	0.34	4	0.67	26	4.32	10	1.66	10	1.68	12	2.02	9	1.5	2	0.33	9	1.55	10	1.72	2	0.34	3	0.52
Bra000997	GO:0016020//membrane	GO:0046914//transition metal ion binding	GO:0042445//hormone metabolic process;GO:0006725//cellular aromatic compound metabolic process;GO:0032446//protein modification by small protein conjugation	gi|297832774|ref|XP_002884269.1|/5.69068e-127/hypothetical protein ARALYDRAFT_896079 [Arabidopsis lyrata subsp. lyrata]	427	70.95			91	15.34			115	19.1			247	41.51			508	84.79			217	37.42			318	54.61
Bra001000	-	GO:0003676//nucleic acid binding;GO:0016857//racemase and epimerase activity, acting on carbohydrates and derivatives	GO:0019318//hexose metabolic process	gi|297832782|ref|XP_002884273.1|/2.96666e-135/predicted protein [Arabidopsis lyrata subsp. lyrata]	2	0.33	14	2.33					11	1.83	18	2.99	6	1.01	14	2.35			11	1.84	2	0.34	15	2.59	2	0.34	14	2.4
Bra001003	GO:0043231//intracellular membrane-bounded organelle;GO:0016020//membrane	GO:0005342//organic acid transmembrane transporter activity;GO:0008514//organic anion transmembrane transporter activity;GO:0015291//secondary active transmembrane transporter activity	GO:0015711//organic anion transport	gi|224055543|ref|XP_002298531.1|/1.38488e-88/predicted protein [Populus trichocarpa]	48	7.98	9	1.5	30	5.06	2	0.34	24	3.99	20	3.32	82	13.78	14	2.35	12	2			48	8.28	28	4.83	25	4.29	4	0.69
Bra001004	-	GO:0003676//nucleic acid binding;GO:0042623//ATPase activity, coupled;GO:0032559	GO:0009207	gi|297828586|ref|XP_002882175.1|/3.83149e-159/hypothetical protein ARALYDRAFT_477362 [Arabidopsis lyrata subsp. lyrata]	17	2.82	10	1.66	38	6.41	21	3.54	91	15.11	45	7.47	36	6.05	15	2.52	17	2.84	6	1	54	9.31	18	3.1	25	4.29	18	3.09
Bra001009	GO:0031090//organelle membrane;GO:0043231//intracellular membrane-bounded organelle	GO:0019901//protein kinase binding	-	gi|297828612|ref|XP_002882188.1|/5.49821e-125/band 7 family protein [Arabidopsis lyrata subsp. lyrata]	166	27.58			1123	189.35			279	46.33			268	45.04			419	69.94			379	65.36			503	86.38
Bra001010	GO:0031966//mitochondrial membrane;GO:0009526//plastid envelope	GO:0005488//binding;GO:0005244//voltage-gated ion channel activity	GO:0051707//response to other organism;GO:0043269//regulation of ion transport	gi|297832808|ref|XP_002884286.1|/1.4206e-95/hypothetical protein ARALYDRAFT_477400 [Arabidopsis lyrata subsp. lyrata]	74	12.3			84	14.16			188	31.22			72	12.1			30	5.01			109	18.8			128	21.98
Bra001017	-	GO:0005488//binding	-	gi|297832814|ref|XP_002884289.1|/1.87298e-43/nucleic acid binding protein [Arabidopsis lyrata subsp. lyrata]	12	1.99	11	1.83					22	3.65	79	13.12	5	0.84	30	5.04			10	1.67	9	1.55	17	2.93	5	0.86	17	2.92
Bra001020	GO:0009536//plastid	GO:0016765//transferase activity, transferring alkyl or aryl (other than methyl) groups	-	gi|297828634|ref|XP_002882199.1|/0/hypothetical protein ARALYDRAFT_477417 [Arabidopsis lyrata subsp. lyrata]	14	2.33	2	0.33	2	0.34			154	25.57	11	1.83	25	4.2			10	1.67			29	5	5	0.86	9	1.55	5	0.86
Bra001021	-	-	-	gi|79295356|ref|NP_001030613.1|/0/HYP1 (HYPOTHETICAL PROTEIN 1) [Arabidopsis thaliana]	7	1.16							2	0.33			5	0.84							13	2.24			9	1.55
Bra001022	GO:0000151//ubiquitin ligase complex	GO:0004672//protein kinase activity;GO:0032559	GO:0006468//protein phosphorylation;GO:0048364//root development;GO:0009756//carbohydrate mediated signaling;GO:0007584//response to nutrient;GO:0009755//hormone-mediated signaling pathway;GO:0009791//post-embryonic development;GO:0007568//aging;GO:0022414//reproductive process	gi|297828638|ref|XP_002882201.1|/0/hypothetical protein ARALYDRAFT_317081 [Arabidopsis lyrata subsp. lyrata]	7	1.16					2	0.34	9	1.49	6	1	9	1.51	4	0.67	7	1.17	6	1	8	1.38	5	0.86	20	3.43	2	0.34
Bra001023	GO:0009536//plastid	GO:0004672//protein kinase activity;GO:0000166//nucleotide binding	-	gi|42570106|ref|NP_683519.2|/0/protein kinase family protein [Arabidopsis thaliana]	2	0.33	63	10.47	8	1.35	155	26.14	6	1	7	1.16	2	0.34	22	3.7	4	0.67	81	13.52	3	0.52	44	7.59			39	6.7
Bra001032	GO:0009536//plastid	-	GO:0006351//transcription, DNA-dependent;GO:0009887//organ morphogenesis;GO:0040034//regulation of development, heterochronic;GO:0048827//phyllome development;GO:0048869	gi|30678498|ref|NP_850501.1|/2.04799e-109/PTF1 (PLASTID TRANSCRIPTION FACTOR 1); transcription factor [Arabidopsis thaliana]	31	5.15	8	1.33	63	10.62	5	0.84	36	5.98	6	1	37	6.22	15	2.52	39	6.51	4	0.67	42	7.24			49	8.41	6	1.03
Bra001033	-	-	-	gi|15232853|ref|NP_186865.1|/3.81744e-131/DNA binding [Arabidopsis thaliana]	11	1.83			7	1.18			7	1.16			3	0.5			5	0.83			3	0.52			14	2.4	2	0.34
Bra001034	-	-	-	gi|22330805|ref|NP_566165.2|/0/LNG2 (LONGIFOLIA2) [Arabidopsis thaliana]	18	2.99	199	33.07	24	4.05	130	21.92	38	6.31	123	20.42	20	3.36	214	35.97	34	5.67	125	20.86	25	4.31	141	24.31	23	3.95	149	25.59
Bra001035	-	-	-	gi|18396096|ref|NP_566166.1|/2.91126e-20/SP1L3 (SPIRAL 1-LIKE3) [Arabidopsis thaliana]	235	39.05	6	1	235	39.62	8	1.35	354	58.78	12	1.99	453	76.13	12	2.02	159	26.54	2	0.33	305	52.6	2	0.34	299	51.35	5	0.86
Bra001036	-	-	-	gi|22330807|ref|NP_186869.2|/1.08544e-138/proteasome family protein [Arabidopsis thaliana]	2	0.33	3	0.5	2	0.34			24	3.99	13	2.16	14	2.35	2	0.34	6	1	8	1.34	9	1.55			6	1.03	2	0.34
Bra001045	GO:0044464//cell part	GO:0005099//Ras GTPase activator activity	GO:0032318//regulation of Ras GTPase activity	gi|124301172|gb|ABN04838.1|/1.54599e-89/At3g02460 [Arabidopsis thaliana]	3	0.5			3	0.51			12	1.99			16	2.69			3	0.5			10	1.72			4	0.69
Bra001046	-	GO:0005488//binding;GO:0016831//carboxy-lyase activity	GO:0006596//polyamine biosynthetic process;GO:0019058//viral infectious cycle	gi|15213968|sp|Q9SDM8.1|DCAM3_BRAJU/0/RecName: Full=S-adenosylmethionine decarboxylase proenzyme 3; Short=AdoMetDC 3; Short=SAMDC 3; Contains: RecName: Full=S-adenosylmethionine decarboxylase 3 alpha chain; Contains: RecName: Full=S-adenosylmethionine decarboxylase 3 beta chain; Flags: Precursor	27	4.49	148	24.59	25	4.22			62	10.3	181	30.06	26	4.37	161	27.06	7	1.17	17	2.84	26	4.48	314	54.15	4	0.69	78	13.39
Bra001050	GO:0043231//intracellular membrane-bounded organelle	GO:0032182//small conjugating protein binding;GO:0003677//DNA binding;GO:0032403//protein complex binding	GO:0006511//ubiquitin-dependent protein catabolic process;GO:0006281//DNA repair	gi|14517454|gb|AAK62617.1|/1.43734e-29/AT3g02540/F16B3_17 [Arabidopsis thaliana]	12	1.99			8	1.35			37	6.14	7	1.16	17	2.86	5	0.84	13	2.17			23	3.97	7	1.21	31	5.32
Bra001052	GO:0015935//small ribosomal subunit;GO:0016020//membrane;GO:0030312//external encapsulating structure;GO:0009536//plastid;GO:0031981//nuclear lumen	-	GO:0010467//gene expression	gi|20139962|sp|Q9XH45.1|RS7_BRAOL/3.24917e-82/RecName: Full=40S ribosomal protein S7	6	1							8	1.33	5	0.83	5	0.84			2	0.33			7	1.21
Bra001057	GO:0009532//plastid stroma	GO:0046872//metal ion binding;GO:0016717//oxidoreductase activity, acting on paired donors, with oxidation of a pair of donors resulting in the reduction of molecular oxygen to two molecules of water	GO:0006631//fatty acid metabolic process	gi|297828724|ref|XP_002882244.1|/0/hypothetical protein ARALYDRAFT_477504 [Arabidopsis lyrata subsp. lyrata]	15	2.49			43	7.25			55	9.13	4	0.66	29	4.87			13	2.17			11	1.9			37	6.35
Bra001060	-	GO:0004721//phosphoprotein phosphatase activity	-	gi|297832908|ref|XP_002884336.1|/2.1692e-129/phosphatase 2C family protein [Arabidopsis lyrata subsp. lyrata]	21	3.49			162	27.32			33	5.48			47	7.9			4	0.67			79	13.62			59	10.13	2	0.34
Bra001063	GO:0009536//plastid	GO:0016863//intramolecular oxidoreductase activity, transposing C=C bonds	GO:0006779//porphyrin biosynthetic process;GO:0008299//isoprenoid biosynthetic process;GO:0009791//post-embryonic development;GO:0006721//terpenoid metabolic process	gi|297832914|ref|XP_002884339.1|/9.9056e-78/hypothetical protein ARALYDRAFT_477520 [Arabidopsis lyrata subsp. lyrata]	11	1.83	2	0.33	35	5.9	2	0.34	29	4.82	3	0.5	8	1.34	11	1.85	26	4.34	8	1.34	13	2.24	2	0.34	13	2.23	2	0.34
Bra001066	-	GO:0016788//hydrolase activity, acting on ester bonds;GO:0003676//nucleic acid binding	-	gi|18396338|ref|NP_566183.1|/1.36022e-128/ZFN1 (ZINC FINGER PROTEIN 1); DNA binding / nuclease/ nucleic acid binding [Arabidopsis thaliana]	11	1.83	2	0.33					7	1.16	4	0.66	5	0.84	2	0.34			7	1.17	10	1.72			7	1.2
Bra001071	GO:0043231//intracellular membrane-bounded organelle	GO:0003677//DNA binding;GO:0001071//nucleic acid binding transcription factor activity	GO:0006351//transcription, DNA-dependent;GO:0006950//response to stress	gi|6624612|emb|CAB63800.1|/3.49316e-136/heat shock factor 2 [Arabidopsis thaliana]	2	0.33			2	0.34			4	0.66											7	1.21	3	0.52
Bra001073	-	-	-	gi|32395571|gb|AAP37967.1|/5.66959e-35/seed specific protein Bn15D1B [Brassica napus]	3	0.5			9	1.52			7	1.16			2	0.34			13	2.17			6	1.03			8	1.37
Bra001085	GO:0009532//plastid stroma	GO:0016740//transferase activity;GO:0003676//nucleic acid binding;GO:0008408//3'-5' exonuclease activity	GO:0016117//carotenoid biosynthetic process;GO:0010322//regulation of isopentenyl diphosphate biosynthetic process, mevalonate-independent pathway;GO:0006779//porphyrin biosynthetic process;GO:0009267//cellular response to starvation	gi|297828842|ref|XP_002882303.1|/4.16057e-161/hypothetical protein ARALYDRAFT_896385 [Arabidopsis lyrata subsp. lyrata]	106	17.61	2	0.33	17	2.87			31	5.15	8	1.33	13	2.18			11	1.84			29	5	2	0.34	259	44.48	2	0.34
Bra001086	-	-	-	-	65	10.8	10	1.66	48	8.09	3	0.51	8	1.33			8	1.34			61	10.18	7	1.17	31	5.35			30	5.15
Bra001090	GO:0009532//plastid stroma;GO:0009526//plastid envelope;GO:0042579//microbody;GO:0031090//organelle membrane;GO:0005576//extracellular region	GO:0016627//oxidoreductase activity, acting on the CH-CH group of donors;GO:0008172//S-methyltransferase activity;GO:0016620//oxidoreductase activity, acting on the aldehyde or oxo group of donors, NAD or NADP as acceptor;GO:0046914//transition metal ion binding	GO:0010208//pollen wall assembly;GO:0000097//sulfur amino acid biosynthetic process;GO:0010038//response to metal ion;GO:0006730//one-carbon metabolic process;GO:0006970//response to osmotic stress	gi|312282065|dbj|BAJ33898.1|/3.52348e-114/unnamed protein product [Thellungiella halophila]	653	108.5			315	53.11			890	147.79	5	0.83	507	85.21			70	11.68			564	97.26	2	0.34	568	97.54
Bra001094	-	GO:0000166//nucleotide binding	GO:0044267//cellular protein metabolic process	gi|297828880|ref|XP_002882322.1|/1.15571e-178/hypothetical protein ARALYDRAFT_477651 [Arabidopsis lyrata subsp. lyrata]	55	9.14	2	0.33	112	18.88	2	0.34	51	8.47	5	0.83	58	9.75	2	0.34	57	9.51			51	8.79			54	9.27
Bra001096	-	-	-	gi|15229239|ref|NP_187066.1|/2.18792e-116/unknown protein [Arabidopsis thaliana]	2	0.33					11	1.85					2	0.34	6	1.01							3	0.52	2	0.34
Bra001098	GO:0015935//small ribosomal subunit;GO:0030312//external encapsulating structure;GO:0009536//plastid;GO:0031981//nuclear lumen	GO:0005198//structural molecule activity	GO:0010467//gene expression	gi|15238809|ref|NP_197339.1|/3.03291e-72/40S ribosomal protein S16 (RPS16C) [Arabidopsis thaliana]	2	0.33	2	0.33					19	3.16	5	0.83			2	0.34									3	0.52
Bra001104	-	GO:0008168//methyltransferase activity	GO:0016571//histone methylation	gi|22330839|ref|NP_187088.2|/9.89407e-159/SUVR4; histone-lysine N-methyltransferase [Arabidopsis thaliana]	2	0.33					4	0.67	5	0.83							4	0.67					4	0.69	2	0.34	3	0.52
Bra001110	-	-	-	gi|297833146|ref|XP_002884455.1|/1.1071e-26/nucleic acid binding protein [Arabidopsis lyrata subsp. lyrata]	4	0.66											2	0.34											3	0.52
Bra001111	GO:0043231//intracellular membrane-bounded organelle	GO:0003676//nucleic acid binding	GO:0009908//flower development	gi|61661324|gb|AAX51268.1|/7.6566e-53/FLK [Arabidopsis thaliana]	6	1			31	5.23			44	7.31	10	1.66	14	2.35	2	0.34	14	2.34	2	0.33	5	0.86			19	3.26	3	0.52
Bra001115	GO:0005881//cytoplasmic microtubule	-	GO:0016049//cell growth;GO:0000226//microtubule cytoskeleton organization;GO:0000904//cell morphogenesis involved in differentiation;GO:0050879//multicellular organismal movement	gi|222423832|dbj|BAH19881.1|/7.9208e-91/AT3G04630 [Arabidopsis thaliana]	8	1.33	7	1.16	21	3.54	9	1.52	32	5.31	15	2.49	66	11.09	15	2.52	9	1.5	9	1.5	14	2.41	3	0.52	6	1.03	4	0.69
Bra001116	GO:0043231//intracellular membrane-bounded organelle	-	-	gi|18396966|ref|NP_566235.1|/4.04985e-168/oxidoreductase [Arabidopsis thaliana]	2	0.33							26	4.32	20	3.32	3	0.5			2	0.33	2	0.33					2	0.34	4	0.69
Bra001117	GO:0043231//intracellular membrane-bounded organelle	GO:0005515//protein binding	GO:0006351//transcription, DNA-dependent	gi|79312790|ref|NP_001030634.1|/7.82269e-110/WRKY39; calmodulin binding / transcription factor [Arabidopsis thaliana]	2	0.33			2	0.34															2	0.34
Bra001120	-	-	-	gi|79312800|ref|NP_001030635.1|/2.28922e-116/ankyrin repeat family protein [Arabidopsis thaliana]	2	0.33							4	0.66	2	0.33											2	0.34	2	0.34
Bra001126	-	-	-	gi|297828988|ref|XP_002882376.1|/5.54697e-38/binding protein [Arabidopsis lyrata subsp. lyrata]	32	5.32	4	0.66	69	11.63	5	0.84	73	12.12	5	0.83	80	13.45	2	0.34	49	8.18	8	1.34	126	21.73			60	10.3
Bra001129	GO:0044464//cell part	GO:0004674//protein serine/threonine kinase activity	GO:0006464//protein modification process;GO:0048511//rhythmic process	gi|15229843|ref|NP_187142.1|/4.57415e-91/WNK1 (WITH NO LYSINE (K) 1); kinase/ protein kinase/ protein serine/threonine kinase [Arabidopsis thaliana]	31	5.15	16	2.66	10	1.69	20	3.37	65	10.79	55	9.13	85	14.29	15	2.52	41	6.84	13	2.17	88	15.18	19	3.28			14	2.4
Bra001136	GO:0031461//cullin-RING ubiquitin ligase complex	-	GO:0010102//lateral root morphogenesis	gi|262233415|gb|ACY38730.1|/0/salt-induced WD protein 1 [Brassica napus]	2	0.33							11	1.83	6	1	2	0.34	2	0.34					15	2.59	3	0.52	5	0.86	7	1.2
Bra001139	GO:0016020//membrane	GO:0046914//transition metal ion binding;GO:0019787//small conjugating protein ligase activity	GO:0009725//response to hormone stimulus;GO:0009743//response to carbohydrate stimulus;GO:0031669//cellular response to nutrient levels;GO:0032446//protein modification by small protein conjugation	gi|18397153|ref|NP_566249.1|/2.24345e-161/ATL6; protein binding / zinc ion binding [Arabidopsis thaliana]	9	1.5					2	0.34	8	1.33			5	0.84			18	3			20	3.45			14	2.4
Bra001140	-	-	-	gi|30679432|ref|NP_187173.2|/2.94215e-10/heavy-metal-associated domain-containing protein [Arabidopsis thaliana]	73	12.13	12	1.99	112	18.88			89	14.78	8	1.33	149	25.04	8	1.34	98	16.36	44	7.34	142	24.49	7	1.21	207	35.55	21	3.61
Bra001141	GO:0043231//intracellular membrane-bounded organelle;GO:0030312//external encapsulating structure	-	GO:0051605//protein maturation by peptide bond cleavage	gi|297829046|ref|XP_002882405.1|/9.66922e-43/signal peptidase subunit family protein [Arabidopsis lyrata subsp. lyrata]	6	1			2	0.34			5	0.83							2	0.33			3	0.52			2	0.34
Bra001150	-	GO:0016747//transferase activity, transferring acyl groups other than amino-acyl groups	-	gi|297829076|ref|XP_002882420.1|/2.65775e-92/phospholipid/glycerol acyltransferase family protein [Arabidopsis lyrata subsp. lyrata]	5	0.83			11	1.85			3	0.5	3	0.5	4	0.67			13	2.17							15	2.58
Bra001151	GO:0043231//intracellular membrane-bounded organelle;GO:0015629//actin cytoskeleton	GO:0008092//cytoskeletal protein binding	GO:0007010//cytoskeleton organization	gi|225450784|ref|XP_002283779.1|/1.81201e-45/PREDICTED: hypothetical protein [Vitis vinifera]	7	1.16			12	2.02			45	7.47	2	0.33	23	3.87			13	2.17			38	6.55			5	0.86
Bra001152	GO:0043231//intracellular membrane-bounded organelle;GO:0005838//proteasome regulatory particle	GO:0017111//nucleoside-triphosphatase activity;GO:0032559	GO:0006511//ubiquitin-dependent protein catabolic process;GO:0043248//proteasome assembly;GO:0010038//response to metal ion;GO:0048507//meristem development;GO:0009887//organ morphogenesis;GO:0010015//root morphogenesis;GO:0048527//lateral root development;GO:0006950//response to stress	gi|298713780|emb|CBJ27152.1|/2.2202e-118/conserved unknown protein [Ectocarpus siliculosus]	239	39.71			324	54.63			360	59.78	9	1.49	322	54.12			273	45.57			180	31.04			398	68.35	2	0.34
Bra001154	GO:0015934//large ribosomal subunit;GO:0016020//membrane;GO:0031981//nuclear lumen	GO:0005198//structural molecule activity	GO:0010467//gene expression	gi|297829086|ref|XP_002882425.1|/3.04795e-26/60S ribosomal protein L22-2 [Arabidopsis lyrata subsp. lyrata]	646	107.34			1133	191.04			4042	671.19			2063	346.72			751	125.35			491	84.67			1174	201.61
Bra001156	GO:0031090//organelle membrane;GO:0015934//large ribosomal subunit;GO:0009536//plastid	GO:0005198//structural molecule activity	GO:0010467//gene expression	gi|224064456|ref|XP_002301485.1|/3.94096e-75/predicted protein [Populus trichocarpa]	6	1							14	2.32			25	4.2							3	0.52			3	0.52
Bra001158	GO:0009532//plastid stroma	-	-	gi|30679555|ref|NP_683531.2|/2.61494e-99/binding [Arabidopsis thaliana]	106	17.61			31	5.23			78	12.95	3	0.5	85	14.29			72	12.02			113	19.49			151	25.93
Bra001159	-	GO:0046914//transition metal ion binding	-	gi|297829096|ref|XP_002882430.1|/7.45492e-121/hypothetical protein ARALYDRAFT_477858 [Arabidopsis lyrata subsp. lyrata]	28	4.65	4	0.66	26	4.38			20	3.32	9	1.49	42	7.06			27	4.51	2	0.33	43	7.42	3	0.52	27	4.64	8	1.37
Bra001168	GO:0043231//intracellular membrane-bounded organelle	-	GO:0043401//steroid hormone mediated signaling pathway	gi|312282531|dbj|BAJ34131.1|/8.07664e-53/unnamed protein product [Thellungiella halophila]	92	15.29			8	1.35			45	7.47			53	8.91			7	1.17			51	8.79			32	5.5
Bra001169	-	GO:0004672//protein kinase activity;GO:0032559	GO:0006464//protein modification process	gi|312283415|dbj|BAJ34573.1|/2.85878e-164/unnamed protein product [Thellungiella halophila]	51	8.47	10	1.66	61	10.29	9	1.52	53	8.8	9	1.49	70	11.76	13	2.18	34	5.67	11	1.84	64	11.04	7	1.21	55	9.45	11	1.89
Bra001172	-	-	-	gi|51536518|gb|AAU05497.1|/7.3472e-146/At5g26670 [Arabidopsis thaliana]	2	0.33	79	13.13			80	13.49	3	0.5	13	2.16			21	3.53	2	0.33	39	6.51			42	7.24			110	18.89
Bra001174	GO:0044424//intracellular part	GO:0005515//protein binding;GO:0032559	GO:0044267//cellular protein metabolic process	gi|3319355|gb|AAC26244.1|/0/similar to chaperonin containing TCP-1 complex gamma chain [Arabidopsis thaliana]	2	0.33			2	0.34			31	5.15											4	0.69
Bra001176	GO:0031224//intrinsic to membrane	GO:0016628//oxidoreductase activity, acting on the CH-CH group of donors, NAD or NADP as acceptor;GO:0051119//sugar transmembrane transporter activity	GO:0008152//metabolic process;GO:0008643//carbohydrate transport	gi|15230590|ref|NP_187247.1|/1.12736e-103/STP6 (SUGAR TRANSPORTER 6); carbohydrate transmembrane transporter/ monosaccharide transmembrane transporter/ sugar:hydrogen symporter [Arabidopsis thaliana]	2	0.33	9	1.5					6	1	8	1.33							3	0.5	2	0.34					6	1.03
Bra001178	-	-	GO:0010073//meristem maintenance	gi|297829128|ref|XP_002882446.1|/3.89443e-73/hypothetical protein ARALYDRAFT_896708 [Arabidopsis lyrata subsp. lyrata]	6	1			8	1.35			6	1			2	0.34			3	0.5			8	1.38			7	1.2
Bra001182	GO:0031410//cytoplasmic vesicle	-	-	gi|30984570|gb|AAP42748.1|/7.04569e-89/At3g06080 [Arabidopsis thaliana]	6	1	3	0.5	14	2.36			25	4.15	12	1.99	10	1.68	6	1.01	15	2.5	13	2.17	9	1.55	11	1.9	15	2.58
Bra001186	-	-	-	gi|297833362|ref|XP_002884563.1|/6.37109e-116/ATBPM2 [Arabidopsis lyrata subsp. lyrata]	31	5.15			5	0.84			36	5.98							5	0.83			20	3.45			36	6.18
Bra001187	-	-	-	gi|297829150|ref|XP_002882457.1|/7.21679e-106/F-box family protein [Arabidopsis lyrata subsp. lyrata]	6	1					2	0.34	2	0.33			8	1.34			11	1.84	4	0.67			2	0.34	5	0.86	2	0.34
Bra001189	GO:0043234//protein complex;GO:0016020//membrane	GO:0043169//cation binding;GO:0004672//protein kinase activity;GO:0004721//phosphoprotein phosphatase activity	GO:0006468//protein phosphorylation	gi|297829154|ref|XP_002882459.1|/1.90254e-163/hypothetical protein ARALYDRAFT_477927 [Arabidopsis lyrata subsp. lyrata]	10	1.66			3	0.51			11	1.83			21	3.53	3	0.5	6	1	2	0.33	7	1.21	4	0.69	26	4.46
Bra001192	GO:0043231//intracellular membrane-bounded organelle;GO:0031410//cytoplasmic vesicle	GO:0046914//transition metal ion binding;GO:0019842//vitamin binding;GO:0019798	GO:0019471	gi|110738390|dbj|BAF01121.1|/4.33673e-51/hypothetical protein [Arabidopsis thaliana]	6	1			8	1.35															4	0.69			4	0.69
Bra001195	GO:0009532//plastid stroma	GO:0016616//oxidoreductase activity, acting on the CH-OH group of donors, NAD or NADP as acceptor;GO:0000166//nucleotide binding;GO:0016836//hydro-lyase activity	GO:0032787//monocarboxylic acid metabolic process;GO:0008652//cellular amino acid biosynthetic process;GO:0003006//developmental process involved in reproduction	gi|297833382|ref|XP_002884573.1|/6.58268e-102/EMB3004/MEE32 [Arabidopsis lyrata subsp. lyrata]	2	0.33							12	1.99	13	2.16	6	1.01							2	0.34			4	0.69
Bra001196	-	GO:0005488//binding	-	gi|301133584|gb|ADK63414.1|/4.89412e-102/CCCH type zinc finger protein [Brassica rapa]	6	1
Bra001201	GO:0043231//intracellular membrane-bounded organelle	GO:0004871//signal transducer activity;GO:0004673//protein histidine kinase activity;GO:0032559	GO:0006468//protein phosphorylation;GO:0007165//signal transduction	gi|75706632|gb|ABA25867.1|/9.67098e-143/mitochondrial pyruvate dehydrogenase kinase [Brassica napus]	5	0.83			10	1.69			33	5.48	5	0.83	8	1.34	4	0.67	20	3.34			5	0.86			6	1.03
Bra001202	GO:0043231//intracellular membrane-bounded organelle	GO:0003676//nucleic acid binding;GO:0001071//nucleic acid binding transcription factor activity	GO:0009725//response to hormone stimulus;GO:0006351//transcription, DNA-dependent;GO:0006970//response to osmotic stress	gi|15230731|ref|NP_187301.1|/2.36683e-78/MYB108 (myb domain protein 108); DNA binding / transcription factor [Arabidopsis thaliana]	2	0.33							4	0.66
Bra001203	-	-	-	gi|240255294|ref|NP_187305.4|/0/binding [Arabidopsis thaliana]	2	0.33					2	0.34	20	3.32	2	0.33									3	0.52			2	0.34
Bra001207	GO:0009528//plastid inner membrane;GO:0009534//chloroplast thylakoid	GO:0046914//transition metal ion binding;GO:0016655//oxidoreductase activity, acting on NADH or NADPH, quinone or similar compound as acceptor	GO:0008152//metabolic process	gi|15235549|ref|NP_193037.1|/4.67195e-156/oxidoreductase, zinc-binding dehydrogenase family protein [Arabidopsis thaliana]	13	2.16	12	1.99					74	12.29	138	22.92	14	2.35	2	0.34	7	1.17	2	0.33	12	2.07	17	2.93	6	1.03	12	2.06
Bra001208	GO:0016020//membrane;GO:0043231//intracellular membrane-bounded organelle	GO:0016859//cis-trans isomerase activity	GO:0044267//cellular protein metabolic process	gi|15230765|ref|NP_187318.1|/0/fip1 motif-containing protein [Arabidopsis thaliana]	11	1.83	2	0.33	10	1.69			22	3.65	2	0.33	5	0.84			11	1.84			40	6.9			40	6.87
Bra001212	-	-	-	gi|297833446|ref|XP_002884605.1|/2.19115e-100/binding protein [Arabidopsis lyrata subsp. lyrata]	3	0.5	68	11.3	12	2.02	48	8.09	18	2.99	37	6.14	7	1.18	41	6.89	3	0.5	42	7.01	10	1.72	79	13.62	7	1.2	61	10.48
Bra001213	GO:0015934//large ribosomal subunit;GO:0031981//nuclear lumen	-	GO:0009987//cellular process	gi|30679956|ref|NP_187324.2|/1.36488e-24/60S ribosomal protein L29 (RPL29B) [Arabidopsis thaliana]	13	2.16	40	6.65	2	0.34	13	2.19	5	0.83	59	9.8	2	0.34	43	7.23	11	1.84	47	7.84	6	1.03	21	3.62	7	1.2	48	8.24
Bra001214	GO:0043231//intracellular membrane-bounded organelle	-	GO:0010017//red or far-red light signaling pathway;GO:0030522//intracellular receptor mediated signaling pathway	gi|312282777|dbj|BAJ34254.1|/3.25722e-29/unnamed protein product [Thellungiella halophila]	86	14.29			146	24.62	13	2.19	39	6.48	6	1	77	12.94			113	18.86	7	1.17	91	15.69	3	0.52	72	12.36	3	0.52
Bra001215	-	GO:0004553//hydrolase activity, hydrolyzing O-glycosyl compounds	GO:0008152//metabolic process	gi|297833452|ref|XP_002884608.1|/4.51993e-91/glycoside hydrolase family 28 protein [Arabidopsis lyrata subsp. lyrata]	2	0.33			3	0.51							2	0.34			7	1.17	3	0.5	2	0.34
Bra001221	GO:0030312//external encapsulating structure;GO:0005777//peroxisome;GO:0031981//nuclear lumen	GO:0016863//intramolecular oxidoreductase activity, transposing C=C bonds;GO:0016616//oxidoreductase activity, acting on the CH-OH group of donors, NAD or NADP as acceptor;GO:0048037//cofactor binding;GO:0016836//hydro-lyase activity;GO:0016856	GO:0009062//fatty acid catabolic process	gi|34922417|sp|O49809.2|MFPA_BRANA/0/RecName: Full=Glyoxysomal fatty acid beta-oxidation multifunctional protein MFP-a; Includes: RecName: Full=Enoyl-CoA hydratase/3-2-trans-enoyl-CoA isomerase/3-hydroxybutyryl-CoA epimerase; Includes: RecName: Full=3-hydroxyacyl-CoA dehydrogenase	68	11.3			62	10.45			106	17.6	14	2.32	93	15.63			37	6.18			69	11.9	3	0.52	148	25.42	2	0.34
Bra001227	GO:0009536//plastid	GO:0016866//intramolecular transferase activity;GO:0003676//nucleic acid binding	GO:0006399//tRNA metabolic process;GO:0001522//pseudouridine synthesis	gi|297829238|ref|XP_002882501.1|/5.98084e-79/tRNA pseudouridine synthase family protein [Arabidopsis lyrata subsp. lyrata]	5	0.83							12	1.99	5	0.83	2	0.34			9	1.5							17	2.92	2	0.34
Bra001240	-	GO:0016740//transferase activity	-	gi|18397861|ref|NP_566300.1|/4.1394e-49/sterile alpha motif (SAM) domain-containing protein [Arabidopsis thaliana]	95	15.79			214	36.08	3	0.51	126	20.92	12	1.99	180	30.25	3	0.5	155	25.87	2	0.33	105	18.11			131	22.5
Bra001244	-	-	-	gi|6642637|gb|AAF20218.1|AC012395_5/1.20032e-61/unknown protein [Arabidopsis thaliana]	2	0.33			12	2.02			6	1					4	0.67	2	0.33			6	1.03	3	0.52
Bra001245	-	GO:0004553//hydrolase activity, hydrolyzing O-glycosyl compounds;GO:0043167//ion binding	GO:0010208//pollen wall assembly;GO:0003006//developmental process involved in reproduction;GO:0044238//primary metabolic process	gi|297833520|ref|XP_002884642.1|/0/glycosyl hydrolase family 17 protein [Arabidopsis lyrata subsp. lyrata]	8	1.33	9	1.5	54	9.11	7	1.18	21	3.49	8	1.33	18	3.03	15	2.52	33	5.51	2	0.33	7	1.21	12	2.07	31	5.32	17	2.92
Bra001247	GO:0043234//protein complex;GO:0043231//intracellular membrane-bounded organelle;GO:0016020//membrane	GO:0033612//receptor serine/threonine kinase binding;GO:0019787//small conjugating protein ligase activity	GO:0009737//response to abscisic acid stimulus;GO:0032446//protein modification by small protein conjugation	gi|18397921|ref|NP_566304.1|/1.13767e-170/PUB9 (PLANT U-BOX 9); ubiquitin-protein ligase [Arabidopsis thaliana]	61	10.14			34	5.73	2	0.34	68	11.29	5	0.83	131	22.02	2	0.34	38	6.34			126	21.73	2	0.34	63	10.82
Bra001249	GO:0016020//membrane	-	-	gi|152206068|gb|ABS30419.1|/4.99957e-93/CIL1 [Brassica carinata]	109	18.11	2	0.33	65	10.96			456	75.72	20	3.32	212	35.63	2	0.34	49	8.18			244	42.08			774	132.92	8	1.37
Bra001257	GO:0044439	-	GO:0006625//protein targeting to peroxisome;GO:0009062//fatty acid catabolic process	gi|297833550|ref|XP_002884657.1|/6.59593e-26/hypothetical protein ARALYDRAFT_478079 [Arabidopsis lyrata subsp. lyrata]	6	1	66	10.97	18	3.04	4	0.67	29	4.82	135	22.42	9	1.51	127	21.34	15	2.5	89	14.86	6	1.03	166	28.63	8	1.37	159	27.3
Bra001258	-	GO:0003676//nucleic acid binding	-	gi|297829308|ref|XP_002882536.1|/3.80711e-45/hypothetical protein ARALYDRAFT_478080 [Arabidopsis lyrata subsp. lyrata]	57	9.47			281	47.38			52	8.63			107	17.98			63	10.52			103	17.76			91	15.63
Bra001265	GO:0031224//intrinsic to membrane;GO:0031410//cytoplasmic vesicle	GO:0016759//cellulose synthase activity	GO:0045229//external encapsulating structure organization;GO:0009250//glucan biosynthetic process;GO:0051234//establishment of localization	gi|297829322|ref|XP_002882543.1|/1.37905e-101/hypothetical protein ARALYDRAFT_478100 [Arabidopsis lyrata subsp. lyrata]	9	1.5	2	0.33	2	0.34			32	5.31			5	0.84			10	1.67			11	1.9			5	0.86
Bra001273	-	-	-	gi|18398079|ref|NP_566322.1|/0/F-box family protein [Arabidopsis thaliana]	20	3.32	2	0.33	37	6.24	2	0.34	15	2.49	6	1	23	3.87	6	1.01	62	10.35	8	1.34	17	2.93	6	1.03	25	4.29	6	1.03
Bra001277	-	-	-	gi|297829354|ref|XP_002882559.1|/1.3266e-83/hypothetical protein ARALYDRAFT_478135 [Arabidopsis lyrata subsp. lyrata]	162	26.92			61	10.29			347	57.62			129	21.68			75	12.52			195	33.63			273	46.88
Bra001289	-	GO:0016841//ammonia-lyase activity	GO:0006549//isoleucine metabolic process;GO:0009066//aspartate family amino acid metabolic process	gi|108710735|gb|ABF98530.1|/5.98213e-109/Threonine dehydratase biosynthetic, chloroplast precursor, putative, expressed [Oryza sativa Japonica Group]	82	13.63	3	0.5	15	2.53			288	47.82	19	3.16	66	11.09			8	1.34	3	0.5	94	16.21	8	1.38	82	14.08
Bra001292	-	GO:0003677//DNA binding	-	gi|6143878|gb|AAF04425.1|AC010927_18/4.82998e-22/unknown protein [Arabidopsis thaliana]	8	1.33							5	0.83			6	1.01			2	0.33			6	1.03			4	0.69
Bra001297	-	GO:0017111//nucleoside-triphosphatase activity;GO:0000166//nucleotide binding	GO:0009987//cellular process	gi|255556934|ref|XP_002519500.1|/0/Transitional endoplasmic reticulum ATPase, putative [Ricinus communis]	3	0.5	77	12.79	8	1.35	139	23.44	49	8.14	213	35.37	10	1.68	155	26.05	2	0.33	62	10.35	9	1.55	136	23.45	17	2.92	97	16.66
Bra001300	GO:0015935//small ribosomal subunit;GO:0031981//nuclear lumen	GO:0005198//structural molecule activity	GO:0010467//gene expression	gi|15242574|ref|NP_195916.1|/2.03383e-64/40S ribosomal protein S23 (RPS23B) [Arabidopsis thaliana]	4	0.66	7	1.16			4	0.67	6	1	25	4.15	2	0.34	7	1.18	2	0.33	8	1.34			4	0.69			2	0.34
Bra001312	-	-	-	gi|297842649|ref|XP_002889206.1|/1.55065e-45/hypothetical protein ARALYDRAFT_316772 [Arabidopsis lyrata subsp. lyrata]	2	0.33	25	4.15	3	0.51	56	9.44	4	0.66	22	3.65			20	3.36	4	0.67	19	3.17	2	0.34	17	2.93	3	0.52	38	6.53
Bra001322	GO:0016020//membrane	GO:0005488//binding;GO:0016301//kinase activity	-	gi|297810297|ref|XP_002873032.1|/5.17043e-137/kinase family protein [Arabidopsis lyrata subsp. lyrata]	232	38.55			1443	243.31			479	79.54			348	58.49			409	68.27			100	17.24			191	32.8
Bra001324	GO:0005840//ribosome	GO:0016835//carbon-oxygen lyase activity;GO:0005198//structural molecule activity	GO:0006970//response to osmotic stress;GO:0022613//ribonucleoprotein complex biogenesis;GO:0006412//translation	gi|145332006|ref|NP_001078125.1|/2.25291e-78/60S acidic ribosomal protein P0 (RPP0B) [Arabidopsis thaliana]	164	27.25			235	39.62			298	49.48			169	28.4			76	12.69			169	29.14	2	0.34	277	47.57
Bra001336	GO:0031410//cytoplasmic vesicle	-	-	gi|226789815|sp|Q9SR93.2|LMBD1_ARATH/4.37374e-57/RecName: Full=LIMR family protein At3g08930	2	0.33	24	3.99			141	23.77	11	1.83	67	11.13	3	0.5	71	11.93	2	0.33	43	7.18			72	12.42	4	0.69	58	9.96
Bra001337	-	GO:0005515//protein binding	GO:0044267//cellular protein metabolic process	gi|297833644|ref|XP_002884704.1|/2.97771e-75/hypothetical protein ARALYDRAFT_897029 [Arabidopsis lyrata subsp. lyrata]	2	0.33
Bra001341	GO:0043231//intracellular membrane-bounded organelle	GO:0008483//transaminase activity;GO:0048037//cofactor binding	GO:0031669//cellular response to nutrient levels	gi|167961829|dbj|BAG09379.1|/5.39526e-76/peroxisomal aminotransferase [Glycine max]	8	1.33							6	1			5	0.84			2	0.33			4	0.69			13	2.23
Bra001342	GO:0031461//cullin-RING ubiquitin ligase complex	GO:0005488//binding	GO:0003006//developmental process involved in reproduction;GO:0040007//growth	gi|297833636|ref|XP_002884700.1|/1.07742e-142/RAPTOR1B [Arabidopsis lyrata subsp. lyrata]	2	0.33							2	0.33	20	3.32	8	1.34											2	0.34	2	0.34
Bra001345	GO:0044464//cell part	GO:0005488//binding	GO:0006950//response to stress;GO:0051234//establishment of localization;GO:0010876	gi|297833626|ref|XP_002884695.1|/1.08023e-34/hypothetical protein ARALYDRAFT_478179 [Arabidopsis lyrata subsp. lyrata]	15	2.49	9	1.5					47	7.8	19	3.16	19	3.19	8	1.34					24	4.14	6	1.03	3	0.52	4	0.69
Bra001346	GO:0043231//intracellular membrane-bounded organelle;GO:0044444//cytoplasmic part	GO:0015036//disulfide oxidoreductase activity	GO:0018904;GO:0019725//cellular homeostasis;GO:0006091//generation of precursor metabolites and energy	gi|297829400|ref|XP_002882582.1|/1.58834e-60/thioredoxin H-type 9 [Arabidopsis lyrata subsp. lyrata]	10	1.66			23	3.88			2	0.33			15	2.52			8	1.34	4	0.67	42	7.24			11	1.89
Bra001347	-	GO:0019787//small conjugating protein ligase activity	GO:0019941//modification-dependent protein catabolic process;GO:0032446//protein modification by small protein conjugation	gi|18398206|ref|NP_566331.1|/3.30521e-60/UBC11 (UBIQUITIN-CONJUGATING ENZYME 11); ubiquitin-protein ligase [Arabidopsis thaliana]	6	1	3	0.5	17	2.87			31	5.15	14	2.32			2	0.34	15	2.5	4	0.67	5	0.86			4	0.69	2	0.34
Bra001354	GO:0043231//intracellular membrane-bounded organelle	GO:0008135//translation factor activity, nucleic acid binding;GO:0046914//transition metal ion binding	GO:0006351//transcription, DNA-dependent;GO:0006412//translation	gi|297829558|ref|XP_002882661.1|/1.11053e-68/transcription initiation factor IIB-2 [Arabidopsis lyrata subsp. lyrata]	2	0.33	2	0.33							3	0.5					3	0.5			2	0.34	4	0.69	2	0.34
Bra001355	-	GO:0003676//nucleic acid binding	-	gi|297833816|ref|XP_002884790.1|/0/hypothetical protein ARALYDRAFT_897212 [Arabidopsis lyrata subsp. lyrata]	8	1.33							16	2.66	9	1.49									6	1.03			18	3.09
Bra001356	GO:0043234//protein complex;GO:0044444//cytoplasmic part	-	GO:0009856//pollination;GO:0006887//exocytosis;GO:0010192//mucilage biosynthetic process;GO:0000904//cell morphogenesis involved in differentiation	gi|18398855|ref|NP_566372.1|/6.40405e-69/SEC8 (SUBUNIT OF EXOCYST COMPLEX 8) [Arabidopsis thaliana]	2	0.33			2	0.34			4	0.66	4	0.66	3	0.5
Bra001357	GO:0043231//intracellular membrane-bounded organelle	GO:0046914//transition metal ion binding;GO:0001071//nucleic acid binding transcription factor activity;GO:0003677//DNA binding	GO:0034968//histone lysine methylation;GO:0006476//protein deacetylation;GO:0048513//organ development;GO:0006351//transcription, DNA-dependent	gi|297829566|ref|XP_002882665.1|/0/predicted protein [Arabidopsis lyrata subsp. lyrata]	17	2.82	3	0.5	43	7.25			34	5.65			23	3.87			2	0.33	3	0.5	26	4.48	2	0.34	22	3.78	3	0.52
Bra001358	-	-	-	gi|297833820|ref|XP_002884792.1|/1.91693e-55/hypothetical protein ARALYDRAFT_478371 [Arabidopsis lyrata subsp. lyrata]	4	0.66	8	1.33	6	1.01	13	2.19	64	10.63	18	2.99	9	1.51	8	1.34	8	1.34	2	0.33	8	1.38			11	1.89	9	1.55
Bra001359	GO:0031090//organelle membrane;GO:0042579//microbody;GO:0031410//cytoplasmic vesicle	GO:0004180//carboxypeptidase activity	GO:0019538//protein metabolic process	gi|166674|gb|AAB04606.1|/2.15728e-70/carboxypeptidase Y-like protein [Arabidopsis thaliana]	10	1.66			34	5.73			76	12.62	6	1	11	1.85			5	0.83			15	2.59			13	2.23
Bra001361	-	-	-	-	112	18.61			137	23.1			77	12.79			82	13.78			118	19.7			136	23.45			163	27.99
Bra001364	-	-	-	gi|15231962|ref|NP_187487.1|/1.46041e-40/F-box family protein [Arabidopsis thaliana]	18	2.99			3	0.51			12	1.99			14	2.35			8	1.34			12	2.07			5	0.86
Bra001365	-	-	-	gi|297829588|ref|XP_002882676.1|/6.53201e-70/ANAC051/ANAC052 [Arabidopsis lyrata subsp. lyrata]	22	3.66			18	3.04			24	3.99			21	3.53			12	2			36	6.21			28	4.81
Bra001366	-	-	-	gi|297829588|ref|XP_002882676.1|/3.20379e-64/ANAC051/ANAC052 [Arabidopsis lyrata subsp. lyrata]	13	2.16							23	3.82			11	1.85			12	2			18	3.1			6	1.03
Bra001368	GO:0009526//plastid envelope;GO:0009532//plastid stroma;GO:0005576//extracellular region	GO:0051536//iron-sulfur cluster binding;GO:0005506//iron ion binding;GO:0016673	GO:0006970//response to osmotic stress;GO:0008152//metabolic process	gi|15238217|ref|NP_196079.1|/8.39462e-134/SIR; sulfite reductase (ferredoxin)/ sulfite reductase [Arabidopsis thaliana]	13	2.16			2	0.34			80	13.28	18	2.99	16	2.69	7	1.18	15	2.5			16	2.76	2	0.34	7	1.2
Bra001372	-	-	-	gi|37202004|gb|AAQ89617.1|/2.07226e-145/At3g10650 [Arabidopsis thaliana]	2	0.33	7	1.16	3	0.51	2	0.34	3	0.5	10	1.66	4	0.67	8	1.34							10	1.72	2	0.34	2	0.34
Bra001373	GO:0031090//organelle membrane;GO:0042579//microbody	GO:0046872//metal ion binding;GO:0004674//protein serine/threonine kinase activity;GO:0032559	GO:0006464//protein modification process	gi|297833846|ref|XP_002884805.1|/3.37844e-161/calmodulin-domain protein kinase CDPK isoform 2 [Arabidopsis lyrata subsp. lyrata]	15	2.49							79	13.12	28	4.65	8	1.34			7	1.17	5	0.83	5	0.86	2	0.34	8	1.37	4	0.69
Bra001378	GO:0043231//intracellular membrane-bounded organelle	GO:0003676//nucleic acid binding	-	gi|297829626|ref|XP_002882695.1|/3.31282e-23/hypothetical protein ARALYDRAFT_897268 [Arabidopsis lyrata subsp. lyrata]	3	0.5									2	0.33
Bra001383	GO:0044464//cell part	GO:0016798//hydrolase activity, acting on glycosyl bonds	-	gi|297833872|ref|XP_002884818.1|/3.35275e-122/predicted protein [Arabidopsis lyrata subsp. lyrata]	4	0.66							8	1.33											6	1.03			2	0.34
Bra001386	-	GO:0005488//binding	GO:0009408//response to heat;GO:0042221//response to chemical stimulus;GO:0010467//gene expression	gi|157072492|gb|ABV08790.1|/3.74256e-49/DREB2B [Thellungiella halophila]	8	1.33					3	0.51	2	0.33			6	1.01	2	0.34					9	1.55			3	0.52
Bra001388	-	GO:0016772//transferase activity, transferring phosphorus-containing groups	GO:0023052//signaling	gi|15240433|ref|NP_198058.1|/0/AtRLP53 (Receptor Like Protein 53); kinase/ protein binding [Arabidopsis thaliana]	2	0.33	2	0.33					9	1.49			13	2.18
Bra001391	GO:0009536//plastid;GO:0044446//intracellular organelle part;GO:0044425//membrane part;GO:0031090//organelle membrane;GO:0012505//endomembrane system	-	GO:0006810//transport	gi|297833898|ref|XP_002884831.1|/0/hypothetical protein ARALYDRAFT_478454 [Arabidopsis lyrata subsp. lyrata]	4	0.66			2	0.34			74	12.29	6	1	5	0.84	9	1.51			10	1.67	8	1.38	23	3.97	4	0.69	8	1.37
Bra001392	GO:0009536//plastid	GO:0016491//oxidoreductase activity	GO:0006629//lipid metabolic process	gi|255574784|ref|XP_002528299.1|/4.68693e-119/Omega-3 fatty acid desaturase, chloroplast precursor [Ricinus communis]	39	6.48	305	50.68	7	1.18			83	13.78	167	27.73	26	4.37	263	44.2	17	2.84	70	11.68	47	8.1	194	33.45	51	8.76	196	33.66
Bra001396	GO:0044464//cell part	-	-	gi|297829674|ref|XP_002882719.1|/1.98903e-36/yippee family protein [Arabidopsis lyrata subsp. lyrata]	42	6.98	15	2.49	23	3.88	8	1.35	117	19.43	4	0.66	77	12.94	12	2.02	29	4.84	7	1.17	90	15.52	14	2.41	61	10.48	11	1.89
Bra001401	GO:0043234//protein complex;GO:0016020//membrane;GO:0044424//intracellular part	GO:0008135//translation factor activity, nucleic acid binding;GO:0046914//transition metal ion binding	GO:0006412//translation	gi|238479733|ref|NP_001154607.1|/2.658e-85/eukaryotic translation initiation factor 3G / eIF3g [Arabidopsis thaliana]	19	3.16	5	0.83	20	3.37	6	1.01	87	14.45	5	0.83	47	7.9			17	2.84	3	0.5	43	7.42	2	0.34	30	5.15
Bra001402	-	GO:0016740//transferase activity	-	gi|297829696|ref|XP_002882730.1|/6.78268e-116/hypothetical protein ARALYDRAFT_478479 [Arabidopsis lyrata subsp. lyrata]	15	2.49			2	0.34	2	0.34	9	1.49	6	1	7	1.18	4	0.67					5	0.86	9	1.55
Bra001405	-	GO:0008171//O-methyltransferase activity;GO:0008169//C-methyltransferase activity	GO:0009607//response to biotic stimulus;GO:0006950//response to stress;GO:0006730//one-carbon metabolic process;GO:0006631//fatty acid metabolic process;GO:0010038//response to metal ion	gi|22330992|ref|NP_187755.2|/6.25417e-106/BSMT1; S-adenosylmethionine-dependent methyltransferase [Arabidopsis thaliana]	14	2.33							19	3.16	19	3.16			2	0.34	10	1.67			27	4.66	15	2.59	5	0.86
Bra001406	-	-	-	gi|224059234|ref|XP_002299781.1|/1.04958e-22/predicted protein [Populus trichocarpa]	3	0.5			10	1.69			86	14.28	9	1.49	5	0.84	2	0.34	17	2.84			14	2.41			3	0.52
Bra001407	GO:0031410//cytoplasmic vesicle;GO:0043231//intracellular membrane-bounded organelle	-	-	gi|42572379|ref|NP_974285.1|/6.10118e-48/vacuolar protein sorting 55 family protein / VPS55 family protein [Arabidopsis thaliana]	2	0.33	2	0.33	5	0.84	2	0.34	5	0.83	8	1.33	2	0.34			7	1.17			2	0.34			8	1.37	2	0.34
Bra001411	GO:0043231//intracellular membrane-bounded organelle	GO:0003676//nucleic acid binding	GO:0006351//transcription, DNA-dependent	gi|297833940|ref|XP_002884852.1|/2.65084e-86/hypothetical protein ARALYDRAFT_897360 [Arabidopsis lyrata subsp. lyrata]	4	0.66	5	0.83			6	1.01			3	0.5	4	0.67	5	0.84							5	0.86	2	0.34	2	0.34
Bra001415	GO:0009526//plastid envelope;GO:0009532//plastid stroma;GO:0005576//extracellular region	GO:0016209//antioxidant activity;GO:0005488//binding;GO:0016705//oxidoreductase activity, acting on paired donors, with incorporation or reduction of molecular oxygen	GO:0006952//defense response	gi|15229806|ref|NP_187769.1|/3.97583e-64/2-cys peroxiredoxin, chloroplast (BAS1) [Arabidopsis thaliana]	2	0.33	34	5.65			56	9.44			78	12.95	2	0.34	31	5.21			21	3.51			49	8.45	3	0.52	35	6.01
Bra001420	GO:0031410//cytoplasmic vesicle	-	-	gi|21554315|gb|AAM63420.1|/1.00916e-23/unknown [Arabidopsis thaliana]	17	2.82	2	0.33	35	5.9	5	0.84	46	7.64	16	2.66	12	2.02	2	0.34	31	5.17	3	0.5	29	5	2	0.34	42	7.21	5	0.86
Bra001423	GO:0044424//intracellular part	GO:0005515//protein binding;GO:0032559	GO:0044267//cellular protein metabolic process;GO:0010038//response to metal ion	gi|297829732|ref|XP_002882748.1|/7.70045e-60/hypothetical protein ARALYDRAFT_897386 [Arabidopsis lyrata subsp. lyrata]	24	3.99							22	3.65			6	1.01			10	1.67			2	0.34			10	1.72
Bra001425	GO:0031224//intrinsic to membrane	GO:0015171//amino acid transmembrane transporter activity	GO:0006865//amino acid transport;GO:0051707//response to other organism	gi|297829744|ref|XP_002882754.1|/2.47896e-114/hypothetical protein ARALYDRAFT_897397 [Arabidopsis lyrata subsp. lyrata]	2	0.33			9	1.52			16	2.66			4	0.67			8	1.34			4	0.69			3	0.52
Bra001426	-	GO:0019783//small conjugating protein-specific protease activity	-	gi|297833980|ref|XP_002884872.1|/3.41925e-120/hypothetical protein ARALYDRAFT_317971 [Arabidopsis lyrata subsp. lyrata]	5	0.83	9	1.5	7	1.18	31	5.23	17	2.82	21	3.49	4	0.67	15	2.52					5	0.86	25	4.31	5	0.86	13	2.23
Bra001429	GO:0031224//intrinsic to membrane;GO:0009526//plastid envelope;GO:0012505//endomembrane system	GO:0005215//transporter activity;GO:0010354	GO:0045426//quinone cofactor biosynthetic process;GO:0009908//flower development;GO:0009943//adaxial/abaxial axis specification;GO:0009887//organ morphogenesis;GO:0006405//RNA export from nucleus;GO:0016109	gi|10998133|dbj|BAB03104.1|/3.94686e-69/unnamed protein product [Arabidopsis thaliana]	30	4.98			11	1.85	3	0.51	129	21.42	18	2.99	18	3.03	2	0.34	15	2.5			30	5.17			33	5.67
Bra001431	GO:0043231//intracellular membrane-bounded organelle	-	-	gi|297829750|ref|XP_002882757.1|/0/predicted protein [Arabidopsis lyrata subsp. lyrata]	2	0.33							10	1.66
Bra001440	GO:0005618//cell wall	-	-	gi|15230430|ref|NP_187828.1|/8.28429e-55/scpl17 (serine carboxypeptidase-like 17); serine-type carboxypeptidase [Arabidopsis thaliana]	2	0.33							3	0.5																	2	0.34
Bra001443	GO:0043231//intracellular membrane-bounded organelle	GO:0030528//transcription regulator activity;GO:0001071//nucleic acid binding transcription factor activity;GO:0003677//DNA binding;GO:0005515//protein binding	GO:0009627//systemic acquired resistance;GO:0042221//response to chemical stimulus;GO:0007165//signal transduction;GO:0006351//transcription, DNA-dependent	gi|79313197|ref|NP_001030678.1|/2.53469e-78/TGA6 (TGACG MOTIF-BINDING FACTOR 6); DNA binding / transcription factor [Arabidopsis thaliana]	2	0.33							13	2.16											2	0.34			2	0.34
Bra001444	-	-	-	gi|297834026|ref|XP_002884895.1|/3.29864e-24/complex 1 family protein [Arabidopsis lyrata subsp. lyrata]	8	1.33			12	2.02			15	2.49			13	2.18			14	2.34			8	1.38			15	2.58
Bra001447	GO:0009536//plastid	GO:0004486//methylenetetrahydrofolate dehydrogenase activity;GO:0019238//cyclohydrolase activity	GO:0006760//folic acid-containing compound metabolic process	gi|21553669|gb|AAM62762.1|/3.42938e-121/5,10-methylenetetrahydrofolate dehydrogenase:5,10-methenyltetrahydrofolate cyclohydrolase, putative [Arabidopsis thaliana]	2	0.33			2	0.34			7	1.16	14	2.32	5	0.84	3	0.5			7	1.17					5	0.86	2	0.34
Bra001449	-	-	-	gi|297829784|ref|XP_002882774.1|/1.36351e-76/hypothetical protein ARALYDRAFT_897442 [Arabidopsis lyrata subsp. lyrata]	107	17.78	17	2.82	12	2.02	2	0.34	107	17.77	4	0.66	239	40.17	3	0.5	48	8.01			165	28.45	9	1.55	16	2.75
Bra001450	GO:0005840//ribosome	-	GO:0006970//response to osmotic stress	gi|71151984|sp|Q9LHG9.1|NACA1_ARATH/5.82896e-39/RecName: Full=Nascent polypeptide-associated complex subunit alpha-like protein 1; Short=NAC-alpha-like protein 1; AltName: Full=Alpha-NAC-like protein 1	2	0.33							24	3.99	18	2.99					2	0.33
Bra001454	GO:0031224//intrinsic to membrane	GO:0004553//hydrolase activity, hydrolyzing O-glycosyl compounds;GO:0030247//polysaccharide binding;GO:0015291//secondary active transmembrane transporter activity;GO:0015103//inorganic anion transmembrane transporter activity	GO:0015698//inorganic anion transport;GO:0006026	gi|6048743|gb|AAF02299.1|AF098302_1/3.03145e-95/chitinase [Brassica juncea]	19	3.16	50	8.31	63	10.62	24	4.05	10	1.66	31	5.15	24	4.03	36	6.05	23	3.84	9	1.5	35	6.04	20	3.45	11	1.89	39	6.7
Bra001460	GO:0009536//plastid	GO:0005488//binding;GO:0016491//oxidoreductase activity	GO:0042221//response to chemical stimulus;GO:0008152//metabolic process;GO:0009411//response to UV	gi|312282535|dbj|BAJ34133.1|/0/unnamed protein product [Thellungiella halophila]	10	1.66			24	4.05			31	5.15	25	4.15	17	2.86	2	0.34	10	1.67	5	0.83	7	1.21			10	1.72
Bra001461	-	GO:0003676//nucleic acid binding;GO:0046914//transition metal ion binding	-	gi|297829802|ref|XP_002882783.1|/3.66259e-62/hypothetical protein ARALYDRAFT_478622 [Arabidopsis lyrata subsp. lyrata]	75	12.46	8	1.33	132	22.26	10	1.69	202	33.54	9	1.49	122	20.5	14	2.35	53	8.85	19	3.17	149	25.69	22	3.79	115	19.75	6	1.03
Bra001462	-	-	-	gi|297829804|ref|XP_002882784.1|/1.09479e-102/predicted protein [Arabidopsis lyrata subsp. lyrata]	9	1.5	3	0.5	9	1.52	2	0.34	29	4.82			11	1.85			5	0.83			4	0.69			10	1.72	2	0.34
Bra001467	GO:0009534//chloroplast thylakoid;GO:0016020//membrane	-	GO:0006869//lipid transport	gi|297829810|ref|XP_002882787.1|/9.74306e-124/LEM3 (ligand-effect modulator 3) family protein [Arabidopsis lyrata subsp. lyrata]	109	18.11	2	0.33	183	30.86			90	14.94	11	1.83	88	14.79	7	1.18	184	30.71	8	1.34	83	14.31	8	1.38	219	37.61	4	0.69
Bra001468	-	-	-	gi|242066022|ref|XP_002454300.1|/2.61922e-64/hypothetical protein SORBIDRAFT_04g028220 [Sorghum bicolor]	14	2.33			2	0.34			33	5.48			21	3.53			16	2.67			33	5.69			30	5.15
Bra001470	GO:0030312//external encapsulating structure;GO:0009532//plastid stroma;GO:0009526//plastid envelope;GO:0005576//extracellular region	GO:0000166//nucleotide binding;GO:0016301//kinase activity	GO:0006007//glucose catabolic process;GO:0010038//response to metal ion;GO:0006950//response to stress	gi|15230595|ref|NP_187884.1|/1.99457e-146/PGK1 (PHOSPHOGLYCERATE KINASE 1); phosphoglycerate kinase [Arabidopsis thaliana]	8	1.33			4	0.67			51	8.47			6	1.01			2	0.33			15	2.59			10	1.72
Bra001471	GO:0042579//microbody;GO:0031090//organelle membrane	GO:0016491//oxidoreductase activity	GO:0008152//metabolic process	gi|225462240|ref|XP_002262755.1|/9.08848e-58/PREDICTED: hypothetical protein [Vitis vinifera]	6	1			38	6.41	2	0.34	69	11.46	5	0.83	16	2.69	2	0.34	39	6.51			31	5.35	4	0.69	30	5.15	2	0.34
Bra001477	-	GO:0046914//transition metal ion binding	-	gi|297834100|ref|XP_002884932.1|/1.23915e-130/protein binding protein [Arabidopsis lyrata subsp. lyrata]	17	2.82	2	0.33	73	12.31			27	4.48	2	0.33	16	2.69			85	14.19	3	0.5	53	9.14			79	13.57
Bra001482	GO:0043231//intracellular membrane-bounded organelle	-	GO:0006351//transcription, DNA-dependent	gi|224095086|ref|XP_002310343.1|/5.41148e-134/predicted protein [Populus trichocarpa]	2	0.33	13	2.16			98	16.52	7	1.16	6	1			193	32.44			56	9.35			179	30.87
Bra001484	-	-	GO:0006351//transcription, DNA-dependent	gi|21536970|gb|AAM61311.1|/1.51391e-100/transfactor-like protein [Arabidopsis thaliana]	9	1.5	39	6.48			89	15.01	14	2.32	28	4.65	6	1.01	94	15.8	5	0.83	54	9.01	13	2.24	137	23.63	3	0.52	41	7.04
Bra001485	GO:0043231//intracellular membrane-bounded organelle;GO:0016020//membrane	GO:0005402	GO:0006810//transport	gi|297829844|ref|XP_002882804.1|/2.75914e-112/hypothetical protein ARALYDRAFT_478675 [Arabidopsis lyrata subsp. lyrata]	9	1.5			21	3.54			6	1	4	0.66	9	1.51	12	2.02	20	3.34	4	0.67	16	2.76	59	10.17	5	0.86
Bra001487	GO:0043231//intracellular membrane-bounded organelle	GO:0050662//coenzyme binding;GO:0003824//catalytic activity	GO:0055114//oxidation-reduction process	gi|8778312|gb|AAF79321.1|AC002304_14/1.56586e-122/F14J16.20 [Arabidopsis thaliana]	3	0.5	95	15.79			69	11.63	11	1.83	24	3.99	4	0.67	59	9.92	8	1.34	89	14.86	2	0.34	141	24.31	4	0.69	69	11.85
Bra001490	GO:0031224//intrinsic to membrane	GO:0017111//nucleoside-triphosphatase activity;GO:0015405;GO:0032559	GO:0006810//transport;GO:0009207	gi|42733544|dbj|BAD11207.1|/0/multidrug resistance-associated protein [Thlaspi caerulescens]	17	2.82	2	0.33	10	1.69	2	0.34	14	2.32	3	0.5	8	1.34			7	1.17			24	4.14			9	1.55
Bra001500	-	-	-	gi|297834158|ref|XP_002884961.1|/1.97804e-151/binding protein [Arabidopsis lyrata subsp. lyrata]	2	0.33	41	6.81			42	7.08	14	2.32	75	12.45	2	0.34	48	8.07			31	5.17	10	1.72	48	8.28	3	0.52	45	7.73
Bra001501	GO:0031461//cullin-RING ubiquitin ligase complex;GO:0031234//extrinsic to internal side of plasma membrane	-	-	gi|297829870|ref|XP_002882817.1|/1.49954e-151/WD-40 repeat family protein [Arabidopsis lyrata subsp. lyrata]	62	10.3			336	56.65			176	29.23	16	2.66	193	32.44	4	0.67	135	22.53	4	0.67	165	28.45	6	1.03	364	62.51	4	0.69
Bra001506	GO:0044424//intracellular part	GO:0005488//binding	-	gi|297834172|ref|XP_002884968.1|/0/hypothetical protein ARALYDRAFT_478733 [Arabidopsis lyrata subsp. lyrata]	6	1	115	19.11	3	0.51	158	26.64	20	3.32	281	46.66	5	0.84	201	33.78			43	7.18	15	2.59	244	42.08	8	1.37	139	23.87
Bra001507	GO:0005840//ribosome;GO:0009532//plastid stroma;GO:0009526//plastid envelope;GO:0005576//extracellular region;GO:0016020//membrane	GO:0005515//protein binding;GO:0000166//nucleotide binding	GO:0051084//'de novo' posttranslational protein folding;GO:0009814//defense response, incompatible interaction	gi|9280299|dbj|BAB01754.1|/0/GloEL protein; chaperonin, 60 kDa [Arabidopsis thaliana]	15	2.49			68	11.47	3	0.51	166	27.56	6	1	10	1.68			10	1.67			8	1.38			10	1.72
Bra001509	GO:0009536//plastid	GO:0005488//binding;GO:0016874//ligase activity	GO:0006412//translation;GO:0003006//developmental process involved in reproduction	gi|15231261|ref|NP_187958.1|/4.03635e-36/OVA5 (OVULE ABORTION 5); ATP binding / aminoacyl-tRNA ligase/ lysine-tRNA ligase/ nucleic acid binding / nucleotide binding [Arabidopsis thaliana]	3	0.5	16	2.66									6	1.01			2	0.33			7	1.21			5	0.86	22	3.78
Bra001518	-	GO:0016772//transferase activity, transferring phosphorus-containing groups	-	gi|147807924|emb|CAN77676.1|/1.02789e-126/hypothetical protein VITISV_013722 [Vitis vinifera]	25	4.15	5	0.83	9	1.52	2	0.34	56	9.3	5	0.83	32	5.38			39	6.51	5	0.83	30	5.17	2	0.34	13	2.23
Bra001521	GO:0043231//intracellular membrane-bounded organelle;GO:0031224//intrinsic to membrane	-	-	gi|9294023|dbj|BAB01926.1|/0/multispanning membrane protein-like [Arabidopsis thaliana]	2	0.33			9	1.52			3	0.5	11	1.83			2	0.34	5	0.83	5	0.83			2	0.34	4	0.69	6	1.03
Bra001522	-	-	-	gi|225442301|ref|XP_002280465.1|/1.42149e-69/PREDICTED: hypothetical protein [Vitis vinifera]	52	8.64			35	5.9			65	10.79	9	1.49	34	5.71	2	0.34	33	5.51			33	5.69			78	13.39
Bra001523	GO:0009536//plastid	GO:0046914//transition metal ion binding;GO:0001071//nucleic acid binding transcription factor activity	GO:0006351//transcription, DNA-dependent	gi|297829938|ref|XP_002882851.1|/1.11474e-89/hypothetical protein ARALYDRAFT_478784 [Arabidopsis lyrata subsp. lyrata]	5	0.83			18	3.04			6	1											2	0.34
Bra001531	GO:0009526//plastid envelope;GO:0043234//protein complex	GO:0046914//transition metal ion binding;GO:0016418	GO:0032787//monocarboxylic acid metabolic process	gi|297829956|ref|XP_002882860.1|/2.51777e-136/hypothetical protein ARALYDRAFT_478800 [Arabidopsis lyrata subsp. lyrata]	4	0.66	2	0.33	3	0.51			58	9.63	16	2.66	9	1.51	5	0.84	5	0.83	4	0.67	12	2.07	8	1.38	4	0.69	2	0.34
Bra001534	GO:0030529//ribonucleoprotein complex;GO:0043231//intracellular membrane-bounded organelle	-	-	gi|9294633|dbj|BAB02972.1|/5.00354e-40/unnamed protein product [Arabidopsis thaliana]	3	0.5	29	4.82	9	1.52	34	5.73	6	1	24	3.99	7	1.18	35	5.88	9	1.5	22	3.67	9	1.55	57	9.83			20	3.43
Bra001535	GO:0009526//plastid envelope;GO:0009534//chloroplast thylakoid	-	GO:0006633//fatty acid biosynthetic process;GO:0000302//response to reactive oxygen species;GO:0006779//porphyrin biosynthetic process	gi|9294636|dbj|BAB02975.1|/1.23747e-106/unnamed protein product [Arabidopsis thaliana]	4	0.66	8	1.33			17	2.87	47	7.8	43	7.14	4	0.67	11	1.85			5	0.83	4	0.69	11	1.9	10	1.72	11	1.89
Bra001539	-	-	-	gi|15231803|ref|NP_188036.1|/8.45269e-36/DNAJ heat shock N-terminal domain-containing protein [Arabidopsis thaliana]	4	0.66	317	52.67	15	2.53	388	65.42	7	1.16	280	46.49	8	1.34	486	81.68	7	1.17	427	71.27	4	0.69	330	56.91	11	1.89	527	90.5
Bra001545	-	GO:0046914//transition metal ion binding;GO:0001727//lipid kinase activity;GO:0032559	GO:0046488//phosphatidylinositol metabolic process;GO:0019538//protein metabolic process;GO:0006796//phosphate metabolic process	gi|110737745|dbj|BAF00811.1|/0/hypothetical protein [Arabidopsis thaliana]	18	2.99			21	3.54			8	1.33			23	3.87			3	0.5			7	1.21			29	4.98
Bra001547	GO:0005618//cell wall;GO:0005576//extracellular region;GO:0044424//intracellular part	GO:0004091//carboxylesterase activity;GO:0030234//enzyme regulator activity	GO:0071555;GO:0051707//response to other organism	gi|62320976|dbj|BAD94011.1|/1.25487e-119/pectin methylesterase like protein [Arabidopsis thaliana]	13	2.16			66	11.13			95	15.78	18	2.99	43	7.23			51	8.51			54	9.31			27	4.64	2	0.34
Bra001550	GO:0005840//ribosome;GO:0009532//plastid stroma;GO:0005576//extracellular region;GO:0042579//microbody	GO:0003973//(S)-2-hydroxy-acid oxidase activity	GO:0008152//metabolic process	gi|54043095|gb|AAV28535.1|/2.0423e-90/glycolate oxidase [Brassica napus]	4763	791.43	6	1	6785	1144.04	5	0.84	9424	1564.88	4	0.66	4892	822.17			5556	927.36			4475	771.69	4	0.69	7926	1361.13
Bra001551	GO:0005840//ribosome;GO:0009532//plastid stroma;GO:0005576//extracellular region;GO:0042579//microbody	GO:0003973//(S)-2-hydroxy-acid oxidase activity;GO:0000166//nucleotide binding	GO:0008152//metabolic process	gi|145361806|ref|NP_850585.2|/4.59911e-53/(S)-2-hydroxy-acid oxidase, peroxisomal, putative / glycolate oxidase, putative / short chain alpha-hydroxy acid oxidase, putative [Arabidopsis thaliana]	112	18.61			10	1.69			556	92.33	3	0.5	112	18.82			76	12.69			101	17.42			184	31.6
Bra001562	GO:0043231//intracellular membrane-bounded organelle	GO:0016491//oxidoreductase activity;GO:0005506//iron ion binding	GO:0008152//metabolic process	gi|297830012|ref|XP_002882888.1|/0/CYP72A15 [Arabidopsis lyrata subsp. lyrata]	494	82.08			413	69.64			756	125.54			366	61.51			330	55.08			1178	203.14			1241	213.12
Bra001563	GO:0043231//intracellular membrane-bounded organelle	GO:0016491//oxidoreductase activity;GO:0005506//iron ion binding	GO:0008152//metabolic process	gi|15231907|ref|NP_188087.1|/0/CYP72A15; electron carrier/ heme binding / iron ion binding / monooxygenase/ oxygen binding [Arabidopsis thaliana]	3	0.5	128	21.27			4	0.67	12	1.99	14	2.32	10	1.68	2	0.34									2	0.34	132	22.67
Bra001564	GO:0043231//intracellular membrane-bounded organelle	GO:0016491//oxidoreductase activity;GO:0005506//iron ion binding	GO:0008152//metabolic process	gi|15231906|ref|NP_188086.1|/6.53647e-66/CYP72A14; electron carrier/ heme binding / iron ion binding / monooxygenase/ oxygen binding [Arabidopsis thaliana]	12	1.99					2	0.34	22	3.65	3	0.5	48	8.07			45	7.51			18	3.1	3	0.52	67	11.51
Bra001566	-	GO:0004672//protein kinase activity	-	gi|11994595|dbj|BAB02650.1|/1.18809e-155/receptor-like serine/threonine kinase [Arabidopsis thaliana]	3	0.5			5	0.84			11	1.83			5	0.84			7	1.17			5	0.86			7	1.2
Bra001569	-	-	-	gi|297830030|ref|XP_002882897.1|/3.21997e-131/hypothetical protein ARALYDRAFT_478900 [Arabidopsis lyrata subsp. lyrata]	9	1.5			6	1.01			11	1.83			16	2.69			4	0.67			15	2.59			9	1.55
Bra001573	GO:0044444//cytoplasmic part;GO:0005618//cell wall;GO:0031090//organelle membrane;GO:0043231//intracellular membrane-bounded organelle	-	-	gi|312281565|dbj|BAJ33648.1|/0/unnamed protein product [Thellungiella halophila]	2	0.33			8	1.35							2	0.34									2	0.34	2	0.34
Bra001575	GO:0044444//cytoplasmic part;GO:0005576//extracellular region	GO:0046872//metal ion binding;GO:0004611//phosphoenolpyruvate carboxykinase activity	GO:0071704;GO:0009060//aerobic respiration;GO:0043648//dicarboxylic acid metabolic process	gi|1362025|pir||PC2168/0/phosphoenolpyruvate carboxykinase (diphosphate) (EC 4.1.1.38), PE15 - rape (fragments)	12	1.99			3	0.51			14	2.32			15	2.52			21	3.51			11	1.9			6	1.03
Bra001578	-	GO:0046914//transition metal ion binding	-	gi|297830050|ref|XP_002882907.1|/1.68204e-67/hypothetical protein ARALYDRAFT_478926 [Arabidopsis lyrata subsp. lyrata]	2	0.33			4	0.67	3	0.51	7	1.16	11	1.83									2	0.34
Bra001579	-	GO:0003676//nucleic acid binding	GO:0006351//transcription, DNA-dependent;GO:0009887//organ morphogenesis;GO:0040034//regulation of development, heterochronic;GO:0048827//phyllome development;GO:0003006//developmental process involved in reproduction;GO:0048869	gi|15232470|ref|NP_188121.1|/1.00155e-140/TCP4 (TCP family transcription factor 4); transcription factor [Arabidopsis thaliana]	32	5.32			91	15.34			102	16.94			88	14.79			36	6.01			49	8.45			67	11.51
Bra001581	GO:0016020//membrane	GO:0032561;GO:0003824//catalytic activity	GO:0035556//intracellular signal transduction;GO:0006810//transport;GO:0010038//response to metal ion	gi|15232477|ref|NP_188124.1|/8.52197e-69/AtRABA1g (Arabidopsis Rab GTPase homolog A1g); GTP binding [Arabidopsis thaliana]	2	0.33							13	2.16			6	1.01	2	0.34					4	0.69			18	3.09
Bra001583	GO:0043231//intracellular membrane-bounded organelle	GO:0046914//transition metal ion binding;GO:0016655//oxidoreductase activity, acting on NADH or NADPH, quinone or similar compound as acceptor	GO:0008152//metabolic process	gi|21592930|gb|AAM64880.1|/6.36047e-43/zinc-binding dehydrogenase, putative [Arabidopsis thaliana]	2	0.33	2	0.33					15	2.49	16	2.66	2	0.34			2	0.33					3	0.52			2	0.34
Bra001585	-	-	-	gi|20465414|gb|AAM20131.1|/1.35134e-60/unknown protein [Arabidopsis thaliana]	77	12.79	5	0.83	169	28.5	10	1.69	48	7.97	17	2.82	89	14.96	16	2.69	66	11.02			66	11.38	13	2.24	101	17.34	2	0.34
Bra001588	GO:0044451//nucleoplasm part	GO:0030528//transcription regulator activity;GO:0005488//binding;GO:0001071//nucleic acid binding transcription factor activity	GO:0009743//response to carbohydrate stimulus;GO:0002218//activation of innate immune response;GO:0006351//transcription, DNA-dependent;GO:0009873//ethylene mediated signaling pathway	gi|15232526|ref|NP_188139.1|/2.55867e-67/ERF4 (ETHYLENE RESPONSIVE ELEMENT BINDING FACTOR 4); DNA binding / protein binding / transcription factor/ transcription repressor [Arabidopsis thaliana]	2	0.33							2	0.33	2	0.33
Bra001592	GO:0030312//external encapsulating structure;GO:0009526//plastid envelope;GO:0009534//chloroplast thylakoid	GO:0030234//enzyme regulator activity;GO:0015036//disulfide oxidoreductase activity	GO:0044092//negative regulation of molecular function;GO:0006091//generation of precursor metabolites and energy;GO:0005975//carbohydrate metabolic process;GO:0019725//cellular homeostasis;GO:0044093;GO:0018904;GO:0051234//establishment of localization	gi|297830110|ref|XP_002882937.1|/3.94222e-51/hypothetical protein ARALYDRAFT_897824 [Arabidopsis lyrata subsp. lyrata]	13	2.16			7	1.18			83	13.78	6	1	17	2.86			9	1.5			42	7.24	3	0.52	26	4.46
Bra001594	GO:0031224//intrinsic to membrane	-	-	gi|7021723|gb|AAF35404.1|/1.60422e-164/hypothetical protein [Arabidopsis thaliana]	42	6.98			115	19.39			93	15.44	4	0.66	70	11.76			56	9.35	5	0.83	68	11.73	4	0.69	86	14.77
Bra001598	GO:0043231//intracellular membrane-bounded organelle	GO:0001071//nucleic acid binding transcription factor activity;GO:0005515//protein binding	GO:0009755//hormone-mediated signaling pathway;GO:0003006//developmental process involved in reproduction;GO:0009606//tropism;GO:0009416//response to light stimulus	gi|297747667|gb|ADB93646.2|/3.19394e-63/indole-3-acetic acid inducible 19 [Arabidopsis thaliana]	67	11.13			25	4.22			51	8.47			110	18.49			14	2.34			83	14.31			65	11.16
Bra001600	-	-	-	gi|297834436|ref|XP_002885100.1|/3.74737e-27/hypothetical protein ARALYDRAFT_479015 [Arabidopsis lyrata subsp. lyrata]	7	1.16	59	9.8	286	48.22	40	6.74	21	3.49	44	7.31	72	12.1	214	35.97	79	13.19	220	36.72	21	3.62	102	17.59	34	5.84	71	12.19
Bra001606	-	-	-	gi|297834454|ref|XP_002885109.1|/1.12391e-68/hypothetical protein ARALYDRAFT_897880 [Arabidopsis lyrata subsp. lyrata]	5	0.83	21	3.49			47	7.92	31	5.15	168	27.9	4	0.67	73	12.27	5	0.83	11	1.84	8	1.38	48	8.28	7	1.2	52	8.93
Bra001607	GO:0044464//cell part	-	-	gi|297830166|ref|XP_002882965.1|/8.79356e-45/hypothetical protein ARALYDRAFT_897881 [Arabidopsis lyrata subsp. lyrata]	52	8.64	7	1.16	51	8.6	4	0.67	93	15.44	20	3.32	128	21.51	18	3.03	49	8.18	4	0.67	129	22.25	9	1.55	74	12.71	14	2.4
Bra001608	GO:0043231//intracellular membrane-bounded organelle	-	-	gi|18400924|ref|NP_566528.1|/5.49087e-72/PIFI (post-illumination chlorophyll fluorescence increase) [Arabidopsis thaliana]	57	9.47			11	1.85			621	103.12			39	6.55			56	9.35			65	11.21			270	46.37
Bra001609	GO:0044424//intracellular part	GO:0016491//oxidoreductase activity	GO:0006633//fatty acid biosynthetic process;GO:0009767//photosynthetic electron transport chain	gi|312281637|dbj|BAJ33684.1|/1.22923e-107/unnamed protein product [Thellungiella halophila]	29	4.82			1584	267.08			163	27.07			40	6.72			9	1.5			67	11.55			12	2.06
Bra001611	GO:0031224//intrinsic to membrane;GO:0044424//intracellular part	GO:0016215	GO:0006633//fatty acid biosynthetic process;GO:0009767//photosynthetic electron transport chain	gi|240255355|ref|NP_188208.4|/4.69574e-58/oxidoreductase [Arabidopsis thaliana]	1145	190.25	2	0.33					1481	245.92			1086	182.52	2	0.34	379	63.26			1263	217.8	5	0.86	1489	255.71
Bra001612	GO:0044424//intracellular part	GO:0016491//oxidoreductase activity	GO:0006633//fatty acid biosynthetic process;GO:0009767//photosynthetic electron transport chain	gi|154813800|gb|ABS86965.1|/4.0607e-86/delta-9 fatty acid desaturase [Descurainia sophia]	7	1.16							154	25.57			9	1.51			25	4.17			3	0.52			3	0.52
Bra001614	-	GO:0016301//kinase activity	-	gi|224134935|ref|XP_002327526.1|/3.76188e-85/predicted protein [Populus trichocarpa]	16	2.66							24	3.99			15	2.52			5	0.83			11	1.9			11	1.89
Bra001616	GO:0043234//protein complex	GO:0016740//transferase activity	GO:0015031//protein transport	gi|222422950|dbj|BAH19460.1|/4.70373e-107/AT3G15980 [Arabidopsis thaliana]	11	1.83	145	24.09	5	0.84	13	2.19	33	5.48	96	15.94	7	1.18	86	14.45	35	5.84	200	33.38	8	1.38	162	27.94	24	4.12	237	40.7
Bra001618	GO:0043231//intracellular membrane-bounded organelle	GO:0005488//binding	-	gi|42564228|ref|NP_188221.2|/4.70003e-160/MFP1 (MAR BINDING FILAMENT-LIKE PROTEIN 1); DNA binding [Arabidopsis thaliana]	12	1.99	47	7.81	9	1.52	2	0.34	71	11.79	73	12.12	11	1.85	29	4.87	2	0.33	8	1.34	14	2.41	39	6.73	23	3.95	45	7.73
Bra001626	GO:0031224//intrinsic to membrane;GO:0005618//cell wall;GO:0000325//plant-type vacuole;GO:0000322;GO:0009526//plastid envelope;GO:0031090//organelle membrane	GO:0005372//water transmembrane transporter activity;GO:0005275//amine transmembrane transporter activity;GO:0042887	GO:0015840//urea transport;GO:0015843//methylammonium transport;GO:0042044//fluid transport	gi|297830212|ref|XP_002882988.1|/2.12861e-59/delta tonoplast intrinsic protein [Arabidopsis lyrata subsp. lyrata]	737	122.46	13	2.16	5462	920.97	34	5.73	83	13.78	3	0.5	2093	351.76	60	10.08	4431	739.58	86	14.35	790	136.23	24	4.14	307	52.72	9	1.55
Bra001634	GO:0043231//intracellular membrane-bounded organelle;GO:0016021//integral to membrane	GO:0003676//nucleic acid binding;GO:0001071//nucleic acid binding transcription factor activity;GO:0016791//phosphatase activity;GO:0005515//protein binding	GO:0006412//translation;GO:0009725//response to hormone stimulus;GO:0009718//anthocyanin biosynthetic process;GO:0006801//superoxide metabolic process;GO:0019637//organophosphate metabolic process;GO:0006970//response to osmotic stress;GO:0006351//transcription, DNA-dependent;GO:0010182//sugar mediated signaling pathway	gi|312282389|dbj|BAJ34060.1|/9.12072e-105/unnamed protein product [Thellungiella halophila]	13	2.16			46	7.76			11	1.83			28	4.71			29	4.84			24	4.14			14	2.4
Bra001636	GO:0005576//extracellular region;GO:0005618//cell wall	-	GO:0009725//response to hormone stimulus;GO:0040008//regulation of growth;GO:0007154//cell communication;GO:0023052//signaling	gi|297830262|ref|XP_002883013.1|/1.35106e-53/hypothetical protein ARALYDRAFT_897975 [Arabidopsis lyrata subsp. lyrata]	322	53.5			292	49.24			264	43.84			402	67.56			420	70.1			581	100.19			237	40.7
Bra001637	GO:0009536//plastid;GO:0042995//cell projection;GO:0031090//organelle membrane;GO:0005576//extracellular region	GO:0005488//binding	GO:0000278//mitotic cell cycle;GO:0006952//defense response;GO:0010038//response to metal ion;GO:0016049//cell growth;GO:0048878//chemical homeostasis;GO:0035264//multicellular organism growth;GO:0048528//post-embryonic root development;GO:0000904//cell morphogenesis involved in differentiation	gi|20140684|sp|Q944W6.1|TCTP_BRAOL/4.68072e-48/RecName: Full=Translationally-controlled tumor protein homolog; Short=TCTP	16	2.66			22	3.71	26	4.38	29	4.82	37	6.14	13	2.18	18	3.03	27	4.51	24	4.01	2	0.34	20	3.45	12	2.06	14	2.4
Bra001638	GO:0016021//integral to membrane	GO:0015144//carbohydrate transmembrane transporter activity	GO:0071702	gi|297834560|ref|XP_002885162.1|/9.79259e-33/nodulin MtN3 family protein [Arabidopsis lyrata subsp. lyrata]	57	9.47	5	0.83					10	1.66	3	0.5													2	0.34
Bra001640	GO:0043231//intracellular membrane-bounded organelle;GO:0016020//membrane	GO:0030528//transcription regulator activity;GO:0003676//nucleic acid binding;GO:0001071//nucleic acid binding transcription factor activity	GO:0000160//two-component signal transduction system (phosphorelay);GO:0009725//response to hormone stimulus;GO:0006351//transcription, DNA-dependent;GO:0009607//response to biotic stimulus	gi|15228312|ref|NP_188299.1|/8.13923e-72/ATEBP (ETHYLENE-RESPONSIVE ELEMENT BINDING PROTEIN); DNA binding / protein binding / transcription activator/ transcription factor [Arabidopsis thaliana]	2	0.33			19	3.2			28	4.65			5	0.84											5	0.86
Bra001642	-	GO:0004553//hydrolase activity, hydrolyzing O-glycosyl compounds	GO:0044238//primary metabolic process;GO:0045229//external encapsulating structure organization	gi|297830296|ref|XP_002883030.1|/1.52914e-106/hypothetical protein ARALYDRAFT_318449 [Arabidopsis lyrata subsp. lyrata]	5	0.83			3	0.51			4	0.66			5	0.84			2	0.33			4	0.69
Bra001645	GO:0031981//nuclear lumen;GO:0009532//plastid stroma;GO:0009526//plastid envelope	GO:0016491//oxidoreductase activity;GO:0050662//coenzyme binding	GO:0006085//acetyl-CoA biosynthetic process;GO:0019725//cellular homeostasis	gi|168033540|ref|XP_001769273.1|/7.0901e-98/predicted protein [Physcomitrella patens subsp. patens]	8	1.33	26	4.32	3	0.51	24	4.05	6	1	4	0.66	2	0.34	14	2.35	7	1.17	32	5.34	4	0.69	6	1.03	7	1.2	30	5.15
Bra001649	GO:0016020//membrane	-	GO:0006950//response to stress	gi|255556366|ref|XP_002519217.1|/2.15245e-29/conserved hypothetical protein [Ricinus communis]	18	2.99			33	5.56			72	11.96	8	1.33	20	3.36	3	0.5	7	1.17			28	4.83			32	5.5	3	0.52
Bra001650	GO:0044464//cell part	GO:0004673//protein histidine kinase activity;GO:0004930//G-protein coupled receptor activity;GO:0042802//identical protein binding;GO:0032559	GO:0006468//protein phosphorylation;GO:0007602//phototransduction;GO:0006351//transcription, DNA-dependent	gi|240119405|dbj|BAH79251.1|/4.83521e-39/phytochrome B [Cardamine resedifolia]	6	1			3	0.51			26	4.32			3	0.5							6	1.03			2	0.34
Bra001658	-	-	-	gi|11994547|dbj|BAB02734.1|/3.99165e-18/unnamed protein product [Arabidopsis thaliana]	16	2.66			32	5.4	6	1.01	85	14.11			30	5.04			17	2.84			41	7.07	2	0.34	36	6.18	10	1.72
Bra001659	-	-	-	gi|297834650|ref|XP_002885207.1|/5.9353e-34/hypothetical protein ARALYDRAFT_898077 [Arabidopsis lyrata subsp. lyrata]	2	0.33	11	1.83			11	1.85					2	0.34	4	0.67			23	3.84	2	0.34			2	0.34	16	2.75
Bra001660	GO:0044464//cell part	-	-	gi|297830352|ref|XP_002883058.1|/1.0777e-84/hypothetical protein ARALYDRAFT_479214 [Arabidopsis lyrata subsp. lyrata]	18	2.99			3	0.51			6	1	8	1.33	10	1.68			3	0.5			9	1.55	2	0.34	26	4.46
Bra001661	GO:0030312//external encapsulating structure;GO:0031981//nuclear lumen;GO:0016020//membrane	GO:0046872//metal ion binding;GO:0016765//transferase activity, transferring alkyl or aryl (other than methyl) groups;GO:0032559	GO:0009108//coenzyme biosynthetic process;GO:0000096//sulfur amino acid metabolic process;GO:0009699//phenylpropanoid biosynthetic process;GO:0006950//response to stress	gi|75309777|sp|Q9FUZ1.1|METK2_BRAJU/0/RecName: Full=S-adenosylmethionine synthase 2; Short=AdoMet synthase 2; AltName: Full=Methionine adenosyltransferase 2; Short=MAT 2	20	3.32	6	1	5	0.84			136	22.58	103	17.1	17	2.86	21	3.53	20	3.34	14	2.34	30	5.17	27	4.66	19	3.26	34	5.84
Bra001662	GO:0016020//membrane	GO:0004674//protein serine/threonine kinase activity;GO:0000166//nucleotide binding	-	gi|297830356|ref|XP_002883060.1|/5.53395e-92/hypothetical protein ARALYDRAFT_479217 [Arabidopsis lyrata subsp. lyrata]	59	9.8			56	9.44			49	8.14			31	5.21			60	10.01	2	0.33	91	15.69			52	8.93
Bra001663	GO:0016020//membrane	-	-	gi|297834658|ref|XP_002885211.1|/5.04144e-70/NPSN13 [Arabidopsis lyrata subsp. lyrata]	2	0.33			49	8.26											5	0.83			2	0.34
Bra001664	GO:0043231//intracellular membrane-bounded organelle	GO:0046872//metal ion binding;GO:0016787//hydrolase activity	GO:0006163//purine nucleotide metabolic process	gi|30684538|ref|NP_188374.2|/0/RelA/SpoT domain-containing protein / calcium-binding EF-hand family protein [Arabidopsis thaliana]	147	24.43	12	1.99	144	24.28	7	1.18	49	8.14	16	2.66	63	10.59	5	0.84	56	9.35			115	19.83	5	0.86	141	24.21	7	1.2
Bra001665	GO:0043231//intracellular membrane-bounded organelle;GO:0016020//membrane	GO:0004674//protein serine/threonine kinase activity;GO:0032559	GO:0009725//response to hormone stimulus;GO:0006464//protein modification process;GO:0006970//response to osmotic stress;GO:0023052//signaling	gi|297834664|ref|XP_002885214.1|/3.33024e-55/cbl-interacting protein kinase 1 [Arabidopsis lyrata subsp. lyrata]	40	6.65			86	14.5			107	17.77	23	3.82	49	8.24	2	0.34	15	2.5			52	8.97	4	0.69	59	10.13	2	0.34
Bra001671	GO:0043231//intracellular membrane-bounded organelle	GO:0003677//DNA binding;GO:0001071//nucleic acid binding transcription factor activity;GO:0005515//protein binding	GO:0006351//transcription, DNA-dependent;GO:0009411//response to UV	gi|297830376|ref|XP_002883070.1|/7.21349e-19/hypothetical protein ARALYDRAFT_479237 [Arabidopsis lyrata subsp. lyrata]	643	106.84	30	4.98	179	30.18	5	0.84	421	69.91	29	4.82	429	72.1	9	1.51	115	19.19	6	1	509	87.77	38	6.55	249	42.76	12	2.06
Bra001673	-	-	-	gi|15229088|ref|NP_188391.1|/0/leucine-rich repeat family protein [Arabidopsis thaliana]	4	0.66			4	0.67	2	0.34	8	1.33			5	0.84					2	0.33	3	0.52			4	0.69
Bra001674	GO:0016020//membrane	GO:0015197//peptide transporter activity	GO:0006810//transport	gi|297830386|ref|XP_002883075.1|/0/hypothetical protein ARALYDRAFT_479246 [Arabidopsis lyrata subsp. lyrata]	5	0.83							29	4.82	7	1.16	13	2.18	2	0.34	2	0.33	3	0.5	6	1.03			3	0.52
Bra001676	GO:0044464//cell part	-	GO:0051707//response to other organism	gi|18401606|ref|NP_566585.1|/4.88803e-135/CNBT1 (CYCLIC NUCLEOTIDE-BINDING TRANSPORTER 1); calmodulin binding / cyclic nucleotide binding / ion channel [Arabidopsis thaliana]	120	19.94	10	1.66	65	10.96	2	0.34	50	8.3	4	0.66	26	4.37	2	0.34	84	14.02	16	2.67	114	19.66	7	1.21	19	3.26
Bra001683	GO:0009536//plastid	-	GO:0009411//response to UV	gi|312282609|dbj|BAJ34170.1|/7.73193e-123/unnamed protein product [Thellungiella halophila]	64	10.63	926	153.87	66	11.13	23	3.88	199	33.04	373	61.94	32	5.38	263	44.2	39	6.51	368	61.42	76	13.11	589	101.57	110	18.89	846	145.28
Bra001686	GO:0005840//ribosome;GO:0030312//external encapsulating structure;GO:0009536//plastid;GO:0016020//membrane	GO:0046914//transition metal ion binding;GO:0016211//ammonia ligase activity;GO:0000166//nucleotide binding	GO:0010038//response to metal ion;GO:0071941;GO:0006541//glutamine metabolic process;GO:0042126//nitrate metabolic process	gi|228456|prf||1804333D/3.29882e-75/Gln synthetase	107	17.78	3	0.5	210	35.41			167	27.73	4	0.66	105	17.65			79	13.19			121	20.87			111	19.06
Bra001688	-	-	-	gi|297830426|ref|XP_002883095.1|/0/hypothetical protein ARALYDRAFT_898144 [Arabidopsis lyrata subsp. lyrata]	3	0.5			12	2.02			15	2.49	2	0.33	5	0.84			4	0.67			6	1.03	2	0.34	3	0.52
Bra001692	GO:0044464//cell part	GO:0016811//hydrolase activity, acting on carbon-nitrogen (but not peptide) bonds, in linear amides	-	gi|225456155|ref|XP_002282402.1|/2.64275e-108/PREDICTED: hypothetical protein [Vitis vinifera]	2	0.33	2	0.33	2	0.34	7	1.18	28	4.65	19	3.16	4	0.67	5	0.84	2	0.33	8	1.34	8	1.38	4	0.69	6	1.03	9	1.55
Bra001694	GO:0043231//intracellular membrane-bounded organelle	GO:0003677//DNA binding;GO:0001071//nucleic acid binding transcription factor activity	GO:0048856//anatomical structure development;GO:0006351//transcription, DNA-dependent	gi|297834708|ref|XP_002885236.1|/1.62077e-65/WOX1 protein [Arabidopsis lyrata subsp. lyrata]	3	0.5	2	0.33	2	0.34
Bra001697	GO:0031224//intrinsic to membrane	-	-	gi|297830444|ref|XP_002883104.1|/5.52298e-89/hypothetical protein ARALYDRAFT_898158 [Arabidopsis lyrata subsp. lyrata]	48	7.98			200	33.72	3	0.51	169	28.06	4	0.66	199	33.44	5	0.84	142	23.7	2	0.33	130	22.42			224	38.47	2	0.34
Bra001700	-	GO:0016705//oxidoreductase activity, acting on paired donors, with incorporation or reduction of molecular oxygen;GO:0005488//binding	-	gi|18401806|ref|NP_566600.1|/2.04502e-100/oxidoreductase, 2OG-Fe(II) oxygenase family protein [Arabidopsis thaliana]	2	0.33			2	0.34			2	0.33													3	0.52
Bra001701	-	-	-	gi|15229614|ref|NP_188456.1|/5.87572e-17/protease inhibitor/seed storage/lipid transfer protein (LTP) family protein [Arabidopsis thaliana]	40	6.65	6	1			4	0.67	44	7.31	3	0.5	32	5.38			9	1.5			6	1.03			28	4.81
Bra001704	GO:0043231//intracellular membrane-bounded organelle	GO:0046872//metal ion binding;GO:0003676//nucleic acid binding	-	gi|297830494|ref|XP_002883129.1|/3.19829e-142/EMB1865 [Arabidopsis lyrata subsp. lyrata]	10	1.66	6	1	15	2.53	2	0.34	60	9.96	24	3.99	30	5.04	7	1.18	10	1.67	5	0.83	18	3.1			23	3.95	3	0.52
Bra001707	-	GO:0004175//endopeptidase activity	GO:0019538//protein metabolic process	gi|312281631|dbj|BAJ33681.1|/0/unnamed protein product [Thellungiella halophila]	6	1			18	3.04	7	1.18	22	3.65	53	8.8	10	1.68	10	1.68			2	0.33	6	1.03	12	2.07	3	0.52	4	0.69
Bra001710	GO:0043231//intracellular membrane-bounded organelle	-	GO:0006351//transcription, DNA-dependent;GO:0010223//secondary shoot formation	gi|186510198|ref|NP_188485.2|/9.86784e-79/BRC1 (BRANCHED 1); transcription factor [Arabidopsis thaliana]	11	1.83											3	0.5											2	0.34
Bra001716	-	GO:0005488//binding	GO:0002218//activation of innate immune response	gi|21536582|gb|AAM60914.1|/2.1184e-85/unknown [Arabidopsis thaliana]	3	0.5			4	0.67			2	0.33															9	1.55
Bra001718	GO:0043231//intracellular membrane-bounded organelle	GO:0032559;GO:0004702//receptor signaling protein serine/threonine kinase activity	GO:0009648//photoperiodism;GO:0006468//protein phosphorylation;GO:0009908//flower development	gi|297834790|ref|XP_002885277.1|/1.14097e-132/hypothetical protein ARALYDRAFT_318635 [Arabidopsis lyrata subsp. lyrata]	227	37.72	38	6.31	237	39.96	31	5.23	317	52.64	110	18.27	217	36.47	30	5.04	273	45.57	29	4.84	131	22.59	25	4.31	57	9.79	37	6.35
Bra001720	GO:0030529//ribonucleoprotein complex	GO:0003723//RNA binding;GO:0005198//structural molecule activity	GO:0010467//gene expression	gi|145332631|ref|NP_001078181.1|/8.94134e-29/ribosomal protein S6 family protein [Arabidopsis thaliana]	5	0.83	3	0.5	13	2.19			10	1.66	17	2.82	10	1.68	4	0.67	4	0.67			12	2.07	2	0.34	21	3.61	3	0.52
Bra001721	-	GO:0046914//transition metal ion binding;GO:0019787//small conjugating protein ligase activity	GO:0032446//protein modification by small protein conjugation	gi|312282105|dbj|BAJ33918.1|/4.09562e-68/unnamed protein product [Thellungiella halophila]	48	7.98	4	0.66	88	14.84			69	11.46	16	2.66	85	14.29	8	1.34	33	5.51	9	1.5	83	14.31	8	1.38	65	11.16	9	1.55
Bra001722	GO:0009536//plastid;GO:0043232;GO:0016020//membrane	GO:0046914//transition metal ion binding;GO:0005198//structural molecule activity;GO:0032559	GO:0009642//response to light intensity;GO:0009725//response to hormone stimulus;GO:0009913//epidermal cell differentiation;GO:0048588//developmental cell growth;GO:0006970//response to osmotic stress;GO:0009639//response to red or far red light;GO:0000904//cell morphogenesis involved in differentiation	gi|241740072|gb|ACS68187.1|/1.57205e-75/actin2.1 [Brassica napus]	2563	425.87	41	6.81	882	148.72	6	1.01	1994	331.11	175	29.06	2260	379.82	60	10.08	566	94.47	42	7.01	1415	244.01	16	2.76	4822	828.08	31	5.32
Bra001725	GO:0031224//intrinsic to membrane	GO:0015149//hexose transmembrane transporter activity;GO:0015166//polyol transmembrane transporter activity;GO:0016628//oxidoreductase activity, acting on the CH-CH group of donors, NAD or NADP as acceptor;GO:0015146//pentose transmembrane transporter activity;GO:0005402	GO:0015791//polyol transport;GO:0008645//hexose transport;GO:0015750;GO:0008152//metabolic process	gi|297834798|ref|XP_002885281.1|/0/ATPLT5 [Arabidopsis lyrata subsp. lyrata]	3	0.5	3	0.5			11	1.85			3	0.5	2	0.34							2	0.34	6	1.03			5	0.86
Bra001726	-	-	-	gi|297830546|ref|XP_002883155.1|/3.14042e-116/transducin family protein [Arabidopsis lyrata subsp. lyrata]	25	4.15	2	0.33	147	24.79	2	0.34	108	17.93	4	0.66	96	16.13			54	9.01			73	12.59			104	17.86	2	0.34
Bra001727	-	-	-	gi|297834806|ref|XP_002885285.1|/1.75886e-116/hypothetical protein ARALYDRAFT_479410 [Arabidopsis lyrata subsp. lyrata]	5	0.83			2	0.34			13	2.16					2	0.34	2	0.33							2	0.34
Bra001728	GO:0031234//extrinsic to internal side of plasma membrane	GO:0005488//binding;GO:0016740//transferase activity	-	gi|15230244|ref|NP_188525.1|/0/transducin family protein / WD-40 repeat family protein [Arabidopsis thaliana]	2	0.33											2	0.34
Bra001729	-	GO:0046914//transition metal ion binding;GO:0016706//oxidoreductase activity, acting on paired donors, with incorporation or reduction of molecular oxygen, 2-oxoglutarate as one donor, and incorporation of one atom each of oxygen into both donors	GO:0008152//metabolic process	gi|40806799|gb|AAR92199.1|/1.89329e-153/reduced vernalization response 1 [Brassica rapa]	57	9.47	76	12.63	6	1.01			9	1.49	22	3.65	22	3.7	57	9.58	3	0.5	15	2.5	31	5.35	60	10.35	22	3.78	29	4.98
Bra001732	GO:0044464//cell part	-	-	gi|13605742|gb|AAK32864.1|AF361852_1/2.30222e-21/AT3g19030/K13E13_15 [Arabidopsis thaliana]	13	2.16			38	6.41			35	5.81			42	7.06			10	1.67			12	2.07			39	6.7
Bra001734	GO:0015629//actin cytoskeleton;GO:0016020//membrane	GO:0008092//cytoskeletal protein binding;GO:0004674//protein serine/threonine kinase activity;GO:0046872//metal ion binding;GO:0004722//protein serine/threonine phosphatase activity;GO:0000166//nucleotide binding	GO:0016049//cell growth;GO:0008154//actin polymerization or depolymerization;GO:0000904//cell morphogenesis involved in differentiation	gi|17979471|gb|AAL50072.1|/0/AT3g19120/MVI11_3 [Arabidopsis thaliana]	67	11.13	30	4.98	124	20.91	5	0.84	24	3.99	63	10.46	50	8.4	52	8.74	48	8.01	136	22.7	43	7.42	40	6.9	57	9.79	79	13.57
Bra001738	GO:0009526//plastid envelope;GO:0009532//plastid stroma;GO:0005576//extracellular region	GO:0004175//endopeptidase activity;GO:0046914//transition metal ion binding	GO:0006508//proteolysis;GO:0010038//response to metal ion	gi|302791772|ref|XP_002977652.1|/0/hypothetical protein SELMODRAFT_152047 [Selaginella moellendorffii]	9	1.5	8	1.33	6	1.01	65	10.96	176	29.23	223	37.03	21	3.53	9	1.51	17	2.84	5	0.83	35	6.04	28	4.83	48	8.24	38	6.53
Bra001739	-	-	-	gi|297821242|ref|XP_002878504.1|/4.50068e-168/kelch repeat-containing F-box family protein [Arabidopsis lyrata subsp. lyrata]	10	1.66							13	2.16			16	2.69			28	4.67			37	6.38			32	5.5
Bra001740	GO:0031224//intrinsic to membrane;GO:0043231//intracellular membrane-bounded organelle	-	GO:0009607//response to biotic stimulus	gi|15230323|ref|NP_188557.1|/2.6606e-59/LOH2 (LAG ONE HOMOLOGUE 2) [Arabidopsis thaliana]	8	1.33			10	1.69			49	8.14															2	0.34
Bra001741	-	GO:0016491//oxidoreductase activity;GO:0005506//iron ion binding	-	gi|297834844|ref|XP_002885304.1|/0/CYP707A4 [Arabidopsis lyrata subsp. lyrata]	12	1.99	2	0.33					7	1.16															2	0.34
Bra001745	-	GO:0005488//binding	GO:0006351//transcription, DNA-dependent	gi|312283483|dbj|BAJ34607.1|/2.19645e-134/unnamed protein product [Thellungiella halophila]	2	0.33			2	0.34			5	0.83
Bra001746	GO:0043231//intracellular membrane-bounded organelle	-	GO:0006810//transport	gi|297834856|ref|XP_002885310.1|/2.61218e-79/ATNHD1 [Arabidopsis lyrata subsp. lyrata]	10	1.66			10	1.69			16	2.66	3	0.5	10	1.68			3	0.5			19	3.28			8	1.37	2	0.34
Bra001747	GO:0043231//intracellular membrane-bounded organelle	GO:0031406//carboxylic acid binding;GO:0016616//oxidoreductase activity, acting on the CH-OH group of donors, NAD or NADP as acceptor;GO:0000166//nucleotide binding	GO:0006563//L-serine metabolic process	gi|11994471|dbj|BAB02473.1|/0/phosphoglycerate dehydrogenase [Arabidopsis thaliana]	22	3.66	47	7.81	9	1.52	14	2.36	30	4.98	85	14.11	16	2.69	72	12.1	7	1.17	8	1.34	22	3.79	79	13.62	25	4.29	102	17.52
Bra001761	GO:0043231//intracellular membrane-bounded organelle;GO:0044444//cytoplasmic part	GO:0005488//binding;GO:0004084//branched-chain-amino-acid transaminase activity	GO:0019758;GO:0006520//cellular amino acid metabolic process	gi|237682390|gb|ACR10244.1|/1.25729e-74/branched-chain aminotransferase 4 [Brassica rapa subsp. pekinensis]	7	1.16							2	0.33			3	0.5			4	0.67							2	0.34
Bra001766	GO:0016021//integral to membrane	GO:0005356	GO:0015766	gi|260619533|gb|ACX47459.1|/1.72697e-114/hexose transporter 1 [Solanum lycopersicum]	43	7.14			157	26.47	2	0.34	46	7.64	3	0.5	100	16.81			42	7.01			56	9.66			154	26.45
Bra001768	GO:0044444//cytoplasmic part;GO:0016020//membrane;GO:0015629//actin cytoskeleton	GO:0000166//nucleotide binding	GO:0030029//actin filament-based process	gi|20268744|gb|AAM14075.1|/0/putative myosin [Arabidopsis thaliana]	127	21.1			70	11.8			329	54.63	3	0.5	109	18.32	2	0.34	31	5.17			115	19.83			154	26.45
Bra001769	-	-	-	gi|297830672|ref|XP_002883218.1|/0/hypothetical protein ARALYDRAFT_479515 [Arabidopsis lyrata subsp. lyrata]	7	1.16											4	0.67			17	2.84			7	1.21			3	0.52
Bra001770	GO:0043231//intracellular membrane-bounded organelle;GO:0008287//protein serine/threonine phosphatase complex	GO:0005488//binding;GO:0004721//phosphoprotein phosphatase activity	GO:0009908//flower development;GO:0006464//protein modification process	gi|110740582|dbj|BAE98396.1|/7.19079e-78/phosphoprotein phosphatase [Arabidopsis thaliana]	2	0.33			2	0.34			9	1.49			4	0.67							2	0.34
Bra001771	-	GO:0046872//metal ion binding;GO:0003676//nucleic acid binding;GO:0003824//catalytic activity	-	gi|225468254|ref|XP_002267456.1|/0/PREDICTED: hypothetical protein isoform 2 [Vitis vinifera]	3	0.5							3	0.5			4	0.67			2	0.33			5	0.86	2	0.34	2	0.34
Bra001772	-	GO:0008168//methyltransferase activity	-	gi|297834940|ref|XP_002885352.1|/2.87258e-34/arginine N-methyltransferase family protein [Arabidopsis lyrata subsp. lyrata]	2	0.33			3	0.51			12	1.99
Bra001774	GO:0043231//intracellular membrane-bounded organelle	GO:0046872//metal ion binding;GO:0016627//oxidoreductase activity, acting on the CH-CH group of donors	GO:0010683;GO:0048513//organ development	gi|21553493|gb|AAM62586.1|/1.63153e-159/cytochrome P450, putative [Arabidopsis thaliana]	6	1							4	0.66	6	1	7	1.18			10	1.67
Bra001776	GO:0015630//microtubule cytoskeleton	GO:0003774//motor activity;GO:0032559	GO:0007017//microtubule-based process	gi|297830696|ref|XP_002883230.1|/0/kinesin motor family protein [Arabidopsis lyrata subsp. lyrata]	3	0.5			4	0.67					2	0.33	8	1.34			3	0.5			2	0.34	2	0.34
Bra001787	GO:0009526//plastid envelope	-	-	gi|297851090|ref|XP_002893426.1|/1.20281e-74/predicted protein [Arabidopsis lyrata subsp. lyrata]	29	4.82	2	0.33	30	5.06	2	0.34	30	4.98	2	0.33	43	7.23	10	1.68	28	4.67	2	0.33	42	7.24	4	0.69	24	4.12	7	1.2
Bra001790	GO:0031225//anchored to membrane	-	GO:0010383;GO:0009913//epidermal cell differentiation;GO:0000904//cell morphogenesis involved in differentiation	gi|297830740|ref|XP_002883252.1|/0/glycerophosphoryl diester phosphodiesterase family protein [Arabidopsis lyrata subsp. lyrata]	25	4.15	2	0.33	47	7.92	4	0.67	31	5.15			10	1.68			13	2.17			15	2.59			13	2.23
Bra001792	GO:0043231//intracellular membrane-bounded organelle;GO:0044444//cytoplasmic part	GO:0005488//binding	GO:0050789//regulation of biological process	gi|297835002|ref|XP_002885383.1|/8.18472e-28/hypothetical protein ARALYDRAFT_479579 [Arabidopsis lyrata subsp. lyrata]	2	0.33	51	8.47	11	1.85	109	18.38	12	1.99	109	18.1	4	0.67	83	13.95	6	1	65	10.85	6	1.03	31	5.35	8	1.37	159	27.3
Bra001794	GO:0031224//intrinsic to membrane;GO:0031410//cytoplasmic vesicle	GO:0046914//transition metal ion binding	GO:0006091//generation of precursor metabolites and energy	gi|83032255|gb|ABB97040.1|/4.66119e-60/unknown [Brassica rapa]	7	1.16			2	0.34			9	1.49	7	1.16	24	4.03			22	3.67			5	0.86			13	2.23
Bra001806	GO:0005667//transcription factor complex	GO:0016564//transcription repressor activity;GO:0001071//nucleic acid binding transcription factor activity	GO:0048506;GO:0032583//regulation of gene-specific transcription	gi|1173616|gb|AAC49265.1|/1.83409e-71/CCAAT-binding factor B subunit homolog [Brassica napus]	33	5.48			30	5.06			57	9.47			38	6.39			26	4.34			31	5.35			55	9.45
Bra001807	-	-	-	gi|297835060|ref|XP_002885412.1|/2.07896e-55/hypothetical protein ARALYDRAFT_479619 [Arabidopsis lyrata subsp. lyrata]	4	0.66											3	0.5							3	0.52			2	0.34
Bra001809	GO:0009523//photosystem II;GO:0009534//chloroplast thylakoid	-	GO:0006950//response to stress;GO:0042221//response to chemical stimulus;GO:0009411//response to UV	gi|90186625|gb|ABD91572.1|/1.06596e-42/unknown [Brassica rapa]	288	47.85			177	29.84			1032	171.37	25	4.15	359	60.33			162	27.04			119	20.52			127	21.81	21	3.61
Bra001814	GO:0043231//intracellular membrane-bounded organelle	-	-	gi|297835078|ref|XP_002885421.1|/8.33639e-116/FMN binding protein [Arabidopsis lyrata subsp. lyrata]	3	0.5	5	0.83	2	0.34			4	0.66			4	0.67							3	0.52	5	0.86	2	0.34	4	0.69
Bra001817	GO:0043231//intracellular membrane-bounded organelle	GO:0004712//protein serine/threonine/tyrosine kinase activity;GO:0032559	GO:0051707//response to other organism;GO:0007243//intracellular protein kinase cascade;GO:0010374//stomatal complex development;GO:0010375//stomatal complex patterning;GO:0003006//developmental process involved in reproduction;GO:0006464//protein modification process	gi|19698851|gb|AAL91161.1|/1.30753e-133/MAP kinase kinase 5 [Arabidopsis thaliana]	98	16.28	9	1.5	132	22.26			58	9.63	16	2.66	122	20.5	6	1.01	179	29.88	5	0.83	121	20.87	8	1.38	103	17.69	7	1.2
Bra001818	GO:0043231//intracellular membrane-bounded organelle	GO:0004712//protein serine/threonine/tyrosine kinase activity;GO:0032559	GO:0051707//response to other organism;GO:0007243//intracellular protein kinase cascade;GO:0010374//stomatal complex development;GO:0010375//stomatal complex patterning;GO:0003006//developmental process involved in reproduction;GO:0006464//protein modification process	gi|19698851|gb|AAL91161.1|/1.4402e-160/MAP kinase kinase 5 [Arabidopsis thaliana]	2	0.33			5	0.84			16	2.66			5	0.84							6	1.03			8	1.37
Bra001822	-	GO:0046914//transition metal ion binding;GO:0003676//nucleic acid binding	GO:0006351//transcription, DNA-dependent;GO:0009743//response to carbohydrate stimulus	gi|297830826|ref|XP_002883295.1|/6.53243e-65/hypothetical protein ARALYDRAFT_898570 [Arabidopsis lyrata subsp. lyrata]	10	1.66	2	0.33	11	1.85	2	0.34	24	3.99	3	0.5	28	4.71			31	5.17	2	0.33	16	2.76	2	0.34	35	6.01	2	0.34
Bra001830	GO:0044464//cell part	GO:0030611//arsenate reductase activity;GO:0015036//disulfide oxidoreductase activity	GO:0019725//cellular homeostasis	gi|297835118|ref|XP_002885441.1|/4.38706e-44/electron carrier/ protein disulfide oxidoreductase [Arabidopsis lyrata subsp. lyrata]	2	0.33	13	2.16	4	0.67	6	1.01			22	3.65	8	1.34	9	1.51	8	1.34	24	4.01	16	2.76	18	3.1	7	1.2	23	3.95
Bra001831	-	GO:0015036//disulfide oxidoreductase activity	GO:0019725//cellular homeostasis	gi|297835118|ref|XP_002885441.1|/8.25448e-51/electron carrier/ protein disulfide oxidoreductase [Arabidopsis lyrata subsp. lyrata]	6	1	103	17.11	7	1.18	60	10.12	9	1.49	152	25.24	6	1.01	85	14.29	6	1	41	6.84	30	5.17	153	26.38	6	1.03	73	12.54
Bra001833	-	GO:0004518//nuclease activity	-	gi|297835128|ref|XP_002885446.1|/5.17732e-97/endonuclease/exonuclease/phosphatase family protein [Arabidopsis lyrata subsp. lyrata]	199	33.07			10	1.69			38	6.31			51	8.57			259	43.23			93	16.04			86	14.77
Bra001834	-	-	-	gi|297835136|ref|XP_002885450.1|/2.09884e-99/AT3g21580/MIL23_14 [Arabidopsis lyrata subsp. lyrata]	6	1	230	38.22	3	0.51	120	20.23	26	4.32	241	40.02	6	1.01	141	23.7	4	0.67	102	17.02	5	0.86	205	35.35	7	1.2	299	51.35
Bra001836	GO:0044464//cell part	-	-	gi|11072018|gb|AAG28897.1|AC008113_13/3.60963e-29/F12A21.27 [Arabidopsis thaliana]	3	0.5			10	1.69			3	0.5			13	2.18			7	1.17							5	0.86
Bra001840	GO:0031090//organelle membrane	GO:0015291//secondary active transmembrane transporter activity	GO:0015893//drug transport	gi|312283349|dbj|BAJ34540.1|/1.22021e-130/unnamed protein product [Thellungiella halophila]	2	0.33							18	2.99													2	0.34
Bra001841	GO:0044463	-	-	gi|30686351|ref|NP_850622.1|/3.08247e-67/SGP2; GTP binding [Arabidopsis thaliana]	55	9.14	2	0.33	19	3.2			24	3.99			24	4.03	3	0.5	32	5.34			48	8.28	7	1.21	21	3.61
Bra001842	-	-	-	gi|30686356|ref|NP_188808.2|/1.23162e-44/unknown protein [Arabidopsis thaliana]	4	0.66			10	1.69	2	0.34	4	0.66			2	0.34							10	1.72			9	1.55
Bra001843	GO:0005777//peroxisome	GO:0005488//binding;GO:0016833//oxo-acid-lyase activity	GO:0009060//aerobic respiration;GO:0043436;GO:0044262//cellular carbohydrate metabolic process	gi|113026|sp|P25248.1|ACEA_BRANA/3.7003e-111/RecName: Full=Isocitrate lyase; Short=ICL; Short=Isocitrase; Short=Isocitratase	21	3.49	4	0.66	17	2.87			16	2.66			9	1.51			39	6.51			15	2.59			41	7.04
Bra001845	GO:0044464//cell part	GO:0035251//UDP-glucosyltransferase activity	GO:0009725//response to hormone stimulus;GO:0006970//response to osmotic stress;GO:0009687//abscisic acid metabolic process	gi|297830870|ref|XP_002883317.1|/0/UDP-glucoronosyl/UDP-glucosyl transferase family protein [Arabidopsis lyrata subsp. lyrata]	63	10.47	31	5.15	3	0.51	25	4.22	123	20.42	48	7.97	132	22.18	23	3.87	162	27.04	24	4.01	216	37.25	40	6.9			38	6.53
Bra001846	GO:0044464//cell part	GO:0035251//UDP-glucosyltransferase activity	GO:0009725//response to hormone stimulus;GO:0006970//response to osmotic stress;GO:0009687//abscisic acid metabolic process	gi|297830870|ref|XP_002883317.1|/2.5553e-178/UDP-glucoronosyl/UDP-glucosyl transferase family protein [Arabidopsis lyrata subsp. lyrata]	2	0.33	6	1			7	1.18	18	2.99	14	2.32	3	0.5	27	4.54			9	1.5	4	0.69	12	2.07			15	2.58
Bra001848	-	-	-	gi|118481087|gb|ABK92497.1|/6.66539e-27/unknown [Populus trichocarpa]	2	0.33							6	1	2	0.33			4	0.67					2	0.34	2	0.34	2	0.34	3	0.52
Bra001862	-	-	-	gi|297830940|ref|XP_002883352.1|/7.71125e-66/hypothetical protein ARALYDRAFT_479742 [Arabidopsis lyrata subsp. lyrata]	5	0.83			7	1.18			12	1.99	11	1.83	16	2.69			15	2.5			5	0.86	7	1.21	7	1.2	3	0.52
Bra001863	GO:0000314//organellar small ribosomal subunit;GO:0043231//intracellular membrane-bounded organelle	-	GO:0010467//gene expression	gi|297830942|ref|XP_002883353.1|/7.0103e-72/hypothetical protein ARALYDRAFT_479743 [Arabidopsis lyrata subsp. lyrata]	4	0.66							7	1.16			5	0.84			5	0.83			6	1.03			18	3.09	2	0.34
Bra001864	GO:0016591//DNA-directed RNA polymerase II, holoenzyme	GO:0034062//RNA polymerase activity;GO:0003676//nucleic acid binding	GO:0010467//gene expression	gi|297835232|ref|XP_002885498.1|/4.76076e-63/ATRPABC24.3 [Arabidopsis lyrata subsp. lyrata]	8	1.33			7	1.18			20	3.32			4	0.67	22	3.7	5	0.83	26	4.34	2	0.34	4	0.69	10	1.72
Bra001865	GO:0019866//organelle inner membrane;GO:0043231//intracellular membrane-bounded organelle;GO:0031224//intrinsic to membrane	GO:0043169//cation binding;GO:0016682//oxidoreductase activity, acting on diphenols and related substances as donors, oxygen as acceptor	GO:0051234//establishment of localization;GO:0032501//multicellular organismal process;GO:0006950//response to stress;GO:0007165//signal transduction;GO:0015980//energy derivation by oxidation of organic compounds	gi|312282139|dbj|BAJ33935.1|/2.20137e-95/unnamed protein product [Thellungiella halophila]	22	3.66			26	4.38	2	0.34	535	88.84			58	9.75			22	3.67			224	38.63			128	21.98
Bra001866	-	-	-	gi|297830956|ref|XP_002883360.1|/0/time for coffee [Arabidopsis lyrata subsp. lyrata]	88	14.62			134	22.59			170	28.23	14	2.32	119	20			47	7.84	2	0.33	230	39.66			118	20.26
Bra001867	-	GO:0004672//protein kinase activity	GO:0009648//photoperiodism;GO:0006464//protein modification process	gi|297830962|ref|XP_002883363.1|/0/predicted protein [Arabidopsis lyrata subsp. lyrata]	59	9.8			29	4.89			94	15.61	11	1.83	53	8.91			16	2.67	2	0.33	84	14.49	2	0.34	72	12.36	2	0.34
Bra001872	-	-	-	gi|297835254|ref|XP_002885509.1|/1.16777e-49/hypothetical protein ARALYDRAFT_898730 [Arabidopsis lyrata subsp. lyrata]	10	1.66	27	4.49	11	1.85	9	1.52	7	1.16	5	0.83	2	0.34	11	1.85			2	0.33	3	0.52	4	0.69			4	0.69
Bra001886	-	-	GO:0006950//response to stress;GO:0009628//response to abiotic stimulus	gi|38123375|gb|AAR11456.1|/6.58491e-56/ELIP [Brassica rapa subsp. pekinensis]	14	2.33	139	23.1			21	3.54	29	4.82	273	45.33	18	3.03	86	14.45	6	1	20	3.34	19	3.28	233	40.18	14	2.4	522	89.64
Bra001889	GO:0016020//membrane;GO:0044444//cytoplasmic part;GO:0043231//intracellular membrane-bounded organelle	-	GO:0009725//response to hormone stimulus	gi|297830998|ref|XP_002883381.1|/3.28194e-79/hypothetical protein ARALYDRAFT_898768 [Arabidopsis lyrata subsp. lyrata]	3	0.5							13	2.16			2	0.34
Bra001891	GO:0043231//intracellular membrane-bounded organelle	GO:0004779//sulfate adenylyltransferase activity	GO:0006790//sulfur compound metabolic process	gi|90856223|gb|ABE01402.1|/1.01187e-152/ATP-sulfurylase [Camellia sinensis]	5420	900.59	92	15.29	840	141.64			3237	537.51	262	43.51	1437	241.51	22	3.7	576	96.14	14	2.34	6282	1083.3	112	19.31	2091	359.09	18	3.09
Bra001892	-	GO:0016628//oxidoreductase activity, acting on the CH-CH group of donors, NAD or NADP as acceptor;GO:0046872//metal ion binding	GO:0019932//second-messenger-mediated signaling;GO:0008152//metabolic process;GO:0009593//detection of chemical stimulus	gi|75335042|sp|Q9LIK5.1|CML11_ARATH/7.96463e-30/RecName: Full=Calmodulin-like protein 11	2	0.33					8	1.35
Bra001894	-	-	-	gi|260515145|gb|ACX43275.1|/4.27468e-20/GTP binding protein gamma subunit [Brassica napus]	27	4.49	2	0.33	62	10.45			30	4.98	2	0.33	39	6.55	2	0.34	43	7.18	3	0.5	43	7.42	2	0.34	52	8.93
Bra001896	GO:0009532//plastid stroma	GO:0031420;GO:0016301//kinase activity;GO:0032559	GO:0006007//glucose catabolic process;GO:0010038//response to metal ion;GO:0006796//phosphate metabolic process	gi|21537361|gb|AAM61702.1|/6.56204e-129/pyruvate kinase, putative [Arabidopsis thaliana]	3	0.5			10	1.69			21	3.49	6	1	11	1.85			12	2	5	0.83	12	2.07			2	0.34
Bra001897	-	-	-	gi|297831014|ref|XP_002883389.1|/3.55055e-115/hypothetical protein ARALYDRAFT_479805 [Arabidopsis lyrata subsp. lyrata]	121	20.11	7	1.16	37	6.24	19	3.2	322	53.47	32	5.31	115	19.33	2	0.34	98	16.36	3	0.5	250	43.11	23	3.97	202	34.69	12	2.06
Bra001899	GO:0043231//intracellular membrane-bounded organelle	GO:0005515//protein binding	GO:0009725//response to hormone stimulus	gi|297835320|ref|XP_002885542.1|/5.94801e-76/indoleacetic acid-induced protein 2 [Arabidopsis lyrata subsp. lyrata]	37	6.15	2	0.33	45	7.59			50	8.3			34	5.71			24	4.01			48	8.28	2	0.34	54	9.27
Bra001900	GO:0043231//intracellular membrane-bounded organelle	GO:0030528//transcription regulator activity;GO:0005515//protein binding	GO:0010101;GO:0006950//response to stress;GO:0009755//hormone-mediated signaling pathway;GO:0009606//tropism	gi|297831026|ref|XP_002883395.1|/5.80915e-24/hypothetical protein ARALYDRAFT_319024 [Arabidopsis lyrata subsp. lyrata]	4	0.66			5	0.84			17	2.82	4	0.66	3	0.5			2	0.33							6	1.03	2	0.34
Bra001908	-	-	-	gi|15229408|ref|NP_188967.1|/3.313e-63/F-box family protein [Arabidopsis thaliana]	3	0.5							2	0.33
Bra001909	GO:0031090//organelle membrane;GO:0043231//intracellular membrane-bounded organelle	GO:0046914//transition metal ion binding;GO:0016741	GO:0006730//one-carbon metabolic process	gi|22331280|ref|NP_566725.2|/0/dehydration-responsive protein-related [Arabidopsis thaliana]	35	5.82			16	2.7			62	10.3	6	1	57	9.58	7	1.18	20	3.34	2	0.33	58	10			35	6.01
Bra001912	GO:0042598//vesicular fraction;GO:0043231//intracellular membrane-bounded organelle;GO:0016020//membrane	GO:0050662//coenzyme binding;GO:0016899//oxidoreductase activity, acting on the CH-OH group of donors, oxygen as acceptor	GO:0044281//small molecule metabolic process;GO:0006950//response to stress	gi|297831096|ref|XP_002883430.1|/0/hypothetical protein ARALYDRAFT_479855 [Arabidopsis lyrata subsp. lyrata]	3	0.5	13	2.16	4	0.67	13	2.19	11	1.83	2	0.33	15	2.52	28	4.71	8	1.34	5	0.83	18	3.1	2	0.34	10	1.72	20	3.43
Bra001919	GO:0009536//plastid	GO:0015645//fatty acid ligase activity	GO:0006633//fatty acid biosynthetic process	gi|20799733|gb|AAM28629.1|AF503771_1/1.33357e-101/acyl-CoA synthetase-like protein [Arabidopsis thaliana]	4	0.66			26	4.38			13	2.16			9	1.51			3	0.5			15	2.59			14	2.4
Bra001921	GO:0043231//intracellular membrane-bounded organelle;GO:0031090//organelle membrane	GO:0016802;GO:0046914//transition metal ion binding	GO:0010608//posttranscriptional regulation of gene expression;GO:0006342//chromatin silencing;GO:0003006//developmental process involved in reproduction	gi|32967699|gb|AAP92453.1|/4.67109e-140/S-adenosyl-L-homocystein hydrolase [Arabidopsis thaliana]	9	1.5							95	15.78	2	0.33	14	2.35			2	0.33			5	0.86			3	0.52
Bra001922	GO:0000314//organellar small ribosomal subunit;GO:0009536//plastid	GO:0003723//RNA binding;GO:0005198//structural molecule activity	GO:0010467//gene expression	gi|457760|emb|CAA54951.1|/1.32503e-40/ribosomal protein S19 [Arabidopsis thaliana]	3	0.5	7	1.16															3	0.5
Bra001923	-	GO:0048037//cofactor binding;GO:0016857//racemase and epimerase activity, acting on carbohydrates and derivatives	GO:0006139//nucleobase, nucleoside, nucleotide and nucleic acid metabolic process	gi|297831166|ref|XP_002883465.1|/0/hypothetical protein ARALYDRAFT_898926 [Arabidopsis lyrata subsp. lyrata]	10	1.66	3	0.5	2	0.34			101	16.77	3	0.5	5	0.84			4	0.67			12	2.07			6	1.03
Bra001924	GO:0016020//membrane	-	-	gi|297831170|ref|XP_002883467.1|/1.42786e-99/hypothetical protein ARALYDRAFT_898929 [Arabidopsis lyrata subsp. lyrata]	2	0.33
Bra001925	-	GO:0046914//transition metal ion binding;GO:0003677//DNA binding;GO:0001071//nucleic acid binding transcription factor activity	GO:0006351//transcription, DNA-dependent;GO:0048511//rhythmic process	gi|15229571|ref|NP_189047.1|/1.71499e-74/GATA transcription factor 1 (GATA-1) [Arabidopsis thaliana]	61	10.14	4	0.66	69	11.63	5	0.84	62	10.3	8	1.33	113	18.99	7	1.18	29	4.84			33	5.69	6	1.03	40	6.87	2	0.34
Bra001930	GO:0031090//organelle membrane;GO:0043231//intracellular membrane-bounded organelle	-	-	gi|297835462|ref|XP_002885613.1|/1.49018e-77/hypothetical protein ARALYDRAFT_898953 [Arabidopsis lyrata subsp. lyrata]	55	9.14							31	5.15	36	5.98	79	13.28	3	0.5	29	4.84	5	0.83	16	2.76			128	21.98
Bra001934	GO:0005840//ribosome;GO:0031090//organelle membrane;GO:0044429//mitochondrial part	GO:0046914//transition metal ion binding;GO:0005515//protein binding;GO:0032559	GO:0006996//organelle organization;GO:0010038//response to metal ion;GO:0006457//protein folding;GO:0006950//response to stress	gi|16221|emb|CAA77646.1|/2.73129e-98/chaperonin hsp60 [Arabidopsis thaliana]	2	0.33	5	0.83	7	1.18	8	1.35	15	2.49	18	2.99	3	0.5	6	1.01			2	0.33	5	0.86	2	0.34	3	0.52
Bra001935	GO:0043231//intracellular membrane-bounded organelle	-	GO:0009887//organ morphogenesis;GO:0009791//post-embryonic development;GO:0006351//transcription, DNA-dependent	gi|297831252|ref|XP_002883508.1|/5.78878e-79/hypothetical protein ARALYDRAFT_898989 [Arabidopsis lyrata subsp. lyrata]	51	8.47			39	6.58			23	3.82	2	0.33	55	9.24			20	3.34			17	2.93	2	0.34	33	5.67
Bra001942	GO:0009532//plastid stroma	GO:0016884//carbon-nitrogen ligase activity, with glutamine as amido-N-donor	GO:0006418//tRNA aminoacylation for protein translation	gi|42571801|ref|NP_973991.1|/0/GATB (GLU-ADT SUBUNIT B); carbon-nitrogen ligase, with glutamine as amido-N-donor / glutaminyl-tRNA synthase (glutamine-hydrolyzing)/ ligase [Arabidopsis thaliana]	82	13.63	5	0.83					87	14.45	3	0.5	57	9.58			30	5.01			33	5.69			100	17.17	7	1.2
Bra001949	-	-	-	gi|297835532|ref|XP_002885648.1|/2.19772e-73/TMS membrane family protein [Arabidopsis lyrata subsp. lyrata]	7	1.16							17	2.82	12	1.99	2	0.34			2	0.33			12	2.07	4	0.69	3	0.52
Bra001950	GO:0005618//cell wall;GO:0031410//cytoplasmic vesicle	GO:0005488//binding;GO:0016491//oxidoreductase activity	GO:0008152//metabolic process	gi|297835536|ref|XP_002885650.1|/0/predicted protein [Arabidopsis lyrata subsp. lyrata]	6	1	151	25.09	21	3.54	235	39.62	25	4.15	288	47.82	9	1.51	239	40.17	2	0.33	83	13.85	16	2.76	246	42.42	15	2.58	229	39.33
Bra001951	-	-	-	gi|15230124|ref|NP_189092.1|/1.33445e-108/transcription factor [Arabidopsis thaliana]	25	4.15	2	0.33					14	2.32	3	0.5	27	4.54			42	7.01			32	5.52			29	4.98	2	0.34
Bra001952	-	GO:0004030//aldehyde dehydrogenase [NAD(P)+] activity	GO:0009698//phenylpropanoid metabolic process	gi|308071817|emb|CBP94210.1|/5.94728e-130/coniferaldehyde/sinapaldehyde dehydrogenase [Brassica napus]	7	1.16	5	0.83	6	1.01	2	0.34	84	13.95	46	7.64	4	0.67	13	2.18	10	1.67	5	0.83	16	2.76	19	3.28	23	3.95
Bra001956	-	GO:0016668//oxidoreductase activity, acting on a sulfur group of donors, NAD or NADP as acceptor;GO:0046914//transition metal ion binding	GO:0008152//metabolic process;GO:0007165//signal transduction	gi|186500670|ref|NP_179203.2|/1.38053e-83/unknown protein [Arabidopsis thaliana]	2	0.33	4	0.66			6	1.01			19	3.16			8	1.34			8	1.34			12	2.07			19	3.26
Bra001959	GO:0009707//chloroplast outer membrane	GO:0005488//binding	GO:0048285	gi|18398011|ref|NP_028242.1|/8.92574e-71/PDV2 (PLASTID DIVISION2) [Arabidopsis thaliana]	66	10.97	20	3.32	17	2.87	16	2.7	56	9.3	17	2.82	73	12.27	29	4.87	15	2.5	6	1	37	6.38	33	5.69	39	6.7	19	3.26
Bra001971	GO:0005618//cell wall;GO:0016020//membrane	GO:0004672//protein kinase activity;GO:0032559	GO:0006464//protein modification process;GO:0007167//enzyme linked receptor protein signaling pathway	gi|297836662|ref|XP_002886213.1|/0/hypothetical protein ARALYDRAFT_480795 [Arabidopsis lyrata subsp. lyrata]	5	0.83			6	1.01			27	4.48	3	0.5	10	1.68			8	1.34			5	0.86	2	0.34	20	3.43
Bra001974	GO:0044464//cell part	GO:0016747//transferase activity, transferring acyl groups other than amino-acyl groups	GO:0006633//fatty acid biosynthetic process;GO:0009314//response to radiation;GO:0007275//multicellular organismal development;GO:0006950//response to stress	gi|297832556|ref|XP_002884160.1|/0/hypothetical protein ARALYDRAFT_900287 [Arabidopsis lyrata subsp. lyrata]	33	5.48	306	50.85	35	5.9	407	68.63	48	7.97	177	29.39	41	6.89	739	124.2	23	3.84	179	29.88	38	6.55	334	57.6	33	5.67	401	68.86
Bra001975	-	-	GO:0009628//response to abiotic stimulus	gi|297832570|ref|XP_002884167.1|/2.36294e-83/hypothetical protein ARALYDRAFT_480799 [Arabidopsis lyrata subsp. lyrata]	3	0.5	3	0.5					74	12.29	30	4.98	8	1.34							4	0.69			27	4.64	7	1.2
Bra001976	-	GO:0003676//nucleic acid binding	GO:0006351//transcription, DNA-dependent	gi|15227193|ref|NP_179233.1|/6.92916e-159/BLH7 (bell1-like homeodomain 7); DNA binding / transcription factor [Arabidopsis thaliana]	41	6.81			5	0.84			89	14.78			62	10.42			21	3.51			44	7.59			101	17.34
Bra001979	GO:0044464//cell part	-	-	gi|297809759|ref|XP_002872763.1|/2.47107e-95/3-oxo-5-alpha-steroid 4-dehydrogenase family protein [Arabidopsis lyrata subsp. lyrata]	28	4.65			48	8.09			127	21.09			38	6.39	2	0.34	28	4.67			40	6.9			87	14.94
Bra001980	GO:0030312//external encapsulating structure;GO:0044435	GO:0043169//cation binding;GO:0051536//iron-sulfur cluster binding;GO:0016763//transferase activity, transferring pentosyl groups	GO:0006144//purine base metabolic process;GO:0009064//glutamine family amino acid metabolic process;GO:0009887//organ morphogenesis;GO:0042254//ribosome biogenesis;GO:0006163//purine nucleotide metabolic process	gi|297836350|ref|XP_002886057.1|/0/amidophosphoribosyltransferase [Arabidopsis lyrata subsp. lyrata]	3	0.5			4	0.67			14	2.32			10	1.68			2	0.33			3	0.52			6	1.03
Bra001983	-	-	-	gi|297832256|ref|XP_002884010.1|/2.92441e-57/hypothetical protein ARALYDRAFT_899978 [Arabidopsis lyrata subsp. lyrata]	5	0.83			5	0.84	3	0.51					6	1.01	2	0.34					8	1.38	3	0.52	2	0.34	2	0.34
Bra001984	-	-	-	gi|297836360|ref|XP_002886062.1|/3.13948e-112/hypothetical protein ARALYDRAFT_899980 [Arabidopsis lyrata subsp. lyrata]	2	0.33			11	1.85			18	2.99			29	4.87			31	5.17			3	0.52			3	0.52	2	0.34
Bra001995	-	GO:0019899//enzyme binding;GO:0019787//small conjugating protein ligase activity;GO:0032559	GO:0070646;GO:0019941//modification-dependent protein catabolic process;GO:0032446//protein modification by small protein conjugation	gi|18398199|ref|NP_565391.1|/2.18431e-33/UBC29 (ubiquitin-conjugating enzyme 29); ubiquitin-protein ligase [Arabidopsis thaliana]	2	0.33	48	7.98			36	6.07	3	0.5	52	8.63			32	5.38			20	3.34	5	0.86	139	23.97			19	3.26
Bra001999	GO:0043231//intracellular membrane-bounded organelle	-	-	gi|225428055|ref|XP_002279493.1|/1.27079e-80/PREDICTED: hypothetical protein isoform 1 [Vitis vinifera]	3	0.5	2	0.33			3	0.51	18	2.99	6	1	9	1.51	7	1.18	8	1.34	3	0.5	3	0.52	6	1.03	5	0.86	8	1.37
Bra002002	-	GO:0016757//transferase activity, transferring glycosyl groups	-	gi|30679790|ref|NP_850992.1|/1.84114e-141/UDP-glucoronosyl/UDP-glucosyl transferase family protein [Arabidopsis thaliana]	5	0.83	12	1.99	2	0.34			14	2.32	28	4.65	10	1.68	30	5.04	2	0.33	3	0.5	5	0.86	17	2.93	6	1.03	16	2.75
Bra002005	-	GO:0016881//acid-amino acid ligase activity	GO:0006464//protein modification process	gi|15227320|ref|NP_179284.1|/0/UBC23 (UBIQUITIN-CONJUGATING ENZYME 23); small conjugating protein ligase/ ubiquitin-protein ligase [Arabidopsis thaliana]	191	31.74			164	27.65	2	0.34	218	36.2	27	4.48	268	45.04	9	1.51	111	18.53	3	0.5	184	31.73	2	0.34	257	44.13	2	0.34
Bra002007	GO:0016020//membrane	-	-	gi|297815522|ref|XP_002875644.1|/7.88552e-69/predicted protein [Arabidopsis lyrata subsp. lyrata]	4	0.66			11	1.85			7	1.16			2	0.34			5	0.83			8	1.38
Bra002010	-	-	-	gi|30693047|ref|NP_174696.2|/3.17116e-81/translation initiation factor 3 (IF-3) family protein [Arabidopsis thaliana]	32	5.32			85	14.33			123	20.42			25	4.2			20	3.34			31	5.35			62	10.65
Bra002011	GO:0005634//nucleus	GO:0005488//binding;GO:0022892	GO:0060918//auxin transport;GO:0016049//cell growth;GO:0048507//meristem development;GO:0006913//nucleocytoplasmic transport;GO:0009887//organ morphogenesis;GO:0010051//xylem and phloem pattern formation	gi|38567827|emb|CAE05776.2|/7.61524e-156/OSJNBb0020J19.5 [Oryza sativa Japonica Group]	2	0.33							20	3.32	3	0.5	4	0.67			2	0.33			4	0.69			4	0.69
Bra002018	-	GO:0003676//nucleic acid binding	-	gi|312283055|dbj|BAJ34393.1|/1.45791e-124/unnamed protein product [Thellungiella halophila]	2	0.33			7	1.18			12	1.99	2	0.33	2	0.34			7	1.17			4	0.69			2	0.34
Bra002025	-	-	-	gi|145323078|ref|NP_001031361.2|/0/RWP-RK domain-containing protein [Arabidopsis thaliana]	6	1	2	0.33			2	0.34	3	0.5	5	0.83	3	0.5	4	0.67	5	0.83			4	0.69	2	0.34	8	1.37
Bra002028	-	-	-	gi|14334546|gb|AAK59681.1|/8.84508e-110/putative ubiquitin protein [Arabidopsis thaliana]	89	14.79			163	27.48	2	0.34	129	21.42	2	0.33	165	27.73			80	13.35			168	28.97			153	26.27
Bra002031	GO:0009536//plastid	GO:0004672//protein kinase activity;GO:0032559	GO:0006464//protein modification process	gi|297836446|ref|XP_002886105.1|/2.94886e-166/hypothetical protein ARALYDRAFT_480605 [Arabidopsis lyrata subsp. lyrata]	5	0.83							11	1.83			2	0.34			2	0.33			9	1.55			3	0.52
Bra002035	-	-	-	gi|297832322|ref|XP_002884043.1|/6.85408e-08/hypothetical protein ARALYDRAFT_480607 [Arabidopsis lyrata subsp. lyrata]	3	0.5							11	1.83	13	2.16	5	0.84	12	2.02					2	0.34	18	3.1	2	0.34
Bra002038	-	GO:0019900//kinase binding;GO:0004721//phosphoprotein phosphatase activity	GO:0010118//stomatal movement;GO:0010359//regulation of anion channel activity;GO:0009738//abscisic acid mediated signaling pathway;GO:0006950//response to stress	gi|297833924|ref|XP_002884844.1|/6.15555e-143/AHG3/ATPP2CA [Arabidopsis lyrata subsp. lyrata]	57	9.47			64	10.79	2	0.34	209	34.71	29	4.82	123	20.67			65	10.85	2	0.33	158	27.25	5	0.86	142	24.39	2	0.34
Bra002041	-	-	-	gi|7076770|emb|CAB75932.1|/0/putative protein [Arabidopsis thaliana]	5	0.83																			3	0.52			2	0.34
Bra002043	GO:0009536//plastid	GO:0005100//Rho GTPase activator activity	GO:0023052//signaling	gi|15229771|ref|NP_187756.1|/3.34198e-99/rac GTPase activating protein, putative [Arabidopsis thaliana]	9	1.5			10	1.69			10	1.66			18	3.03							4	0.69			5	0.86
Bra002045	GO:0005840//ribosome;GO:0043231//intracellular membrane-bounded organelle;GO:0016020//membrane;GO:0044446//intracellular organelle part	-	-	gi|28436071|gb|AAO41731.1|/2.00159e-43/cytoplasmic ribosomal protein S14 [Brassica napus]	314	52.17	13	2.16	382	64.41	58	9.78	747	124.04	43	7.14	495	83.19	10	1.68	208	34.72	15	2.5	179	30.87	6	1.03	376	64.57	12	2.06
Bra002049	-	-	-	gi|45476533|gb|AAS65932.1|/3.22894e-23/At2g17300 [Arabidopsis thaliana]	3	0.5							3	0.5			17	2.86			2	0.33			6	1.03			7	1.2
Bra002050	-	-	-	gi|28416849|gb|AAO42955.1|/1.07731e-45/At2g17350 [Arabidopsis thaliana]	11	1.83							28	4.65			22	3.7			21	3.51			69	11.9			23	3.95
Bra002057	GO:0005768//endosome;GO:0005798//Golgi-associated vesicle	GO:0005515//protein binding	GO:0048506;GO:0006892//post-Golgi vesicle-mediated transport;GO:0007034//vacuolar transport;GO:0016044//cellular membrane organization;GO:0006605//protein targeting;GO:0006351//transcription, DNA-dependent	gi|312282319|dbj|BAJ34025.1|/2.40672e-18/unnamed protein product [Thellungiella halophila]	4	0.66	11	1.83					9	1.49	10	1.66	5	0.84			31	5.17							2	0.34	10	1.72
Bra002058	-	-	GO:0006351//transcription, DNA-dependent	gi|297832346|ref|XP_002884055.1|/0/ARID/BRIGHT DNA-binding domain-containing protein [Arabidopsis lyrata subsp. lyrata]	3	0.5	2	0.33					7	1.16	9	1.49			4	0.67			2	0.33					6	1.03
Bra002061	-	GO:0046914//transition metal ion binding	GO:0009743//response to carbohydrate stimulus	gi|297836462|ref|XP_002886113.1|/9.78185e-83/ring-H2 finger A3A [Arabidopsis lyrata subsp. lyrata]	34	5.65			138	23.27	11	1.85	46	7.64	6	1	199	33.44	8	1.34	62	10.35	3	0.5	106	18.28	6	1.03	48	8.24
Bra002072	-	-	-	gi|297836476|ref|XP_002886120.1|/0/hypothetical protein ARALYDRAFT_343376 [Arabidopsis lyrata subsp. lyrata]	2	0.33			8	1.35	2	0.34	2	0.33			6	1.01	2	0.34	9	1.5	2	0.33	3	0.52			3	0.52
Bra002078	GO:0043231//intracellular membrane-bounded organelle	GO:0016301//kinase activity	-	gi|62320795|dbj|BAD93724.1|/2.79633e-85/putative protein kinase [Arabidopsis thaliana]	70	11.63			98	16.52			29	4.82			58	9.75			26	4.34			67	11.55			51	8.76
Bra002080	-	-	-	gi|17933281|gb|AAL48224.1|AF446349_1/7.21494e-22/At2g17710/T17A5.17 [Arabidopsis thaliana]	6	1	2	0.33	12	2.02			12	1.99	7	1.16	7	1.18	4	0.67	14	2.34	5	0.83	19	3.28	2	0.34	11	1.89
Bra002081	-	GO:0046914//transition metal ion binding;GO:0019842//vitamin binding;GO:0016705//oxidoreductase activity, acting on paired donors, with incorporation or reduction of molecular oxygen	GO:0019471	gi|15227885|ref|NP_179363.1|/8.76467e-91/oxidoreductase, 2OG-Fe(II) oxygenase family protein [Arabidopsis thaliana]	2	0.33							3	0.5	5	0.83											2	0.34
Bra002083	GO:0016020//membrane	-	-	gi|238480668|ref|NP_001154237.1|/1.7862e-59/unknown protein [Arabidopsis thaliana]	8	1.33			30	5.06			4	0.66			11	1.85			26	4.34							2	0.34
Bra002084	GO:0009534//chloroplast thylakoid;GO:0031301//integral to organelle membrane	GO:0005488//binding	GO:0009314//response to radiation;GO:0009743//response to carbohydrate stimulus;GO:0006351//transcription, DNA-dependent	gi|297832398|ref|XP_002884081.1|/5.13158e-62/zinc finger family protein [Arabidopsis lyrata subsp. lyrata]	3	0.5			3	0.51			6	1											5	0.86			5	0.86
Bra002086	GO:0031224//intrinsic to membrane	GO:0008233//peptidase activity	GO:0019538//protein metabolic process	gi|297832400|ref|XP_002884082.1|/2.32921e-94/aspartyl protease family protein [Arabidopsis lyrata subsp. lyrata]	5	0.83	9	1.5	4	0.67	18	3.04	4	0.66	18	2.99	4	0.67	39	6.55			7	1.17	2	0.34	14	2.41	3	0.52	8	1.37
Bra002092	-	-	-	gi|7459630|pir||T08858/7.52957e-75/vacuolar protein-sorting protein homolog A_TM017A05.7 - Arabidopsis thaliana	4	0.66	7	1.16					9	1.49	18	2.99	6	1.01	8	1.34	2	0.33	3	0.5	8	1.38	8	1.38	2	0.34
Bra002094	GO:0016020//membrane	GO:0000166//nucleotide binding;GO:0042626//ATPase activity, coupled to transmembrane movement of substances	GO:0009734//auxin mediated signaling pathway;GO:0009606//tropism;GO:0009926//auxin polar transport;GO:0048588//developmental cell growth	gi|15234323|ref|NP_192092.1|/0/PGP5 (P-GLYCOPROTEIN 5); ATPase, coupled to transmembrane movement of substances [Arabidopsis thaliana]	159	26.42	24	3.99					88	14.61	11	1.83	132	22.18	31	5.21	139	23.2	39	6.51	128	22.07	16	2.76	210	36.06	39	6.7
Bra002099	GO:0031012//extracellular matrix;GO:0016020//membrane	GO:0046872//metal ion binding;GO:0004674//protein serine/threonine kinase activity;GO:0032559	GO:0006464//protein modification process;GO:0023052//signaling	gi|297836506|ref|XP_002886135.1|/9.92163e-101/predicted protein [Arabidopsis lyrata subsp. lyrata]	31	5.15	21	3.49	101	17.03	58	9.78	32	5.31	8	1.33	142	23.87	14	2.35	86	14.35	35	5.84	104	17.93	13	2.24	120	20.61	18	3.09
Bra002100	-	GO:0046914//transition metal ion binding	-	gi|297836508|ref|XP_002886136.1|/3.29565e-82/hypothetical protein ARALYDRAFT_319740 [Arabidopsis lyrata subsp. lyrata]	2	0.33											2	0.34											2	0.34
Bra002101	GO:0009532//plastid stroma;GO:0044429//mitochondrial part	GO:0042802//identical protein binding;GO:0030554//adenyl nucleotide binding;GO:0046914//transition metal ion binding;GO:0003824//catalytic activity	GO:0003006//developmental process involved in reproduction;GO:0044267//cellular protein metabolic process	gi|18418410|ref|NP_568356.1|/1.81339e-54/EMB1241 (embryo defective 1241); adenyl-nucleotide exchange factor/ chaperone binding / protein binding / protein homodimerization [Arabidopsis thaliana]	334	55.5	2	0.33	316	53.28			1120	185.98			417	70.08			128	21.36			277	47.77			704	120.9	2	0.34
Bra002103	GO:0016020//membrane	GO:0017111//nucleoside-triphosphatase activity;GO:0032559	-	gi|30686502|ref|NP_850841.1|/0/AAA-type ATPase family protein [Arabidopsis thaliana]	11	1.83			11	1.85			14	2.32			28	4.71			8	1.34			3	0.52			3	0.52
Bra002104	GO:0016020//membrane;GO:0031410//cytoplasmic vesicle;GO:0043231//intracellular membrane-bounded organelle	GO:0016653//oxidoreductase activity, acting on NADH or NADPH, heme protein as acceptor	GO:0006091//generation of precursor metabolites and energy	gi|225449782|ref|XP_002271202.1|/1.69935e-59/PREDICTED: hypothetical protein [Vitis vinifera]	90	14.95			99	16.69			113	18.76			182	30.59			84	14.02			117	20.18			115	19.75
Bra002105	GO:0030312//external encapsulating structure;GO:0031410//cytoplasmic vesicle	GO:0003824//catalytic activity	-	gi|186523721|ref|NP_001119241.1|/7.79887e-148/hydrolase, alpha/beta fold family protein [Arabidopsis thaliana]	5	0.83	2	0.33					10	1.66	6	1	2	0.34					2	0.33	2	0.34	2	0.34
Bra002112	GO:0031224//intrinsic to membrane	GO:0015298//solute:cation antiporter activity	GO:0006811//ion transport	gi|312282795|dbj|BAJ34263.1|/0/unnamed protein product [Thellungiella halophila]	9	1.5			2	0.34			6	1											8	1.38			4	0.69
Bra002114	-	-	-	gi|297807805|ref|XP_002871786.1|/3.40662e-144/hypothetical protein ARALYDRAFT_488655 [Arabidopsis lyrata subsp. lyrata]	2	0.33			7	1.18			19	3.16	3	0.5			2	0.34			2	0.33	2	0.34			4	0.69
Bra002116	GO:0009532//plastid stroma;GO:0009526//plastid envelope;GO:0042579//microbody;GO:0031090//organelle membrane;GO:0005576//extracellular region	GO:0016627//oxidoreductase activity, acting on the CH-CH group of donors;GO:0008172//S-methyltransferase activity;GO:0016620//oxidoreductase activity, acting on the aldehyde or oxo group of donors, NAD or NADP as acceptor;GO:0046914//transition metal ion binding	GO:0010208//pollen wall assembly;GO:0000097//sulfur amino acid biosynthetic process;GO:0010038//response to metal ion;GO:0006970//response to osmotic stress	gi|297807807|ref|XP_002871787.1|/9.15813e-149/cobalamin-independent methionine synthase [Arabidopsis lyrata subsp. lyrata]	35	5.82			13	2.19			426	70.74	33	5.48	26	4.37	5	0.84	16	2.67			52	8.97			46	7.9
Bra002129	GO:0043231//intracellular membrane-bounded organelle;GO:0044444//cytoplasmic part	GO:0016868//intramolecular transferase activity, phosphotransferases	GO:0006290//pyrimidine dimer repair;GO:0009416//response to light stimulus	gi|297807829|ref|XP_002871798.1|/0/predicted protein [Arabidopsis lyrata subsp. lyrata]	4	0.66			2	0.34			5	0.83	2	0.33	2	0.34			3	0.5							4	0.69
Bra002133	GO:0042579//microbody	GO:0016209//antioxidant activity;GO:0043169//cation binding;GO:0003824//catalytic activity	GO:0006950//response to stress;GO:0006801//superoxide metabolic process	gi|297807835|ref|XP_002871801.1|/1.26863e-24/hypothetical protein ARALYDRAFT_326224 [Arabidopsis lyrata subsp. lyrata]	4	0.66	61	10.14	4	0.67	57	9.61	11	1.83	61	10.13	3	0.5	39	6.55	2	0.33	13	2.17	7	1.21	63	10.86	7	1.2	47	8.07
Bra002137	-	GO:0005488//binding	-	gi|15238746|ref|NP_197315.1|/1.08792e-78/DNAJ heat shock N-terminal domain-containing protein [Arabidopsis thaliana]	3	0.5	254	42.2	8	1.35	191	32.21	27	4.48	116	19.26	4	0.67	129	21.68	13	2.17	177	29.54	8	1.38	171	29.49	16	2.75	300	51.52
Bra002138	GO:0031410//cytoplasmic vesicle	-	-	gi|186522887|ref|NP_001119225.1|/1.44392e-20/unknown protein [Arabidopsis thaliana]	16	2.66			70	11.8			51	8.47			18	3.03			39	6.51			41	7.07			74	12.71
Bra002139	GO:0044429//mitochondrial part	GO:0046914//transition metal ion binding;GO:0016639//oxidoreductase activity, acting on the CH-NH2 group of donors, NAD or NADP as acceptor;GO:0032559	GO:0009642//response to light intensity;GO:0019752//carboxylic acid metabolic process;GO:0010038//response to metal ion;GO:0006970//response to osmotic stress	gi|15238762|ref|NP_197318.1|/1.66014e-179/GDH1 (GLUTAMATE DEHYDROGENASE 1); ATP binding / glutamate dehydrogenase [NAD(P)+]/ oxidoreductase [Arabidopsis thaliana]	3	0.5	8	1.33	13	2.19	53	8.94	11	1.83	17	2.82	2	0.34	17	2.86	5	0.83	12	2	3	0.52	13	2.24	2	0.34	25	4.29
Bra002144	-	-	-	gi|9758905|dbj|BAB09481.1|/1.99881e-92/unnamed protein product [Arabidopsis thaliana]	92	15.29			143	24.11	2	0.34	156	25.9	5	0.83	181	30.42			88	14.69	3	0.5	81	13.97	2	0.34	156	26.79	2	0.34
Bra002145	-	GO:0001071//nucleic acid binding transcription factor activity	-	gi|297811991|ref|XP_002873879.1|/2.8015e-92/hypothetical protein ARALYDRAFT_488696 [Arabidopsis lyrata subsp. lyrata]	4	0.66	3	0.5	2	0.34			16	2.66	14	2.32	3	0.5	6	1.01	2	0.33	13	2.17	6	1.03	3	0.52
Bra002147	-	-	-	gi|297811993|ref|XP_002873880.1|/1.12613e-107/hypothetical protein ARALYDRAFT_909836 [Arabidopsis lyrata subsp. lyrata]	6	1					37	6.24	4	0.66											12	2.07
Bra002153	-	-	-	gi|227438227|gb|ACP30603.1|/0/disease resistance protein [Brassica rapa subsp. pekinensis]	2	0.33			20	3.37			10	1.66			35	5.88	2	0.34	68	11.35	4	0.67	37	6.38	2	0.34	5	0.86
Bra002156	GO:0015935//small ribosomal subunit;GO:0030312//external encapsulating structure;GO:0009536//plastid;GO:0031981//nuclear lumen	GO:0005198//structural molecule activity	GO:0010467//gene expression	gi|15238809|ref|NP_197339.1|/1.22781e-72/40S ribosomal protein S16 (RPS16C) [Arabidopsis thaliana]	84	13.96	3	0.5	101	17.03			393	65.26	5	0.83	117	19.66			53	8.85			83	14.31	4	0.69	87	14.94	3	0.52
Bra002157	GO:0043231//intracellular membrane-bounded organelle	-	-	gi|297812019|ref|XP_002873893.1|/3.43306e-57/predicted protein [Arabidopsis lyrata subsp. lyrata]	12	1.99			45	7.59			43	7.14	8	1.33	14	2.35			60	10.01			10	1.72			22	3.78
Bra002160	-	-	-	gi|109946601|gb|ABG48479.1|/1.75108e-59/At5g18460 [Arabidopsis thaliana]	7	1.16	59	9.8	2	0.34	26	4.38	10	1.66	23	3.82	13	2.18	63	10.59	2	0.33	15	2.5	7	1.21	35	6.04	7	1.2	36	6.18
Bra002161	-	-	-	gi|144587400|sp|Q56XW8.2|FBL30_ARATH/5.4326e-105/RecName: Full=F-box/LRR-repeat protein At1g48400	9	1.5			98	16.52			36	5.98			37	6.22			59	9.85			15	2.59			18	3.09
Bra002162	GO:0005622//intracellular	-	GO:0006396//RNA processing	gi|297812029|ref|XP_002873898.1|/0/hypothetical protein ARALYDRAFT_909860 [Arabidopsis lyrata subsp. lyrata]	12	1.99			44	7.42	4	0.67	16	2.66	2	0.33	14	2.35	2	0.34	36	6.01			22	3.79	2	0.34	12	2.06
Bra002163	GO:0016020//membrane	GO:0004672//protein kinase activity;GO:0032559	GO:0006464//protein modification process	gi|297807871|ref|XP_002871819.1|/5.26655e-110/kinase family protein [Arabidopsis lyrata subsp. lyrata]	65	10.8			139	23.44			85	14.11			68	11.43			78	13.02			50	8.62			190	32.63
Bra002166	-	GO:0016301//kinase activity;GO:0032559	GO:0006464//protein modification process	gi|240256309|ref|NP_974804.4|/0/ATP binding / protein kinase/ protein serine/threonine kinase/ protein tyrosine kinase [Arabidopsis thaliana]	24	3.99			14	2.36	5	0.84	19	3.16	10	1.66	17	2.86			20	3.34	3	0.5	25	4.31			20	3.43	5	0.86
Bra002170	GO:0044444//cytoplasmic part	-	-	gi|30686896|ref|NP_197360.2|/0/kelch repeat-containing protein [Arabidopsis thaliana]	35	5.82	3	0.5	12	2.02			34	5.65	4	0.66	32	5.38	4	0.67	18	3	2	0.33	44	7.59	2	0.34	26	4.46
Bra002171	GO:0044464//cell part	GO:0030611//arsenate reductase activity;GO:0015036//disulfide oxidoreductase activity	GO:0019725//cellular homeostasis	gi|15238885|ref|NP_197361.1|/2.40169e-50/glutaredoxin family protein [Arabidopsis thaliana]	8	1.33			13	2.19			24	3.99			15	2.52			18	3			10	1.72			14	2.4
Bra002172	GO:0016020//membrane	GO:0004672//protein kinase activity;GO:0032559	GO:0006464//protein modification process	gi|116831497|gb|ABK28701.1|/0/unknown [Arabidopsis thaliana]	2	0.33	9	1.5			8	1.35	3	0.5	3	0.5	3	0.5	6	1.01	2	0.33	11	1.84	3	0.52	4	0.69			2	0.34
Bra002173	GO:0043234//protein complex;GO:0043231//intracellular membrane-bounded organelle	GO:0003676//nucleic acid binding;GO:0003682//chromatin binding;GO:0017111//nucleoside-triphosphatase activity;GO:0032559	GO:0006338//chromatin remodeling	gi|297812047|ref|XP_002873907.1|/0/hypothetical protein ARALYDRAFT_488746 [Arabidopsis lyrata subsp. lyrata]	13	2.16			9	1.52			19	3.16	2	0.33	19	3.19			12	2			9	1.55			12	2.06
Bra002175	GO:0031410//cytoplasmic vesicle	GO:0004091//carboxylesterase activity	GO:0044238//primary metabolic process	gi|15238889|ref|NP_197365.1|/1.91414e-78/lipase class 3 family protein [Arabidopsis thaliana]	10	1.66	16	2.66	4	0.67	2	0.34	17	2.82	32	5.31	11	1.85	12	2.02	7	1.17	4	0.67	5	0.86	8	1.38	12	2.06	15	2.58
Bra002176	-	-	-	gi|297807887|ref|XP_002871827.1|/1.41489e-99/zinc finger family protein [Arabidopsis lyrata subsp. lyrata]	8	1.33			2	0.34	2	0.34	47	7.8	17	2.82	11	1.85	7	1.18	8	1.34	8	1.34	7	1.21	4	0.69	11	1.89
Bra002178	-	GO:0043167//ion binding;GO:0016160//amylase activity	GO:0005976//polysaccharide metabolic process	gi|15239531|ref|NP_197368.1|/0/BMY3; beta-amylase/ catalytic/ cation binding [Arabidopsis thaliana]	101	16.78	151	25.09	45	7.59	325	54.8	40	6.64	40	6.64	53	8.91	117	19.66	34	5.67	152	25.37	68	11.73	733	126.4	18	3.09	24	4.12
Bra002185	GO:0043231//intracellular membrane-bounded organelle;GO:0030529//ribonucleoprotein complex	GO:0005198//structural molecule activity	GO:0010467//gene expression	gi|15230697|ref|NP_187283.1|/3.12293e-26/ribosomal protein L33 family protein [Arabidopsis thaliana]	142	23.59			154	25.97			232	38.52	3	0.5	163	27.39			185	30.88			185	31.9			233	40.01
Bra002191	-	GO:0003824//catalytic activity	-	gi|15239586|ref|NP_197387.1|/3.4267e-158/inosine-uridine preferring nucleoside hydrolase family protein [Arabidopsis thaliana]	5	0.83	71	11.8	4	0.67	60	10.12	5	0.83	55	9.13	2	0.34	57	9.58	3	0.5	17	2.84	2	0.34	61	10.52			12	2.06
Bra002192	GO:0043231//intracellular membrane-bounded organelle	GO:0005488//binding;GO:0016706//oxidoreductase activity, acting on paired donors, with incorporation or reduction of molecular oxygen, 2-oxoglutarate as one donor, and incorporation of one atom each of oxygen into both donors	GO:0019471	gi|15239594|ref|NP_197391.1|/7.00381e-99/oxidoreductase, 2OG-Fe(II) oxygenase family protein [Arabidopsis thaliana]	14	2.33			22	3.71			12	1.99	4	0.66	16	2.69			12	2			13	2.24			12	2.06
Bra002199	-	-	-	gi|186509834|ref|NP_187272.3|/8.32696e-176/binding [Arabidopsis thaliana]	9	1.5	2	0.33	11	1.85			4	0.66	2	0.33	12	2.02	2	0.34	3	0.5	2	0.33	2	0.34			9	1.55	2	0.34
Bra002200	-	-	-	gi|297807939|ref|XP_002871853.1|/1.93867e-67/BTB-POZ and math domain 1 [Arabidopsis lyrata subsp. lyrata]	2	0.33	67	11.13	3	0.51	74	12.48	10	1.66	41	6.81	11	1.85	50	8.4	6	1	23	3.84	10	1.72	40	6.9	4	0.69	130	22.32
Bra002207	GO:0031410//cytoplasmic vesicle	-	-	gi|297807947|ref|XP_002871857.1|/1.43525e-71/hypothetical protein ARALYDRAFT_488790 [Arabidopsis lyrata subsp. lyrata]	15	2.49			7	1.18			19	3.16			7	1.18			8	1.34			19	3.28			13	2.23
Bra002209	-	-	-	gi|27754558|gb|AAO22726.1|/8.20029e-26/unknown protein [Arabidopsis thaliana]	3	0.5							2	0.33
Bra002214	GO:0044464//cell part	GO:0004175//endopeptidase activity	GO:0019538//protein metabolic process	gi|15239656|ref|NP_197413.1|/9.54198e-146/aspartic-type endopeptidase [Arabidopsis thaliana]	3	0.5	9	1.5	131	22.09	995	167.77	10	1.66	86	14.28	34	5.71	373	62.69	36	6.01	323	53.91	6	1.03	61	10.52	37	6.35	418	71.78
Bra002215	GO:0030176//integral to endoplasmic reticulum membrane	-	-	gi|297812099|ref|XP_002873933.1|/4.81546e-156/hypothetical protein ARALYDRAFT_488797 [Arabidopsis lyrata subsp. lyrata]	16	2.66	2	0.33	5	0.84	2	0.34	32	5.31	15	2.49	11	1.85	3	0.5	16	2.67			12	2.07	3	0.52	22	3.78
Bra002216	-	-	-	gi|157849696|gb|ABV89631.1|/1.0038e-78/aluminum-induced protein [Brassica rapa]	85	14.12	47	7.81	86	14.5	7	1.18	339	56.29	17	2.82	120	20.17	14	2.35	107	17.86	23	3.84	521	89.84	22	3.79	248	42.59	38	6.53
Bra002220	-	-	-	gi|15239663|ref|NP_197420.1|/1.31525e-49/unknown protein [Arabidopsis thaliana]	92	15.29	3	0.5	64	10.79	2	0.34	114	18.93	30	4.98	150	25.21	4	0.67	217	36.22	16	2.67	86	14.83	8	1.38	237	40.7	8	1.37
Bra002221	GO:0043231//intracellular membrane-bounded organelle	GO:0070566//adenylyltransferase activity	GO:0005982//starch metabolic process	gi|13487711|gb|AAK27685.1|AF347698_1/0/ADP-glucose pyrophosphorylase large subunit [Brassica rapa subsp. pekinensis]	614	102.02			130	21.92			436	72.4			427	71.76			140	23.37			629	108.47			494	84.83
Bra002222	-	-	-	gi|297812111|ref|XP_002873939.1|/4.76839e-87/hypothetical protein ARALYDRAFT_488810 [Arabidopsis lyrata subsp. lyrata]	51	8.47			19	3.2			30	4.98			51	8.57			31	5.17			76	13.11			36	6.18
Bra002223	GO:0031410//cytoplasmic vesicle;GO:0016020//membrane	GO:0019900//kinase binding;GO:0004721//phosphoprotein phosphatase activity	GO:0009933//meristem structural organization;GO:0023052//signaling;GO:0044237//cellular metabolic process	gi|297807985|ref|XP_002871876.1|/6.52679e-106/kapp [Arabidopsis lyrata subsp. lyrata]	2	0.33							16	2.66	4	0.66	24	4.03			11	1.84			17	2.93			5	0.86
Bra002224	-	-	-	gi|15239709|ref|NP_197430.1|/9.23664e-163/esterase/lipase/thioesterase family protein [Arabidopsis thaliana]	4	0.66	10	1.66	8	1.35	9	1.52	17	2.82	44	7.31	6	1.01	10	1.68	5	0.83	9	1.5	5	0.86	12	2.07	4	0.69	22	3.78
Bra002227	-	-	-	gi|297812113|ref|XP_002873940.1|/0/RANGAP2 [Arabidopsis lyrata subsp. lyrata]	3	0.5					4	0.67	24	3.99	10	1.66	12	2.02			4	0.67			9	1.55	4	0.69	7	1.2	5	0.86
Bra002228	-	-	-	gi|297812115|ref|XP_002873941.1|/4.19266e-130/armadillo/beta-catenin repeat family protein [Arabidopsis lyrata subsp. lyrata]	2	0.33			2	0.34	3	0.51	27	4.48					2	0.34	4	0.67	2	0.33	8	1.38
Bra002230	GO:0043231//intracellular membrane-bounded organelle	GO:0005488//binding	-	gi|297807995|ref|XP_002871881.1|/1.06049e-81/hypothetical protein ARALYDRAFT_488820 [Arabidopsis lyrata subsp. lyrata]	2	0.33	2	0.33			11	1.85	9	1.49	11	1.83			3	0.5	2	0.33	7	1.17			2	0.34			4	0.69
Bra002233	-	-	GO:0000956//nuclear-transcribed mRNA catabolic process;GO:0000212//meiotic spindle organization	gi|297807999|ref|XP_002871883.1|/0/hypothetical protein ARALYDRAFT_488829 [Arabidopsis lyrata subsp. lyrata]	6	1	54	8.97	3	0.51	85	14.33	14	2.32	59	9.8	7	1.18	17	2.86			79	13.19	20	3.45	43	7.42	8	1.37	53	9.1
Bra002234	GO:0044464//cell part	GO:0017111//nucleoside-triphosphatase activity;GO:0032559	GO:0009207	gi|15239738|ref|NP_197442.1|/0/ABC transporter family protein [Arabidopsis thaliana]	3	0.5			3	0.51							4	0.67
Bra002235	-	GO:0046872//metal ion binding	-	gi|297812127|ref|XP_002873947.1|/0/hypothetical protein ARALYDRAFT_488831 [Arabidopsis lyrata subsp. lyrata]	18	2.99			59	9.95			27	4.48			40	6.72			9	1.5			11	1.9			27	4.64
Bra002237	GO:0016020//membrane	GO:0046872//metal ion binding;GO:0004674//protein serine/threonine kinase activity;GO:0032559	GO:0006464//protein modification process	gi|297812129|ref|XP_002873948.1|/5.55213e-124/calcium-dependent protein kinase 19 [Arabidopsis lyrata subsp. lyrata]	9	1.5			10	1.69			29	4.82			9	1.51			4	0.67			4	0.69			2	0.34
Bra002238	GO:0009536//plastid	GO:0003824//catalytic activity	-	gi|218201922|gb|EEC84349.1|/2.41454e-64/hypothetical protein OsI_30869 [Oryza sativa Indica Group]	10	1.66	155	25.75	6	1.01	42	7.08	29	4.82	146	24.24	11	1.85	208	34.96	21	3.51	202	33.72	13	2.24	127	21.9	17	2.92	246	42.25
Bra002239	-	-	-	gi|34365657|gb|AAQ65140.1|/3.32838e-45/At5g19480 [Arabidopsis thaliana]	6	1			6	1.01					2	0.33	4	0.67							2	0.34			2	0.34
Bra002240	-	GO:0016772//transferase activity, transferring phosphorus-containing groups;GO:0016747//transferase activity, transferring acyl groups other than amino-acyl groups	GO:0008152//metabolic process	gi|297812131|ref|XP_002873949.1|/6.43017e-111/acyltransferase [Arabidopsis lyrata subsp. lyrata]	4	0.66							12	1.99			4	0.67											7	1.2
Bra002241	GO:0043234//protein complex;GO:0005576//extracellular region	GO:0008135//translation factor activity, nucleic acid binding	GO:0006952//defense response;GO:0006412//translation	gi|297812135|ref|XP_002873951.1|/2.19025e-37/elongation factor 1B alpha-subunit 2 [Arabidopsis lyrata subsp. lyrata]	54	8.97			250	42.15			412	68.41			151	25.38			248	41.39			422	72.77			55	9.45
Bra002245	GO:0031090//organelle membrane;GO:0042579//microbody	GO:0046914//transition metal ion binding;GO:0008483//transaminase activity;GO:0048037//cofactor binding	GO:0019752//carboxylic acid metabolic process	gi|693690|gb|AAA79370.1|/2.04717e-54/aspartate aminotransferase [Arabidopsis thaliana]	2	0.33			21	3.54			33	5.48			4	0.67			2	0.33			6	1.03			6	1.03
Bra002247	-	GO:0016491//oxidoreductase activity	-	gi|297812139|ref|XP_002873953.1|/2.12402e-150/hypothetical protein ARALYDRAFT_488852 [Arabidopsis lyrata subsp. lyrata]	4	0.66							5	0.83			7	1.18			2	0.33			6	1.03	2	0.34	2	0.34
Bra002257	GO:0030312//external encapsulating structure;GO:0031410//cytoplasmic vesicle	GO:0004091//carboxylesterase activity	GO:0071555	gi|297808039|ref|XP_002871903.1|/2.29178e-108/pectinesterase family protein [Arabidopsis lyrata subsp. lyrata]	8	1.33	2	0.33	2	0.34	15	2.53	4	0.66	13	2.16	5	0.84	13	2.18			6	1	5	0.86	2	0.34			15	2.58
Bra002258	GO:0044464//cell part	-	-	gi|297808043|ref|XP_002871905.1|/2.04373e-39/hypothetical protein ARALYDRAFT_910013 [Arabidopsis lyrata subsp. lyrata]	2	0.33			2	0.34			7	1.16	5	0.83
Bra002259	GO:0019866//organelle inner membrane;GO:0009526//plastid envelope;GO:0031224//intrinsic to membrane;GO:0030312//external encapsulating structure	GO:0022857//transmembrane transporter activity	GO:0046907//intracellular transport	gi|297812157|ref|XP_002873962.1|/8.18813e-99/dicarboxylate/tricarboxylate carrier [Arabidopsis lyrata subsp. lyrata]	101	16.78	15	2.49	2	0.34	12	2.02	319	52.97	103	17.1	70	11.76	23	3.87	45	7.51	14	2.34	76	13.11	19	3.28	70	12.02	14	2.4
Bra002261	GO:0043234//protein complex;GO:0015630//microtubule cytoskeleton;GO:0030312//external encapsulating structure;GO:0044444//cytoplasmic part	GO:0017111//nucleoside-triphosphatase activity;GO:0032561	GO:0010038//response to metal ion;GO:0043623//cellular protein complex assembly;GO:0009207;GO:0007017//microtubule-based process	gi|15241168|ref|NP_197478.1|/0/TUA3; structural constituent of cytoskeleton [Arabidopsis thaliana]	8	1.33			5	0.84			40	6.64			10	1.68			4	0.67			6	1.03			5	0.86
Bra002263	-	GO:0022892	GO:0015031//protein transport	gi|297812163|ref|XP_002873965.1|/0/EMB2734 [Arabidopsis lyrata subsp. lyrata]	4	0.66			4	0.67			32	5.31			7	1.18			6	1			6	1.03			9	1.55
Bra002264	-	GO:0003824//catalytic activity	-	gi|28950929|gb|AAO63388.1|/9.07632e-139/At5g19850 [Arabidopsis thaliana]	26	4.32	23	3.82	7	1.18	4	0.67	146	24.24	53	8.8	33	5.55	3	0.5	26	4.34	2	0.33	28	4.83	29	5	30	5.15	26	4.46
Bra002265	GO:0009536//plastid	-	-	gi|18420050|ref|NP_568382.1|/1.24889e-32/unknown protein [Arabidopsis thaliana]	17	2.82			2	0.34			105	17.44	2	0.33	15	2.52			13	2.17			11	1.9			16	2.75
Bra002275	GO:0016020//membrane	-	-	gi|18420075|ref|NP_568386.1|/2.54778e-75/integral membrane family protein [Arabidopsis thaliana]	20	3.32			31	5.23			62	10.3			37	6.22			15	2.5			38	6.55			36	6.18
Bra002277	-	-	-	gi|222423574|dbj|BAH19756.1|/1.39111e-61/AT5G19950 [Arabidopsis thaliana]	3	0.5			18	3.04			8	1.33			7	1.18			9	1.5			5	0.86			11	1.89
Bra002278	GO:0031224//intrinsic to membrane;GO:0031410//cytoplasmic vesicle;GO:0043231//intracellular membrane-bounded organelle	-	GO:0008643//carbohydrate transport	gi|297812185|ref|XP_002873976.1|/4.3406e-147/integral membrane family protein [Arabidopsis lyrata subsp. lyrata]	3	0.5							5	0.83			2	0.34			2	0.33							4	0.69
Bra002279	GO:0005838//proteasome regulatory particle;GO:0043231//intracellular membrane-bounded organelle;GO:0016020//membrane	GO:0017111//nucleoside-triphosphatase activity;GO:0032559	GO:0019941//modification-dependent protein catabolic process	gi|297808061|ref|XP_002871914.1|/8.7176e-79/ATSUG1 [Arabidopsis lyrata subsp. lyrata]	12	1.99			22	3.71			48	7.97	11	1.83	12	2.02	2	0.34	28	4.67			17	2.93	3	0.52	33	5.67
Bra002280	-	-	-	gi|297808087|ref|XP_002871927.1|/1.99728e-80/hypothetical protein ARALYDRAFT_488924 [Arabidopsis lyrata subsp. lyrata]	10	1.66			11	1.85			15	2.49	5	0.83	10	1.68	2	0.34	6	1			5	0.86			10	1.72
Bra002282	-	GO:0046872//metal ion binding;GO:0005515//protein binding	-	gi|297808091|ref|XP_002871929.1|/2.0855e-138/zinc knuckle (CCHC-type) family protein [Arabidopsis lyrata subsp. lyrata]	7	1.16	52	8.64	11	1.85	47	7.92	11	1.83	52	8.63	8	1.34	72	12.1	3	0.5	24	4.01	2	0.34	37	6.38	2	0.34	56	9.62
Bra002288	GO:0031224//intrinsic to membrane	GO:0004871//signal transducer activity	GO:0006970//response to osmotic stress;GO:0009719;GO:0034285	gi|312281903|dbj|BAJ33817.1|/4.89163e-113/unnamed protein product [Thellungiella halophila]	38	6.31			9	1.52			24	3.99			33	5.55	3	0.5	2	0.33			48	8.28	6	1.03	17	2.92	6	1.03
Bra002289	-	GO:0035251//UDP-glucosyltransferase activity	GO:0005984//disaccharide metabolic process	gi|297812209|ref|XP_002873988.1|/0/ATSPS1F [Arabidopsis lyrata subsp. lyrata]	8	1.33			2	0.34			98	16.27	35	5.81			2	0.34	5	0.83			22	3.79			8	1.37	7	1.2
Bra002290	GO:0015935//small ribosomal subunit;GO:0016020//membrane;GO:0030312//external encapsulating structure;GO:0009536//plastid;GO:0031981//nuclear lumen	GO:0005198//structural molecule activity	GO:0010467//gene expression;GO:0022613//ribonucleoprotein complex biogenesis	gi|297812211|ref|XP_002873989.1|/8.54215e-50/ribosomal protein S8 [Arabidopsis lyrata subsp. lyrata]	8	1.33	14	2.33	8	1.35	30	5.06	71	11.79	63	10.46	11	1.85	13	2.18	12	2	2	0.33	14	2.41	6	1.03	4	0.69	9	1.55
Bra002291	-	GO:0032561	-	gi|297812213|ref|XP_002873990.1|/0/hypothetical protein ARALYDRAFT_910069 [Arabidopsis lyrata subsp. lyrata]	4	0.66	2	0.33	2	0.34			15	2.49	9	1.49	2	0.34			7	1.17	5	0.83	2	0.34			8	1.37	2	0.34
Bra002296	GO:0044464//cell part	GO:0008415//acyltransferase activity;GO:0046914//transition metal ion binding;GO:0016628//oxidoreductase activity, acting on the CH-CH group of donors, NAD or NADP as acceptor	GO:0009826//unidimensional cell growth;GO:0008152//metabolic process	gi|312282023|dbj|BAJ33877.1|/1.05695e-55/unnamed protein product [Thellungiella halophila]	22	3.66	5	0.83	33	5.56	6	1.01	24	3.99	16	2.66	37	6.22	4	0.67	47	7.84	2	0.33	21	3.62	9	1.55	57	9.79	7	1.2
Bra002307	GO:0043231//intracellular membrane-bounded organelle	GO:0046914//transition metal ion binding;GO:0042393//histone binding	GO:0006351//transcription, DNA-dependent	gi|297812231|ref|XP_002873999.1|/5.28116e-32/PHD finger family protein [Arabidopsis lyrata subsp. lyrata]	7	1.16					2	0.34	8	1.33			16	2.69	3	0.5	19	3.17			11	1.9	2	0.34	9	1.55
Bra002308	GO:0031090//organelle membrane;GO:0043231//intracellular membrane-bounded organelle;GO:0005576//extracellular region;GO:0031410//cytoplasmic vesicle	GO:0008233//peptidase activity	GO:0009630//gravitropism;GO:0048513//organ development	gi|297812233|ref|XP_002874000.1|/1.80099e-52/hypothetical protein ARALYDRAFT_910089 [Arabidopsis lyrata subsp. lyrata]	40	6.65			75	12.65			111	18.43			64	10.76			68	11.35			111	19.14			53	9.1
Bra002318	GO:0031090//organelle membrane;GO:0043231//intracellular membrane-bounded organelle;GO:0031224//intrinsic to membrane	GO:0005375//copper ion transmembrane transporter activity	GO:0009725//response to hormone stimulus;GO:0006825//copper ion transport	gi|15242030|ref|NP_197565.1|/1.33284e-64/COPT5; copper ion transmembrane transporter/ high affinity copper ion transmembrane transporter [Arabidopsis thaliana]	29	4.82			2	0.34			104	17.27			52	8.74			44	7.34			74	12.76			95	16.31
Bra002319	-	-	-	gi|21554329|gb|AAM63436.1|/4.49978e-56/unknown [Arabidopsis thaliana]	13	2.16			25	4.22			70	11.62			39	6.55			61	10.18			23	3.97	2	0.34	290	49.8	3	0.52
Bra002322	-	-	-	gi|312282371|dbj|BAJ34051.1|/3.01059e-113/unnamed protein product [Thellungiella halophila]	5	0.83			2	0.34			30	4.98	8	1.33	7	1.18			2	0.33			3	0.52			4	0.69
Bra002323	-	-	-	-	27	4.49							4	0.66											2	0.34			14	2.4
Bra002324	-	GO:0046872//metal ion binding;GO:0004674//protein serine/threonine kinase activity;GO:0032559	GO:0006464//protein modification process	gi|297812511|ref|XP_002874139.1|/1.65258e-132/calcium-dependent protein kinase 9 [Arabidopsis lyrata subsp. lyrata]	2	0.33			8	1.35							4	0.67			2	0.33
Bra002328	GO:0044464//cell part	GO:0004091//carboxylesterase activity;GO:0004857//enzyme inhibitor activity	-	gi|297812259|ref|XP_002874013.1|/3.1553e-80/hypothetical protein ARALYDRAFT_488983 [Arabidopsis lyrata subsp. lyrata]	15	2.49			23	3.88			42	6.97			46	7.73			19	3.17			20	3.45			40	6.87
Bra002332	GO:0043231//intracellular membrane-bounded organelle;GO:0016020//membrane	GO:0035251//UDP-glucosyltransferase activity	GO:0044403//symbiosis, encompassing mutualism through parasitism;GO:0005984//disaccharide metabolic process	gi|297812265|ref|XP_002874016.1|/0/hypothetical protein ARALYDRAFT_910122 [Arabidopsis lyrata subsp. lyrata]	18	2.99			28	4.72			155	25.74	6	1	65	10.92			9	1.5			13	2.24			100	17.17
Bra002333	-	GO:0016788//hydrolase activity, acting on ester bonds	-	gi|297812267|ref|XP_002874017.1|/4.11093e-61/phosphoinositide phosphatase family protein [Arabidopsis lyrata subsp. lyrata]	4	0.66			17	2.87			22	3.65			32	5.38			9	1.5			7	1.21			16	2.75
Bra002337	GO:0031225//anchored to membrane;GO:0030312//external encapsulating structure;GO:0044424//intracellular part	GO:0005515//protein binding;GO:0004672//protein kinase activity;GO:0032559	GO:0044267//cellular protein metabolic process	gi|297812275|ref|XP_002874021.1|/3.5967e-162/hypothetical protein ARALYDRAFT_910130 [Arabidopsis lyrata subsp. lyrata]	52	8.64			144	24.28	2	0.34	133	22.09			134	22.52			137	22.87			75	12.93			83	14.25	2	0.34
Bra002339	-	-	-	gi|297792529|ref|XP_002864149.1|/1.86959e-45/hypothetical protein ARALYDRAFT_495276 [Arabidopsis lyrata subsp. lyrata]	2	0.33											4	0.67											4	0.69
Bra002341	GO:0016020//membrane	GO:0008135//translation factor activity, nucleic acid binding;GO:0043169//cation binding	GO:0003006//developmental process involved in reproduction;GO:0006412//translation	gi|297812279|ref|XP_002874023.1|/6.95244e-76/protein synthesis initiation factor eIF2 beta [Arabidopsis lyrata subsp. lyrata]	77	12.79			117	19.73	2	0.34	84	13.95			73	12.27			19	3.17			110	18.97			58	9.96
Bra002346	GO:0031410//cytoplasmic vesicle	GO:0004553//hydrolase activity, hydrolyzing O-glycosyl compounds	GO:0044238//primary metabolic process	gi|297812283|ref|XP_002874025.1|/4.53518e-174/glycosyl hydrolase family 3 protein [Arabidopsis lyrata subsp. lyrata]	7	1.16			16	2.7			35	5.81			20	3.36			11	1.84			8	1.38			7	1.2
Bra002347	GO:0030312//external encapsulating structure	GO:0046914//transition metal ion binding;GO:0051536//iron-sulfur cluster binding;GO:0050662//coenzyme binding;GO:0016641//oxidoreductase activity, acting on the CH-NH2 group of donors, oxygen as acceptor;GO:0018488//aryl-aldehyde oxidase activity	GO:0009832//plant-type cell wall biogenesis;GO:0009850//auxin metabolic process	gi|94467214|dbj|BAE93768.1|/0/aldehyde oxidase [Brassica rapa subsp. pekinensis]	5	0.83	377	62.64	11	1.85	463	78.07	56	9.3	332	55.13	6	1.01	252	42.35	4	0.67	279	46.57	8	1.38	270	46.56	7	1.2	450	77.28
Bra002348	-	-	-	gi|15242107|ref|NP_197597.1|/1.18852e-89/heat shock family protein [Arabidopsis thaliana]	2	0.33																			3	0.52
Bra002349	GO:0009532//plastid stroma;GO:0042579//microbody;GO:0031090//organelle membrane;GO:0005576//extracellular region	GO:0008172//S-methyltransferase activity;GO:0046914//transition metal ion binding	GO:0000097//sulfur amino acid biosynthetic process;GO:0010038//response to metal ion;GO:0006970//response to osmotic stress	gi|297812285|ref|XP_002874026.1|/0/hypothetical protein ARALYDRAFT_489009 [Arabidopsis lyrata subsp. lyrata]	16	2.66			7	1.18			27	4.48			13	2.18			5	0.83			13	2.24			19	3.26
Bra002350	GO:0031461//cullin-RING ubiquitin ligase complex	-	GO:0009267//cellular response to starvation	gi|297812291|ref|XP_002874029.1|/5.81814e-179/predicted protein [Arabidopsis lyrata subsp. lyrata]	26	4.32			35	5.9	2	0.34	67	11.13	14	2.32	26	4.37			7	1.17	3	0.5	33	5.69	3	0.52	17	2.92	3	0.52
Bra002351	-	-	-	gi|297808163|ref|XP_002871965.1|/3.9695e-156/hypothetical protein ARALYDRAFT_489014 [Arabidopsis lyrata subsp. lyrata]	2	0.33			2	0.34																			2	0.34
Bra002352	-	GO:0016616//oxidoreductase activity, acting on the CH-OH group of donors, NAD or NADP as acceptor;GO:0000166//nucleotide binding	GO:0006566//threonine metabolic process;GO:0006549//isoleucine metabolic process;GO:0000097//sulfur amino acid biosynthetic process	gi|297812293|ref|XP_002874030.1|/7.92207e-33/homoserine dehydrogenase family protein [Arabidopsis lyrata subsp. lyrata]	2	0.33	12	1.99					11	1.83	8	1.33							3	0.5	7	1.21	3	0.52			2	0.34
Bra002354	-	GO:0016491//oxidoreductase activity	GO:0008152//metabolic process;GO:0023052//signaling;GO:0009987//cellular process	gi|11762126|gb|AAG40341.1|AF324989_1/4.865e-28/AT5g21090 [Arabidopsis thaliana]	2	0.33							13	2.16															3	0.52
Bra002362	GO:0044444//cytoplasmic part;GO:0043231//intracellular membrane-bounded organelle	-	-	gi|297812297|ref|XP_002874032.1|/1.40262e-52/La domain-containing protein [Arabidopsis lyrata subsp. lyrata]	3	0.5							14	2.32	4	0.66	2	0.34	2	0.34									2	0.34
Bra002366	-	GO:0016772//transferase activity, transferring phosphorus-containing groups;GO:0005488//binding	GO:0031669//cellular response to nutrient levels;GO:0006796//phosphate metabolic process	gi|297808177|ref|XP_002871972.1|/4.32649e-116/AMP-activated protein kinase [Arabidopsis lyrata subsp. lyrata]	15	2.49	72	11.96	107	18.04	1427	240.61	22	3.65	74	12.29	25	4.2	638	107.22	47	7.84	883	147.38	15	2.59	148	25.52	44	7.56	473	81.23
Bra002367	-	GO:0004672//protein kinase activity;GO:0032559	GO:0006464//protein modification process	gi|29294052|gb|AAO73889.1|/0/protein kinase family [Arabidopsis thaliana]	15	2.49	112	18.61	18	3.04	3	0.51	25	4.15	37	6.14	9	1.51	68	11.43	7	1.17	56	9.35	18	3.1	70	12.07	21	3.61	8	1.37
Bra002368	-	GO:0046872//metal ion binding;GO:0008168//methyltransferase activity	-	gi|300521436|gb|ADK25937.1|/4.02623e-65/calmodulin [Musa acuminata AAA Group]	8	1.33	3	0.5	6	1.01			103	17.1	22	3.65	8	1.34			11	1.84	5	0.83	9	1.55	2	0.34			2	0.34
Bra002369	GO:0016020//membrane	GO:0004672//protein kinase activity;GO:0032559	GO:0010035//response to inorganic substance;GO:0006464//protein modification process;GO:0009746;GO:0048513//organ development;GO:0023052//signaling	gi|29294047|gb|AAO73884.1|/3.32085e-61/NAF specific protein kinase family [Arabidopsis thaliana]	3	0.5	4	0.66	5	0.84	2	0.34	19	3.16	23	3.82	5	0.84			4	0.67			5	0.86	5	0.86	3	0.52
Bra002370	GO:0009534//chloroplast thylakoid	GO:0005515//protein binding	GO:0050896//response to stimulus	gi|30688196|ref|NP_850862.1|/3.04637e-35/DNAJ heat shock N-terminal domain-containing protein [Arabidopsis thaliana]	56	9.31	420	69.79	18	3.04	2	0.34	64	10.63	590	97.97	42	7.06	346	58.15	16	2.67	149	24.87	46	7.93	436	75.19	41	7.04	530	91.02
Bra002373	GO:0009536//plastid	-	-	gi|226493494|ref|NP_001142613.1|/2.82909e-48/hypothetical protein LOC100274882 [Zea mays]	4	0.66			2	0.34	4	0.67	8	1.33	9	1.49	3	0.5							5	0.86			4	0.69	2	0.34
Bra002374	GO:0005840//ribosome;GO:0031224//intrinsic to membrane;GO:0000502//proteasome complex;GO:0009534//chloroplast thylakoid	GO:0004175//endopeptidase activity;GO:0032559;GO:0043169//cation binding;GO:0043682//copper-transporting ATPase activity	GO:0035434//copper ion transmembrane transport;GO:0019941//modification-dependent protein catabolic process;GO:0009206	gi|297808191|ref|XP_002871979.1|/2.772e-75/hypothetical protein ARALYDRAFT_910174 [Arabidopsis lyrata subsp. lyrata]	7	1.16	155	25.75	7	1.18	124	20.91	33	5.48	180	29.89	8	1.34	251	42.18	17	2.84	97	16.19	14	2.41	147	25.35	11	1.89	219	37.61
Bra002375	GO:0043231//intracellular membrane-bounded organelle	GO:0005488//binding	-	gi|29294065|gb|AAO73902.1|/1.20829e-64/expressed protein [Arabidopsis thaliana]	210	34.89			38	6.41			373	61.94			495	83.19			137	22.87			368	63.46			334	57.36
Bra002382	GO:0016020//membrane	GO:0046914//transition metal ion binding	GO:0009553//embryo sac development;GO:0007049//cell cycle;GO:0006508//proteolysis	gi|297808195|ref|XP_002871981.1|/6.05526e-116/hypothetical protein ARALYDRAFT_489045 [Arabidopsis lyrata subsp. lyrata]	22	3.66	32	5.32	11	1.85	21	3.54	36	5.98	69	11.46	15	2.52	33	5.55	22	3.67	24	4.01	12	2.07	87	15	7	1.2	54	9.27
Bra002383	GO:0031090//organelle membrane;GO:0043231//intracellular membrane-bounded organelle	GO:0016843	GO:0009820//alkaloid metabolic process	gi|6664319|gb|AAF22901.1|AC006932_18/8.37432e-59/T27G7.16 [Arabidopsis thaliana]	127	21.1	10	1.66	13	2.19			134	22.25	9	1.49	35	5.88	3	0.5	8	1.34			140	24.14	8	1.38	56	9.62	2	0.34
Bra002384	-	GO:0016790//thiolester hydrolase activity;GO:0070011	GO:0019941//modification-dependent protein catabolic process	gi|257050978|sp|Q9C585.2|UBP8_ARATH/2.45414e-82/RecName: Full=Ubiquitin carboxyl-terminal hydrolase 8; AltName: Full=Deubiquitinating enzyme 8; Short=AtUBP8; AltName: Full=Ubiquitin thiolesterase 8; AltName: Full=Ubiquitin-specific-processing protease 8	5	0.83							10	1.66			2	0.34							4	0.69
Bra002387	GO:0043231//intracellular membrane-bounded organelle	GO:0005515//protein binding	-	gi|297812323|ref|XP_002874045.1|/7.06527e-14/DNAJ heat shock N-terminal domain-containing protein [Arabidopsis lyrata subsp. lyrata]	20	3.32			19	3.2	3	0.51	45	7.47	5	0.83	48	8.07			24	4.01	3	0.5	37	6.38			15	2.58	2	0.34
Bra002388	-	-	-	gi|111074178|gb|ABH04462.1|/6.17694e-166/At5g22090 [Arabidopsis thaliana]	19	3.16			6	1.01			49	8.14	5	0.83	24	4.03			15	2.5			37	6.38			30	5.15
Bra002397	-	-	-	gi|37202024|gb|AAQ89627.1|/1.56195e-33/At5g22210 [Arabidopsis thaliana]	7	1.16	129	21.43	6	1.01	87	14.67	15	2.49	113	18.76			147	24.71	3	0.5	63	10.52	8	1.38	124	21.38	2	0.34	189	32.46
Bra002400	GO:0043231//intracellular membrane-bounded organelle	GO:0000175//3'-5'-exoribonuclease activity;GO:0005488//binding	GO:0006950//response to stress;GO:0016070//RNA metabolic process	gi|297812341|ref|XP_002874054.1|/4.61167e-130/hypothetical protein ARALYDRAFT_489075 [Arabidopsis lyrata subsp. lyrata]	4	0.66			21	3.54	3	0.51	23	3.82			13	2.18	2	0.34	5	0.83			2	0.34			17	2.92
Bra002402	-	-	GO:0009628//response to abiotic stimulus	gi|21593032|gb|AAM64981.1|/2.41723e-18/unknown [Arabidopsis thaliana]	53	8.81			120	20.23			73	12.12			76	12.77			81	13.52			153	26.38			204	35.03
Bra002404	-	-	-	gi|297812355|ref|XP_002874061.1|/2.77125e-99/hypothetical protein ARALYDRAFT_489082 [Arabidopsis lyrata subsp. lyrata]	3	0.5			16	2.7			3	0.5			8	1.34			5	0.83							4	0.69
Bra002405	-	-	-	gi|297812359|ref|XP_002874063.1|/4.85627e-80/hypothetical protein ARALYDRAFT_489085 [Arabidopsis lyrata subsp. lyrata]	4	0.66			20	3.37			20	3.32	3	0.5	16	2.69			3	0.5			10	1.72			15	2.58
Bra002411	GO:0015934//large ribosomal subunit;GO:0016020//membrane;GO:0031981//nuclear lumen	GO:0005198//structural molecule activity	GO:0003002//regionalization;GO:0010467//gene expression;GO:0048513//organ development	gi|15242248|ref|NP_197636.1|/4.13855e-91/60S ribosomal protein L10A (RPL10aC) [Arabidopsis thaliana]	55	9.14			30	5.06			260	43.17	11	1.83	91	15.29	4	0.67	10	1.67	2	0.33	38	6.55			17	2.92	4	0.69
Bra002413	GO:0005618//cell wall;GO:0043231//intracellular membrane-bounded organelle	-	-	gi|15242253|ref|NP_197638.1|/1.11712e-69/esterase/lipase/thioesterase family protein [Arabidopsis thaliana]	29	4.82	2	0.33	16	2.7			20	3.32	4	0.66	33	5.55	2	0.34	10	1.67			39	6.73	2	0.34	20	3.43
Bra002415	-	-	-	gi|225423682|ref|XP_002277005.1|/1.33969e-58/PREDICTED: hypothetical protein isoform 1 [Vitis vinifera]	27	4.49			2	0.34	2	0.34	32	5.31	4	0.66	24	4.03			33	5.51			9	1.55			30	5.15
Bra002416	GO:0009536//plastid	GO:0030528//transcription regulator activity;GO:0005488//binding;GO:0016620//oxidoreductase activity, acting on the aldehyde or oxo group of donors, NAD or NADP as acceptor;GO:0001071//nucleic acid binding transcription factor activity	GO:0006631//fatty acid metabolic process;GO:0006970//response to osmotic stress;GO:0009555//pollen development;GO:0010467//gene expression;GO:0010017//red or far-red light signaling pathway	gi|297808241|ref|XP_002872004.1|/4.9585e-133/hypothetical protein ARALYDRAFT_910242 [Arabidopsis lyrata subsp. lyrata]	2	0.33	2	0.33													2	0.33
Bra002417	GO:0009536//plastid	GO:0004553//hydrolase activity, hydrolyzing O-glycosyl compounds	GO:0009793//embryo development ending in seed dormancy;GO:0006073//cellular glucan metabolic process	gi|312282229|dbj|BAJ33980.1|/0/unnamed protein product [Thellungiella halophila]	69	11.47	12	1.99	2	0.34	6	1.01	190	31.55	77	12.79	73	12.27	4	0.67	71	11.85	9	1.5	145	25	19	3.28	187	32.11	15	2.58
Bra002422	GO:0031410//cytoplasmic vesicle;GO:0009536//plastid	-	-	gi|297808251|ref|XP_002872009.1|/8.79422e-42/hypothetical protein ARALYDRAFT_910252 [Arabidopsis lyrata subsp. lyrata]	19	3.16	259	43.04	12	2.02	137	23.1	76	12.62	454	75.39	18	3.03	260	43.7	3	0.5	56	9.35	19	3.28	266	45.87	12	2.06	217	37.27
Bra002423	GO:0009536//plastid	GO:0016836//hydro-lyase activity	GO:0009637//response to blue light;GO:0006558//L-phenylalanine metabolic process;GO:0006570//tyrosine metabolic process	gi|297808259|ref|XP_002872013.1|/0/prephenate dehydratase family protein [Arabidopsis lyrata subsp. lyrata]	3	0.5							7	1.16	5	0.83	2	0.34			3	0.5			4	0.69	2	0.34
Bra002424	GO:0009526//plastid envelope;GO:0009534//chloroplast thylakoid	-	GO:0007275//multicellular organismal development;GO:0003006//developmental process involved in reproduction;GO:0009657//plastid organization	gi|297808261|ref|XP_002872014.1|/0/EMB1211 [Arabidopsis lyrata subsp. lyrata]	5	0.83	89	14.79	3	0.51	314	52.94	63	10.46	267	44.34	18	3.03	129	21.68	2	0.33	87	14.52	3	0.52	123	21.21	21	3.61	264	45.34
Bra002426	-	GO:0019187//beta-1,4-mannosyltransferase activity	-	gi|145334537|ref|NP_001078614.1|/8.97356e-126/F-box family protein [Arabidopsis thaliana]	82	13.63	10	1.66	90	15.18	3	0.51	42	6.97	23	3.82	187	31.43	17	2.86	135	22.53	12	2	73	12.59	9	1.55	62	10.65	3	0.52
Bra002427	GO:0030119//AP-type membrane coat adaptor complex	GO:0005488//binding;GO:0022892	GO:0015031//protein transport	gi|297812403|ref|XP_002874085.1|/3.58821e-70/hypothetical protein ARALYDRAFT_489126 [Arabidopsis lyrata subsp. lyrata]	8	1.33			7	1.18	2	0.34	6	1	17	2.82	16	2.69			9	1.5	2	0.33	11	1.9	2	0.34	2	0.34	6	1.03
Bra002433	-	GO:0004672//protein kinase activity;GO:0032559	GO:0006464//protein modification process	gi|297812423|ref|XP_002874095.1|/0/kinase family protein [Arabidopsis lyrata subsp. lyrata]	29	4.82			49	8.26			51	8.47	5	0.83	32	5.38	2	0.34	15	2.5			25	4.31			32	5.5	4	0.69
Bra002436	GO:0000785//chromatin;GO:0009536//plastid;GO:0031981//nuclear lumen	GO:0003676//nucleic acid binding	GO:0034728	gi|297812435|ref|XP_002874101.1|/2.31572e-45/hypothetical protein ARALYDRAFT_489144 [Arabidopsis lyrata subsp. lyrata]	9	1.5							43	7.14	2	0.33	11	1.85			15	2.5			37	6.38			4	0.69
Bra002443	-	-	-	gi|15230575|ref|NP_190086.1|/2.6366e-43/VPS24.2 [Arabidopsis thaliana]	2	0.33	9	1.5					6	1	29	4.82			11	1.85			4	0.67	6	1.03	15	2.59	3	0.52	12	2.06
Bra002452	GO:0016020//membrane	GO:0016301//kinase activity	-	gi|15220976|ref|NP_173253.1|/5.46011e-27/ATMPK8; MAP kinase [Arabidopsis thaliana]	2	0.33			3	0.51			6	1							3	0.5							3	0.52
Bra002458	-	GO:0003676//nucleic acid binding	GO:0006351//transcription, DNA-dependent	gi|187609457|sp|A2Z8L4.2|HOX9_ORYSI/1.13913e-144/RecName: Full=Homeobox-leucine zipper protein HOX9; AltName: Full=HD-ZIP protein HOX9; AltName: Full=Homeodomain transcription factor HOX9; AltName: Full=OsHB2; AltName: Full=OsHox9	60	9.97			36	6.07			46	7.64			72	12.1			46	7.68			56	9.66			56	9.62
Bra002459	-	GO:0005488//binding	-	gi|297793625|ref|XP_002864697.1|/2.67947e-60/hypothetical protein ARALYDRAFT_496217 [Arabidopsis lyrata subsp. lyrata]	7	1.16	5	0.83	19	3.2			13	2.16	7	1.16	21	3.53	9	1.51	5	0.83	2	0.33	5	0.86	3	0.52	42	7.21	4	0.69
Bra002465	-	GO:0005488//binding	-	gi|227438239|gb|ACP30609.1|/0/disease resistance protein [Brassica rapa subsp. pekinensis]	3	0.5							7	1.16	7	1.16	6	1.01			4	0.67			13	2.24			5	0.86
Bra002468	GO:0009532//plastid stroma;GO:0009526//plastid envelope	GO:0051536//iron-sulfur cluster binding;GO:0052592	GO:0006090//pyruvate metabolic process;GO:0009627//systemic acquired resistance;GO:0006720//isoprenoid metabolic process	gi|302843882|ref|XP_002953482.1|/4.49154e-164/hypothetical protein VOLCADRAFT_63610 [Volvox carteri f. nagariensis]	340	56.49	62	10.3	5	0.84	23	3.88	670	111.26	322	53.47	356	59.83	31	5.21	419	69.94	54	9.01	693	119.5	97	16.73	665	114.2	54	9.27
Bra002470	-	GO:0046914//transition metal ion binding	-	gi|30697388|ref|NP_851232.1|/1.53505e-131/zinc finger (C3HC4-type RING finger) family protein [Arabidopsis thaliana]	6	1			23	3.88			60	9.96	3	0.5	24	4.03			40	6.68			46	7.93			10	1.72
Bra002471	GO:0043231//intracellular membrane-bounded organelle	GO:0003824//catalytic activity	-	gi|15239366|ref|NP_200865.1|/0/kelch repeat-containing F-box family protein [Arabidopsis thaliana]	4	0.66	5	0.83	8	1.35	2	0.34	4	0.66	17	2.82			9	1.51	2	0.33	3	0.5	4	0.69	6	1.03	11	1.89	4	0.69
Bra002472	-	GO:0004672//protein kinase activity;GO:0000166//nucleotide binding	GO:0006464//protein modification process	gi|22327987|ref|NP_200863.2|/2.41986e-105/GRIK2 (GEMINIVIRUS REP INTERACTING KINASE 2); kinase [Arabidopsis thaliana]	6	1							16	2.66			23	3.87			13	2.17			9	1.55			12	2.06	2	0.34
Bra002473	GO:0044444//cytoplasmic part	GO:0016811//hydrolase activity, acting on carbon-nitrogen (but not peptide) bonds, in linear amides;GO:0046983//protein dimerization activity	GO:0009108//coenzyme biosynthetic process;GO:0006541//glutamine metabolic process;GO:0042364;GO:0003006//developmental process involved in reproduction	gi|9757756|dbj|BAB08237.1|/4.12312e-59/amidotransferase hisH-like protein [Arabidopsis thaliana]	21	3.49	327	54.33	12	2.02	105	17.7	24	3.99	342	56.79	10	1.68	375	63.02	13	2.17	61	10.18	48	8.28	568	97.95	61	10.48	430	73.84
Bra002481	GO:0043231//intracellular membrane-bounded organelle	GO:0046872//metal ion binding;GO:0019787//small conjugating protein ligase activity	GO:0009908//flower development;GO:0009696//salicylic acid metabolic process;GO:0009414//response to water deprivation;GO:0040007//growth;GO:0002832;GO:0032446//protein modification by small protein conjugation;GO:0009409//response to cold;GO:0009738//abscisic acid mediated signaling pathway;GO:0009408//response to heat;GO:0009593//detection of chemical stimulus;GO:0002218//activation of innate im…	gi|79331537|ref|NP_001032108.1|/0/SIZ1; DNA binding / SUMO ligase [Arabidopsis thaliana]	11	1.83			15	2.53			6	1			9	1.51			6	1			4	0.69			10	1.72	2	0.34
Bra002483	GO:0031981//nuclear lumen;GO:0009536//plastid;GO:0031090//organelle membrane	GO:0017111//nucleoside-triphosphatase activity;GO:0008135//translation factor activity, nucleic acid binding;GO:0032561;GO:0005515//protein binding	GO:0006412//translation;GO:0010038//response to metal ion;GO:0009207	gi|241740172|gb|ACS68201.1|/0/elongation factor 1 alpha [Brassica napus]	434	72.11			446	75.2			1345	223.34	51	8.47	682	114.62	2	0.34	229	38.22			351	60.53			467	80.2
Bra002485	GO:0043231//intracellular membrane-bounded organelle	GO:0004175//endopeptidase activity;GO:0005488//binding	GO:0009725//response to hormone stimulus;GO:0019538//protein metabolic process;GO:0032502//developmental process	gi|18141289|gb|AAL60582.1|AF454960_1/1.05586e-97/senescence-associated cysteine protease [Brassica oleracea]	2	0.33			2	0.34			89	14.78			8	1.34			2	0.33			14	2.41			6	1.03
Bra002487	GO:0043231//intracellular membrane-bounded organelle	GO:0016772//transferase activity, transferring phosphorus-containing groups	GO:0044237//cellular metabolic process	gi|225435224|ref|XP_002282115.1|/2.25432e-43/PREDICTED: hypothetical protein [Vitis vinifera]	2	0.33							7	1.16							4	0.67							4	0.69
Bra002501	-	GO:0046914//transition metal ion binding	-	gi|15238647|ref|NP_200833.1|/6.9505e-143/zinc finger (C3HC4-type RING finger) family protein [Arabidopsis thaliana]	2	0.33							6	1	2	0.33	11	1.85			7	1.17			15	2.59	2	0.34	2	0.34
Bra002503	GO:0043234//protein complex;GO:0009536//plastid	GO:0005488//binding;GO:0004549//tRNA-specific ribonuclease activity	GO:0032502//developmental process;GO:0009719;GO:0006950//response to stress;GO:0000394//RNA splicing, via endonucleolytic cleavage and ligation	gi|110737622|dbj|BAF00752.1|/1.73979e-175/hypothetical protein [Arabidopsis thaliana]	2	0.33					12	2.02	4	0.66					8	1.34			4	0.67	4	0.69	4	0.69			2	0.34
Bra002504	GO:0043231//intracellular membrane-bounded organelle	GO:0005488//binding;GO:0001071//nucleic acid binding transcription factor activity	GO:0006351//transcription, DNA-dependent;GO:0048513//organ development	gi|18424330|ref|NP_568920.1|/1.26873e-96/Dof-type zinc finger domain-containing protein [Arabidopsis thaliana]	10	1.66							8	1.33			5	0.84			2	0.33							3	0.52
Bra002508	-	GO:0005488//binding	-	gi|15238627|ref|NP_200823.1|/0/unknown protein [Arabidopsis thaliana]	5	0.83	2	0.33	4	0.67			8	1.33	8	1.33			2	0.34									2	0.34
Bra002510	-	-	GO:0008152//metabolic process	gi|297790092|ref|XP_002862955.1|/1.34009e-49/hypothetical protein ARALYDRAFT_497236 [Arabidopsis lyrata subsp. lyrata]	29	4.82	3	0.5	33	5.56			66	10.96	3	0.5	40	6.72			18	3			56	9.66	2	0.34	45	7.73
Bra002516	-	-	-	gi|186532598|ref|NP_001119462.1|/1.45675e-22/unknown protein [Arabidopsis thaliana]	2	0.33																							2	0.34
Bra002517	-	-	-	gi|297793553|ref|XP_002864661.1|/2.90926e-124/hypothetical protein ARALYDRAFT_332265 [Arabidopsis lyrata subsp. lyrata]	2	0.33							5	0.83
Bra002518	-	-	-	gi|297796947|ref|XP_002866358.1|/5.49116e-49/hypothetical protein ARALYDRAFT_496133 [Arabidopsis lyrata subsp. lyrata]	4	0.66	3	0.5							5	0.83			4	0.67					2	0.34	3	0.52			4	0.69
Bra002519	-	GO:0005488//binding	-	gi|297793551|ref|XP_002864660.1|/1.42613e-48/hypothetical protein ARALYDRAFT_496130 [Arabidopsis lyrata subsp. lyrata]	11	1.83			5	0.84	3	0.51	56	9.3	16	2.66	9	1.51			6	1	2	0.33	4	0.69			5	0.86
Bra002522	GO:0009536//plastid;GO:0016020//membrane	GO:0008092//cytoskeletal protein binding	GO:0010038//response to metal ion;GO:0002218//activation of innate immune response;GO:0030036//actin cytoskeleton organization	gi|255627951|gb|ACU14320.1|/1.46364e-61/unknown [Glycine max]	60	9.97	11	1.83	192	32.37	46	7.76	120	19.93	20	3.32	107	17.98	15	2.52	45	7.51	16	2.67	56	9.66	35	6.04	85	14.6	10	1.72
Bra002523	GO:0000785//chromatin;GO:0031981//nuclear lumen	GO:0003676//nucleic acid binding	GO:0034728	gi|297796943|ref|XP_002866356.1|/1.90196e-60/hypothetical protein ARALYDRAFT_358205 [Arabidopsis lyrata subsp. lyrata]	13	2.16			21	3.54			37	6.14	2	0.33	20	3.36			9	1.5			9	1.55			18	3.09
Bra002524	GO:0031090//organelle membrane;GO:0043231//intracellular membrane-bounded organelle;GO:0015935//small ribosomal subunit;GO:0030312//external encapsulating structure	GO:0005198//structural molecule activity	GO:0010467//gene expression	gi|133793|sp|Q00332.3|RS15A_BRANA/1.65767e-45/RecName: Full=40S ribosomal protein S15a; AltName: Full=PPCB8	17	2.82			10	1.69			48	7.97	10	1.66	19	3.19	3	0.5	5	0.83	2	0.33	12	2.07	2	0.34	17	2.92	2	0.34
Bra002528	GO:0044464//cell part	GO:0046914//transition metal ion binding;GO:0001071//nucleic acid binding transcription factor activity	GO:0009642//response to light intensity;GO:0009411//response to UV;GO:0009743//response to carbohydrate stimulus;GO:0009409//response to cold;GO:0006972//hyperosmotic response;GO:0006351//transcription, DNA-dependent	gi|79150591|gb|ABB52061.1|/2.40668e-85/C2H2-type zinc finger protein [Brassica napus]	49	8.14	2	0.33	75	12.65			115	19.1			301	50.59	4	0.67	38	6.34			45	7.76			19	3.26	2	0.34
Bra002533	GO:0043231//intracellular membrane-bounded organelle	GO:0001071//nucleic acid binding transcription factor activity	GO:0009725//response to hormone stimulus;GO:0006351//transcription, DNA-dependent;GO:0009743//response to carbohydrate stimulus;GO:0010038//response to metal ion	gi|297796929|ref|XP_002866349.1|/1.40041e-106/hypothetical protein ARALYDRAFT_496112 [Arabidopsis lyrata subsp. lyrata]	4	0.66			2	0.34			11	1.83	3	0.5	3	0.5			10	1.67			29	5			15	2.58
Bra002537	GO:0043234//protein complex;GO:0043231//intracellular membrane-bounded organelle;GO:0044444//cytoplasmic part;GO:0042995//cell projection	-	GO:0006887//exocytosis	gi|297796919|ref|XP_002866344.1|/0/ATEXO70H7 [Arabidopsis lyrata subsp. lyrata]	5	0.83	39	6.48	4	0.67			11	1.83	46	7.64	2	0.34	57	9.58	2	0.33	13	2.17	3	0.52	51	8.79	2	0.34	46	7.9
Bra002538	GO:0044444//cytoplasmic part;GO:0043231//intracellular membrane-bounded organelle	-	GO:0006887//exocytosis	gi|23397263|gb|AAN31913.1|/4.85271e-30/unknown protein [Arabidopsis thaliana]	3	0.5	46	7.64	12	2.02	13	2.19	8	1.33	7	1.16			6	1.01			5	0.83	8	1.38	17	2.93			27	4.64
Bra002540	-	-	-	gi|297793527|ref|XP_002864648.1|/4.3005e-27/hypothetical protein ARALYDRAFT_496103 [Arabidopsis lyrata subsp. lyrata]	3	0.5																							2	0.34
Bra002554	GO:0043231//intracellular membrane-bounded organelle	GO:0005515//protein binding	GO:0050896//response to stimulus;GO:0044267//cellular protein metabolic process	gi|193872592|gb|ACF23024.1|/1.69871e-27/ST19 [Thellungiella halophila]	2	0.33							4	0.66															2	0.34
Bra002558	GO:0043231//intracellular membrane-bounded organelle	-	GO:0007623//circadian rhythm;GO:0007602//phototransduction	gi|297796907|ref|XP_002866338.1|/2.11038e-70/sensitivity to red light reduced protein 1 [Arabidopsis lyrata subsp. lyrata]	4	0.66							4	0.66	3	0.5									2	0.34	2	0.34
Bra002561	GO:0031224//intrinsic to membrane	GO:0008168//methyltransferase activity	GO:0006479//protein methylation	gi|297793507|ref|XP_002864638.1|/0/protein-s-isoprenylcysteine O-methyltransferase [Arabidopsis lyrata subsp. lyrata]	2	0.33	4	0.66			2	0.34	24	3.99	15	2.49	10	1.68	2	0.34			2	0.33	2	0.34			2	0.34
Bra002563	-	GO:0003824//catalytic activity	-	gi|30697234|ref|NP_851223.1|/1.89372e-75/haloacid dehalogenase-like hydrolase family protein [Arabidopsis thaliana]	14	2.33	4	0.66	601	101.34	50	8.43	3	0.5	12	1.99	25	4.2	20	3.36	174	29.04	13	2.17	28	4.83	13	2.24	10	1.72	9	1.55
Bra002566	GO:0009532//plastid stroma;GO:0009526//plastid envelope	GO:0003690//double-stranded DNA binding;GO:0016763//transferase activity, transferring pentosyl groups;GO:0043565//sequence-specific DNA binding	GO:0010038//response to metal ion;GO:0009725//response to hormone stimulus;GO:0006568//tryptophan metabolic process;GO:0006970//response to osmotic stress	gi|15238420|ref|NP_200751.1|/0/TRP1 (TELOMERIC REPEAT BINDING PROTEIN 1); DNA binding / double-stranded telomeric DNA binding [Arabidopsis thaliana]	4	0.66			10	1.69	2	0.34	8	1.33			7	1.18			6	1	2	0.33	20	3.45	5	0.86	6	1.03	2	0.34
Bra002567	-	-	GO:0044238//primary metabolic process	gi|89257475|gb|ABD64966.1|/5.06259e-65/hypothetical protein 25.t00003 [Brassica oleracea]	12	1.99	6	1	90	15.18	27	4.55	3	0.5			11	1.85	5	0.84	10	1.67	11	1.84	5	0.86			16	2.75	11	1.89
Bra002568	-	-	GO:0006629//lipid metabolic process	gi|297793497|ref|XP_002864633.1|/2.96092e-159/oxysterol-binding family protein [Arabidopsis lyrata subsp. lyrata]	2	0.33			17	2.87	7	1.18	12	1.99	6	1			3	0.5	4	0.67	4	0.67	2	0.34	2	0.34	4	0.69	2	0.34
Bra002569	-	-	-	gi|22327971|ref|NP_568906.2|/1.45897e-64/unknown protein [Arabidopsis thaliana]	56	9.31	12	1.99	70	11.8	2	0.34	138	22.92	32	5.31	131	22.02	4	0.67	53	8.85	4	0.67	85	14.66	15	2.59	112	19.23	5	0.86
Bra002571	GO:0043232;GO:0043231//intracellular membrane-bounded organelle	GO:0032559;GO:0005198//structural molecule activity	GO:0006996//organelle organization	gi|15231447|ref|NP_190236.1|/6.00097e-111/ACT12 (ACTIN-12); structural constituent of cytoskeleton [Arabidopsis thaliana]	10	1.66			99	16.69			695	115.41			1513	254.28			572	95.47			235	40.52			14	2.4
Bra002574	-	-	-	gi|297793487|ref|XP_002864628.1|/2.00471e-66/hypothetical protein ARALYDRAFT_496062 [Arabidopsis lyrata subsp. lyrata]	5	0.83			8	1.35			11	1.83	2	0.33	5	0.84							3	0.52			31	5.32	2	0.34
Bra002582	GO:0031225//anchored to membrane	GO:0005375//copper ion transmembrane transporter activity	GO:0003006//developmental process involved in reproduction;GO:0035434//copper ion transmembrane transport;GO:0048513//organ development	gi|297793477|ref|XP_002864623.1|/9.14729e-59/hypothetical protein ARALYDRAFT_496053 [Arabidopsis lyrata subsp. lyrata]	120	19.94			29	4.89			211	35.04			129	21.68			52	8.68			190	32.76			160	27.48
Bra002583	-	-	-	gi|42573734|ref|NP_974963.1|/3.19235e-27/unknown protein [Arabidopsis thaliana]	3	0.5							6	1	7	1.16									2	0.34
Bra002584	-	-	GO:0006950//response to stress	gi|297793471|ref|XP_002864620.1|/2.31531e-29/hypothetical protein ARALYDRAFT_496048 [Arabidopsis lyrata subsp. lyrata]	408	67.79	19	3.16	1291	217.68	26	4.38	221	36.7	22	3.65	390	65.54	9	1.51	866	144.55	47	7.84	989	170.55	10	1.72	434	74.53	14	2.4
Bra002588	-	-	GO:0019941//modification-dependent protein catabolic process	gi|18424201|ref|NP_568900.1|/3.12304e-11/SKP1 family protein [Arabidopsis thaliana]	2	0.33							2	0.33			5	0.84			2	0.33			3	0.52			4	0.69
Bra002589	GO:0043231//intracellular membrane-bounded organelle;GO:0044444//cytoplasmic part;GO:0016020//membrane	GO:0032561;GO:0003824//catalytic activity	GO:0035556//intracellular signal transduction;GO:0006810//transport	gi|15232652|ref|NP_190267.1|/3.5627e-67/ATRABA2C (ARABIDOPSIS RAB GTPASE HOMOLOG A2C); GTP binding [Arabidopsis thaliana]	4	0.66																			3	0.52			3	0.52
Bra002590	GO:0008287//protein serine/threonine phosphatase complex	GO:0043169//cation binding;GO:0004721//phosphoprotein phosphatase activity	GO:0006464//protein modification process	gi|15237829|ref|NP_200724.1|/1.2357e-137/TOPP2; protein serine/threonine phosphatase [Arabidopsis thaliana]	2	0.33	8	1.33			37	6.24			25	4.15			12	2.02			14	2.34			51	8.79			7	1.2
Bra002593	-	-	GO:0006396//RNA processing	gi|15237835|ref|NP_200728.1|/0/pentatricopeptide (PPR) repeat-containing protein [Arabidopsis thaliana]	2	0.33	7	1.16			5	0.84	22	3.65	16	2.66	12	2.02	2	0.34	5	0.83	4	0.67	27	4.66	4	0.69	7	1.2	6	1.03
Bra002596	GO:0009526//plastid envelope	GO:0022891//substrate-specific transmembrane transporter activity	GO:0006810//transport	gi|222424010|dbj|BAH19966.1|/1.74074e-136/AT5G59250 [Arabidopsis thaliana]	2	0.33	23	3.82			15	2.53	11	1.83	86	14.28	3	0.5	41	6.89	2	0.33	10	1.67	2	0.34	32	5.52			21	3.61
Bra002598	-	-	-	gi|297796849|ref|XP_002866309.1|/0/hypothetical protein ARALYDRAFT_496030 [Arabidopsis lyrata subsp. lyrata]	5	0.83	2	0.33	4	0.67	2	0.34					2	0.34	6	1.01	7	1.17					5	0.86	2	0.34	2	0.34
Bra002600	-	-	-	gi|21537129|gb|AAM61470.1|/6.64009e-31/unknown [Arabidopsis thaliana]	2	0.33			9	1.52			6	1	4	0.66	14	2.35			3	0.5			5	0.86			3	0.52
Bra002603	GO:0019866//organelle inner membrane;GO:0009536//plastid	GO:0022857//transmembrane transporter activity	GO:0043094;GO:0006818//hydrogen transport	gi|224059342|ref|XP_002299831.1|/1.23735e-71/predicted protein [Populus trichocarpa]	3	0.5			2	0.34			12	1.99							3	0.5			9	1.55			6	1.03
Bra002604	-	-	GO:0009630//gravitropism;GO:0009416//response to light stimulus	gi|30697152|ref|NP_851217.1|/0/GIL1 (GRAVITROPIC IN THE LIGHT) [Arabidopsis thaliana]	2	0.33							3	0.5	10	1.66											2	0.34
Bra002606	GO:0044444//cytoplasmic part;GO:0016020//membrane	GO:0004672//protein kinase activity;GO:0032559	GO:0006464//protein modification process	gi|297796841|ref|XP_002866305.1|/0/kinase family protein [Arabidopsis lyrata subsp. lyrata]	3	0.5							9	1.49							2	0.33			2	0.34			12	2.06
Bra002607	-	GO:0004672//protein kinase activity	-	gi|297793435|ref|XP_002864602.1|/4.32257e-137/hypothetical protein ARALYDRAFT_919115 [Arabidopsis lyrata subsp. lyrata]	5	0.83	2	0.33			2	0.34	6	1	2	0.33									16	2.76	5	0.86	4	0.69	2	0.34
Bra002616	GO:0009526//plastid envelope	GO:0005488//binding;GO:0070011;GO:0042623//ATPase activity, coupled	-	gi|297815884|ref|XP_002875825.1|/0/hypothetical protein ARALYDRAFT_485083 [Arabidopsis lyrata subsp. lyrata]	11	1.83	5	0.83	7	1.18	4	0.67	57	9.47	74	12.29	7	1.18	14	2.35	4	0.67	15	2.5	23	3.97	19	3.28	6	1.03	7	1.2
Bra002623	GO:0005770//late endosome;GO:0044431//Golgi apparatus part;GO:0005626//insoluble fraction;GO:0009536//plastid	GO:0016859//cis-trans isomerase activity	GO:0048513//organ development	gi|297793403|ref|XP_002864586.1|/4.38516e-63/hypothetical protein ARALYDRAFT_495994 [Arabidopsis lyrata subsp. lyrata]	63	10.47			101	17.03	3	0.51	190	31.55			114	19.16	4	0.67	27	4.51			63	10.86			62	10.65	2	0.34
Bra002627	-	GO:0004629//phospholipase C activity	GO:0006970//response to osmotic stress;GO:0009755//hormone-mediated signaling pathway	gi|297796797|ref|XP_002866283.1|/0/ATPLC1 [Arabidopsis lyrata subsp. lyrata]	2	0.33			5	0.84			12	1.99			8	1.34							2	0.34			2	0.34
Bra002632	-	GO:0046872//metal ion binding	GO:0006351//transcription, DNA-dependent;GO:0006952//defense response;GO:0009743//response to carbohydrate stimulus	gi|15237721|ref|NP_200670.1|/0/zinc finger (CCCH-type) family protein [Arabidopsis thaliana]	12	1.99			10	1.69			14	2.32	2	0.33	16	2.69			14	2.34			8	1.38			21	3.61
Bra002634	-	-	-	gi|42573730|ref|NP_974961.1|/1.77502e-117/PMR5 (POWDERY MILDEW RESISTANT 5) [Arabidopsis thaliana]	7	1.16	46	7.64	6	1.01	38	6.41	36	5.98	39	6.48	15	2.52	60	10.08	8	1.34	51	8.51	14	2.41	39	6.73	15	2.58	100	17.17
Bra002640	GO:0043231//intracellular membrane-bounded organelle	GO:0015036//disulfide oxidoreductase activity	GO:0019725//cellular homeostasis	gi|297793389|ref|XP_002864579.1|/8.08881e-51/glutaredoxin family protein [Arabidopsis lyrata subsp. lyrata]	5	0.83											5	0.84			3	0.5
Bra002647	GO:0009536//plastid	GO:0046872//metal ion binding	-	gi|30697074|ref|NP_851215.1|/5.44715e-55/TAF15b (TBP-ASSOCIATED FACTOR 15b); binding / nucleic acid binding / nucleotide binding / zinc ion binding [Arabidopsis thaliana]	3	0.5	20	3.32	4	0.67	36	6.07	5	0.83	9	1.49	2	0.34	28	4.71	10	1.67	20	3.34	8	1.38	10	1.72	2	0.34	15	2.58
Bra002649	-	GO:0005515//protein binding	GO:0006952//defense response;GO:0009908//flower development;GO:0040008//regulation of growth	gi|297801232|ref|XP_002868500.1|/3.65427e-66/zinc finger family protein [Arabidopsis lyrata subsp. lyrata]	4	0.66			3	0.51			3	0.5			2	0.34			3	0.5							3	0.52
Bra002651	GO:0005771//multivesicular body	GO:0005543//phospholipid binding;GO:0046983//protein dimerization activity	GO:0019538//protein metabolic process;GO:0006810//transport;GO:0009791//post-embryonic development;GO:0009987//cellular process	gi|297796763|ref|XP_002866266.1|/6.89377e-170/phox domain-containing protein [Arabidopsis lyrata subsp. lyrata]	3	0.5							18	2.99	7	1.16	2	0.34	2	0.34	2	0.33			8	1.38			3	0.52
Bra002652	GO:0031090//organelle membrane;GO:0015935//small ribosomal subunit;GO:0009536//plastid;GO:0031981//nuclear lumen	GO:0046914//transition metal ion binding;GO:0003723//RNA binding;GO:0005198//structural molecule activity	GO:0010467//gene expression	gi|297793377|ref|XP_002864573.1|/0/binding protein [Arabidopsis lyrata subsp. lyrata]	83	13.79	2	0.33	145	24.45			266	44.17	10	1.66	76	12.77			160	26.71	4	0.67	74	12.76			63	10.82	4	0.69
Bra002654	GO:0009536//plastid	GO:0004674//protein serine/threonine kinase activity;GO:0008378//galactosyltransferase activity;GO:0032559	GO:0009725//response to hormone stimulus;GO:0009312//oligosaccharide biosynthetic process;GO:0005985//sucrose metabolic process;GO:0019406;GO:0023052//signaling;GO:0006950//response to stress;GO:0006464//protein modification process	gi|297796751|ref|XP_002866260.1|/0/cbl-interacting protein kinase 10 [Arabidopsis lyrata subsp. lyrata]	11	1.83	43	7.14	4	0.67	59	9.95	16	2.66	69	11.46	10	1.68	51	8.57	10	1.67	15	2.5	2	0.34	63	10.86	9	1.55	74	12.71
Bra002655	-	-	-	gi|33589722|gb|AAQ22627.1|/7.5858e-12/At5g58375 [Arabidopsis thaliana]	44	7.31			148	24.95			81	13.45			55	9.24			33	5.51			81	13.97			129	22.15
Bra002660	GO:0009532//plastid stroma;GO:0009526//plastid envelope;GO:0005576//extracellular region	GO:0016615//malate dehydrogenase activity	GO:0006007//glucose catabolic process;GO:0043648//dicarboxylic acid metabolic process;GO:0009060//aerobic respiration	gi|312281617|dbj|BAJ33674.1|/0/unnamed protein product [Thellungiella halophila]	27	4.49			236	39.79			261	43.34			70	11.76			147	24.54			106	18.28	2	0.34	42	7.21
Bra002661	-	-	-	gi|8777333|dbj|BAA96923.1|/0/unnamed protein product [Arabidopsis thaliana]	13	2.16			12	2.02	4	0.67	12	1.99	12	1.99	7	1.18			13	2.17			25	4.31			15	2.58	2	0.34
Bra002662	GO:0005838//proteasome regulatory particle;GO:0043231//intracellular membrane-bounded organelle;GO:0030312//external encapsulating structure	GO:0042623//ATPase activity, coupled;GO:0032559	GO:0019941//modification-dependent protein catabolic process	gi|15237159|ref|NP_200637.1|/2.52847e-71/RPT3 (REGULATORY PARTICLE TRIPLE-A ATPASE 3); ATPase [Arabidopsis thaliana]	8	1.33			55	9.27			138	22.92			24	4.03			28	4.67			21	3.62	2	0.34	17	2.92
Bra002663	GO:0043231//intracellular membrane-bounded organelle;GO:0043234//protein complex	GO:0019900//kinase binding;GO:0046872//metal ion binding;GO:0004721//phosphoprotein phosphatase activity	GO:0010118//stomatal movement;GO:0009738//abscisic acid mediated signaling pathway;GO:0006950//response to stress;GO:0006464//protein modification process	gi|312283417|dbj|BAJ34574.1|/1.80598e-07/unnamed protein product [Thellungiella halophila]	9	1.5			2	0.34			9	1.49			17	2.86			9	1.5			2	0.34
Bra002665	GO:0043231//intracellular membrane-bounded organelle	-	-	gi|297793347|ref|XP_002864558.1|/1.57688e-44/hypothetical protein ARALYDRAFT_919013 [Arabidopsis lyrata subsp. lyrata]	378	62.81			953	160.69			2737	454.49	10	1.66	737	123.86	4	0.67	168	28.04	2	0.33	1049	180.9	5	0.86	786	134.98	11	1.89
Bra002667	GO:0031461//cullin-RING ubiquitin ligase complex;GO:0009536//plastid	GO:0005488//binding;GO:0004468//lysine N-acetyltransferase activity	GO:0048827//phyllome development;GO:0051726//regulation of cell cycle;GO:0048229//gametophyte development;GO:0009913//epidermal cell differentiation;GO:0009908//flower development;GO:0040029//regulation of gene expression, epigenetic;GO:0044237//cellular metabolic process;GO:0006338//chromatin remodeling	gi|225465997|ref|XP_002265142.1|/0/PREDICTED: hypothetical protein [Vitis vinifera]	3	0.5	9	1.5	3	0.51	2	0.34	33	5.48	3	0.5	3	0.5			5	0.83			10	1.72
Bra002668	-	-	-	gi|8777317|dbj|BAA96907.1|/0/unnamed protein product [Arabidopsis thaliana]	2	0.33			3	0.51					5	0.83					3	0.5			3	0.52	2	0.34
Bra002669	GO:0016020//membrane;GO:0043231//intracellular membrane-bounded organelle;GO:0015630//microtubule cytoskeleton	GO:0004673//protein histidine kinase activity;GO:0005515//protein binding;GO:0032559;GO:0009881//photoreceptor activity	GO:0006351//transcription, DNA-dependent;GO:0007017//microtubule-based process;GO:0010360;GO:0006468//protein phosphorylation;GO:0009606//tropism;GO:0009658//chloroplast organization;GO:0009416//response to light stimulus;GO:0030522//intracellular receptor mediated signaling pathway	gi|255546656|ref|XP_002514387.1|/5.57586e-98/serine/threonine protein kinase, putative [Ricinus communis]	16	2.66	8	1.33	462	77.9	5	0.84	97	16.11	32	5.31	152	25.55	10	1.68	137	22.87	2	0.33	53	9.14	2	0.34	10	1.72
Bra002674	GO:0031090//organelle membrane;GO:0043231//intracellular membrane-bounded organelle	-	GO:0051234//establishment of localization;GO:0009314//response to radiation;GO:0006972//hyperosmotic response	gi|297796725|ref|XP_002866247.1|/3.27326e-55/hypothetical protein ARALYDRAFT_918995 [Arabidopsis lyrata subsp. lyrata]	28	4.65			11	1.85			222	36.86			34	5.71			10	1.67			11	1.9			81	13.91	2	0.34
Bra002675	GO:0016020//membrane	-	GO:0006810//transport	gi|297793325|ref|XP_002864547.1|/2.8968e-59/hypothetical protein ARALYDRAFT_495912 [Arabidopsis lyrata subsp. lyrata]	4	0.66	5	0.83			36	6.07	35	5.81	44	7.31	4	0.67	20	3.36	4	0.67	8	1.34	10	1.72	27	4.66	3	0.52	9	1.55
Bra002677	-	-	-	gi|297793323|ref|XP_002864546.1|/0/hypothetical protein ARALYDRAFT_495910 [Arabidopsis lyrata subsp. lyrata]	28	4.65			32	5.4			53	8.8	9	1.49	19	3.19	2	0.34	33	5.51	5	0.83	23	3.97			31	5.32
Bra002678	-	-	-	gi|297793321|ref|XP_002864545.1|/1.90651e-129/hypothetical protein ARALYDRAFT_495908 [Arabidopsis lyrata subsp. lyrata]	7	1.16			56	9.44	5	0.84	40	6.64	7	1.16	42	7.06			16	2.67			14	2.41	2	0.34	15	2.58	3	0.52
Bra002681	GO:0043231//intracellular membrane-bounded organelle	GO:0016791//phosphatase activity;GO:0005515//protein binding	GO:0006970//response to osmotic stress	gi|9758369|dbj|BAB08870.1|/5.62472e-156/unnamed protein product [Arabidopsis thaliana]	11	1.83			29	4.89			11	1.83			25	4.2			33	5.51			22	3.79			18	3.09
Bra002682	GO:0031410//cytoplasmic vesicle;GO:0043231//intracellular membrane-bounded organelle	-	-	gi|145359382|ref|NP_200608.3|/1.70863e-63/unknown protein [Arabidopsis thaliana]	3	0.5							3	0.5			2	0.34			3	0.5			6	1.03			2	0.34
Bra002684	-	-	-	gi|297793313|ref|XP_002864541.1|/6.04823e-61/hypothetical protein ARALYDRAFT_358009 [Arabidopsis lyrata subsp. lyrata]	5	0.83	3	0.5	2	0.34	7	1.18	11	1.83	2	0.33					5	0.83	7	1.17	2	0.34			2	0.34	3	0.52
Bra002685	-	-	-	gi|297796707|ref|XP_002866238.1|/1.76037e-11/hypothetical protein ARALYDRAFT_332081 [Arabidopsis lyrata subsp. lyrata]	3	0.5	29	4.82	2	0.34	38	6.41	4	0.66	7	1.16	4	0.67	29	4.87	4	0.67	47	7.84	6	1.03	63	10.86	4	0.69	48	8.24
Bra002686	GO:0031461//cullin-RING ubiquitin ligase complex	GO:0005488//binding	-	gi|18424042|ref|NP_568870.1|/1.18603e-89/SKIP1 (SKP1 INTERACTING PARTNER 1); protein binding [Arabidopsis thaliana]	5	0.83			9	1.52	3	0.51	9	1.49	5	0.83	8	1.34			4	0.67			8	1.38	3	0.52	11	1.89
Bra002692	GO:0031224//intrinsic to membrane	GO:0046914//transition metal ion binding;GO:0003824//catalytic activity	GO:0006631//fatty acid metabolic process	gi|125987635|sp|P0C2F6.1|RNHX1_ARATH/1.63996e-134/RecName: Full=Putative ribonuclease H protein At1g65750	1286	213.68	7	1.16	670	112.97			100	16.61	10	1.66	665	111.76	30	5.04	404	67.43	11	1.84	968	166.93			569	97.71	2	0.34
Bra002699	-	GO:0046872//metal ion binding;GO:0019787//small conjugating protein ligase activity	GO:0010102//lateral root morphogenesis;GO:0009725//response to hormone stimulus;GO:0009693//ethylene biosynthetic process;GO:0016567//protein ubiquitination	gi|297796683|ref|XP_002866226.1|/4.82103e-156/XBAT32 [Arabidopsis lyrata subsp. lyrata]	2	0.33			5	0.84	2	0.34	6	1	3	0.5			4	0.67					10	1.72			4	0.69
Bra002703	-	-	GO:0009628//response to abiotic stimulus	gi|15242850|ref|NP_200579.1|/0/heat shock protein-related [Arabidopsis thaliana]	36	5.98			45	7.59	2	0.34	70	11.62	12	1.99	105	17.65	8	1.34	20	3.34	2	0.33	91	15.69	8	1.38	39	6.7	4	0.69
Bra002709	GO:0044464//cell part	GO:0046914//transition metal ion binding;GO:0001071//nucleic acid binding transcription factor activity	GO:0006351//transcription, DNA-dependent	gi|312281799|dbj|BAJ33765.1|/4.56813e-100/unnamed protein product [Thellungiella halophila]	353	58.65	9	1.5	632	106.56	12	2.02	381	63.27	83	13.78	921	154.79	32	5.38	428	71.44	27	4.51	868	149.68	32	5.52	495	85.01	22	3.78
Bra002710	GO:0043231//intracellular membrane-bounded organelle;GO:0031410//cytoplasmic vesicle;GO:0031090//organelle membrane	GO:0046872//metal ion binding;GO:0016861//intramolecular oxidoreductase activity, interconverting aldoses and ketoses	GO:0005996//monosaccharide metabolic process	gi|312282455|dbj|BAJ34093.1|/2.23594e-133/unnamed protein product [Thellungiella halophila]	126	20.94			760	128.15	4	0.67	315	52.31	13	2.16	397	66.72	3	0.5	271	45.23	10	1.67	232	40.01	4	0.69	898	154.21	14	2.4
Bra002715	-	GO:0016740//transferase activity	GO:0006768//biotin metabolic process	gi|9758320|dbj|BAB08794.1|/8.39533e-88/adenosylmethionine-8-amino-7-oxononanoate aminotransferase-like protein [Arabidopsis thaliana]	2	0.33			3	0.51			2	0.33
Bra002716	-	GO:0005515//protein binding	-	gi|297796669|ref|XP_002866219.1|/1.51809e-143/calmodulin-binding protein [Arabidopsis lyrata subsp. lyrata]	2	0.33			5	0.84	2	0.34	7	1.16	18	2.99					3	0.5	3	0.5					4	0.69
Bra002727	GO:0016020//membrane;GO:0009536//plastid	-	-	gi|297793267|ref|XP_002864518.1|/0/hypothetical protein ARALYDRAFT_495846 [Arabidopsis lyrata subsp. lyrata]	3	0.5			3	0.51			4	0.66			8	1.34			7	1.17			10	1.72			6	1.03
Bra002728	GO:0043231//intracellular membrane-bounded organelle	GO:0003824//catalytic activity	-	gi|18423981|ref|NP_568858.1|/3.44016e-58/GS1; catalytic/ hydrolase [Arabidopsis thaliana]	2	0.33							7	1.16	6	1	2	0.34
Bra002733	GO:0043231//intracellular membrane-bounded organelle;GO:0031224//intrinsic to membrane;GO:0031090//organelle membrane	GO:0046872//metal ion binding;GO:0032559;GO:0015662//ATPase activity, coupled to transmembrane movement of ions, phosphorylative mechanism	GO:0015988//energy coupled proton transport, against electrochemical gradient;GO:0010118//stomatal movement;GO:0009207;GO:0006950//response to stress;GO:0009206;GO:0009725//response to hormone stimulus	gi|15982713|gb|AAL09726.1|/0/AT5g57350/MJB24_16 [Arabidopsis thaliana]	3	0.5	9	1.5	2	0.34	2	0.34	42	6.97	8	1.33			3	0.5	12	2	3	0.5	18	3.1	6	1.03	9	1.55	2	0.34
Bra002736	-	-	-	gi|297793259|ref|XP_002864514.1|/5.00629e-35/hypothetical protein ARALYDRAFT_918907 [Arabidopsis lyrata subsp. lyrata]	8	1.33							5	0.83			12	2.02	4	0.67	17	2.84	4	0.67	12	2.07			6	1.03	4	0.69
Bra002737	-	GO:0005488//binding;GO:0016857//racemase and epimerase activity, acting on carbohydrates and derivatives	GO:0009725//response to hormone stimulus;GO:0019318//hexose metabolic process	gi|15242099|ref|NP_200543.1|/1.52794e-48/aldose 1-epimerase family protein [Arabidopsis thaliana]	65	10.8			29	4.89	2	0.34	176	29.23	4	0.66	70	11.76			43	7.18			110	18.97			122	20.95	3	0.52
Bra002743	-	-	-	gi|297796627|ref|XP_002866198.1|/2.46173e-80/hypothetical protein ARALYDRAFT_495825 [Arabidopsis lyrata subsp. lyrata]	4	0.66	7	1.16	6	1.01	20	3.37	2	0.33	14	2.32	5	0.84	4	0.67			4	0.67	11	1.9	10	1.72	10	1.72	10	1.72
Bra002745	-	-	GO:0006629//lipid metabolic process	gi|297803528|ref|XP_002869648.1|/2.65831e-76/hypothetical protein ARALYDRAFT_329088 [Arabidopsis lyrata subsp. lyrata]	3	0.5	6	1					5	0.83	10	1.66							4	0.67	4	0.69	6	1.03	9	1.55	3	0.52
Bra002746	-	-	-	gi|297793245|ref|XP_002864507.1|/3.68057e-33/hypothetical protein ARALYDRAFT_357944 [Arabidopsis lyrata subsp. lyrata]	29	4.82			39	6.58			33	5.48	6	1	34	5.71			31	5.17			37	6.38			53	9.1	5	0.86
Bra002756	GO:0043231//intracellular membrane-bounded organelle	GO:0016491//oxidoreductase activity;GO:0001071//nucleic acid binding transcription factor activity	GO:0006351//transcription, DNA-dependent	gi|122232377|sp|Q2HIV9.1|BH035_ARATH/1.11917e-78/RecName: Full=Transcription factor bHLH35; AltName: Full=Basic helix-loop-helix protein 35; Short=AtbHLH35; Short=bHLH 35; AltName: Full=Transcription factor EN 41; AltName: Full=bHLH transcription factor bHLH035	4	0.66			7	1.18			6	1			12	2.02			2	0.33			11	1.9			8	1.37
Bra002758	-	-	-	gi|79538220|ref|NP_568849.2|/0/protein binding [Arabidopsis thaliana]	9	1.5			23	3.88			5	0.83			10	1.68			17	2.84			8	1.38			23	3.95
Bra002766	GO:0043231//intracellular membrane-bounded organelle;GO:0043234//protein complex	GO:0019900//kinase binding;GO:0046872//metal ion binding;GO:0004721//phosphoprotein phosphatase activity	GO:0010118//stomatal movement;GO:0009767//photosynthetic electron transport chain;GO:0009738//abscisic acid mediated signaling pathway;GO:0006950//response to stress;GO:0006464//protein modification process	gi|297793221|ref|XP_002864495.1|/2.06131e-101/hypothetical protein ARALYDRAFT_495797 [Arabidopsis lyrata subsp. lyrata]	25	4.15			27	4.55			42	6.97	16	2.66	28	4.71			16	2.67			45	7.76			41	7.04	2	0.34
Bra002767	GO:0009536//plastid	GO:0016701//oxidoreductase activity, acting on single donors with incorporation of molecular oxygen	-	gi|297796591|ref|XP_002866180.1|/1.82021e-68/lactoylglutathione lyase family protein [Arabidopsis lyrata subsp. lyrata]	27	4.49	36	5.98	10	1.69			99	16.44	324	53.8	12	2.02	70	11.76	17	2.84			23	3.97	21	3.62	28	4.81	5	0.86
Bra002769	-	GO:0009975//cyclase activity;GO:0016491//oxidoreductase activity;GO:0016860//intramolecular oxidoreductase activity	GO:0016117//carotenoid biosynthetic process;GO:0006091//generation of precursor metabolites and energy	gi|12746307|gb|AAK07431.1|AF321535_1/2.24673e-161/lycopene epsilon-cyclase [Adonis aestivalis var. palaestina]	189	31.4			78	13.15			106	17.6			164	27.56			92	15.36			197	33.97			52	8.93
Bra002771	GO:0043231//intracellular membrane-bounded organelle;GO:0016020//membrane	GO:0016301//kinase activity	-	gi|121501708|gb|ABM55249.1|/5.84423e-125/casein kinase [Beta vulgaris]	6	1			13	2.19			11	1.83			14	2.35			7	1.17			11	1.9			8	1.37
Bra002777	GO:0043231//intracellular membrane-bounded organelle	GO:0016645//oxidoreductase activity, acting on the CH-NH group of donors;GO:0050662//coenzyme binding;GO:0016641//oxidoreductase activity, acting on the CH-NH2 group of donors, oxygen as acceptor	GO:0009690//cytokinin metabolic process	gi|15241997|ref|NP_200507.1|/2.777e-151/CKX3 (CYTOKININ OXIDASE 3); amine oxidase/ cytokinin dehydrogenase [Arabidopsis thaliana]	2	0.33	3	0.5					5	0.83	4	0.66			15	2.52			2	0.33			13	2.24			3	0.52
Bra002778	GO:0043231//intracellular membrane-bounded organelle;GO:0016020//membrane	-	GO:0006259//DNA metabolic process;GO:0009292//genetic transfer	gi|18423918|ref|NP_568844.1|/9.3162e-62/NAP1;3 (NUCLEOSOME ASSEMBLY PROTEIN 1;3); DNA binding [Arabidopsis thaliana]	146	24.26	4	0.66	126	21.25	9	1.52	75	12.45	27	4.48	108	18.15	2	0.34	107	17.86	8	1.34	45	7.76	6	1.03	117	20.09	18	3.09
Bra002785	-	GO:0046914//transition metal ion binding	-	gi|297796575|ref|XP_002866172.1|/5.49015e-127/hypothetical protein ARALYDRAFT_495780 [Arabidopsis lyrata subsp. lyrata]	3	0.5	18	2.99			11	1.85			5	0.83			2	0.34			4	0.67			7	1.21			10	1.72
Bra002786	-	GO:0004672//protein kinase activity;GO:0032559	GO:0006464//protein modification process	gi|297796573|ref|XP_002866171.1|/0/hypothetical protein ARALYDRAFT_495779 [Arabidopsis lyrata subsp. lyrata]	5	0.83			3	0.51	2	0.34	2	0.33	6	1	4	0.67			2	0.33			4	0.69	2	0.34
Bra002788	-	GO:0005488//binding	GO:0009314//response to radiation;GO:0009845//seed germination;GO:0009757//hexose mediated signaling;GO:0019222//regulation of metabolic process;GO:0009908//flower development;GO:0048511//rhythmic process;GO:0010476//gibberellin mediated signaling pathway;GO:0006351//transcription, DNA-dependent	gi|297796569|ref|XP_002866169.1|/1.50441e-60/hypothetical protein ARALYDRAFT_495776 [Arabidopsis lyrata subsp. lyrata]	17	2.82			2	0.34			15	2.49	7	1.16	15	2.52			9	1.5			7	1.21			10	1.72	2	0.34
Bra002791	-	GO:0004672//protein kinase activity	-	gi|297793187|ref|XP_002864478.1|/0/kinase family protein [Arabidopsis lyrata subsp. lyrata]	103	17.11	4	0.66	61	10.29	53	8.94	42	6.97	4	0.66	82	13.78	4	0.67	103	17.19	10	1.67	49	8.45			40	6.87	5	0.86
Bra002796	GO:0009536//plastid	GO:0046914//transition metal ion binding;GO:0004175//endopeptidase activity	GO:0019538//protein metabolic process	gi|297738709|emb|CBI27954.3|/9.33098e-134/unnamed protein product [Vitis vinifera]	2	0.33	2	0.33			2	0.34	4	0.66	5	0.83			3	0.5			4	0.67			4	0.69			8	1.37
Bra002798	GO:0015934//large ribosomal subunit;GO:0016020//membrane;GO:0030312//external encapsulating structure;GO:0009536//plastid	GO:0005198//structural molecule activity	GO:0010467//gene expression;GO:0022613//ribonucleoprotein complex biogenesis	gi|15241902|ref|NP_200482.1|/3.0778e-32/60S ribosomal protein L31 (RPL31C) [Arabidopsis thaliana]	14	2.33	2	0.33	33	5.56			42	6.97	615	102.12	22	3.7	119	20	12	2	98	16.36	14	2.41	112	19.31	18	3.09	47	8.07
Bra002799	GO:0009536//plastid	GO:0004812//aminoacyl-tRNA ligase activity;GO:0032559	GO:0010038//response to metal ion;GO:0006418//tRNA aminoacylation for protein translation;GO:0003006//developmental process involved in reproduction	gi|297793179|ref|XP_002864474.1|/2.87242e-164/EMB2755 [Arabidopsis lyrata subsp. lyrata]	7	1.16			6	1.01	7	1.18	10	1.66	12	1.99	2	0.34	5	0.84					5	0.86	5	0.86			4	0.69
Bra002801	GO:0043234//protein complex;GO:0044444//cytoplasmic part;GO:0016020//membrane	GO:0008443//phosphofructokinase activity;GO:0032559	GO:0006796//phosphate metabolic process;GO:0006007//glucose catabolic process	gi|297793175|ref|XP_002864472.1|/0/phosphofructokinase family protein [Arabidopsis lyrata subsp. lyrata]	3	0.5			9	1.52			30	4.98	2	0.33	7	1.18			3	0.5			9	1.55			9	1.55
Bra002803	-	GO:0004721//phosphoprotein phosphatase activity	GO:0006796//phosphate metabolic process	gi|297793173|ref|XP_002864471.1|/2.62409e-52/dual specificity protein phosphatase family protein [Arabidopsis lyrata subsp. lyrata]	6	1	2	0.33			8	1.35	7	1.16	3	0.5	6	1.01			2	0.33	9	1.5	3	0.52	8	1.38	15	2.58
Bra002804	GO:0005856//cytoskeleton	-	GO:0007010//cytoskeleton organization	gi|312282801|dbj|BAJ34266.1|/5.94902e-36/unnamed protein product [Thellungiella halophila]	15	2.49	2	0.33	9	1.52	2	0.34	61	10.13	35	5.81	10	1.68			9	1.5			14	2.41	2	0.34	30	5.15
Bra002805	GO:0005618//cell wall;GO:0031225//anchored to membrane;GO:0031410//cytoplasmic vesicle	GO:0043167//ion binding;GO:0008422//beta-glucosidase activity	GO:0044238//primary metabolic process	gi|297793171|ref|XP_002864470.1|/0/glycosyl hydrolase family 17 protein [Arabidopsis lyrata subsp. lyrata]	2	0.33							19	3.16	5	0.83					4	0.67			3	0.52					2	0.34
Bra002806	-	GO:0004712//protein serine/threonine/tyrosine kinase activity;GO:0000166//nucleotide binding	-	gi|15241264|ref|NP_200469.1|/5.35219e-123/MKK6 (MAP KINASE KINASE 6); MAP kinase kinase/ kinase [Arabidopsis thaliana]	25	4.15					2	0.34	14	2.32			15	2.52			22	3.67	3	0.5	19	3.28			12	2.06
Bra002809	GO:0031410//cytoplasmic vesicle	-	-	gi|297793155|ref|XP_002864462.1|/0/hypothetical protein ARALYDRAFT_495743 [Arabidopsis lyrata subsp. lyrata]	10	1.66							4	0.66			6	1.01			4	0.67			5	0.86			5	0.86
Bra002811	-	-	-	gi|88900354|gb|ABD57489.1|/1.52664e-36/At5g56520 [Arabidopsis thaliana]	2	0.33																							4	0.69
Bra002816	GO:0019866//organelle inner membrane;GO:0031224//intrinsic to membrane	-	GO:0046907//intracellular transport	gi|297796531|ref|XP_002866150.1|/2.80471e-161/mitochondrial substrate carrier family protein [Arabidopsis lyrata subsp. lyrata]	5	0.83			7	1.18			11	1.83			6	1.01			2	0.33			6	1.03			2	0.34
Bra002823	-	-	GO:0009743//response to carbohydrate stimulus	gi|297793133|ref|XP_002864451.1|/1.97769e-102/zinc finger family protein [Arabidopsis lyrata subsp. lyrata]	11	1.83			6	1.01	2	0.34	7	1.16	6	1	12	2.02			8	1.34			8	1.38			27	4.64	4	0.69
Bra002826	-	GO:0005488//binding	GO:0009725//response to hormone stimulus;GO:0006605//protein targeting	gi|218201397|gb|EEC83824.1|/1.78688e-82/hypothetical protein OsI_29764 [Oryza sativa Indica Group]	24	3.99			15	2.53			49	8.14	11	1.83	53	8.91	2	0.34	55	9.18	4	0.67	43	7.42	4	0.69	26	4.46
Bra002827	GO:0043234//protein complex	GO:0005488//binding	GO:0070646;GO:0019941//modification-dependent protein catabolic process;GO:0032501//multicellular organismal process;GO:0043623//cellular protein complex assembly;GO:0009639//response to red or far red light	gi|297796501|ref|XP_002866135.1|/6.14704e-106/hypothetical protein ARALYDRAFT_495718 [Arabidopsis lyrata subsp. lyrata]	76	12.63			454	76.55	2	0.34	43	7.14			56	9.41			130	21.7			54	9.31	2	0.34	74	12.71
Bra002828	GO:0043231//intracellular membrane-bounded organelle	-	GO:0006351//transcription, DNA-dependent;GO:0006950//response to stress;GO:0009856//pollination	gi|229558102|gb|ACQ76801.1|/0/WRKY transcription factor 2 [Brassica napus]	48	7.98	6	1	25	4.22			26	4.32	6	1	41	6.89			26	4.34			52	8.97			77	13.22
Bra002835	GO:0012505//endomembrane system;GO:0043231//intracellular membrane-bounded organelle;GO:0044444//cytoplasmic part	GO:0042802//identical protein binding;GO:0046983//protein dimerization activity	-	gi|15241152|ref|NP_200432.1|/1.56283e-69/WIP2 (WPP-domain Interacting Protein 2); protein heterodimerization/ protein homodimerization [Arabidopsis thaliana]	2	0.33							2	0.33	10	1.66	4	0.67	2	0.34
Bra002837	GO:0031461//cullin-RING ubiquitin ligase complex;GO:0031234//extrinsic to internal side of plasma membrane	-	-	gi|9758639|dbj|BAB09301.1|/6.5757e-150/WD-repeat protein-like [Arabidopsis thaliana]	3	0.5	3	0.5	3	0.51			10	1.66	7	1.16	3	0.5	2	0.34	5	0.83			2	0.34			3	0.52	5	0.86
Bra002839	GO:0042995//cell projection;GO:0031224//intrinsic to membrane;GO:0031410//cytoplasmic vesicle	-	-	gi|15241141|ref|NP_200428.1|/8.17887e-43/unknown protein [Arabidopsis thaliana]	114	18.94			126	21.25			260	43.17			174	29.24			53	8.85			316	54.49			182	31.25
Bra002841	-	-	GO:0051234//establishment of localization	gi|9758636|dbj|BAB09298.1|/2.58662e-107/unnamed protein product [Arabidopsis thaliana]	6	1			2	0.34			11	1.83			6	1.01	2	0.34					14	2.41			7	1.2
Bra002842	-	GO:0019787//small conjugating protein ligase activity;GO:0032559	GO:0070646;GO:0019941//modification-dependent protein catabolic process;GO:0032446//protein modification by small protein conjugation	gi|297793105|ref|XP_002864437.1|/3.26014e-44/hypothetical protein ARALYDRAFT_495701 [Arabidopsis lyrata subsp. lyrata]	3	0.5			6	1.01			37	6.14			3	0.5			6	1			15	2.59			9	1.55
Bra002843	GO:0043231//intracellular membrane-bounded organelle	GO:0003676//nucleic acid binding	-	gi|15241136|ref|NP_200425.1|/7.07624e-75/KH domain-containing protein [Arabidopsis thaliana]	2	0.33							4	0.66	5	0.83	3	0.5	2	0.34					2	0.34			2	0.34
Bra002845	-	-	-	gi|297796487|ref|XP_002866128.1|/2.58579e-55/transducin family protein [Arabidopsis lyrata subsp. lyrata]	31	5.15							13	2.16	11	1.83	10	1.68					2	0.33	5	0.86
Bra002849	-	GO:0016773//phosphotransferase activity, alcohol group as acceptor	GO:0019321//pentose metabolic process;GO:0010467//gene expression	gi|302782780|ref|XP_002973163.1|/9.42421e-133/hypothetical protein SELMODRAFT_98990 [Selaginella moellendorffii]	8	1.33			25	4.22			28	4.65	5	0.83	27	4.54			23	3.84			42	7.24			28	4.81
Bra002854	-	GO:0032559;GO:0019206//nucleoside kinase activity	GO:0055086//nucleobase, nucleoside and nucleotide metabolic process;GO:0006796//phosphate metabolic process	gi|297803446|ref|XP_002869607.1|/2.4087e-124/hypothetical protein ARALYDRAFT_329032 [Arabidopsis lyrata subsp. lyrata]	15	2.49	24	3.99	35	5.9			11	1.83	14	2.32	17	2.86	9	1.51	20	3.34			16	2.76	44	7.59	13	2.23	29	4.98
Bra002855	GO:0031224//intrinsic to membrane	GO:0004672//protein kinase activity;GO:0032559	GO:0006464//protein modification process	gi|224589725|gb|ACN59394.1|/0/leucine-rich repeat receptor-like protein kinase [Arabidopsis thaliana]	17	2.82			33	5.56	2	0.34	21	3.49	4	0.66	56	9.41	4	0.67	18	3	3	0.5	30	5.17	3	0.52	22	3.78	3	0.52
Bra002866	GO:0043231//intracellular membrane-bounded organelle	-	GO:0003006//developmental process involved in reproduction	gi|21592839|gb|AAM64789.1|/3.84131e-29/unknown [Arabidopsis thaliana]	6	1			5	0.84			6	1			4	0.67			2	0.33			3	0.52			3	0.52
Bra002867	GO:0043231//intracellular membrane-bounded organelle	GO:0008168//methyltransferase activity	GO:0044237//cellular metabolic process	gi|302754002|ref|XP_002960425.1|/1.20336e-88/hypothetical protein SELMODRAFT_437511 [Selaginella moellendorffii]	2	0.33							21	3.49	2	0.33	2	0.34			16	2.67	2	0.33					5	0.86	2	0.34
Bra002868	GO:0016323//basolateral plasma membrane	GO:0004672//protein kinase activity;GO:0032559	GO:0006464//protein modification process;GO:0009926//auxin polar transport	gi|297796465|ref|XP_002866117.1|/0/hypothetical protein ARALYDRAFT_495673 [Arabidopsis lyrata subsp. lyrata]	14	2.33	11	1.83	12	2.02			32	5.31	35	5.81	19	3.19	63	10.59	27	4.51	76	12.69	30	5.17	69	11.9	10	1.72	23	3.95
Bra002869	-	-	-	gi|15241075|ref|NP_200401.1|/1.51699e-97/sucrase-related [Arabidopsis thaliana]	2	0.33					2	0.34	21	3.49			8	1.34			5	0.83			3	0.52			11	1.89
Bra002870	-	-	-	gi|8843737|dbj|BAA97285.1|/0/myosin heavy chain-like [Arabidopsis thaliana]	11	1.83			31	5.23			19	3.16			14	2.35			13	2.17			27	4.66			14	2.4
Bra002871	-	-	-	gi|2642215|gb|AAB86938.1|/1.61042e-19/NOI protein [Arabidopsis thaliana]	116	19.27			102	17.2			182	30.22			146	24.54			109	18.19			162	27.94			149	25.59
Bra002880	-	-	-	gi|297793043|ref|XP_002864406.1|/5.31956e-53/hypothetical protein ARALYDRAFT_495653 [Arabidopsis lyrata subsp. lyrata]	37	6.15	6	1	114	19.22	12	2.02	148	24.58	13	2.16	106	17.81	3	0.5	32	5.34			96	16.55	8	1.38	71	12.19
Bra002884	-	-	-	gi|30102854|gb|AAP21345.1|/6.13496e-43/At5g55640 [Arabidopsis thaliana]	2	0.33	40	6.65			12	2.02	5	0.83	23	3.82	6	1.01	48	8.07	10	1.67	56	9.35	4	0.69	78	13.45	6	1.03	41	7.04
Bra002889	GO:0043231//intracellular membrane-bounded organelle	-	-	gi|226509872|ref|NP_001142574.1|/6.75806e-106/hypothetical protein LOC100274835 [Zea mays]	52	8.64	2	0.33	62	10.45	7	1.18	69	11.46	15	2.49	29	4.87	5	0.84	14	2.34	6	1	51	8.79	3	0.52	73	12.54	9	1.55
Bra002892	-	-	-	gi|297796439|ref|XP_002866104.1|/6.46461e-42/hypothetical protein ARALYDRAFT_331885 [Arabidopsis lyrata subsp. lyrata]	2	0.33	296	49.18			41	6.91	5	0.83	277	46	2	0.34	186	31.26	2	0.33	157	26.21	6	1.03	384	66.22	4	0.69	571	98.06
Bra002899	GO:0009536//plastid	-	-	gi|30696612|ref|NP_200364.2|/4.57464e-175/C2 domain-containing protein [Arabidopsis thaliana]	26	4.32			45	7.59	8	1.35	71	11.79			41	6.89			17	2.84	5	0.83	38	6.55	3	0.52	44	7.56	4	0.69
Bra002900	GO:0019866//organelle inner membrane;GO:0009526//plastid envelope;GO:0031224//intrinsic to membrane	GO:0008320//protein transmembrane transporter activity	GO:0006810//transport	gi|297796429|ref|XP_002866099.1|/2.62667e-37/protein translocase [Arabidopsis lyrata subsp. lyrata]	2	0.33							12	1.99	23	3.82	4	0.67	4	0.67	6	1					2	0.34	7	1.2	3	0.52
Bra002904	GO:0031225//anchored to membrane	GO:0008081//phosphoric diester hydrolase activity;GO:0016301//kinase activity	GO:0010383;GO:0009913//epidermal cell differentiation;GO:0044237//cellular metabolic process;GO:0000904//cell morphogenesis involved in differentiation	gi|297793021|ref|XP_002864395.1|/4.67585e-152/glycerophosphoryl diester phosphodiesterase family protein [Arabidopsis lyrata subsp. lyrata]	8	1.33			15	2.53			16	2.66	4	0.66	8	1.34			6	1			23	3.97			13	2.23
Bra002906	-	GO:0005488//binding	-	gi|9758178|dbj|BAB08563.1|/3.75167e-35/unnamed protein product [Arabidopsis thaliana]	4	0.66																			2	0.34
Bra002914	-	GO:0008289//lipid binding	-	gi|297793017|ref|XP_002864393.1|/7.7799e-25/protease inhibitor/seed storage/lipid transfer protein family protein [Arabidopsis lyrata subsp. lyrata]	11	1.83			5	0.84			11	1.83			9	1.51			13	2.17			3	0.52
Bra002918	GO:0032991//macromolecular complex;GO:0015630//microtubule cytoskeleton;GO:0009532//plastid stroma;GO:0009534//chloroplast thylakoid	GO:0017111//nucleoside-triphosphatase activity;GO:0032561;GO:0005515//protein binding	GO:0009416//response to light stimulus;GO:0048285;GO:0043623//cellular protein complex assembly;GO:0009658//chloroplast organization;GO:0009207;GO:0007017//microtubule-based process	gi|297796399|ref|XP_002866084.1|/6.48288e-160/ftsz1-1 [Arabidopsis lyrata subsp. lyrata]	5	0.83			4	0.67	43	7.25	38	6.31							2	0.33			12	2.07			8	1.37
Bra002922	GO:0055028//cortical microtubule	GO:0015631//tubulin binding	GO:0022403;GO:0030865//cortical cytoskeleton organization;GO:0031112	gi|297793001|ref|XP_002864385.1|/0/atmap65-1 [Arabidopsis lyrata subsp. lyrata]	50	8.31			107	18.04			83	13.78	7	1.16	91	15.29			41	6.84	2	0.33	21	3.62	2	0.34	58	9.96
Bra002924	-	-	-	gi|297796395|ref|XP_002866082.1|/1.48345e-47/hypothetical protein ARALYDRAFT_331859 [Arabidopsis lyrata subsp. lyrata]	4	0.66							4	0.66			3	0.5							4	0.69			7	1.2
Bra002926	-	GO:0017111//nucleoside-triphosphatase activity;GO:0000166//nucleotide binding	GO:0006605//protein targeting;GO:0051169//nuclear transport	gi|20149262|gb|AAM12880.1|AF495716_1/1.29703e-47/GTP-binding protein [Helianthus annuus]	146	24.26			214	36.08			162	26.9	5	0.83	108	18.15			155	25.87			43	7.42	4	0.69	232	39.84
Bra002927	GO:0044464//cell part	GO:0043167//ion binding;GO:0008422//beta-glucosidase activity	GO:0044238//primary metabolic process	gi|297792991|ref|XP_002864380.1|/0/glycosyl hydrolase family 17 protein [Arabidopsis lyrata subsp. lyrata]	2	0.33			19	3.2			23	3.82			9	1.51			2	0.33			9	1.55			3	0.52
Bra002928	GO:0043231//intracellular membrane-bounded organelle	GO:0005488//binding;GO:0016818//hydrolase activity, acting on acid anhydrides, in phosphorus-containing anhydrides	GO:0032446//protein modification by small protein conjugation;GO:0009408//response to heat;GO:0043392//negative regulation of DNA binding	gi|297796389|ref|XP_002866079.1|/3.93798e-30/hypothetical protein ARALYDRAFT_918658 [Arabidopsis lyrata subsp. lyrata]	17	2.82	154	25.59	5	0.84	242	40.8	34	5.65	155	25.74	12	2.02	165	27.73	13	2.17	212	35.39	18	3.1	217	37.42	22	3.78	180	30.91
Bra002931	GO:0030529//ribonucleoprotein complex	GO:0005198//structural molecule activity	GO:0010467//gene expression	gi|116830209|gb|ABK28062.1|/5.72692e-33/unknown [Arabidopsis thaliana]	22	3.66			92	15.51			58	9.63			63	10.59			32	5.34	2	0.33	40	6.9			16	2.75
Bra002934	GO:0005840//ribosome;GO:0043231//intracellular membrane-bounded organelle	GO:0016747//transferase activity, transferring acyl groups other than amino-acyl groups;GO:0046914//transition metal ion binding	GO:0006950//response to stress	gi|297792977|ref|XP_002864373.1|/6.46841e-98/2-oxoglutarate dehydrogenase E2 subunit [Arabidopsis lyrata subsp. lyrata]	66	10.97			74	12.48			189	31.38			88	14.79			69	11.52			95	16.38			73	12.54
Bra002935	-	-	-	gi|62320027|dbj|BAD94166.1|/1.65242e-57/hypothetical protein [Arabidopsis thaliana]	20	3.32			10	1.69	3	0.51	18	2.99	7	1.16	36	6.05	4	0.67	17	2.84			11	1.9	3	0.52	24	4.12	2	0.34
Bra002940	GO:0031224//intrinsic to membrane	-	-	gi|15240435|ref|NP_200309.1|/3.32052e-44/integral membrane family protein [Arabidopsis thaliana]	16	2.66	2	0.33	10	1.69	9	1.52	18	2.99	2	0.33	18	3.03	4	0.67	20	3.34	3	0.5	12	2.07	3	0.52	10	1.72	9	1.55
Bra002942	GO:0044464//cell part	GO:0046872//metal ion binding;GO:0016831//carboxy-lyase activity;GO:0019842//vitamin binding	GO:0006950//response to stress	gi|297796369|ref|XP_002866069.1|/0/pyruvate decarboxylase-2 [Arabidopsis lyrata subsp. lyrata]	7	1.16	22	3.66			3	0.51	12	1.99	17	2.82	3	0.5	20	3.36	2	0.33	9	1.5			9	1.55			13	2.23
Bra002944	-	GO:0008135//translation factor activity, nucleic acid binding	GO:0006412//translation	gi|312282923|dbj|BAJ34327.1|/1.52633e-53/unnamed protein product [Thellungiella halophila]	2	0.33	627	104.18	35	5.9	1354	228.3	4	0.66	988	164.06	7	1.18	630	105.88	22	3.67	618	103.15	13	2.24	1326	228.66	21	3.61	712	122.27
Bra002945	-	-	-	gi|297796363|ref|XP_002866066.1|/6.77264e-87/AT hook motif-containing protein [Arabidopsis lyrata subsp. lyrata]	2	0.33	8	1.33					5	0.83	71	11.79			39	6.55			5	0.83			14	2.41			70	12.02
Bra002947	-	GO:0005488//binding	-	gi|297799290|ref|XP_002867529.1|/4.17662e-80/hypothetical protein ARALYDRAFT_913848 [Arabidopsis lyrata subsp. lyrata]	4	0.66	7	1.16					24	3.99	11	1.83	2	0.34	3	0.5	14	2.34			2	0.34			11	1.89	3	0.52
Bra002948	GO:0031410//cytoplasmic vesicle;GO:0043231//intracellular membrane-bounded organelle	-	-	gi|15239765|ref|NP_200298.1|/1.55455e-124/unknown protein [Arabidopsis thaliana]	2	0.33							12	1.99							2	0.33			2	0.34
Bra002949	GO:0044464//cell part	-	GO:0051234//establishment of localization	gi|22327842|ref|NP_200297.2|/4.46124e-174/integral membrane transporter family protein [Arabidopsis thaliana]	9	1.5	39	6.48	14	2.36	121	20.4	11	1.83	5	0.83	4	0.67	19	3.19	8	1.34	29	4.84	13	2.24	24	4.14	11	1.89	9	1.55
Bra002950	GO:0031410//cytoplasmic vesicle	-	-	gi|297792949|ref|XP_002864359.1|/6.71862e-45/pollen ole e 1 allergen and extensin family protein [Arabidopsis lyrata subsp. lyrata]	20	3.32			14	2.36			47	7.8	11	1.83	17	2.86	4	0.67	23	3.84			25	4.31			27	4.64	2	0.34
Bra002954	GO:0009532//plastid stroma	GO:0048037//cofactor binding;GO:0016836//hydro-lyase activity	GO:0009683;GO:0006568//tryptophan metabolic process;GO:0008652//cellular amino acid biosynthetic process;GO:0006950//response to stress	gi|225444361|ref|XP_002264829.1|/1.56233e-126/PREDICTED: hypothetical protein [Vitis vinifera]	4	0.66	7	1.16			3	0.51	14	2.32	254	42.18	2	0.34	25	4.2	3	0.5	33	5.51			52	8.97	3	0.52	8	1.37
Bra002957	GO:0009532//plastid stroma;GO:0009941//chloroplast envelope	GO:0046914//transition metal ion binding;GO:0042802//identical protein binding	GO:0006772//thiamine metabolic process;GO:0033554//cellular response to stress;GO:0018130	gi|297792939|ref|XP_002864354.1|/6.70869e-106/hypothetical protein ARALYDRAFT_918614 [Arabidopsis lyrata subsp. lyrata]	130	21.6	44	7.31	94	15.85	6	1.01	2184	362.66	116	19.26	355	59.66	11	1.85	94	15.69	4	0.67	242	41.73	16	2.76	342	58.73	14	2.4
Bra002960	-	-	-	gi|297796343|ref|XP_002866056.1|/0/hypothetical protein ARALYDRAFT_495551 [Arabidopsis lyrata subsp. lyrata]	2	0.33			5	0.84	21	3.54	15	2.49			6	1.01	2	0.34					9	1.55	3	0.52	4	0.69
Bra002962	-	GO:0016746//transferase activity, transferring acyl groups	GO:0009696//salicylic acid metabolic process	gi|15240227|ref|NP_201516.1|/7.30428e-170/transferase family protein [Arabidopsis thaliana]	3	0.5							5	0.83
Bra002964	GO:0043231//intracellular membrane-bounded organelle	-	-	gi|312281893|dbj|BAJ33812.1|/3.5296e-52/unnamed protein product [Thellungiella halophila]	6	1			16	2.7			32	5.31	2	0.33	17	2.86			7	1.17			21	3.62			17	2.92
Bra002965	GO:0043231//intracellular membrane-bounded organelle;GO:0044444//cytoplasmic part;GO:0005871//kinesin complex	GO:0003777//microtubule motor activity;GO:0000166//nucleotide binding;GO:0015631//tubulin binding	GO:0009207;GO:0007053//spindle assembly involved in male meiosis	gi|18423656|ref|NP_568811.1|/0/ATK3 (ARABIDOPSIS THALIANA KINESIN 3); ATPase/ microtubule binding / microtubule motor [Arabidopsis thaliana]	2	0.33			2	0.34			10	1.66			5	0.84			2	0.33			5	0.86			4	0.69
Bra002969	GO:0030312//external encapsulating structure;GO:0031410//cytoplasmic vesicle	GO:0008092//cytoskeletal protein binding	GO:0008154//actin polymerization or depolymerization;GO:0003006//developmental process involved in reproduction	gi|297796339|ref|XP_002866054.1|/0/hypothetical protein ARALYDRAFT_495546 [Arabidopsis lyrata subsp. lyrata]	2	0.33	10	1.66			11	1.85			20	3.32			19	3.19			14	2.34			11	1.9			15	2.58
Bra002973	GO:0009532//plastid stroma;GO:0030529//ribonucleoprotein complex	GO:0003723//RNA binding;GO:0005198//structural molecule activity	GO:0010467//gene expression	gi|297792927|ref|XP_002864348.1|/1.14247e-71/50S ribosomal protein L24, chloroplast [Arabidopsis lyrata subsp. lyrata]	263	43.7			584	98.47			1061	176.18	18	2.99	575	96.64	6	1.01	184	30.71			414	71.39			569	97.71	3	0.52
Bra002974	-	GO:0004672//protein kinase activity;GO:0032559	GO:0006464//protein modification process	gi|30696480|ref|NP_568809.2|/1.37309e-77/protein kinase family protein [Arabidopsis thaliana]	24	3.99			9	1.52			27	4.48	3	0.5	40	6.72			20	3.34			24	4.14	2	0.34	25	4.29	2	0.34
Bra002975	-	-	-	gi|22327834|ref|NP_680435.1|/2.28955e-23/unknown protein [Arabidopsis thaliana]	142	23.59	12	1.99	78	13.15	16	2.7	157	26.07	27	4.48	62	10.42	65	10.92	49	8.18	58	9.68	129	22.25	17	2.93	46	7.9	41	7.04
Bra002978	GO:0005576//extracellular region;GO:0009536//plastid	GO:0016798//hydrolase activity, acting on glycosyl bonds	-	gi|42568534|ref|NP_200268.3|/3.33355e-179/BGLU41 (BETA GLUCOSIDASE 41); catalytic/ cation binding / hydrolase, hydrolyzing O-glycosyl compounds [Arabidopsis thaliana]	4	0.66	10	1.66	4	0.67	4	0.67	10	1.66	12	1.99	3	0.5	17	2.86			3	0.5	3	0.52	22	3.79	2	0.34	13	2.23
Bra002979	-	-	-	gi|16648816|gb|AAL25598.1|/4.33695e-48/AT5g54540/MRB17_4 [Arabidopsis thaliana]	331	55	11	1.83	729	122.92			934	155.09	83	13.78	499	83.86	9	1.51	801	133.7	35	5.84	625	107.78	11	1.9	1182	202.98	24	4.12
Bra002980	-	-	-	gi|297792907|ref|XP_002864338.1|/1.39864e-46/hypothetical protein ARALYDRAFT_495533 [Arabidopsis lyrata subsp. lyrata]	4	0.66							2	0.33
Bra002983	GO:0015935//small ribosomal subunit;GO:0016020//membrane;GO:0031981//nuclear lumen	GO:0005198//structural molecule activity	GO:0010467//gene expression	gi|297845338|ref|XP_002890550.1|/1.75972e-57/armadillo/beta-catenin repeat family protein [Arabidopsis lyrata subsp. lyrata]	26	4.32			71	11.97			86	14.28			37	6.22			33	5.51			23	3.97			44	7.56
Bra002984	GO:0043231//intracellular membrane-bounded organelle;GO:0044444//cytoplasmic part	GO:0046914//transition metal ion binding	GO:0009725//response to hormone stimulus;GO:0009628//response to abiotic stimulus;GO:0044267//cellular protein metabolic process	gi|297792903|ref|XP_002864336.1|/4.09831e-50/pinoid-binding protein 1 [Arabidopsis lyrata subsp. lyrata]	4	0.66	3	0.5	82	13.83	4	0.67	50	8.3	2	0.33	175	29.41	7	1.18	16	2.67			39	6.73			13	2.23
Bra002991	-	-	-	gi|297796315|ref|XP_002866042.1|/3.18441e-180/hypothetical protein ARALYDRAFT_331786 [Arabidopsis lyrata subsp. lyrata]	2	0.33	8	1.33	25	4.22	18	3.04	5	0.83	4	0.66	5	0.84	10	1.68	22	3.67	2	0.33	2	0.34	14	2.41	3	0.52	7	1.2
Bra002992	-	GO:0008252//nucleotidase activity;GO:0004437//inositol or phosphatidylinositol phosphatase activity	GO:0044237//cellular metabolic process	gi|2736075|gb|AAB94051.1|/6.21344e-146/PAP-specific phosphatase [Arabidopsis thaliana]	37	6.15	4	0.66	51	8.6	2	0.34	32	5.31	7	1.16	38	6.39			18	3	2	0.33	30	5.17			65	11.16	10	1.72
Bra002995	GO:0044431//Golgi apparatus part	-	GO:0032850;GO:0003006//developmental process involved in reproduction	gi|21618169|gb|AAM67219.1|/8.44164e-42/ARF GAP-like zinc finger-containing protein ZIGA3 [Arabidopsis thaliana]	4	0.66	7	1.16	44	7.42			29	4.82	2	0.33	14	2.35	2	0.34	112	18.69	4	0.67	12	2.07	6	1.03	25	4.29	13	2.23
Bra002998	GO:0044444//cytoplasmic part;GO:0016020//membrane	GO:0000166//nucleotide binding	GO:0030029//actin filament-based process	gi|297796303|ref|XP_002866036.1|/0/predicted protein [Arabidopsis lyrata subsp. lyrata]	26	4.32			4	0.67			12	1.99			11	1.85			24	4.01			13	2.24	3	0.52	19	3.26
Bra002999	GO:0009521;GO:0031224//intrinsic to membrane;GO:0009534//chloroplast thylakoid	GO:0046906//tetrapyrrole binding;GO:0043169//cation binding	GO:0006464//protein modification process;GO:0006091//generation of precursor metabolites and energy	gi|312281753|dbj|BAJ33742.1|/2.03352e-141/unnamed protein product [Thellungiella halophila]	11592	1926.14	132	21.93	16871	2844.68	15	2.53	45009	7473.88	122	20.26	31024	5214.01	64	10.76	10936	1825.34	52	8.68	13224	2280.42	179	30.87	13450	2309.76	49	8.41
Bra003000	-	GO:0004518//nuclease activity	GO:0006281//DNA repair	gi|225461311|ref|XP_002281726.1|/3.26093e-81/PREDICTED: similar to MRE11 (MEIOTIC RECOMBINATION 11); protein serine/threonine phosphatase [Vitis vinifera]	23	3.82			44	7.42	6	1.01	34	5.65	2	0.33	14	2.35			7	1.17	2	0.33	22	3.79			44	7.56
Bra003001	GO:0043231//intracellular membrane-bounded organelle	GO:0015075//ion transmembrane transporter activity;GO:0005515//protein binding;GO:0000166//nucleotide binding	GO:0033554//cellular response to stress;GO:0006811//ion transport	gi|312282057|dbj|BAJ33894.1|/1.85723e-125/unnamed protein product [Thellungiella halophila]	5	0.83	14	2.33			2	0.34	48	7.97	23	3.82			16	2.69	3	0.5	4	0.67	16	2.76	14	2.41	13	2.23	12	2.06
Bra003003	-	-	-	gi|15239575|ref|NP_200231.1|/3.0555e-170/WD-40 repeat family protein [Arabidopsis thaliana]	2	0.33	10	1.66	5	0.84	24	4.05	5	0.83	10	1.66			22	3.7	3	0.5	20	3.34	4	0.69	23	3.97	3	0.52	15	2.58
Bra003005	-	-	-	gi|15239573|ref|NP_200229.1|/0/PTAC15 (PLASTID TRANSCRIPTIONALLY ACTIVE15) [Arabidopsis thaliana]	35	5.82			16	2.7			71	11.79	16	2.66	40	6.72			2	0.33			40	6.9	3	0.52	51	8.76
Bra003006	-	-	-	gi|18033654|gb|AAL57201.1|AF355597_1/1.9993e-87/putative nodule membrane protein [Medicago sativa]	13	2.16	129	21.43	13	2.19	93	15.68	207	34.37	184	30.55	4	0.67	59	9.92	9	1.5	35	5.84	63	10.86	169	29.14	25	4.29	118	20.26
Bra003007	GO:0043231//intracellular membrane-bounded organelle;GO:0044444//cytoplasmic part;GO:0016020//membrane	GO:0008757//S-adenosylmethionine-dependent methyltransferase activity;GO:0005515//protein binding;GO:0008171//O-methyltransferase activity	GO:0051553;GO:0006730//one-carbon metabolic process	gi|312283309|dbj|BAJ34520.1|/1.09741e-116/unnamed protein product [Thellungiella halophila]	8	1.33							33	5.48	2	0.33	5	0.84							2	0.34
Bra003011	-	-	-	gi|297800842|ref|XP_002868305.1|/0/binding protein [Arabidopsis lyrata subsp. lyrata]	2	0.33	27	4.49			108	18.21			44	7.31			56	9.41			63	10.52	2	0.34	43	7.42			96	16.49
Bra003013	-	-	-	gi|30682881|ref|NP_193188.2|/2.24711e-60/DNA-directed RNA polymerase II-related [Arabidopsis thaliana]	7	1.16			25	4.22			12	1.99			10	1.68			2	0.33			2	0.34			36	6.18	2	0.34
Bra003014	-	-	-	gi|224118484|ref|XP_002317830.1|/2.03669e-140/predicted protein [Populus trichocarpa]	5	0.83	11	1.83					2	0.33	9	1.49			4	0.67					2	0.34	8	1.38			2	0.34
Bra003026	GO:0031224//intrinsic to membrane;GO:0009536//plastid	GO:0004672//protein kinase activity;GO:0004872//receptor activity;GO:0032559	GO:0007167//enzyme linked receptor protein signaling pathway;GO:0006950//response to stress;GO:0006464//protein modification process	gi|297792807|ref|XP_002864288.1|/0/hypothetical protein ARALYDRAFT_495467 [Arabidopsis lyrata subsp. lyrata]	5	0.83									2	0.33	5	0.84			3	0.5			3	0.52			3	0.52
Bra003028	GO:0009536//plastid	-	GO:0003006//developmental process involved in reproduction	gi|10177248|dbj|BAB10716.1|/2.17323e-89/unnamed protein product [Arabidopsis thaliana]	124	20.6	6	1	111	18.72	5	0.84	161	26.73	29	4.82	124	20.84	6	1.01	84	14.02	8	1.34	189	32.59	7	1.21	253	43.45	6	1.03
Bra003029	GO:0009532//plastid stroma	GO:0043169//cation binding;GO:0016791//phosphatase activity;GO:0016836//hydro-lyase activity	GO:0043102;GO:0071265	gi|42573670|ref|NP_974931.1|/1.58643e-164/haloacid dehalogenase-like hydrolase family protein [Arabidopsis thaliana]	4	0.66	112	18.61	7	1.18	2	0.34	38	6.31	232	38.52	9	1.51	110	18.49	8	1.34	78	13.02	8	1.38	182	31.39	10	1.72	179	30.74
Bra003030	-	GO:0030246//carbohydrate binding;GO:0004672//protein kinase activity;GO:0032559	GO:0006464//protein modification process;GO:0008037//cell recognition	gi|297843964|ref|XP_002889863.1|/0/S-locus lectin protein kinase family protein [Arabidopsis lyrata subsp. lyrata]	2	0.33			4	0.67	3	0.51							2	0.34
Bra003032	-	-	-	gi|15238851|ref|NP_200194.1|/5.3206e-101/VQ motif-containing protein [Arabidopsis thaliana]	3	0.5			3	0.51			5	0.83			2	0.34			2	0.33	2	0.33	4	0.69			4	0.69
Bra003037	GO:0016020//membrane;GO:0031410//cytoplasmic vesicle	-	GO:0006950//response to stress;GO:0009987//cellular process	gi|312282211|dbj|BAJ33971.1|/5.89987e-69/unnamed protein product [Thellungiella halophila]	2	0.33			5	0.84			17	2.82			24	4.03			2	0.33			17	2.93
Bra003039	-	-	-	gi|297796207|ref|XP_002865988.1|/1.6813e-90/harpin-induced family protein [Arabidopsis lyrata subsp. lyrata]	16	2.66	48	7.98			28	4.72	17	2.82	20	3.32	12	2.02	32	5.38	3	0.5	13	2.17	36	6.21	44	7.59	15	2.58	31	5.32
Bra003041	GO:0043231//intracellular membrane-bounded organelle	GO:0005488//binding	-	gi|240256421|ref|NP_568714.4|/4.25191e-77/ATP binding / ATPase/ nucleoside-triphosphatase/ nucleotide binding / protein binding [Arabidopsis thaliana]	6	1			22	3.71			47	7.8	11	1.83	5	0.84			8	1.34	2	0.33	14	2.41			21	3.61
Bra003044	-	-	GO:0009725//response to hormone stimulus	gi|297792735|ref|XP_002864252.1|/4.41382e-34/auxin-responsive family protein [Arabidopsis lyrata subsp. lyrata]	91	15.12	4	0.66	18	3.04			53	8.8			47	7.9			28	4.67			61	10.52			95	16.31	3	0.52
Bra003045	GO:0009536//plastid	GO:0033764	GO:0008152//metabolic process	gi|30696358|ref|NP_200170.2|/3.26706e-171/aldo/keto reductase family protein [Arabidopsis thaliana]	18	2.99	68	11.3	8	1.35	48	8.09	49	8.14	97	16.11	3	0.5	75	12.6	13	2.17	39	6.51	20	3.45	41	7.07	13	2.23	50	8.59
Bra003046	GO:0005622//intracellular	-	-	gi|297796189|ref|XP_002865979.1|/0/hypothetical protein ARALYDRAFT_495433 [Arabidopsis lyrata subsp. lyrata]	6	1	17	2.82	9	1.52	15	2.53	17	2.82	22	3.65	10	1.68	47	7.9	6	1	13	2.17	6	1.03	23	3.97	4	0.69	29	4.98
Bra003047	GO:0016020//membrane	GO:0015197//peptide transporter activity;GO:0015603	GO:0022414//reproductive process;GO:0009791//post-embryonic development;GO:0051707//response to other organism;GO:0000041//transition metal ion transport;GO:0010038//response to metal ion	gi|312282711|dbj|BAJ34221.1|/0/unnamed protein product [Thellungiella halophila]	23	3.82			22	3.71			93	15.44	16	2.66	15	2.52			17	2.84	2	0.33	47	8.1			161	27.65	6	1.03
Bra003048	GO:0031410//cytoplasmic vesicle	GO:0004175//endopeptidase activity;GO:0042623//ATPase activity, coupled;GO:0032559	GO:0019538//protein metabolic process	gi|145344785|ref|XP_001416905.1|/8.58791e-90/predicted protein [Ostreococcus lucimarinus CCE9901]	2	0.33	10	1.66							35	5.81			19	3.19			24	4.01			22	3.79			27	4.64
Bra003049	GO:0012505//endomembrane system;GO:0005770//late endosome;GO:0042598//vesicular fraction	-	GO:0007041//lysosomal transport;GO:0016197//endosome transport;GO:0015031//protein transport	gi|15238773|ref|NP_200165.1|/2.60979e-62/VPS26A (VACUOLAR PROTEIN SORTING 26A) [Arabidopsis thaliana]	2	0.33	29	4.82	2	0.34	111	18.72	5	0.83	81	13.45			38	6.39	6	1	38	6.34			49	8.45	2	0.34	59	10.13
Bra003053	GO:0009532//plastid stroma;GO:0044436;GO:0009534//chloroplast thylakoid	GO:0005488//binding	-	gi|30696344|ref|NP_851183.1|/6.88288e-47/thylakoid lumenal 17.4 kDa protein, chloroplast [Arabidopsis thaliana]	34	5.65	234	38.88	38	6.41	252	42.49	66	10.96	756	125.54	58	9.75	496	83.36	17	2.84	87	14.52	40	6.9	350	60.36	26	4.46	218	37.44
Bra003055	GO:0043231//intracellular membrane-bounded organelle	GO:0016772//transferase activity, transferring phosphorus-containing groups	-	gi|312281573|dbj|BAJ33652.1|/0/unnamed protein product [Thellungiella halophila]	33	5.48			180	30.35	12	2.02	80	13.28	19	3.16	40	6.72	8	1.34	42	7.01	3	0.5	47	8.1	12	2.07	291	49.97	40	6.87
Bra003057	-	-	-	gi|18423511|ref|NP_568793.1|/4.23677e-89/unknown protein [Arabidopsis thaliana]	29	4.82			3	0.51			76	12.62	12	1.99	27	4.54			14	2.34			38	6.55	6	1.03	37	6.35
Bra003058	-	-	-	gi|89257599|gb|ABD65088.1|/1.63312e-16/hypothetical protein 27.t00109 [Brassica oleracea]	3	0.5	24	3.99	2	0.34	5	0.84	2	0.33	4	0.66					2	0.33	15	2.5	3	0.52	21	3.62
Bra003062	GO:0005618//cell wall	GO:0030234//enzyme regulator activity;GO:0004091//carboxylesterase activity	GO:0071555	gi|297796173|ref|XP_002865971.1|/0/pectinesterase family protein [Arabidopsis lyrata subsp. lyrata]	4	0.66							11	1.83											4	0.69	4	0.69
Bra003063	GO:0044429//mitochondrial part	GO:0005488//binding;GO:0017111//nucleoside-triphosphatase activity	-	gi|18423503|ref|NP_568792.1|/2.22616e-71/CLPX; ATP binding / ATPase/ nucleoside-triphosphatase/ nucleotide binding / protein binding [Arabidopsis thaliana]	208	34.56			369	62.22			453	75.22	3	0.5	209	35.13			132	22.03			347	59.84			429	73.67
Bra003065	-	-	-	gi|297792703|ref|XP_002864236.1|/6.32839e-37/hypothetical protein ARALYDRAFT_918411 [Arabidopsis lyrata subsp. lyrata]	12	1.99							12	1.99			16	2.69			15	2.5			8	1.38			13	2.23
Bra003066	GO:0043231//intracellular membrane-bounded organelle;GO:0016020//membrane	GO:0019899//enzyme binding;GO:0019787//small conjugating protein ligase activity;GO:0032559	GO:0019941//modification-dependent protein catabolic process;GO:0032446//protein modification by small protein conjugation	gi|30693868|ref|NP_851116.1|/9.15319e-38/UBC8 (UBIQUITIN CONJUGATING ENZYME 8); protein binding / ubiquitin-protein ligase [Arabidopsis thaliana]	152	25.26			55	9.27			602	99.96			141	23.7			199	33.22			142	24.49			150	25.76
Bra003069	GO:0009527//plastid outer membrane	-	GO:0009658//chloroplast organization	gi|297792695|ref|XP_002864232.1|/2.79347e-57/hypothetical protein ARALYDRAFT_495401 [Arabidopsis lyrata subsp. lyrata]	13	2.16							22	3.65			6	1.01							5	0.86			18	3.09
Bra003071	-	-	-	gi|297792693|ref|XP_002864231.1|/8.14304e-06/AGP22/ATAGP22 [Arabidopsis lyrata subsp. lyrata]	3	0.5			14	2.36			4	0.66			16	2.69			8	1.34			7	1.21
Bra003076	GO:0043231//intracellular membrane-bounded organelle;GO:0030529//ribonucleoprotein complex	GO:0003676//nucleic acid binding	GO:0006412//translation;GO:0009856//pollination;GO:0010468//regulation of gene expression	gi|297796143|ref|XP_002865956.1|/3.03425e-46/hypothetical protein ARALYDRAFT_495390 [Arabidopsis lyrata subsp. lyrata]	9	1.5	66	10.97	5	0.84	39	6.58	9	1.49	21	3.49	2	0.34	59	9.92	6	1	26	4.34	9	1.55	44	7.59	3	0.52	80	13.74
Bra003079	-	-	GO:0044267//cellular protein metabolic process	gi|9757996|dbj|BAB08418.1|/0/DnaJ protein-like [Arabidopsis thaliana]	23	3.82			25	4.22			41	6.81	15	2.49	22	3.7			18	3			29	5	2	0.34	16	2.75
Bra003082	GO:0044424//intracellular part	GO:0005488//binding;GO:0016765//transferase activity, transferring alkyl or aryl (other than methyl) groups	GO:0006596//polyamine biosynthetic process	gi|226441629|gb|ACO57441.1|/3.09771e-65/spermidine synthase I [Elaeis oleifera]	23	3.82			8	1.35			18	2.99	2	0.33	19	3.19			8	1.34			32	5.52			31	5.32	2	0.34
Bra003083	-	GO:0046872//metal ion binding	-	gi|297792675|ref|XP_002864222.1|/4.14074e-89/hypothetical protein ARALYDRAFT_495378 [Arabidopsis lyrata subsp. lyrata]	3	0.5							9	1.49							2	0.33
Bra003084	GO:0043231//intracellular membrane-bounded organelle;GO:0030529//ribonucleoprotein complex	GO:0005198//structural molecule activity	GO:0010467//gene expression	gi|297792663|ref|XP_002864216.1|/1.29845e-41/ribosomal protein L9 family protein [Arabidopsis lyrata subsp. lyrata]	3	0.5							8	1.33			7	1.18			3	0.5	3	0.5	8	1.38	2	0.34			4	0.69
Bra003089	-	-	-	gi|297792659|ref|XP_002864214.1|/1.80361e-68/predicted protein [Arabidopsis lyrata subsp. lyrata]	9	1.5			8	1.35			2	0.33			2	0.34			14	2.34			7	1.21			9	1.55
Bra003091	-	-	GO:0006950//response to stress;GO:0007165//signal transduction	gi|297826027|ref|XP_002880896.1|/4.93772e-83/hypothetical protein ARALYDRAFT_901608 [Arabidopsis lyrata subsp. lyrata]	8	1.33			3	0.51			5	0.83			3	0.5	2	0.34	4	0.67			3	0.52	2	0.34	7	1.2	2	0.34
Bra003094	-	-	-	gi|297796115|ref|XP_002865942.1|/0/hypothetical protein ARALYDRAFT_331653 [Arabidopsis lyrata subsp. lyrata]	2	0.33	2	0.33	4	0.67	7	1.18	23	3.82	4	0.66			6	1.01			16	2.67			6	1.03	4	0.69	3	0.52
Bra003095	GO:0009532//plastid stroma	GO:0046872//metal ion binding;GO:0016301//kinase activity	GO:0006007//glucose catabolic process;GO:0006631//fatty acid metabolic process;GO:0010038//response to metal ion;GO:0009791//post-embryonic development	gi|297792631|ref|XP_002864200.1|/0/hypothetical protein ARALYDRAFT_495356 [Arabidopsis lyrata subsp. lyrata]	15	2.49			44	7.42	2	0.34	48	7.97	3	0.5	21	3.53			19	3.17			22	3.79			10	1.72
Bra003098	-	-	-	gi|10177104|dbj|BAB10438.1|/4.16727e-101/unnamed protein product [Arabidopsis thaliana]	3	0.5							10	1.66			3	0.5			11	1.84			8	1.38			2	0.34
Bra003101	GO:0043231//intracellular membrane-bounded organelle	-	-	gi|107738118|gb|ABF83640.1|/2.12255e-48/At2g43340 [Arabidopsis thaliana]	44	7.31			10	1.69			16	2.66			26	4.37			37	6.18			47	8.1			22	3.78
Bra003102	-	GO:0017111//nucleoside-triphosphatase activity;GO:0032559	-	gi|222423365|dbj|BAH19655.1|/4.83675e-156/AT5G52882 [Arabidopsis thaliana]	3	0.5	2	0.33	4	0.67			9	1.49			6	1.01	2	0.34	8	1.34	10	1.67	4	0.69
Bra003129	GO:0044464//cell part	GO:0016491//oxidoreductase activity;GO:0005506//iron ion binding	GO:0071241//cellular response to inorganic substance;GO:0010039//response to iron ion;GO:0008152//metabolic process;GO:0009723//response to ethylene stimulus	gi|297816630|ref|XP_002876198.1|/9.22203e-125/CYP71B5 [Arabidopsis lyrata subsp. lyrata]	2	0.33							9	1.49
Bra003134	GO:0015934//large ribosomal subunit;GO:0009536//plastid;GO:0031981//nuclear lumen	GO:0046914//transition metal ion binding;GO:0005198//structural molecule activity	GO:0006950//response to stress;GO:0010467//gene expression;GO:0022613//ribonucleoprotein complex biogenesis	gi|297820072|ref|XP_002877919.1|/4.45272e-88/60S ribosomal protein L12 [Arabidopsis lyrata subsp. lyrata]	12	1.99	115	19.11	2	0.34	14	2.36	54	8.97	312	51.81	10	1.68	330	55.46	4	0.67	118	19.7	10	1.72	166	28.63	8	1.37	168	28.85
Bra003135	GO:0043231//intracellular membrane-bounded organelle	-	-	gi|297820074|ref|XP_002877920.1|/4.5277e-40/hypothetical protein ARALYDRAFT_348439 [Arabidopsis lyrata subsp. lyrata]	10	1.66			13	2.19			6	1					2	0.34							3	0.52	6	1.03
Bra003142	-	GO:0043169//cation binding	GO:0006812//cation transport	gi|6729504|emb|CAB67660.1|/1.49999e-69/putative protein [Arabidopsis thaliana]	3	0.5			18	3.04			19	3.16			27	4.54			4	0.67			4	0.69			9	1.55
Bra003147	GO:0009536//plastid	GO:0047661	GO:0009085//lysine biosynthetic process	gi|15231841|ref|NP_190926.1|/2.55936e-112/diaminopimelate epimerase family protein [Arabidopsis thaliana]	5	0.83	3	0.5					38	6.31	63	10.46	6	1.01	10	1.68	5	0.83	10	1.67	11	1.9	6	1.03	4	0.69	3	0.52
Bra003149	GO:0031090//organelle membrane;GO:0043231//intracellular membrane-bounded organelle	GO:0000166//nucleotide binding	GO:0000160//two-component signal transduction system (phosphorelay)	gi|15231847|ref|NP_190929.1|/2.1613e-69/ATRAB8; GTP binding [Arabidopsis thaliana]	4	0.66			3	0.51			6	1	2	0.33	3	0.5			2	0.33	2	0.33	4	0.69	2	0.34	6	1.03
Bra003154	GO:0031224//intrinsic to membrane	GO:0015299//solute:hydrogen antiporter activity	GO:0006811//ion transport;GO:0006875//cellular metal ion homeostasis	gi|61658329|gb|AAX49548.1|/3.10999e-134/cation/H+ exchanger [Arabidopsis thaliana]	8	1.33	12	1.99			23	3.88	3	0.5	18	2.99	11	1.85	18	3.03	57	9.51	122	20.36			88	15.18			16	2.75
Bra003157	GO:0044464//cell part	-	-	gi|225440474|ref|XP_002272505.1|/2.63548e-42/PREDICTED: hypothetical protein [Vitis vinifera]	2	0.33
Bra003163	-	-	GO:0006950//response to stress	gi|119720748|gb|ABL97944.1|/1.48979e-61/hypothetical protein [Brassica rapa]	6	1	2	0.33	19	3.2	4	0.67	33	5.48	9	1.49	21	3.53	9	1.51	13	2.17	9	1.5	18	3.1	5	0.86	60	10.3	6	1.03
Bra003167	-	-	-	gi|4996369|dbj|BAA78427.1|/0/polyprotein [Arabidopsis thaliana]	61	10.14			6	1.01			21	3.49			21	3.53			23	3.84			51	8.79			17	2.92
Bra003173	-	-	-	gi|15232439|ref|NP_190985.1|/5.12001e-10/ATFIP37 (ARABIDOPSIS THALIANA FKBP12 INTERACTING PROTEIN 37); protein binding [Arabidopsis thaliana]	89	14.79	7	1.16	19	3.2			102	16.94	5	0.83	50	8.4			75	12.52			74	12.76	2	0.34	144	24.73
Bra003174	-	GO:0005488//binding	-	gi|15232439|ref|NP_190985.1|/1.48846e-35/ATFIP37 (ARABIDOPSIS THALIANA FKBP12 INTERACTING PROTEIN 37); protein binding [Arabidopsis thaliana]	7	1.16	2	0.33	4	0.67			2	0.33	8	1.33	4	0.67			2	0.33			4	0.69	2	0.34	2	0.34
Bra003176	GO:0030529//ribonucleoprotein complex;GO:0009536//plastid	GO:0003723//RNA binding;GO:0005198//structural molecule activity	GO:0010467//gene expression	gi|15232448|ref|NP_190989.1|/8.47706e-73/ribosomal protein L17 family protein [Arabidopsis thaliana]	46	7.64	648	107.67	81	13.66	685	115.5	146	24.24	2047	339.91	66	11.09	1411	237.14	47	7.84	401	66.93	69	11.9	1102	190.03	148	25.42	1775	304.82
Bra003177	GO:0043234//protein complex;GO:0043231//intracellular membrane-bounded organelle;GO:0031224//intrinsic to membrane;GO:0031410//cytoplasmic vesicle	-	GO:0006605//protein targeting;GO:0006996//organelle organization	gi|297820170|ref|XP_002877968.1|/1.16297e-74/ATVAMP727 [Arabidopsis lyrata subsp. lyrata]	28	4.65	4	0.66	41	6.91	3	0.51	63	10.46	21	3.49	18	3.03	9	1.51	24	4.01			33	5.69	7	1.21	38	6.53	4	0.69
Bra003178	GO:0043231//intracellular membrane-bounded organelle	GO:0003676//nucleic acid binding;GO:0001071//nucleic acid binding transcription factor activity	GO:0006641//triglyceride metabolic process;GO:0034285;GO:0006096//glycolysis;GO:0006351//transcription, DNA-dependent	gi|297816736|ref|XP_002876251.1|/6.77662e-55/hypothetical protein ARALYDRAFT_485830 [Arabidopsis lyrata subsp. lyrata]	2	0.33																	2	0.33
Bra003187	-	-	-	gi|297820198|ref|XP_002877982.1|/1.53616e-94/hypothetical protein ARALYDRAFT_485852 [Arabidopsis lyrata subsp. lyrata]	55	9.14	21	3.49	24	4.05	3	0.51	57	9.47	37	6.14	27	4.54	12	2.02	21	3.51	18	3	33	5.69	29	5	40	6.87	4	0.69
Bra003188	GO:0031981//nuclear lumen;GO:0000785//chromatin	GO:0003676//nucleic acid binding	GO:0006952//defense response;GO:0009908//flower development;GO:0009266//response to temperature stimulus;GO:0034728	gi|15232536|ref|NP_191019.1|/9.06385e-47/HTA11; DNA binding [Arabidopsis thaliana]	11	1.83			9	1.52	3	0.51	13	2.16			4	0.67					2	0.33	9	1.55			11	1.89
Bra003190	-	-	-	gi|297816756|ref|XP_002876261.1|/2.98698e-68/DJ-1 family protein [Arabidopsis lyrata subsp. lyrata]	146	24.26	4	0.66	199	33.55			480	79.71	57	9.47	120	20.17			102	17.02	4	0.67	196	33.8	2	0.34	672	115.4	14	2.4
Bra003193	-	GO:0005543//phospholipid binding	-	gi|297816772|ref|XP_002876269.1|/0/hypothetical protein ARALYDRAFT_485890 [Arabidopsis lyrata subsp. lyrata]	4	0.66			48	8.09	8	1.35	5	0.83	3	0.5	2	0.34	4	0.67	10	1.67	3	0.5	4	0.69			11	1.89	3	0.52
Bra003194	-	GO:0046914//transition metal ion binding;GO:0003677//DNA binding;GO:0001071//nucleic acid binding transcription factor activity	GO:0006351//transcription, DNA-dependent;GO:0032501//multicellular organismal process;GO:0048511//rhythmic process	gi|15233101|ref|NP_191041.1|/1.04518e-108/zinc finger (GATA type) family protein [Arabidopsis thaliana]	3	0.5							18	2.99			50	8.4	2	0.34			2	0.33	3	0.52			15	2.58	2	0.34
Bra003198	GO:0043234//protein complex;GO:0009526//plastid envelope;GO:0044425//membrane part;GO:0009534//chloroplast thylakoid;GO:0009570//chloroplast stroma;GO:0034357	GO:0046906//tetrapyrrole binding	GO:0009765//photosynthesis, light harvesting;GO:0009639//response to red or far red light	gi|312282193|dbj|BAJ33962.1|/2.31231e-69/unnamed protein product [Thellungiella halophila]	417	69.29			624	105.21			1385	229.98			376	63.19			503	83.96			424	73.12			482	82.77
Bra003199	GO:0009536//plastid	GO:0015037//peptide disulfide oxidoreductase activity;GO:0015291//secondary active transmembrane transporter activity	GO:0019725//cellular homeostasis	gi|297820244|ref|XP_002878005.1|/1.00239e-65/hypothetical protein ARALYDRAFT_906905 [Arabidopsis lyrata subsp. lyrata]	10	1.66	326	54.17			425	71.66	20	3.32	725	120.39	15	2.52	424	71.26	4	0.67	56	9.35	15	2.59	211	36.39	6	1.03	139	23.87
Bra003200	GO:0031225//anchored to membrane	GO:0016837//carbon-oxygen lyase activity, acting on polysaccharides	GO:0009825//multidimensional cell growth;GO:0051707//response to other organism	gi|36957267|gb|AAQ87025.1|/2.71769e-136/pectate lyase-like protein [Brassica napus]	10	1.66			6	1.01			18	2.99			14	2.35			10	1.67			23	3.97			13	2.23
Bra003201	GO:0008287//protein serine/threonine phosphatase complex	GO:0019888//protein phosphatase regulator activity	GO:0016310//phosphorylation;GO:0023052//signaling	gi|297820246|ref|XP_002878006.1|/0/hypothetical protein ARALYDRAFT_906907 [Arabidopsis lyrata subsp. lyrata]	2	0.33			21	3.54					3	0.5	2	0.34	2	0.34					2	0.34			4	0.69
Bra003203	GO:0042598//vesicular fraction;GO:0044444//cytoplasmic part;GO:0016020//membrane;GO:0015630//microtubule cytoskeleton	GO:0005488//binding	-	gi|297816794|ref|XP_002876280.1|/2.03214e-23/hypothetical protein ARALYDRAFT_906915 [Arabidopsis lyrata subsp. lyrata]	7	1.16			6	1.01	7	1.18	42	6.97	10	1.66	8	1.34	10	1.68	6	1	3	0.5	16	2.76	5	0.86	3	0.52	4	0.69
Bra003208	GO:0044464//cell part	GO:0017111//nucleoside-triphosphatase activity;GO:0032559	GO:0009207	gi|83032241|gb|ABB97036.1|/0/ABC transporter-like protein [Brassica rapa]	8	1.33					2	0.34	10	1.66	16	2.66	4	0.67	2	0.34					7	1.21	3	0.52	2	0.34
Bra003211	GO:0043231//intracellular membrane-bounded organelle	GO:0016624//oxidoreductase activity, acting on the aldehyde or oxo group of donors, disulfide as acceptor;GO:0019842//vitamin binding	GO:0006007//glucose catabolic process	gi|297816834|ref|XP_002876300.1|/0/hypothetical protein ARALYDRAFT_485968 [Arabidopsis lyrata subsp. lyrata]	7	1.16			16	2.7			33	5.48	12	1.99	6	1.01			5	0.83			12	2.07			5	0.86
Bra003212	GO:0031410//cytoplasmic vesicle	GO:0016798//hydrolase activity, acting on glycosyl bonds;GO:0043167//ion binding	GO:0044238//primary metabolic process	gi|297820300|ref|XP_002878033.1|/1.32754e-148/hypothetical protein ARALYDRAFT_485970 [Arabidopsis lyrata subsp. lyrata]	2	0.33	5	0.83			4	0.67			8	1.33	3	0.5	41	6.89			9	1.5			24	4.14			41	7.04
Bra003214	-	GO:0003824//catalytic activity	-	gi|38112662|gb|AAR11379.1|/9.61614e-23/triose phosphate isomerase cytosolic isoform [Solanum chacoense]	1271	211.19			1820	306.88			1808	300.22	8	1.33	1391	233.78	2	0.34	685	114.33	2	0.33	1418	244.53	2	0.34	2262	388.45
Bra003220	GO:0044464//cell part	GO:0016757//transferase activity, transferring glycosyl groups	GO:0009628//response to abiotic stimulus	gi|297816890|ref|XP_002876328.1|/2.45569e-134/predicted protein [Arabidopsis lyrata subsp. lyrata]	67	11.13	2	0.33	103	17.37			35	5.81	5	0.83	58	9.75	3	0.5	255	42.56	8	1.34	135	23.28	7	1.21	143	24.56	7	1.2
Bra003221	GO:0009532//plastid stroma;GO:0009526//plastid envelope;GO:0005576//extracellular region	GO:0043169//cation binding;GO:0019203//carbohydrate phosphatase activity	GO:0006952//defense response;GO:0005982//starch metabolic process;GO:0005985//sucrose metabolic process;GO:0015977//carbon fixation	gi|297816906|ref|XP_002876336.1|/2.04983e-79/sedoheptulose-bisphosphatase [Arabidopsis lyrata subsp. lyrata]	5	0.83	2	0.33					68	11.29	11	1.83	5	0.84	2	0.34	4	0.67	11	1.84	5	0.86	46	7.93	3	0.52
Bra003224	-	GO:0042578//phosphoric ester hydrolase activity	GO:0006796//phosphate metabolic process	gi|15228783|ref|NP_191155.1|/1.47479e-111/NLI interacting factor (NIF) family protein [Arabidopsis thaliana]	2	0.33							2	0.33	2	0.33					5	0.83					2	0.34	4	0.69
Bra003229	-	-	-	gi|297816936|ref|XP_002876351.1|/0/hypothetical protein ARALYDRAFT_486055 [Arabidopsis lyrata subsp. lyrata]	57	9.47	8	1.33	195	32.88	3	0.51	347	57.62	24	3.99	308	51.76	7	1.18	155	25.87	2	0.33	307	52.94	13	2.24	185	31.77	9	1.55
Bra003231	GO:0031090//organelle membrane;GO:0043231//intracellular membrane-bounded organelle	-	GO:0015031//protein transport	gi|26451770|dbj|BAC42980.1|/1.40062e-38/putative alpha-soluble NSF attachment protein [Arabidopsis thaliana]	3	0.5			8	1.35			47	7.8	7	1.16	6	1.01			9	1.5			2	0.34			9	1.55
Bra003236	-	GO:0005488//binding	-	gi|297820388|ref|XP_002878077.1|/1.19402e-40/hypothetical protein ARALYDRAFT_907071 [Arabidopsis lyrata subsp. lyrata]	19	3.16	35	5.82					11	1.83	48	7.97			4	0.67			13	2.17	2	0.34	62	10.69	2	0.34	8	1.37
Bra003237	GO:0030529//ribonucleoprotein complex	GO:0005198//structural molecule activity	GO:0010467//gene expression	gi|79327949|ref|NP_001031892.1|/1.10884e-43/unknown protein [Arabidopsis thaliana]	28	4.65			65	10.96			102	16.94	24	3.99	47	7.9			37	6.18			26	4.48			10	1.72
Bra003241	GO:0042579//microbody	GO:0046914//transition metal ion binding;GO:0016655//oxidoreductase activity, acting on NADH or NADPH, quinone or similar compound as acceptor	GO:0008152//metabolic process	gi|15228926|ref|NP_191205.1|/6.48263e-137/oxidoreductase, zinc-binding dehydrogenase family protein [Arabidopsis thaliana]	2	0.33	41	6.81	12	2.02	143	24.11	24	3.99	151	25.07			111	18.66	7	1.17	94	15.69	9	1.55	76	13.11	18	3.09	310	53.24
Bra003242	GO:0016020//membrane	-	-	gi|240254617|ref|NP_181614.7|/2.284e-163/unknown protein [Arabidopsis thaliana]	2	0.33									2	0.33	2	0.34	2	0.34
Bra003243	GO:0016020//membrane;GO:0042579//microbody	GO:0046914//transition metal ion binding;GO:0016819	GO:0006163//purine nucleotide metabolic process	gi|255629609|gb|ACU15152.1|/2.097e-32/unknown [Glycine max]	12	1.99							37	6.14															3	0.52
Bra003247	GO:0031410//cytoplasmic vesicle	GO:0004497//monooxygenase activity;GO:0005506//iron ion binding	GO:0008152//metabolic process	gi|297816984|ref|XP_002876375.1|/4.36607e-156/CYP94D2 [Arabidopsis lyrata subsp. lyrata]	2	0.33			4	0.67			19	3.16			10	1.68			2	0.33			6	1.03			12	2.06
Bra003250	-	-	-	gi|297820444|ref|XP_002878105.1|/0/hypothetical protein ARALYDRAFT_486114 [Arabidopsis lyrata subsp. lyrata]	9	1.5	62	10.3	29	4.89	32	5.4	68	11.29	121	20.09	24	4.03	77	12.94	30	5.01	88	14.69	77	13.28	61	10.52	26	4.46	122	20.95
Bra003251	GO:0043231//intracellular membrane-bounded organelle;GO:0031090//organelle membrane	GO:0046872//metal ion binding;GO:0008168//methyltransferase activity	GO:0009856//pollination;GO:0019932//second-messenger-mediated signaling;GO:0009640//photomorphogenesis;GO:0009593//detection of chemical stimulus;GO:0009057//macromolecule catabolic process	gi|297822305|ref|XP_002879035.1|/6.03556e-65/calmodulin-2 [Arabidopsis lyrata subsp. lyrata]	9	1.5	4	0.66	7	1.18			30	4.98	4	0.66	5	0.84	2	0.34	7	1.17			5	0.86	5	0.86	5	0.86
Bra003253	GO:0043231//intracellular membrane-bounded organelle	GO:0030528//transcription regulator activity;GO:0001071//nucleic acid binding transcription factor activity;GO:0003677//DNA binding;GO:0005515//protein binding	GO:0009755//hormone-mediated signaling pathway;GO:0006351//transcription, DNA-dependent	gi|15230146|ref|NP_191244.1|/4.71333e-89/AREB3 (ABA-RESPONSIVE ELEMENT BINDING PROTEIN 3); DNA binding / transcription activator/ transcription factor [Arabidopsis thaliana]	7	1.16	56	9.31			7	1.18	12	1.99	128	21.25			36	6.05	3	0.5	15	2.5	4	0.69	46	7.93	5	0.86	70	12.02
Bra003254	GO:0016020//membrane	GO:0046872//metal ion binding	-	gi|15230173|ref|NP_191252.1|/0/zinc finger (DHHC type) family protein [Arabidopsis thaliana]	22	3.66	3	0.5	20	3.37	15	2.53	16	2.66	5	0.83	41	6.89	8	1.34	11	1.84	4	0.67	30	5.17	4	0.69	36	6.18	8	1.37
Bra003266	GO:0043234//protein complex;GO:0043231//intracellular membrane-bounded organelle	GO:0005515//protein binding	GO:0006259//DNA metabolic process	gi|297798992|ref|XP_002867380.1|/5.70468e-171/predicted protein [Arabidopsis lyrata subsp. lyrata]	4	0.66	2	0.33	14	2.36					6	1	2	0.34	2	0.34									2	0.34
Bra003268	GO:0043231//intracellular membrane-bounded organelle	GO:0005488//binding	GO:0006355//regulation of transcription, DNA-dependent;GO:0009943//adaxial/abaxial axis specification;GO:0003006//developmental process involved in reproduction	gi|15230230|ref|NP_191272.1|/6.89953e-136/BOP1 (BLADE ON PETIOLE 1); protein binding [Arabidopsis thaliana]	2	0.33			21	3.54							2	0.34			3	0.5			10	1.72			5	0.86
Bra003279	-	-	GO:0006351//transcription, DNA-dependent	gi|15230284|ref|NP_191298.1|/1.64725e-20/AGL18; transcription factor [Arabidopsis thaliana]	2	0.33			2	0.34			3	0.5
Bra003280	-	-	-	gi|17064822|gb|AAL32565.1|/2.22537e-155/putative protein [Arabidopsis thaliana]	7	1.16			2	0.34							2	0.34							3	0.52
Bra003288	-	GO:0016776//phosphotransferase activity, phosphate group as acceptor	GO:0009117//nucleotide metabolic process;GO:0006796//phosphate metabolic process	gi|297817082|ref|XP_002876424.1|/5.27233e-145/guanylate kinase-encoding gene 1 [Arabidopsis lyrata subsp. lyrata]	5	0.83							4	0.66	4	0.66	9	1.51	6	1.01	19	3.17			6	1.03	8	1.38	3	0.52	4	0.69
Bra003292	GO:0043231//intracellular membrane-bounded organelle;GO:0044425//membrane part	GO:0016411//acylglycerol O-acyltransferase activity	GO:0008152//metabolic process	gi|1149595|emb|CAA90019.1|/3.61943e-69/1-acyl-sn-glycerol-3-phosphate acyltransferase [Brassica napus]	7	1.16					2	0.34	24	3.99	2	0.33	48	8.07	2	0.34	10	1.67			28	4.83	4	0.69	18	3.09	3	0.52
Bra003298	GO:0043231//intracellular membrane-bounded organelle	GO:0016301//kinase activity;GO:0032559	GO:0006464//protein modification process	gi|4678272|emb|CAB41180.1|/2.04512e-114/putative protein [Arabidopsis thaliana]	4	0.66							5	0.83	2	0.33	8	1.34			2	0.33			6	1.03			14	2.4
Bra003299	GO:0043231//intracellular membrane-bounded organelle	GO:0016301//kinase activity;GO:0032559	GO:0006464//protein modification process	gi|297817108|ref|XP_002876437.1|/1.47813e-172/kinase family protein [Arabidopsis lyrata subsp. lyrata]	2	0.33
Bra003301	GO:0043231//intracellular membrane-bounded organelle	GO:0019787//small conjugating protein ligase activity;GO:0032559	GO:0070646;GO:0009725//response to hormone stimulus;GO:0003006//developmental process involved in reproduction;GO:0032446//protein modification by small protein conjugation	gi|310896469|gb|ADP37981.1|/4.13646e-38/ubiquitin-protein ligase [Brassica napus]	2	0.33	7	1.16							8	1.33			7	1.18					3	0.52	7	1.21	3	0.52	3	0.52
Bra003302	GO:0030312//external encapsulating structure;GO:0043231//intracellular membrane-bounded organelle	GO:0003824//catalytic activity	-	gi|297820588|ref|XP_002878177.1|/0/C2 domain-containing protein [Arabidopsis lyrata subsp. lyrata]	10	1.66			13	2.19			42	6.97	32	5.31	5	0.84			10	1.67			7	1.21			8	1.37	2	0.34
Bra003303	-	-	-	gi|297817120|ref|XP_002876443.1|/2.73838e-88/hypothetical protein ARALYDRAFT_486241 [Arabidopsis lyrata subsp. lyrata]	2	0.33	6	1			6	1.01	9	1.49	8	1.33	2	0.34	2	0.34							5	0.86			3	0.52
Bra003304	GO:0044464//cell part	GO:0005488//binding	-	gi|297817122|ref|XP_002876444.1|/2.23538e-74/hypothetical protein ARALYDRAFT_486242 [Arabidopsis lyrata subsp. lyrata]	9	1.5			47	7.92			16	2.66	2	0.33	11	1.85			13	2.17			10	1.72			19	3.26
Bra003305	-	-	GO:0048827//phyllome development;GO:0050789//regulation of biological process;GO:0032535;GO:0006351//transcription, DNA-dependent;GO:0003006//developmental process involved in reproduction;GO:0008283//cell proliferation	gi|297820590|ref|XP_002878178.1|/7.25684e-70/hypothetical protein ARALYDRAFT_486243 [Arabidopsis lyrata subsp. lyrata]	2	0.33	4	0.66															2	0.33			6	1.03
Bra003306	-	-	-	gi|15230905|ref|NP_191352.1|/1.53427e-49/unknown protein [Arabidopsis thaliana]	2	0.33							6	1	7	1.16					3	0.5	2	0.33	8	1.38	4	0.69	2	0.34	2	0.34
Bra003311	GO:0043231//intracellular membrane-bounded organelle	GO:0005488//binding;GO:0004468//lysine N-acetyltransferase activity	GO:0010074//maintenance of meristem identity;GO:0006351//transcription, DNA-dependent;GO:0000904//cell morphogenesis involved in differentiation	gi|15225417|ref|NP_182041.1|/1.27586e-175/scarecrow transcription factor family protein [Arabidopsis thaliana]	2	0.33																			6	1.03
Bra003313	GO:0000322;GO:0031224//intrinsic to membrane	GO:0005488//binding	GO:0006886//intracellular protein transport	gi|297824555|ref|XP_002880160.1|/2.53712e-59/hypothetical protein ARALYDRAFT_483647 [Arabidopsis lyrata subsp. lyrata]	4	0.66			5	0.84			4	0.66			2	0.34			5	0.83			7	1.21
Bra003314	-	GO:0046914//transition metal ion binding	-	gi|297817140|ref|XP_002876453.1|/0/zinc finger family protein [Arabidopsis lyrata subsp. lyrata]	29	4.82			4	0.67			6	1			34	5.71			19	3.17			33	5.69			34	5.84
Bra003319	-	-	-	gi|297817146|ref|XP_002876456.1|/0/hypothetical protein ARALYDRAFT_486261 [Arabidopsis lyrata subsp. lyrata]	3	0.5			4	0.67			14	2.32	6	1	7	1.18			2	0.33			2	0.34			3	0.52
Bra003322	GO:0009536//plastid	GO:0003723//RNA binding;GO:0046872//metal ion binding;GO:0004812//aminoacyl-tRNA ligase activity;GO:0032559	GO:0006418//tRNA aminoacylation for protein translation	gi|297820614|ref|XP_002878190.1|/7.61708e-56/hypothetical protein ARALYDRAFT_907287 [Arabidopsis lyrata subsp. lyrata]	20	3.32			38	6.41	3	0.51	55	9.13	10	1.66	26	4.37	3	0.5	17	2.84			18	3.1			29	4.98
Bra003325	GO:0016020//membrane;GO:0043231//intracellular membrane-bounded organelle	GO:0005515//protein binding;GO:0022892	-	gi|227202586|dbj|BAH56766.1|/4.5689e-19/AT3G58170 [Arabidopsis thaliana]	3	0.5					6	1.01			5	0.83			5	0.84			2	0.33							4	0.69
Bra003330	-	-	GO:0051707//response to other organism	gi|302608333|emb|CBW45914.1|/6.73643e-81/RTM3 protein [Arabidopsis thaliana]	4	0.66	6	1			13	2.19			4	0.66			5	0.84	2	0.33	5	0.83			6	1.03	2	0.34	6	1.03
Bra003336	GO:0016020//membrane;GO:0042579//microbody	-	GO:0008152//metabolic process	gi|297848004|ref|XP_002891883.1|/1.64588e-76/hypothetical protein ARALYDRAFT_474695 [Arabidopsis lyrata subsp. lyrata]	106	17.61	2	0.33					235	39.02	27	4.48	16	2.69			51	8.51	2	0.33	115	19.83	9	1.55	240	41.22	7	1.2
Bra003339	GO:0044464//cell part	GO:0016791//phosphatase activity	GO:0009725//response to hormone stimulus	gi|297817164|ref|XP_002876465.1|/2.90867e-110/phosphatidic acid phosphatase family protein [Arabidopsis lyrata subsp. lyrata]	19	3.16	8	1.33			9	1.52	13	2.16	16	2.66	58	9.75	13	2.18	64	10.68	11	1.84	49	8.45	14	2.41	33	5.67	14	2.4
Bra003345	GO:0030312//external encapsulating structure;GO:0009532//plastid stroma;GO:0009526//plastid envelope;GO:0005576//extracellular region	GO:0046914//transition metal ion binding;GO:0016616//oxidoreductase activity, acting on the CH-OH group of donors, NAD or NADP as acceptor;GO:0042802//identical protein binding;GO:0050661//NADP binding	GO:0010038//response to metal ion;GO:0008652//cellular amino acid biosynthetic process	gi|297817174|ref|XP_002876470.1|/0/ketol-acid reductoisomerase [Arabidopsis lyrata subsp. lyrata]	391	64.97	7	1.16	16	2.7			726	120.55	22	3.65	578	97.14	3	0.5	261	43.56	7	1.17	556	95.88	10	1.72	395	67.83	4	0.69
Bra003349	GO:0009526//plastid envelope;GO:0030529//ribonucleoprotein complex	GO:0003676//nucleic acid binding;GO:0005198//structural molecule activity	GO:0010467//gene expression	gi|297817178|ref|XP_002876472.1|/7.75312e-129/hypothetical protein ARALYDRAFT_486318 [Arabidopsis lyrata subsp. lyrata]	6	1	5	0.83	5	0.84			20	3.32			15	2.52			5	0.83	4	0.67	2	0.34	2	0.34	16	2.75
Bra003355	GO:0042579//microbody	GO:0046912//transferase activity, transferring acyl groups, acyl groups converted into alkyl on transfer	GO:0009062//fatty acid catabolic process;GO:0009060//aerobic respiration;GO:0005975//carbohydrate metabolic process	gi|312282631|dbj|BAJ34181.1|/1.24329e-147/unnamed protein product [Thellungiella halophila]	4	0.66									8	1.33					3	0.5
Bra003356	GO:0043231//intracellular membrane-bounded organelle	GO:0001071//nucleic acid binding transcription factor activity;GO:0003677//DNA binding	GO:0048437//floral organ development;GO:0006351//transcription, DNA-dependent	gi|116831312|gb|ABK28609.1|/6.21299e-55/unknown [Arabidopsis thaliana]	10	1.66			18	3.04			4	0.66			5	0.84	2	0.34	11	1.84			6	1.03			5	0.86
Bra003358	-	-	-	gi|297820718|ref|XP_002878242.1|/1.03379e-124/haloacid dehalogenase superfamily protein [Arabidopsis lyrata subsp. lyrata]	10	1.66	2	0.33	6	1.01			22	3.65	15	2.49	4	0.67							9	1.55	3	0.52	6	1.03
Bra003360	GO:0043231//intracellular membrane-bounded organelle	GO:0005049//nuclear export signal receptor activity;GO:0022892	GO:0015031//protein transport	gi|7529745|emb|CAB86930.1|/6.38698e-109/putative protein [Arabidopsis thaliana]	2	0.33							6	1	4	0.66	2	0.34							4	0.69
Bra003364	GO:0044464//cell part	GO:0016757//transferase activity, transferring glycosyl groups	-	gi|297817212|ref|XP_002876489.1|/0/hypothetical protein ARALYDRAFT_907409 [Arabidopsis lyrata subsp. lyrata]	11	1.83	10	1.66			31	5.23	25	4.15	10	1.66	4	0.67	24	4.03	18	3	36	6.01	32	5.52	9	1.55	38	6.53	16	2.75
Bra003366	-	-	-	gi|7801669|emb|CAB91589.1|/0/putative protein [Arabidopsis thaliana]	74	12.3	6	1	210	35.41	11	1.85	80	13.28	14	2.32	15	2.52			43	7.18	5	0.83	74	12.76	6	1.03	14	2.4
Bra003369	-	GO:0005515//protein binding	-	gi|297820762|ref|XP_002878264.1|/2.94335e-28/hypothetical protein ARALYDRAFT_907429 [Arabidopsis lyrata subsp. lyrata]	43	7.14							30	4.98			17	2.86			77	12.85			35	6.04			31	5.32
Bra003378	GO:0016020//membrane	GO:0019200//carbohydrate kinase activity;GO:0016773//phosphotransferase activity, alcohol group as acceptor;GO:0000166//nucleotide binding	GO:0019321//pentose metabolic process;GO:0006796//phosphate metabolic process	gi|21592495|gb|AAM64445.1|/3.02865e-90/fructokinase-like protein [Arabidopsis thaliana]	2	0.33			7	1.18			10	1.66			3	0.5			47	7.84			17	2.93			68	11.68
Bra003379	-	-	-	gi|255641178|gb|ACU20866.1|/1.62095e-108/unknown [Glycine max]	61	10.14			90	15.18			103	17.1	5	0.83	99	16.64	2	0.34	64	10.68			142	24.49	2	0.34	99	17
Bra003385	-	-	-	gi|297817270|ref|XP_002876518.1|/8.67781e-174/hypothetical protein ARALYDRAFT_486432 [Arabidopsis lyrata subsp. lyrata]	4	0.66							4	0.66	2	0.33	7	1.18
Bra003389	-	-	-	gi|297817278|ref|XP_002876522.1|/1.34571e-123/predicted protein [Arabidopsis lyrata subsp. lyrata]	558	92.72	65	10.8	348	58.68	23	3.88	670	111.26	110	18.27	939	157.81	67	11.26	203	33.88	36	6.01	744	128.3	58	10	523	89.81	29	4.98
Bra003394	GO:0044464//cell part	-	GO:0045927//positive regulation of growth;GO:0008283//cell proliferation;GO:0043401//steroid hormone mediated signaling pathway	gi|224038408|gb|ACN38308.1|/3.25631e-39/ARGOS [Brassica rapa subsp. pekinensis]	15	2.49			228	38.44	4	0.67	5	0.83			33	5.55			94	15.69	6	1	7	1.21			4	0.69
Bra003395	-	GO:0005488//binding;GO:0005092//GDP-dissociation inhibitor activity	GO:0033124//regulation of GTP catabolic process;GO:0006886//intracellular protein transport	gi|224095286|ref|XP_002310371.1|/6.19613e-104/predicted protein [Populus trichocarpa]	7	1.16			9	1.52			23	3.82			3	0.5			10	1.67			2	0.34			4	0.69
Bra003396	-	GO:0008168//methyltransferase activity	GO:0006479//protein methylation	gi|297817294|ref|XP_002876530.1|/5.42932e-53/SET domain-containing protein [Arabidopsis lyrata subsp. lyrata]	61	10.14	14	2.33					29	4.82	19	3.16	65	10.92	38	6.39	10	1.67			8	1.38	9	1.55	8	1.37
Bra003397	-	GO:0016646//oxidoreductase activity, acting on the CH-NH group of donors, NAD or NADP as acceptor	GO:0000096//sulfur amino acid metabolic process	gi|297817296|ref|XP_002876531.1|/3.16265e-127/MTHFR1 [Arabidopsis lyrata subsp. lyrata]	249	41.37	23	3.82	340	57.33	15	2.53	983	163.23	109	18.1	619	104.03	31	5.21	144	24.04	12	2	531	91.57	33	5.69	327	56.16	29	4.98
Bra003403	-	-	-	gi|297817314|ref|XP_002876540.1|/1.95036e-38/hypothetical protein ARALYDRAFT_486489 [Arabidopsis lyrata subsp. lyrata]	2	0.33	4	0.66					5	0.83	2	0.33	8	1.34	3	0.5	3	0.5	4	0.67	2	0.34			3	0.52	2	0.34
Bra003406	GO:0015934//large ribosomal subunit	GO:0043169//cation binding;GO:0005198//structural molecule activity	GO:0010467//gene expression;GO:0022613//ribonucleoprotein complex biogenesis	gi|7576200|emb|CAB87861.1|/8.97097e-40/protein synthesis initiation factor-like [Arabidopsis thaliana]	205	34.06			219	36.93			235	39.02			527	88.57			126	21.03			82	14.14			181	31.08
Bra003408	GO:0043232;GO:0043231//intracellular membrane-bounded organelle	GO:0016787//hydrolase activity	GO:0006897//endocytosis	gi|40846454|gb|AAR92492.1|/9.09767e-51/putative palmitoyl-protein thioesterase [Tropaeolum majus]	14	2.33	7	1.16	22	3.71	9	1.52	59	9.8	35	5.81	34	5.71	2	0.34	41	6.84	19	3.17	22	3.79	2	0.34	17	2.92	4	0.69
Bra003411	-	-	-	gi|79453198|ref|NP_191603.2|/3.20053e-65/unknown protein [Arabidopsis thaliana]	2	0.33					2	0.34			3	0.5
Bra003416	GO:0043231//intracellular membrane-bounded organelle	GO:0003676//nucleic acid binding;GO:0008408//3'-5' exonuclease activity	GO:0006633//fatty acid biosynthetic process;GO:0010467//gene expression	gi|297817356|ref|XP_002876561.1|/2.81762e-110/hypothetical protein ARALYDRAFT_486522 [Arabidopsis lyrata subsp. lyrata]	7	1.16			7	1.18	4	0.67	25	4.15			22	3.7			2	0.33			14	2.41			41	7.04
Bra003417	GO:0043231//intracellular membrane-bounded organelle	GO:0003824//catalytic activity	-	gi|7287999|emb|CAB81837.1|/5.35818e-79/enoyl-CoA-hydratase-like protein [Arabidopsis thaliana]	2	0.33									6	1	2	0.34					2	0.33	2	0.34			4	0.69
Bra003418	-	-	-	gi|28416581|gb|AAO42821.1|/6.14445e-28/At3g60520 [Arabidopsis thaliana]	7	1.16							2	0.33			2	0.34							3	0.52
Bra003419	GO:0043231//intracellular membrane-bounded organelle	GO:0046914//transition metal ion binding;GO:0003677//DNA binding;GO:0001071//nucleic acid binding transcription factor activity	GO:0006351//transcription, DNA-dependent;GO:0009314//response to radiation;GO:0048511//rhythmic process	gi|312282833|dbj|BAJ34282.1|/2.45901e-81/unnamed protein product [Thellungiella halophila]	12	1.99	2	0.33	11	1.85			66	10.96	2	0.33	28	4.71	2	0.34	6	1	2	0.33	11	1.9			19	3.26
Bra003423	GO:0000322;GO:0031224//intrinsic to membrane	GO:0005488//binding	GO:0006886//intracellular protein transport	gi|79315823|ref|NP_001030903.1|/1.63918e-63/VAP (VESICLE ASSOCIATED PROTEIN); protein binding [Arabidopsis thaliana]	11	1.83			3	0.51			36	5.98			68	11.43	4	0.67	25	4.17			30	5.17			37	6.35
Bra003426	GO:0009532//plastid stroma;GO:0009526//plastid envelope;GO:0009534//chloroplast thylakoid	GO:0005488//binding;GO:0016744	GO:0010038//response to metal ion;GO:0006098//pentose-phosphate shunt;GO:0015977//carbon fixation;GO:0006970//response to osmotic stress	gi|7329685|emb|CAB82679.1|/0/transketolase-like protein [Arabidopsis thaliana]	2	0.33							9	1.49	4	0.66	3	0.5	4	0.67	4	0.67			4	0.69			4	0.69
Bra003431	-	-	-	gi|15232972|ref|NP_191648.1|/7.91094e-26/ZPR2 (LITTLE ZIPPER 2); protein binding [Arabidopsis thaliana]	2	0.33	5	0.83	5	0.84			4	0.66					4	0.67							6	1.03	3	0.52
Bra003433	-	GO:0008168//methyltransferase activity	GO:0006730//one-carbon metabolic process	gi|297817412|ref|XP_002876589.1|/6.97538e-57/hypothetical protein ARALYDRAFT_486567 [Arabidopsis lyrata subsp. lyrata]	16	2.66			22	3.71			35	5.81	8	1.33	19	3.19	3	0.5	27	4.51	2	0.33	26	4.48	2	0.34	65	11.16	9	1.55
Bra003434	GO:0005635//nuclear envelope;GO:0016020//membrane	GO:0003677//DNA binding	GO:0006355//regulation of transcription, DNA-dependent;GO:0006970//response to osmotic stress;GO:0009630//gravitropism	gi|224063933|ref|XP_002301308.1|/3.55138e-90/integral membrane single C2 domain protein [Populus trichocarpa]	580	96.37	29	4.82	330	55.64	12	2.02	294	48.82	65	10.79	629	105.71	32	5.38	354	59.09	15	2.5	292	50.35	26	4.48	479	82.26	15	2.58
Bra003436	GO:0043231//intracellular membrane-bounded organelle	GO:0016772//transferase activity, transferring phosphorus-containing groups	GO:0006796//phosphate metabolic process	gi|22331896|ref|NP_191667.2|/2.5151e-121/fructosamine kinase family protein [Arabidopsis thaliana]	20	3.32	5	0.83	19	3.2	2	0.34	81	13.45	36	5.98	20	3.36	7	1.18	13	2.17	5	0.83	11	1.9	10	1.72	38	6.53	7	1.2
Bra003437	GO:0015935//small ribosomal subunit;GO:0016020//membrane;GO:0030312//external encapsulating structure	GO:0043169//cation binding;GO:0005198//structural molecule activity	GO:0010467//gene expression;GO:0022613//ribonucleoprotein complex biogenesis	gi|217075654|gb|ACJ86187.1|/5.30931e-18/unknown [Medicago truncatula]	6	1			10	1.69			12	1.99			4	0.67			4	0.67			2	0.34			3	0.52
Bra003438	GO:0043234//protein complex;GO:0043231//intracellular membrane-bounded organelle	GO:0005488//binding	GO:0065003;GO:0000338//protein deneddylation;GO:0009642//response to light intensity;GO:0006970//response to osmotic stress;GO:0003006//developmental process involved in reproduction;GO:0009639//response to red or far red light	gi|297817424|ref|XP_002876595.1|/4.72664e-81/FUSCA protein FUS6 [Arabidopsis lyrata subsp. lyrata]	22	3.66			44	7.42			26	4.32			18	3.03			17	2.84			21	3.62			41	7.04	2	0.34
Bra003439	GO:0043231//intracellular membrane-bounded organelle	GO:0001071//nucleic acid binding transcription factor activity;GO:0003677//DNA binding	GO:0043479;GO:0048513//organ development;GO:0006351//transcription, DNA-dependent	gi|297817426|ref|XP_002876596.1|/1.63303e-165/hypothetical protein ARALYDRAFT_324546 [Arabidopsis lyrata subsp. lyrata]	3	0.5	3	0.5	87	14.67	7	1.18	8	1.33			26	4.37	2	0.34	24	4.01			28	4.83			8	1.37
Bra003449	GO:0031461//cullin-RING ubiquitin ligase complex	GO:0003824//catalytic activity	GO:0019941//modification-dependent protein catabolic process	gi|255545240|ref|XP_002513681.1|/3.67834e-66/ubiquitin-protein ligase, putative [Ricinus communis]	6	1	23	3.82			45	7.59	8	1.33	21	3.49			28	4.71	4	0.67	29	4.84	3	0.52	25	4.31	2	0.34	60	10.3
Bra003453	GO:0043231//intracellular membrane-bounded organelle	GO:0046914//transition metal ion binding;GO:0016742//hydroxymethyl-, formyl- and related transferase activity	GO:0009108//coenzyme biosynthetic process;GO:0006730//one-carbon metabolic process	gi|297821010|ref|XP_002878388.1|/2.39714e-64/hypothetical protein ARALYDRAFT_486638 [Arabidopsis lyrata subsp. lyrata]	2	0.33			5	0.84					2	0.33									2	0.34
Bra003454	GO:0043231//intracellular membrane-bounded organelle	GO:0016787//hydrolase activity	-	gi|297817472|ref|XP_002876619.1|/2.62612e-144/peptidase family protein [Arabidopsis lyrata subsp. lyrata]	4	0.66			3	0.51			14	2.32	2	0.33	2	0.34			5	0.83							2	0.34
Bra003455	GO:0016020//membrane;GO:0043231//intracellular membrane-bounded organelle	-	GO:0009628//response to abiotic stimulus	gi|42566117|ref|NP_191715.2|/4.8853e-44/reticulon family protein (RTNLB6) [Arabidopsis thaliana]	49	8.14	4	0.66	21	3.54	7	1.18	47	7.8	21	3.49	69	11.6	2	0.34	9	1.5			28	4.83	7	1.21	31	5.32	4	0.69
Bra003458	-	-	GO:0048856//anatomical structure development	gi|297817480|ref|XP_002876623.1|/0/F-box family protein [Arabidopsis lyrata subsp. lyrata]	2	0.33			2	0.34	5	0.84	2	0.33	7	1.16			3	0.5			10	1.67	4	0.69	5	0.86	4	0.69	4	0.69
Bra003459	-	-	-	gi|297817482|ref|XP_002876624.1|/0/BTB/POZ domain-containing protein [Arabidopsis lyrata subsp. lyrata]	81	13.46			309	52.1	2	0.34	122	20.26	16	2.66	424	71.26	6	1.01	234	39.06	2	0.33	52	8.97			193	33.14
Bra003460	-	GO:0005488//binding;GO:0003824//catalytic activity	GO:0044238//primary metabolic process	gi|15233165|ref|NP_191720.1|/3.22674e-114/aldose 1-epimerase family protein [Arabidopsis thaliana]	23	3.82	2	0.33	7	1.18	3	0.51	31	5.15	13	2.16	21	3.53			6	1	2	0.33	42	7.24	2	0.34	11	1.89	3	0.52
Bra003464	-	GO:0016779//nucleotidyltransferase activity	-	gi|6850860|emb|CAB71099.1|/0/putative protein [Arabidopsis thaliana]	12	1.99			29	4.89	3	0.51	60	9.96	2	0.33	40	6.72			25	4.17			16	2.76			42	7.21
Bra003465	-	-	-	gi|145332919|ref|NP_001078325.1|/1.96668e-52/unknown protein [Arabidopsis thaliana]	11	1.83			10	1.69			20	3.32	9	1.49	16	2.69			15	2.5			8	1.38	3	0.52	17	2.92
Bra003471	GO:0009536//plastid	-	-	gi|18412127|ref|NP_567117.1|/7.9847e-86/unknown protein [Arabidopsis thaliana]	129	21.43	8	1.33	2	0.34	13	2.19	222	36.86	10	1.66	283	47.56	13	2.18	45	7.51	8	1.34	125	21.56	4	0.69	239	41.04	5	0.86
Bra003473	GO:0043231//intracellular membrane-bounded organelle	GO:0046914//transition metal ion binding;GO:0019787//small conjugating protein ligase activity	GO:0019941//modification-dependent protein catabolic process;GO:0032501//multicellular organismal process;GO:0032446//protein modification by small protein conjugation	gi|297821060|ref|XP_002878413.1|/1.01178e-138/hypothetical protein ARALYDRAFT_486680 [Arabidopsis lyrata subsp. lyrata]	2	0.33							3	0.5			3	0.5			3	0.5
Bra003481	-	GO:0004672//protein kinase activity	-	gi|297821080|ref|XP_002878423.1|/0/kinase family protein [Arabidopsis lyrata subsp. lyrata]	5	0.83							13	2.16	3	0.5	8	1.34			4	0.67							6	1.03
Bra003488	-	GO:0048037//cofactor binding;GO:0016855//racemase and epimerase activity, acting on amino acids and derivatives	-	gi|297821106|ref|XP_002878436.1|/3.93653e-168/hypothetical protein ARALYDRAFT_486720 [Arabidopsis lyrata subsp. lyrata]	19	3.16	2	0.33	24	4.05	2	0.34	22	3.65	6	1	24	4.03	3	0.5	6	1			16	2.76	4	0.69	32	5.5
Bra003490	-	GO:0042626//ATPase activity, coupled to transmembrane movement of substances;GO:0000166//nucleotide binding	GO:0009987//cellular process;GO:0006810//transport	gi|15217786|ref|NP_171754.1|/0/PGP12 (P-GLYCOPROTEIN 12); ATPase, coupled to transmembrane movement of substances [Arabidopsis thaliana]	5	0.83	4	0.66	8	1.35	52	8.77	5	0.83	5	0.83	7	1.18	29	4.87	8	1.34	27	4.51	5	0.86	22	3.79			15	2.58
Bra003498	GO:0005746//mitochondrial respiratory chain	GO:0015002//heme-copper terminal oxidase activity	GO:0022904//respiratory electron transport chain	gi|297824831|ref|XP_002880298.1|/1.81161e-21/cytochrome c oxidase subunit VC family protein [Arabidopsis lyrata subsp. lyrata]	50	8.31	8	1.33	70	11.8	13	2.19	158	26.24	16	2.66	138	23.19	6	1.01	83	13.85	19	3.17	61	10.52	16	2.76	153	26.27	31	5.32
Bra003500	GO:0043231//intracellular membrane-bounded organelle	GO:0003677//DNA binding;GO:0001071//nucleic acid binding transcription factor activity;GO:0046983//protein dimerization activity	GO:0006351//transcription, DNA-dependent	gi|297821154|ref|XP_002878460.1|/1.10111e-55/ATBZIP53 [Arabidopsis lyrata subsp. lyrata]	29	4.82			2	0.34			30	4.98			33	5.55			6	1			57	9.83			49	8.41
Bra003504	GO:0031410//cytoplasmic vesicle;GO:0043231//intracellular membrane-bounded organelle	GO:0008194//UDP-glycosyltransferase activity	GO:0005975//carbohydrate metabolic process	gi|22331906|ref|NP_191825.2|/3.20634e-177/GATL7 (Galacturonosyltransferase-like 7); polygalacturonate 4-alpha-galacturonosyltransferase/ transferase, transferring glycosyl groups / transferase, transferring hexosyl groups [Arabidopsis thaliana]	23	3.82							27	4.48			81	13.61			51	8.51	6	1	41	7.07			58	9.96
Bra003517	GO:0044464//cell part	GO:0015036//disulfide oxidoreductase activity	GO:0019725//cellular homeostasis	gi|15229356|ref|NP_191855.1|/9.12639e-50/glutaredoxin family protein [Arabidopsis thaliana]	2	0.33			3	0.51			25	4.15											3	0.52
Bra003518	GO:0000152//nuclear ubiquitin ligase complex;GO:0031461//cullin-RING ubiquitin ligase complex	GO:0043178//alcohol binding;GO:0042562//hormone binding;GO:0019787//small conjugating protein ligase activity	GO:0040007//growth;GO:0009755//hormone-mediated signaling pathway;GO:0045013//carbon catabolite repression of transcription;GO:0009555//pollen development;GO:0009607//response to biotic stimulus;GO:0032446//protein modification by small protein conjugation;GO:0019941//modification-dependent protein catabolic process;GO:0048437//floral organ development;GO:0010102//lateral root morphogenesis;GO:00…	gi|18412567|ref|NP_567135.1|/0/TIR1 (TRANSPORT INHIBITOR RESPONSE 1); auxin binding / protein binding / ubiquitin-protein ligase [Arabidopsis thaliana]	27	4.49			2	0.34	2	0.34	33	5.48	3	0.5	25	4.2	2	0.34	7	1.17	2	0.33	15	2.59			29	4.98	3	0.52
Bra003522	GO:0043231//intracellular membrane-bounded organelle;GO:0044444//cytoplasmic part;GO:0016020//membrane	GO:0004601//peroxidase activity	GO:0003006//developmental process involved in reproduction	gi|297817646|ref|XP_002876706.1|/8.11931e-31/ATGPX5 [Arabidopsis lyrata subsp. lyrata]	118	19.61	6	1	140	23.61	42	7.08	152	25.24	22	3.65	117	19.66	6	1.01	46	7.68	17	2.84	102	17.59	16	2.76	179	30.74	13	2.23
Bra003524	GO:0009528//plastid inner membrane	GO:0008757//S-adenosylmethionine-dependent methyltransferase activity	GO:0006730//one-carbon metabolic process;GO:0045426//quinone cofactor biosynthetic process;GO:0042360//vitamin E metabolic process	gi|187373137|gb|ACD03289.1|/3.49985e-171/MPBQ methyltransferase [Brassica napus]	96	15.95	3128	519.75	18	3.04	1302	219.53	604	100.3	2501	415.3	77	12.94	2324	390.58	64	10.68	1254	209.31	94	16.21	3108	535.96	77	13.22	3662	628.87
Bra003525	GO:0031461//cullin-RING ubiquitin ligase complex	-	-	gi|297821270|ref|XP_002878518.1|/6.52474e-123/EMB2221 [Arabidopsis lyrata subsp. lyrata]	4	0.66	11	1.83			9	1.52	20	3.32	23	3.82	3	0.5	11	1.85	2	0.33	3	0.5			15	2.59			14	2.4
Bra003529	GO:0016020//membrane	-	-	gi|18412503|ref|NP_565220.1|/1.84846e-61/unknown protein [Arabidopsis thaliana]	52	8.64	3	0.5	55	9.27	3	0.51	18	2.99			35	5.88	2	0.34	27	4.51	3	0.5	51	8.79	3	0.52	41	7.04	3	0.52
Bra003533	GO:0044439	GO:0046914//transition metal ion binding	GO:0006625//protein targeting to peroxisome;GO:0009062//fatty acid catabolic process;GO:0009639//response to red or far red light	gi|297842883|ref|XP_002889323.1|/5.9839e-83/hypothetical protein ARALYDRAFT_477288 [Arabidopsis lyrata subsp. lyrata]	21	3.49			6	1.01			26	4.32	4	0.66	48	8.07	5	0.84	10	1.67			18	3.1			23	3.95
Bra003537	-	GO:0016616//oxidoreductase activity, acting on the CH-OH group of donors, NAD or NADP as acceptor;GO:0000166//nucleotide binding	GO:0008152//metabolic process	gi|15220005|ref|NP_178105.1|/9.76926e-71/oxidoreductase family protein [Arabidopsis thaliana]	65	10.8	5	0.83	3	0.51	3	0.51	216	35.87	26	4.32	85	14.29	10	1.68	17	2.84	8	1.34	308	53.11	5	0.86	91	15.63	4	0.69
Bra003539	GO:0031227//intrinsic to endoplasmic reticulum membrane;GO:0031410//cytoplasmic vesicle	GO:0005515//protein binding	GO:0050896//response to stimulus;GO:0044267//cellular protein metabolic process	gi|297842873|ref|XP_002889318.1|/7.89104e-110/heat shock protein binding protein [Arabidopsis lyrata subsp. lyrata]	37	6.15			96	16.19			64	10.63	11	1.83	64	10.76	2	0.34	30	5.01			39	6.73			57	9.79
Bra003541	-	-	-	gi|21536782|gb|AAM61114.1|/1.98042e-36/unknown [Arabidopsis thaliana]	42	6.98			37	6.24			94	15.61			10	1.68			19	3.17			34	5.86			57	9.79
Bra003542	-	GO:0016740//transferase activity	GO:0006810//transport	gi|224073821|ref|XP_002304182.1|/5.7795e-122/predicted protein [Populus trichocarpa]	15	2.49			74	12.48	3	0.51	71	11.79			39	6.55	2	0.34	35	5.84	5	0.83	19	3.28			34	5.84
Bra003544	-	-	-	gi|186496585|ref|NP_178118.2|/0/FRS8 (FAR1-related sequence 8); zinc ion binding [Arabidopsis thaliana]	27	4.49			70	11.8			88	14.61	4	0.66	40	6.72			14	2.34			46	7.93			31	5.32
Bra003546	GO:0043231//intracellular membrane-bounded organelle	-	-	gi|297839935|ref|XP_002887849.1|/3.57432e-27/hypothetical protein ARALYDRAFT_477252 [Arabidopsis lyrata subsp. lyrata]	6	1	7	1.16	13	2.19	25	4.22	18	2.99	24	3.99			5	0.84	4	0.67	2	0.33	8	1.38	8	1.38	8	1.37	7	1.2
Bra003548	GO:0030529//ribonucleoprotein complex	-	GO:0000377	gi|297842863|ref|XP_002889313.1|/1.68838e-11/hypothetical protein ARALYDRAFT_477251 [Arabidopsis lyrata subsp. lyrata]	30	4.98			117	19.73			32	5.31			28	4.71			16	2.67			18	3.1			28	4.81
Bra003552	-	GO:0008641//small protein activating enzyme activity	GO:0032446//protein modification by small protein conjugation	gi|4455237|emb|CAB36736.1|/7.67877e-34/ubiquitin activating enzyme-like protein [Arabidopsis thaliana]	43	7.14			124	20.91			45	7.47			44	7.39			39	6.51			13	2.24			44	7.56
Bra003556	-	-	-	gi|297833458|ref|XP_002884611.1|/1.21707e-86/hypothetical protein ARALYDRAFT_478001 [Arabidopsis lyrata subsp. lyrata]	2	0.33	37	6.15	4	0.67	35	5.9	4	0.66	23	3.82	6	1.01	51	8.57	4	0.67	18	3	6	1.03	34	5.86	5	0.86	51	8.76
Bra003559	GO:0043231//intracellular membrane-bounded organelle	-	-	gi|75262222|sp|Q9C977.1|PP135_ARATH/0/RecName: Full=Pentatricopeptide repeat-containing protein At1g80270, mitochondrial; Flags: Precursor	3	0.5			10	1.69			36	5.98	7	1.16	6	1.01			2	0.33			2	0.34			19	3.26
Bra003560	GO:0009526//plastid envelope;GO:0031224//intrinsic to membrane	GO:0032559;GO:0015300//solute:solute antiporter activity	GO:0051234//establishment of localization	gi|312281659|dbj|BAJ33695.1|/3.91888e-179/unnamed protein product [Thellungiella halophila]	9	1.5			52	8.77			97	16.11	29	4.82	19	3.19			17	2.84			30	5.17			52	8.93
Bra003561	GO:0005813//centrosome	GO:0016462//pyrophosphatase activity;GO:0032559	GO:0016049//cell growth;GO:0030865//cortical cytoskeleton organization;GO:0042546//cell wall biogenesis;GO:0000904//cell morphogenesis involved in differentiation	gi|19909896|dbj|BAB87822.1|/1.38927e-127/katanin [Arabidopsis thaliana]	2	0.33							3	0.5			2	0.34			2	0.33							2	0.34
Bra003563	GO:0043231//intracellular membrane-bounded organelle	GO:0005488//binding	GO:0007049//cell cycle	gi|15220120|ref|NP_178153.1|/1.48673e-154/CYCA2;4 (Cyclin A2;4); cyclin-dependent protein kinase regulator [Arabidopsis thaliana]	17	2.82			7	1.18							14	2.35			4	0.67			5	0.86			11	1.89
Bra003564	GO:0043231//intracellular membrane-bounded organelle	GO:0016301//kinase activity;GO:0032559	GO:0006796//phosphate metabolic process	gi|297842827|ref|XP_002889295.1|/2.33146e-162/predicted protein [Arabidopsis lyrata subsp. lyrata]	27	4.49	8	1.33	25	4.22	4	0.67	274	45.5	21	3.49	31	5.21	2	0.34	29	4.84	7	1.17	95	16.38	2	0.34	26	4.46	2	0.34
Bra003565	-	-	-	gi|297829684|ref|XP_002882724.1|/1.36605e-83/predicted protein [Arabidopsis lyrata subsp. lyrata]	7	1.16			7	1.18			20	3.32	31	5.15	4	0.67			3	0.5	3	0.5	3	0.52	11	1.9	7	1.2
Bra003569	GO:0044444//cytoplasmic part	GO:0042802//identical protein binding;GO:0030528//transcription regulator activity	GO:0003002//regionalization;GO:0009725//response to hormone stimulus;GO:0003006//developmental process involved in reproduction;GO:0007165//signal transduction	gi|297839887|ref|XP_002887825.1|/0/hypothetical protein ARALYDRAFT_895943 [Arabidopsis lyrata subsp. lyrata]	2	0.33	8	1.33	2	0.34	28	4.72	12	1.99	19	3.16	4	0.67	13	2.18	2	0.33	10	1.67	9	1.55	17	2.93			16	2.75
Bra003573	GO:0043231//intracellular membrane-bounded organelle	-	GO:0009628//response to abiotic stimulus	gi|297839885|ref|XP_002887824.1|/1.82097e-127/hypothetical protein ARALYDRAFT_895939 [Arabidopsis lyrata subsp. lyrata]	2	0.33	27	4.49	2	0.34	34	5.73	8	1.33	235	39.02			19	3.19			33	5.51			45	7.76			92	15.8
Bra003575	-	-	-	gi|297792635|ref|XP_002864202.1|/1.79535e-65/hypothetical protein ARALYDRAFT_495358 [Arabidopsis lyrata subsp. lyrata]	4	0.66	26	4.32					12	1.99	7	1.16	4	0.67	22	3.7			6	1			25	4.31			27	4.64
Bra003577	GO:0043231//intracellular membrane-bounded organelle	-	-	gi|15220198|ref|NP_178182.1|/3.66094e-38/transducin family protein / WD-40 repeat family protein [Arabidopsis thaliana]	2	0.33			4	0.67			3	0.5			2	0.34			4	0.67			2	0.34
Bra003583	GO:0015934//large ribosomal subunit;GO:0031981//nuclear lumen	GO:0005198//structural molecule activity	GO:0010467//gene expression	gi|297842785|ref|XP_002889274.1|/2.69448e-77/predicted protein [Arabidopsis lyrata subsp. lyrata]	3	0.5							16	2.66			3	0.5											4	0.69
Bra003584	-	-	-	gi|297842783|ref|XP_002889273.1|/5.48687e-92/PDE318 [Arabidopsis lyrata subsp. lyrata]	105	17.45	2	0.33	170	28.66			331	54.96	19	3.16	107	17.98			76	12.69			201	34.66			194	33.32
Bra003585	-	-	-	gi|15220829|ref|NP_178194.1|/0/XH/XS domain-containing protein / XS zinc finger domain-containing protein [Arabidopsis thaliana]	37	6.15	4	0.66	86	14.5	8	1.35	42	6.97	6	1	30	5.04	3	0.5	31	5.17	3	0.5	40	6.9	4	0.69	28	4.81
Bra003587	GO:0016020//membrane	GO:0022890//inorganic cation transmembrane transporter activity;GO:0046915//transition metal ion transmembrane transporter activity	GO:0015691//cadmium ion transport;GO:0006828//manganese ion transport;GO:0030003//cellular cation homeostasis;GO:0006826//iron ion transport	gi|237757450|gb|ACR16683.1|/1.24002e-97/natural resistance-associated macrophage protein 1.4 [Brassica juncea]	2	0.33							3	0.5
Bra003590	GO:0043231//intracellular membrane-bounded organelle	-	-	gi|6587807|gb|AAF18498.1|AC010924_11/6.27859e-15/Identical to gb|Y10291 GAG1 protein from Arabidopsis thaliana	3	0.5			27	4.55			30	4.98			18	3.03			9	1.5			3	0.52			20	3.43
Bra003591	-	-	-	gi|18266049|gb|AAL67437.1|AF458411_1/8.44845e-136/myrosinase precursor [Brassica oleracea]	6	1	2	0.33	2	0.34			18	2.99	6	1	8	1.34			3	0.5			8	1.38			13	2.23
Bra003594	-	-	-	gi|6503306|gb|AAF14682.1|AC011713_30/4.09009e-72/ESTs gb|AI993522, gb|T88335 and gb|AA540932 come from this gene [Arabidopsis thaliana]	11	1.83			4	0.67			55	9.13			79	13.28			25	4.17			33	5.69			12	2.06
Bra003595	-	GO:0016740//transferase activity	-	gi|297839841|ref|XP_002887802.1|/9.46828e-70/hypothetical protein ARALYDRAFT_477149 [Arabidopsis lyrata subsp. lyrata]	3	0.5	10	1.66	3	0.51	21	3.54	2	0.33	24	3.99	2	0.34	13	2.18	2	0.33	16	2.67			7	1.21	3	0.52	29	4.98
Bra003597	GO:0044444//cytoplasmic part;GO:0043231//intracellular membrane-bounded organelle	GO:0016787//hydrolase activity;GO:0016853//isomerase activity;GO:0005488//binding	-	gi|297839837|ref|XP_002887800.1|/2.62082e-128/hypothetical protein ARALYDRAFT_477144 [Arabidopsis lyrata subsp. lyrata]	4	0.66	2	0.33	3	0.51			19	3.16	19	3.16			13	2.18	3	0.5	2	0.33			4	0.69			7	1.2
Bra003599	GO:0043231//intracellular membrane-bounded organelle	GO:0003677//DNA binding	GO:0006511//ubiquitin-dependent protein catabolic process;GO:0006281//DNA repair	gi|30409718|dbj|BAC76389.1|/3.15503e-41/RAD23-like protein [Arabidopsis thaliana]	4	0.66							27	4.48			4	0.67			7	1.17			25	4.31			12	2.06
Bra003601	GO:0009570//chloroplast stroma	GO:0016301//kinase activity;GO:0032559	GO:0006464//protein modification process	gi|297842751|ref|XP_002889257.1|/0/ABC1 family protein [Arabidopsis lyrata subsp. lyrata]	48	7.98	5	0.83	87	14.67	14	2.36	127	21.09	34	5.65	60	10.08	5	0.84	84	14.02	3	0.5	40	6.9	24	4.14	63	10.82	17	2.92
Bra003604	GO:0009536//plastid	GO:0004175//endopeptidase activity;GO:0042623//ATPase activity, coupled;GO:0032559	GO:0019538//protein metabolic process;GO:0003006//developmental process involved in reproduction	gi|18412421|ref|NP_565212.1|/2.33342e-109/FTSH12 (FTSH PROTEASE 12); ATP-dependent peptidase/ ATPase/ metallopeptidase [Arabidopsis thaliana]	22	3.66	27	4.49	30	5.06	46	7.76	17	2.82	96	15.94	24	4.03	52	8.74	52	8.68	16	2.67	21	3.62	34	5.86	8	1.37	33	5.67
Bra003605	GO:0031090//organelle membrane;GO:0043231//intracellular membrane-bounded organelle;GO:0044444//cytoplasmic part;GO:0005576//extracellular region	GO:0016301//kinase activity;GO:0032559	GO:0006796//phosphate metabolic process;GO:0006007//glucose catabolic process	gi|297842743|ref|XP_002889253.1|/5.26571e-165/hypothetical protein ARALYDRAFT_477124 [Arabidopsis lyrata subsp. lyrata]	11	1.83			26	4.38			144	23.91			22	3.7			21	3.51			15	2.59			29	4.98
Bra003606	GO:0043231//intracellular membrane-bounded organelle	GO:0046914//transition metal ion binding;GO:0008943//glyceraldehyde-3-phosphate dehydrogenase activity	GO:0044238//primary metabolic process;GO:0048364//root development;GO:0048229//gametophyte development;GO:0048878//chemical homeostasis;GO:0003006//developmental process involved in reproduction	gi|297842739|ref|XP_002889251.1|/1.90693e-118/GAPCP-1 [Arabidopsis lyrata subsp. lyrata]	3	0.5							6	1			2	0.34							3	0.52			14	2.4
Bra003607	GO:0009536//plastid	-	-	gi|4835758|gb|AAD30225.1|AC007202_7/2.90471e-103/ESTs gb|T22000 and gb|AA585765 come from this gene [Arabidopsis thaliana]	52	8.64	2	0.33	98	16.52			161	26.73	25	4.15	95	15.97	4	0.67	46	7.68	4	0.67	95	16.38	4	0.69	82	14.08	11	1.89
Bra003615	-	-	-	gi|297839789|ref|XP_002887776.1|/8.97402e-112/evolutionarily conserved C-terminal region 8 [Arabidopsis lyrata subsp. lyrata]	15	2.49	224	37.22	2	0.34			44	7.31	142	23.58	17	2.86	188	31.6	10	1.67	127	21.2	39	6.73	286	49.32	32	5.5	205	35.2
Bra003618	GO:0032991//macromolecular complex;GO:0044424//intracellular part	-	-	gi|3152562|gb|AAC17043.1|/1.18562e-65/Similar to proteosome component, micropain (multi-catalytic endopeptidase complex) subunit Y7, gb|X56731 from S. cerevisiae. EST gb|Z25719 comes from this gene [Arabidopsis thaliana]	66	10.97	14	2.33	87	14.67	16	2.7	128	21.25	5	0.83	91	15.29	8	1.34	29	4.84			32	5.52	14	2.41	107	18.38	16	2.75
Bra003620	-	-	-	gi|297842705|ref|XP_002889234.1|/1.5924e-51/hypothetical protein ARALYDRAFT_895820 [Arabidopsis lyrata subsp. lyrata]	12	1.99			2	0.34	2	0.34			2	0.33	5	0.84			6	1			9	1.55
Bra003622	-	-	-	gi|297842699|ref|XP_002889231.1|/0/predicted protein [Arabidopsis lyrata subsp. lyrata]	68	11.3			81	13.66			86	14.28			66	11.09			40	6.68			89	15.35			89	15.28
Bra003623	GO:0043231//intracellular membrane-bounded organelle;GO:0005737//cytoplasm	GO:0042623//ATPase activity, coupled;GO:0003677//DNA binding	GO:0006259//DNA metabolic process;GO:0033554//cellular response to stress	gi|225462225|ref|XP_002271727.1|/7.85536e-120/PREDICTED: similar to replicase [Vitis vinifera]	2	0.33			5	0.84	2	0.34	6	1	7	1.16	7	1.18							2	0.34	2	0.34	7	1.2
Bra003624	GO:0009523//photosystem II;GO:0009534//chloroplast thylakoid	-	GO:0010207//photosystem II assembly	gi|1346871|sp|P49108.1|PSBR_BRACM/2.98335e-58/RecName: Full=Photosystem II 10 kDa polypeptide, chloroplastic; Flags: Precursor	13	2.16			6	1.01			12	1.99			19	3.19			15	2.5			43	7.42			11	1.89
Bra003625	-	-	-	gi|3152572|gb|AAC17053.1|/0/Contains homology to DNAJ heatshock protein gb|U32803 from Haemophilus influenzae [Arabidopsis thaliana]	3	0.5							8	1.33			6	1.01											4	0.69
Bra003627	GO:0005743//mitochondrial inner membrane;GO:0070469//respiratory chain;GO:0030964	GO:0043169//cation binding;GO:0016651//oxidoreductase activity, acting on NADH or NADPH	GO:0008152//metabolic process	gi|297844602|ref|XP_002890182.1|/2.13434e-31/ATMLO14 [Arabidopsis lyrata subsp. lyrata]	21	3.49			6	1.01			67	11.13			51	8.57			8	1.34			13	2.24			31	5.32
Bra003630	-	GO:0031559//oxidosqualene cyclase activity	GO:0016104//triterpenoid biosynthetic process	gi|297838485|ref|XP_002887124.1|/0/ATLUP2 [Arabidopsis lyrata subsp. lyrata]	16	2.66							12	1.99	3	0.5	8	1.34											34	5.84	5	0.86
Bra003631	-	-	-	gi|186496311|ref|NP_001117620.1|/2.22277e-28/unknown protein [Arabidopsis thaliana]	9	1.5			10	1.69			17	2.82			15	2.52			9	1.5			14	2.41			13	2.23	2	0.34
Bra003632	GO:0009534//chloroplast thylakoid	-	-	gi|22330732|ref|NP_683507.1|/9.45288e-34/binding [Arabidopsis thaliana]	29	4.82	3	0.5	44	7.42	2	0.34	29	4.82	11	1.83	20	3.36			5	0.83			41	7.07	2	0.34	29	4.98	4	0.69
Bra003633	GO:0005773//vacuole;GO:0016469//proton-transporting two-sector ATPase complex;GO:0031090//organelle membrane;GO:0030312//external encapsulating structure;GO:0009526//plastid envelope	GO:0016820//hydrolase activity, acting on acid anhydrides, catalyzing transmembrane movement of substances;GO:0015078//hydrogen ion transmembrane transporter activity;GO:0032559;GO:0019899//enzyme binding	GO:0015992//proton transport;GO:0006754//ATP biosynthetic process;GO:0006996//organelle organization;GO:0006970//response to osmotic stress;GO:0034220//ion transmembrane transport;GO:0048229//gametophyte development	gi|297839757|ref|XP_002887760.1|/2.9435e-107/VHA-A [Arabidopsis lyrata subsp. lyrata]	11	1.83	55	9.14	97	16.36	275	46.37	153	25.41	549	91.16	20	3.36	68	11.43	14	2.34	77	12.85	44	7.59	42	7.24	22	3.78	108	18.55
Bra003636	GO:0016020//membrane;GO:0005576//extracellular region;GO:0005618//cell wall	GO:0030246//carbohydrate binding	-	gi|15219197|ref|NP_178003.1|/0/curculin-like (mannose-binding) lectin family protein / PAN domain-containing protein [Arabidopsis thaliana]	14	2.33			10	1.69			19	3.16	6	1	15	2.52			6	1			33	5.69			2	0.34
Bra003640	GO:0016604//nuclear body;GO:0031410//cytoplasmic vesicle	GO:0003676//nucleic acid binding;GO:0046914//transition metal ion binding	GO:0009813//flavonoid biosynthetic process;GO:0009640//photomorphogenesis;GO:0009657//plastid organization;GO:0006779//porphyrin biosynthetic process;GO:0006351//transcription, DNA-dependent	gi|4836873|gb|AAD30576.1|AC007260_7/8.82682e-82/Highly similar to rice zinc finger protein [Arabidopsis thaliana]	2	0.33	14	2.33	2	0.34			28	4.65	11	1.83	7	1.18	16	2.69	4	0.67	15	2.5	4	0.69	25	4.31	23	3.95	150	25.76
Bra003644	GO:0009532//plastid stroma;GO:0031090//organelle membrane	GO:0042277//peptide binding	GO:0009414//response to water deprivation;GO:0009404//toxin metabolic process;GO:0010038//response to metal ion	gi|2204102|emb|CAA74197.1|/5.81129e-53/glutathione-S-transferase [Brassica juncea]	23	3.82	30	4.98	22	3.71	35	5.9	131	21.75	76	12.62	17	2.86	28	4.71	18	3	23	3.84	31	5.35	50	8.62	16	2.75	51	8.76
Bra003645	GO:0009532//plastid stroma;GO:0031090//organelle membrane	GO:0042277//peptide binding;GO:0016765//transferase activity, transferring alkyl or aryl (other than methyl) groups;GO:0016846//carbon-sulfur lyase activity	GO:0010038//response to metal ion;GO:0009414//response to water deprivation;GO:0009755//hormone-mediated signaling pathway;GO:0009404//toxin metabolic process	gi|87294807|gb|ABD36807.1|/5.78405e-60/glutathione S-transferase [Brassica napus]	4	0.66			2	0.34			33	5.48							2	0.33			10	1.72			8	1.37
Bra003649	GO:0009536//plastid;GO:0031090//organelle membrane;GO:0005576//extracellular region	GO:0030528//transcription regulator activity;GO:0051219//phosphoprotein binding	GO:0048827//phyllome development;GO:0043401//steroid hormone mediated signaling pathway;GO:0010038//response to metal ion	gi|13447104|gb|AAK26634.1|AF342780_1/1.01837e-83/GF14 omega [Brassica napus]	13	2.16			28	4.72			34	5.65			28	4.71			15	2.5			39	6.73			28	4.81
Bra003650	-	GO:0004672//protein kinase activity;GO:0000166//nucleotide binding	-	gi|21618139|gb|AAM67189.1|/7.0176e-112/serine-threonine protein kinase, putative [Arabidopsis thaliana]	175	29.08	10	1.66	41	6.91	4	0.67	40	6.64	2	0.33	88	14.79	7	1.18	74	12.35			144	24.83	9	1.55	38	6.53	3	0.52
Bra003652	GO:0043231//intracellular membrane-bounded organelle	GO:0016741	GO:0045489//pectin biosynthetic process;GO:0006730//one-carbon metabolic process;GO:0048513//organ development	gi|8052540|gb|AAF71804.1|AC013430_13/2.27977e-101/F3F9.21 [Arabidopsis thaliana]	7	1.16	2	0.33	5	0.84			15	2.49					2	0.34					7	1.21			4	0.69
Bra003659	GO:0043231//intracellular membrane-bounded organelle	GO:0003676//nucleic acid binding;GO:0001071//nucleic acid binding transcription factor activity	GO:0009314//response to radiation;GO:0000160//two-component signal transduction system (phosphorelay);GO:0009651//response to salt stress;GO:0010467//gene expression	gi|312282331|dbj|BAJ34031.1|/4.05117e-104/unnamed protein product [Thellungiella halophila]	2	0.33			9	1.52			4	0.66							9	1.5			6	1.03			5	0.86
Bra003661	-	-	-	gi|297842579|ref|XP_002889171.1|/1.03613e-46/hypothetical protein ARALYDRAFT_476964 [Arabidopsis lyrata subsp. lyrata]	151	25.09	2	0.33					2	0.33	2	0.33			3	0.5			2	0.33	319	55.01			29	4.98
Bra003663	GO:0009536//plastid	GO:0005515//protein binding	GO:0044267//cellular protein metabolic process	gi|297839657|ref|XP_002887710.1|/5.49736e-52/hypothetical protein ARALYDRAFT_476957 [Arabidopsis lyrata subsp. lyrata]	14	2.33	14	2.33	7	1.18	7	1.18	30	4.98	68	11.29	15	2.52	23	3.87	8	1.34	6	1	26	4.48	29	5	18	3.09	25	4.29
Bra003665	-	GO:0003676//nucleic acid binding;GO:0001071//nucleic acid binding transcription factor activity	GO:0048364//root development;GO:0009755//hormone-mediated signaling pathway;GO:0006351//transcription, DNA-dependent	gi|297839643|ref|XP_002887703.1|/0/hypothetical protein ARALYDRAFT_895674 [Arabidopsis lyrata subsp. lyrata]	2	0.33			3	0.51			2	0.33							2	0.33
Bra003666	GO:0043231//intracellular membrane-bounded organelle	GO:0008135//translation factor activity, nucleic acid binding	GO:0006413//translational initiation	gi|297839641|ref|XP_002887702.1|/2.00015e-176/hypothetical protein ARALYDRAFT_476949 [Arabidopsis lyrata subsp. lyrata]	5	0.83	5	0.83			3	0.51	28	4.65	11	1.83	6	1.01			3	0.5	9	1.5	2	0.34	15	2.59
Bra003670	GO:0043231//intracellular membrane-bounded organelle;GO:0044444//cytoplasmic part;GO:0016020//membrane	GO:0005506//iron ion binding;GO:0050662//coenzyme binding;GO:0008940//nitrate reductase activity	GO:0009314//response to radiation;GO:0009608//response to symbiont;GO:0042126//nitrate metabolic process	gi|730140|sp|P39868.1|NIA2_BRANA/0/RecName: Full=Nitrate reductase [NADH], clone PBNBR1412; Short=NR	2146	356.58	20	3.32	713	120.22			1141	189.47	92	15.28	2606	437.97	29	4.87	1003	167.41	2	0.33	4107	708.23	58	10	3822	656.35
Bra003672	-	-	-	gi|20140765|sp|Q9CA23.1|UFM1_ARATH/1.02114e-18/RecName: Full=Ubiquitin-fold modifier 1; Flags: Precursor	104	17.28			156	26.3			278	46.16			86	14.45			93	15.52			125	21.56			117	20.09
Bra003674	GO:0016020//membrane	GO:0005275//amine transmembrane transporter activity;GO:0080161//auxin transmembrane transporter activity	GO:0060918//auxin transport;GO:0010102//lateral root morphogenesis;GO:0009725//response to hormone stimulus;GO:0015837//amine transport	gi|57867899|gb|AAW57318.1|/8.15471e-153/auxin influx protein [Populus tomentosa]	3	0.5			2	0.34			8	1.33			13	2.18							2	0.34			6	1.03
Bra003675	GO:0043231//intracellular membrane-bounded organelle	GO:0008483//transaminase activity;GO:0048037//cofactor binding;GO:0016846//carbon-sulfur lyase activity	GO:0008652//cellular amino acid biosynthetic process	gi|21618197|gb|AAM67247.1|/0/putative aminotransferase [Arabidopsis thaliana]	41	6.81	8	1.33	135	22.76	10	1.69	180	29.89	18	2.99	28	4.71	9	1.51	94	15.69	2	0.33	469	80.88	23	3.97	69	11.85	12	2.06
Bra003678	GO:0009526//plastid envelope	GO:0015645//fatty acid ligase activity	GO:0006631//fatty acid metabolic process	gi|12049721|emb|CAC19877.1|/0/long chain acyl-CoA synthetase [Brassica napus]	142	23.59	16	2.66	49	8.26	10	1.69	232	38.52	63	10.46	164	27.56	23	3.87	68	11.35	17	2.84	111	19.14	17	2.93	214	36.75	15	2.58
Bra003689	-	GO:0005488//binding	GO:0044237//cellular metabolic process	gi|42563280|ref|NP_177849.2|/1.77547e-120/PHD finger family protein [Arabidopsis thaliana]	11	1.83			25	4.22			14	2.32			8	1.34			5	0.83			4	0.69			20	3.43
Bra003691	GO:0043231//intracellular membrane-bounded organelle	GO:0003676//nucleic acid binding;GO:0032559;GO:0042623//ATPase activity, coupled	-	gi|2829912|gb|AAC00620.1|/0/Similar ATP-dependent RNA Helicase [Arabidopsis thaliana]	3	0.5			11	1.85			12	1.99			8	1.34			8	1.34			3	0.52			10	1.72
Bra003693	GO:0044444//cytoplasmic part	GO:0031406//carboxylic acid binding	-	gi|18411317|ref|NP_565146.1|/1.70608e-120/ACR3; amino acid binding [Arabidopsis thaliana]	7	1.16	27	4.49					10	1.66	67	11.13			14	2.35			15	2.5	2	0.34	24	4.14			26	4.46
Bra003695	GO:0005622//intracellular	-	GO:0046907//intracellular transport	gi|297788957|ref|XP_002862501.1|/2.0809e-72/hypothetical protein ARALYDRAFT_497423 [Arabidopsis lyrata subsp. lyrata]	7	1.16							4	0.66											6	1.03			9	1.55
Bra003702	-	-	GO:0006351//transcription, DNA-dependent	gi|15223771|ref|NP_177815.1|/7.0208e-132/GT2; transcription factor [Arabidopsis thaliana]	3	0.5	6	1	12	2.02	5	0.84	12	1.99	18	2.99	5	0.84	41	6.89	2	0.33	13	2.17	7	1.21	14	2.41	17	2.92	23	3.95
Bra003703	-	GO:0003676//nucleic acid binding	GO:0006351//transcription, DNA-dependent	gi|15223770|ref|NP_177814.1|/7.91568e-138/trihelix DNA-binding protein, putative [Arabidopsis thaliana]	56	9.31	3	0.5	60	10.12			90	14.94	10	1.66	115	19.33	2	0.34	93	15.52			96	16.55	3	0.52	71	12.19
Bra003706	GO:0044444//cytoplasmic part;GO:0016020//membrane	-	GO:0000904//cell morphogenesis involved in differentiation;GO:0009856//pollination	gi|22330675|ref|NP_177811.2|/8.08069e-103/SEC5A (EXOCYST COMPLEX COMPONENT SEC5) [Arabidopsis thaliana]	2	0.33	57	9.47			67	11.3	16	2.66	55	9.13	7	1.18	75	12.6	7	1.17	63	10.52	4	0.69	79	13.62			119	20.44
Bra003707	-	GO:0005515//protein binding;GO:0008168//methyltransferase activity	GO:0006730//one-carbon metabolic process	gi|297842441|ref|XP_002889102.1|/3.68231e-86/O-methyltransferase family 2 protein [Arabidopsis lyrata subsp. lyrata]	2	0.33			6	1.01			26	4.32			5	0.84							2	0.34			2	0.34
Bra003710	GO:0009536//plastid	GO:0016882//cyclo-ligase activity;GO:0032559	GO:0006760//folic acid-containing compound metabolic process	gi|18411187|ref|NP_565139.1|/2.02199e-84/5-formyltetrahydrofolate cyclo-ligase family protein [Arabidopsis thaliana]	27	4.49	4	0.66	44	7.42	2	0.34	84	13.95	12	1.99	69	11.6	7	1.18	6	1			65	11.21	6	1.03	59	10.13	3	0.52
Bra003711	GO:0016020//membrane	-	-	gi|75207338|sp|Q9SRE5.1|Y1666_ARATH/1.22639e-153/RecName: Full=Uncharacterized protein At1g76660	7	1.16			4	0.67			19	3.16			24	4.03			9	1.5			6	1.03			16	2.75
Bra003719	GO:0031224//intrinsic to membrane	GO:0015103//inorganic anion transmembrane transporter activity	GO:0006810//transport	gi|15223045|ref|NP_177769.1|/1.98798e-138/phosphate transporter family protein [Arabidopsis thaliana]	5	0.83							9	1.49															3	0.52
Bra003721	GO:0009526//plastid envelope	-	-	gi|297839509|ref|XP_002887636.1|/8.77339e-51/hypothetical protein ARALYDRAFT_476797 [Arabidopsis lyrata subsp. lyrata]	3	0.5	32	5.32	16	2.7	71	11.97	5	0.83	8	1.33	6	1.01	58	9.75			30	5.01	3	0.52	19	3.28	2	0.34	68	11.68
Bra003724	-	GO:0004674//protein serine/threonine kinase activity;GO:0000166//nucleotide binding	-	gi|297842391|ref|XP_002889077.1|/4.06281e-117/hypothetical protein ARALYDRAFT_476789 [Arabidopsis lyrata subsp. lyrata]	35	5.82			112	18.88			27	4.48			42	7.06			48	8.01			18	3.1			26	4.46
Bra003730	-	-	-	gi|106879141|gb|ABF82600.1|/1.50933e-08/At1g76200 [Arabidopsis thaliana]	19	3.16			30	5.06			33	5.48	3	0.5	27	4.54	2	0.34	19	3.17			12	2.07	2	0.34	20	3.43	2	0.34
Bra003732	GO:0016020//membrane;GO:0009536//plastid	GO:0046872//metal ion binding	GO:0009414//response to water deprivation;GO:0009725//response to hormone stimulus;GO:0009409//response to cold	gi|157849652|gb|ABV89609.1|/2.33875e-25/pollen coat protein [Brassica rapa]	24	3.99			32	5.4			55	9.13			47	7.9			13	2.17			21	3.62			14	2.4
Bra003733	-	-	-	gi|297842341|ref|XP_002889052.1|/5.35053e-23/hypothetical protein ARALYDRAFT_476750 [Arabidopsis lyrata subsp. lyrata]	2	0.33			4	0.67	2	0.34	26	4.32			5	0.84			5	0.83	2	0.33	5	0.86			8	1.37
Bra003735	GO:0043231//intracellular membrane-bounded organelle;GO:0015630//microtubule cytoskeleton;GO:0031461//cullin-RING ubiquitin ligase complex;GO:0044444//cytoplasmic part;GO:0016020//membrane	GO:0005488//binding	GO:0010038//response to metal ion;GO:0007126//meiosis;GO:0019941//modification-dependent protein catabolic process;GO:0000087//M phase of mitotic cell cycle;GO:0000018//regulation of DNA recombination;GO:0003006//developmental process involved in reproduction	gi|18958259|dbj|BAB85608.1|/2.00749e-48/kinetochore protein [Brassica juncea]	17	2.82	96	15.95	2	0.34	14	2.36	79	13.12	201	33.38	18	3.03	142	23.87	25	4.17	64	10.68	14	2.41	223	38.46	14	2.4	144	24.73
Bra003736	-	GO:0016788//hydrolase activity, acting on ester bonds;GO:0016747//transferase activity, transferring acyl groups other than amino-acyl groups	GO:0000003//reproduction	gi|225457897|ref|XP_002279353.1|/7.36904e-47/PREDICTED: hypothetical protein [Vitis vinifera]	54	8.97	11	1.83	7	1.18			47	7.8	35	5.81	49	8.24	16	2.69	17	2.84	6	1	147	25.35	49	8.45	24	4.12	9	1.55
Bra003739	GO:0031981//nuclear lumen;GO:0016020//membrane;GO:0015630//microtubule cytoskeleton;GO:0044444//cytoplasmic part	GO:0032561;GO:0017111//nucleoside-triphosphatase activity;GO:0004620//phospholipase activity;GO:0019900//kinase binding	GO:0007010//cytoskeleton organization;GO:0006810//transport;GO:0010118//stomatal movement;GO:0009207;GO:0000904//cell morphogenesis involved in differentiation;GO:0009314//response to radiation;GO:0035556//intracellular signal transduction	gi|6721101|gb|AAF26755.1|AC007396_4/1.02688e-73/T4O12.8 [Arabidopsis thaliana]	4	0.66							9	1.49			8	1.34	2	0.34	3	0.5			9	1.55			5	0.86
Bra003745	GO:0000785//chromatin;GO:0043231//intracellular membrane-bounded organelle	GO:0003676//nucleic acid binding	GO:0034728	gi|145334271|ref|NP_001078516.1|/1.08153e-56/histone H3.2 [Arabidopsis thaliana]	30	4.98	5	0.83	21	3.54	2	0.34	70	11.62	10	1.66	31	5.21	21	3.53	25	4.17	7	1.17	29	5	8	1.38	13	2.23	4	0.69
Bra003750	GO:0005667//transcription factor complex	GO:0005488//binding;GO:0003824//catalytic activity;GO:0003702//RNA polymerase II transcription factor activity	GO:0006352//transcription initiation, DNA-dependent	gi|15222264|ref|NP_177683.1|/2.74716e-74/transcription initiation factor IIF beta subunit (TFIIF-beta) family protein [Arabidopsis thaliana]	21	3.49			60	10.12	2	0.34	66	10.96	9	1.49	36	6.05			14	2.34	2	0.33	38	6.55			52	8.93
Bra003751	GO:0016021//integral to membrane;GO:0000325//plant-type vacuole;GO:0031090//organelle membrane	-	GO:0009850//auxin metabolic process;GO:0000902//cell morphogenesis;GO:0006568//tryptophan metabolic process;GO:0009755//hormone-mediated signaling pathway;GO:0051234//establishment of localization;GO:0009832//plant-type cell wall biogenesis	gi|297842293|ref|XP_002889028.1|/7.09777e-75/nodulin MtN21 family protein [Arabidopsis lyrata subsp. lyrata]	5	0.83			5	0.84			17	2.82			6	1.01	2	0.34	3	0.5			10	1.72			9	1.55
[truncated: 24,709 more rows]
