# Supplementary material for: Use of digital gene expression to discriminate gene expression differences in early generations of resynthesized Brassica napus and its diploid progenitors
Source: BMC Genomics. 2013 Feb 1;14:72. doi: 10.1186/1471-2164-14-72 (PMC3608150; doi:10.1186/1471-2164-14-72)
Supplement: Additional file 7: S7 — List of differentially expressed genes in the early generations of resynthesized B. napus. DEGs between pairs of libraries were shown (Br vs. Bn-F1, Bo vs. Bn-F1, Bn-F1 vs. Bn-F2, Bn-F1 vs. Bn-F3, Bn-F1 vs. Bn-F4, Bn-N vs. Bn-F1. ‘A’ was the control and ‘B’ was experimental group in ‘A vs. B’). TPM: transcript copies per million tags. Raw intensity: the total number of tags sequenced for each gene. FDR: false discovery rate. We used FDR < 0.001 and the absolute value of log2Ratio ≤1 as the threshold to judge the significance of gene expression difference. In order to calculate the log2Ratio and FDR, we used TPM value of 0.001 instead of 0 for genes that do not express in one sample. [file 1471-2164-14-72-S7.xls]

## Sheet: Br vs. Bn-F1
Supplementary file 11. List of differentially expressed genes in the early generations of resynthesized B. napus.
Gene	RawIntensity-Br	RawIntensity-Bn-F1	TPM-Br	TPM-Bn-F1	log2 Ratio(Bn-F1/Br)	P-Value	FDR	GO Component	GO Function	GO Process	blast nr
Bra001684	0	291	0.01	48.32	12.2384	6.66134e-16	4.00992e-14	GO:0009536//plastid	GO:0016628//oxidoreductase activity, acting on the CH-CH group of donors, NAD or NADP as acceptor;GO:0004152//dihydroorotate dehydrogenase activity	GO:0019856//pyrimidine base biosynthetic process;GO:0031669//cellular response to nutrient levels;GO:0009174;GO:0006208//pyrimidine base catabolic process	gi|297830412|ref|XP_002883088.1|/7.83292e-36/dihydroorotate dehydrogenase family protein [Arabidopsis lyrata subsp. lyrata]
Bra023743	0	238	0.01	39.52	11.9484	6.66134e-16	4.16366e-14	-	-	-	gi|89257601|gb|ABD65090.1|/1.20189e-36/hypothetical protein 27.t00116 [Brassica oleracea]
Bra026004	0	178	0.01	29.56	11.5294	6.66134e-16	3.92538e-14	GO:0031410//cytoplasmic vesicle;GO:0031090//organelle membrane;GO:0043231//intracellular membrane-bounded organelle	-	-	gi|312281589|dbj|BAJ33660.1|/4.23111e-94/unnamed protein product [Thellungiella halophila]
Bra032605	0	171	0.01	28.4	11.4717	6.66134e-16	3.91359e-14	GO:0031090//organelle membrane;GO:0043231//intracellular membrane-bounded organelle	-	-	gi|30725430|gb|AAP37737.1|/7.4885e-94/At1g70770 [Arabidopsis thaliana]
Bra003526	0	148	0.01	24.58	11.2633	6.66134e-16	4.35861e-14	GO:0009532//plastid stroma;GO:0009534//chloroplast thylakoid	GO:0046872//metal ion binding;GO:0016702//oxidoreductase activity, acting on single donors with incorporation of molecular oxygen, incorporation of two atoms of oxygen	GO:0051707//response to other organism;GO:0006633//fatty acid biosynthetic process;GO:0009694//jasmonic acid metabolic process;GO:0009719;GO:0006950//response to stress	gi|255559247|ref|XP_002520644.1|/1.2569e-167/lipoxygenase, putative [Ricinus communis]
Bra040817	0	143	0.01	23.75	11.2137	6.66134e-16	4.62136e-14	-	-	-	-
Bra023343	0	142	0.01	23.58	11.2033	6.66134e-16	4.11112e-14	-	-	GO:0009914//hormone transport	gi|7573393|emb|CAB87697.1|/2.35793e-80/putative protein [Arabidopsis thaliana]
Bra016640	0	140	0.01	23.25	11.183	6.66134e-16	4.2589e-14	GO:0043231//intracellular membrane-bounded organelle	-	GO:0007049//cell cycle	gi|22329611|ref|NP_173083.2|/4.24482e-83/CYCB3;1 (cyclin b3;1); cyclin-dependent protein kinase [Arabidopsis thaliana]
Bra003291	0	136	0.01	22.58	11.1408	6.66134e-16	3.97325e-14	-	-	-	gi|297818040|ref|XP_002876903.1|/1.58433e-62/hypothetical protein ARALYDRAFT_904680 [Arabidopsis lyrata subsp. lyrata]
Bra030983	0	133	0.01	22.09	11.1092	6.66134e-16	4.19043e-14	GO:0043231//intracellular membrane-bounded organelle	GO:0034593	GO:0000902//cell morphogenesis;GO:0042546//cell wall biogenesis;GO:0006996//organelle organization	gi|297844678|ref|XP_002890220.1|/2.18866e-48/phosphoinositide phosphatase family protein [Arabidopsis lyrata subsp. lyrata]
Bra034383	0	129	0.01	21.42	11.0647	6.66134e-16	4.65437e-14	GO:0009526//plastid envelope;GO:0005840//ribosome;GO:0009532//plastid stroma;GO:0005576//extracellular region	GO:0005515//protein binding;GO:0032559	GO:0006457//protein folding;GO:0007275//multicellular organismal development;GO:0009657//plastid organization	gi|1351030|sp|P21239.2|RUB1_BRANA/1.20354e-173/RecName: Full=RuBisCO large subunit-binding protein subunit alpha, chloroplastic; AltName: Full=60 kDa chaperonin subunit alpha; AltName: Full=CPN-60 alpha; Flags: Precursor
Bra015574	0	120	0.01	19.93	10.9607	6.66134e-16	4.49388e-14	GO:0009532//plastid stroma;GO:0009534//chloroplast thylakoid;GO:0000315//organellar large ribosomal subunit	GO:0008187//poly-pyrimidine tract binding;GO:0005198//structural molecule activity	GO:0044238//primary metabolic process;GO:0034645//cellular macromolecule biosynthetic process;GO:0010467//gene expression	gi|297843518|ref|XP_002889640.1|/3.92545e-115/hypothetical protein ARALYDRAFT_470751 [Arabidopsis lyrata subsp. lyrata]
Bra006852	0	108	0.01	17.93	10.8082	6.66134e-16	4.75629e-14	-	-	-	gi|42568581|ref|NP_200496.2|/9.00585e-122/unknown protein [Arabidopsis thaliana]
Bra030844	0	105	0.01	17.44	10.7682	6.66134e-16	4.70478e-14	GO:0044424//intracellular part	GO:0043169//cation binding;GO:0016776//phosphotransferase activity, phosphate group as acceptor;GO:0032559	GO:0009209//pyrimidine ribonucleoside triphosphate biosynthetic process;GO:0006796//phosphate metabolic process;GO:0009206;GO:0007602//phototransduction;GO:0009132//nucleoside diphosphate metabolic process	gi|1389640|dbj|BAA12982.1|/9.43098e-63/PNDKN1 [Pisum sativum]
Bra020970	0	105	0.01	17.44	10.7682	6.66134e-16	4.44787e-14	GO:0009570//chloroplast stroma	GO:0005488//binding;GO:0016701//oxidoreductase activity, acting on single donors with incorporation of molecular oxygen	-	gi|297804226|ref|XP_002869997.1|/0/nine-cis-epoxycarotenoid dioxygenase 4 [Arabidopsis lyrata subsp. lyrata]
Bra014384	0	105	0.01	17.44	10.7682	6.66134e-16	4.23125e-14	GO:0043231//intracellular membrane-bounded organelle	GO:0003747//translation release factor activity	GO:0009987//cellular process	gi|297821206|ref|XP_002878486.1|/4.73727e-87/hypothetical protein ARALYDRAFT_907869 [Arabidopsis lyrata subsp. lyrata]
Bra010844	0	101	0.01	16.77	10.7117	6.66134e-16	3.94917e-14	GO:0031461//cullin-RING ubiquitin ligase complex	GO:0005488//binding;GO:0004871//signal transducer activity;GO:0004468//lysine N-acetyltransferase activity	GO:0006605//protein targeting	gi|82879859|gb|ABB92566.1|/0/peroxisomal import receptor PTS2 [Brassica napus]
Bra038629	0	98	0.01	16.27	10.668	6.66134e-16	4.52509e-14	-	GO:0003676//nucleic acid binding;GO:0003824//catalytic activity	-	gi|9758283|dbj|BAB08807.1|/2.84801e-137/unnamed protein product [Arabidopsis thaliana]
Bra032004	0	95	0.01	15.78	10.6239	6.66134e-16	4.63781e-14	GO:0016020//membrane;GO:0042995//cell projection	GO:0016740//transferase activity	GO:0052386//cell wall thickening;GO:0006970//response to osmotic stress;GO:0005984//disaccharide metabolic process;GO:0010038//response to metal ion;GO:0009267//cellular response to starvation;GO:0048229//gametophyte development	gi|297832968|ref|XP_002884366.1|/3.91967e-50/UDP-glucose pyrophosphorylase [Arabidopsis lyrata subsp. lyrata]
Bra022831	0	92	0.01	15.28	10.5774	6.66134e-16	4.68786e-14	GO:0043231//intracellular membrane-bounded organelle	GO:0003676//nucleic acid binding;GO:0001071//nucleic acid binding transcription factor activity	GO:0010038//response to metal ion;GO:0009725//response to hormone stimulus;GO:0009743//response to carbohydrate stimulus;GO:0006970//response to osmotic stress;GO:0006351//transcription, DNA-dependent	gi|15224628|ref|NP_180676.1|/2.7117e-39/MYB14 (MYB DOMAIN PROTEIN 14); DNA binding / transcription factor [Arabidopsis thaliana]
Bra009768	0	87	0.01	14.45	10.4969	6.66134e-16	4.739e-14	GO:0043231//intracellular membrane-bounded organelle	GO:0030528//transcription regulator activity;GO:0003676//nucleic acid binding;GO:0004871//signal transducer activity	GO:0006913//nucleocytoplasmic transport;GO:0048511//rhythmic process;GO:0007165//signal transduction;GO:0006351//transcription, DNA-dependent;GO:0009639//response to red or far red light	gi|281308394|gb|ADA58345.1|/0/pseudo-response regulator 5b [Brassica rapa]
Bra006710	0	86	0.01	14.28	10.4798	6.66134e-16	4.54085e-14	-	GO:0016641//oxidoreductase activity, acting on the CH-NH2 group of donors, oxygen as acceptor;GO:0016706//oxidoreductase activity, acting on paired donors, with incorporation or reduction of molecular oxygen, 2-oxoglutarate as one donor, and incorporation of one atom each of oxygen into both donors	GO:0008152//metabolic process	gi|297796903|ref|XP_002866336.1|/4.53622e-78/oxidoreductase [Arabidopsis lyrata subsp. lyrata]
Bra002286	0	86	0.01	14.28	10.4798	6.66134e-16	4.05989e-14	GO:0009536//plastid	GO:0008378//galactosyltransferase activity	GO:0006950//response to stress;GO:0009628//response to abiotic stimulus	gi|312281695|dbj|BAJ33713.1|/0/unnamed protein product [Thellungiella halophila]
Bra028535	0	84	0.01	13.95	10.446	6.66134e-16	4.24503e-14	GO:0043234//protein complex;GO:0044431//Golgi apparatus part;GO:0016020//membrane	GO:0010209//vacuolar sorting signal binding	GO:0006892//post-Golgi vesicle-mediated transport;GO:0006605//protein targeting	gi|297816574|ref|XP_002876170.1|/5.67988e-126/hypothetical protein ARALYDRAFT_906663 [Arabidopsis lyrata subsp. lyrata]
Bra007333	0	83	0.01	13.78	10.4284	6.66134e-16	4.03475e-14	-	GO:0016740//transferase activity	GO:0009628//response to abiotic stimulus	gi|488787|emb|CAA55893.1|/7.20798e-124/putative imbibition protein [Brassica oleracea]
Bra023758	0	82	0.01	13.62	10.4115	6.66134e-16	4.31531e-14	-	-	-	gi|56693623|gb|AAW22622.1|/2.86882e-08/porin-like protein [Brassica napus]
Bra009384	0	82	0.01	13.62	10.4115	6.66134e-16	4.07258e-14	GO:0005618//cell wall	GO:0016788//hydrolase activity, acting on ester bonds;GO:0016747//transferase activity, transferring acyl groups other than amino-acyl groups	GO:0000003//reproduction	gi|297806977|ref|XP_002871372.1|/1.45673e-137/hypothetical protein ARALYDRAFT_487757 [Arabidopsis lyrata subsp. lyrata]
Bra032620	0	81	0.01	13.45	10.3934	6.66134e-16	3.89022e-14	GO:0005840//ribosome;GO:0043231//intracellular membrane-bounded organelle;GO:0016020//membrane	GO:0005198//structural molecule activity	GO:0006412//translation	gi|18411448|ref|NP_567190.1|/1.05023e-13/60S acidic ribosomal protein P1 (RPP1B) [Arabidopsis thaliana]
Bra005226	0	79	0.01	13.12	10.3576	6.66134e-16	4.77372e-14	-	-	-	gi|225432410|ref|XP_002276935.1|/3.16766e-178/PREDICTED: hypothetical protein [Vitis vinifera]
Bra019953	0	78	0.01	12.95	10.3387	6.66134e-16	4.50943e-14	GO:0009532//plastid stroma	GO:0016421//CoA carboxylase activity;GO:0016879//ligase activity, forming carbon-nitrogen bonds;GO:0032559	GO:0006631//fatty acid metabolic process	gi|298364400|gb|ADI79336.1|/4.51783e-59/chloroplast biotin carboxylase [Brassica rapa]
Bra024596	0	76	0.01	12.62	10.3015	6.66134e-16	4.67106e-14	-	-	-	gi|237873732|emb|CAX36564.1|/2.26589e-155/F-box/Kelch repeat-containing F-box family protein [Arabidopsis thaliana]
Bra004683	0	74	0.01	12.29	10.2633	6.66134e-16	4.21756e-14	GO:0009526//plastid envelope;GO:0009532//plastid stroma;GO:0030529//ribonucleoprotein complex	GO:0005198//structural molecule activity	GO:0003006//developmental process involved in reproduction;GO:0010467//gene expression;GO:0022613//ribonucleoprotein complex biogenesis	gi|297839413|ref|XP_002887588.1|/2.54583e-52/EMB2184 [Arabidopsis lyrata subsp. lyrata]
Bra036708	0	74	0.01	12.29	10.2633	6.66134e-16	3.99762e-14	-	GO:0016772//transferase activity, transferring phosphorus-containing groups	-	gi|62320148|dbj|BAD94349.1|/7.80244e-19/Putative protein kinase [Arabidopsis thaliana]
Bra015370	0	74	0.01	12.29	10.2633	6.66134e-16	3.90187e-14	GO:0019866//organelle inner membrane;GO:0031224//intrinsic to membrane;GO:0009536//plastid	-	GO:0046907//intracellular transport	gi|297791867|ref|XP_002863818.1|/1.77156e-109/mitochondrial substrate carrier family protein [Arabidopsis lyrata subsp. lyrata]
Bra036253	0	72	0.01	11.96	10.224	6.66134e-16	4.177e-14	GO:0033176;GO:0031090//organelle membrane;GO:0043231//intracellular membrane-bounded organelle	GO:0015078//hydrogen ion transmembrane transporter activity;GO:0019829//cation-transporting ATPase activity	GO:0015988//energy coupled proton transport, against electrochemical gradient	gi|297809889|ref|XP_002872828.1|/6.22816e-22/predicted protein [Arabidopsis lyrata subsp. lyrata]
Bra018242	0	70	0.01	11.62	10.1824	6.66134e-16	4.30107e-14	GO:0031981//nuclear lumen;GO:0009536//plastid;GO:0031090//organelle membrane	GO:0017111//nucleoside-triphosphatase activity;GO:0008135//translation factor activity, nucleic acid binding;GO:0032561;GO:0005515//protein binding	GO:0006412//translation;GO:0010038//response to metal ion;GO:0009207	gi|241740172|gb|ACS68201.1|/0/elongation factor 1 alpha [Brassica napus]
Bra015564	0	69	0.01	11.46	10.1624	6.66134e-16	4.0223e-14	-	GO:0016757//transferase activity, transferring glycosyl groups;GO:0016787//hydrolase activity	-	gi|186478224|ref|NP_172203.2|/0/hydrolase, acting on ester bonds [Arabidopsis thaliana]
Bra026384	0	68	0.01	11.29	10.1408	6.66134e-16	3.96117e-14	-	-	-	gi|297803396|ref|XP_002869582.1|/4.25252e-145/hypothetical protein ARALYDRAFT_492093 [Arabidopsis lyrata subsp. lyrata]
Bra034629	0	67	0.01	11.13	10.1202	6.66134e-16	4.08534e-14	-	-	GO:0000902//cell morphogenesis;GO:0007010//cytoskeleton organization	gi|62733576|gb|AAX95693.1|/5.9775e-105/CAP protein [Oryza sativa Japonica Group]
Bra033224	0	66	0.01	10.96	10.098	6.66134e-16	4.47843e-14	-	-	-	gi|15217583|ref|NP_171699.1|/2.07096e-160/pentatricopeptide (PPR) repeat-containing protein [Arabidopsis thaliana]
Bra024620	0	66	0.01	10.96	10.098	6.66134e-16	4.32965e-14	GO:0016020//membrane	GO:0005488//binding;GO:0016740//transferase activity	GO:0006596//polyamine biosynthetic process	gi|145336078|ref|NP_173794.2|/1.15025e-84/SPDS1 (spermidine synthase 1); spermidine synthase [Arabidopsis thaliana]
Bra020737	0	66	0.01	10.96	10.098	6.66134e-16	3.93723e-14	GO:0031224//intrinsic to membrane;GO:0031090//organelle membrane;GO:0043231//intracellular membrane-bounded organelle	GO:0005275//amine transmembrane transporter activity	-	gi|312281647|dbj|BAJ33689.1|/3.70527e-116/unnamed protein product [Thellungiella halophila]
Bra014871	0	64	0.01	10.63	10.0539	6.66134e-16	4.4631e-14	GO:0005840//ribosome;GO:0009536//plastid;GO:0016020//membrane	GO:0004620//phospholipase activity;GO:0046872//metal ion binding;GO:0035091//phosphatidylinositol binding	GO:0042742//defense response to bacterium;GO:0006650//glycerophospholipid metabolic process;GO:0003006//developmental process involved in reproduction	gi|182676312|gb|ACB98704.1|/0/phospholipase D gamma 1 [Brassica oleracea var. capitata]
Bra032628	0	64	0.01	10.63	10.0539	6.66134e-16	4.13722e-14	GO:0031224//intrinsic to membrane;GO:0043231//intracellular membrane-bounded organelle	-	GO:0044267//cellular protein metabolic process	gi|297848396|ref|XP_002892079.1|/8.49311e-23/ORMDL family protein [Arabidopsis lyrata subsp. lyrata]
Bra008055	0	63	0.01	10.46	10.0307	6.66134e-16	4.1504e-14	-	-	-	gi|15233861|ref|NP_192680.1|/6.30168e-26/disease resistance protein (TIR-NBS class), putative [Arabidopsis thaliana]
Bra032614	0	63	0.01	10.46	10.0307	6.66134e-16	4.09819e-14	GO:0031224//intrinsic to membrane;GO:0031410//cytoplasmic vesicle	GO:0015142//tricarboxylic acid transmembrane transporter activity	GO:0006842//tricarboxylic acid transport	gi|297848428|ref|XP_002892095.1|/0/hypothetical protein ARALYDRAFT_470187 [Arabidopsis lyrata subsp. lyrata]
Bra020094	0	62	0.01	10.3	10.0084	6.66134e-16	4.57272e-14	GO:0009536//plastid	GO:0008378//galactosyltransferase activity	GO:0006950//response to stress;GO:0009628//response to abiotic stimulus	gi|312281695|dbj|BAJ33713.1|/0/unnamed protein product [Thellungiella halophila]
Bra008826	0	62	0.01	10.3	10.0084	6.66134e-16	4.41771e-14	GO:0031224//intrinsic to membrane;GO:0030312//external encapsulating structure;GO:0031981//nuclear lumen;GO:0019866//organelle inner membrane;GO:0009526//plastid envelope	GO:0015300//solute:solute antiporter activity;GO:0046914//transition metal ion binding	GO:0006862//nucleotide transport	gi|312282629|dbj|BAJ34180.1|/1.28104e-163/unnamed protein product [Thellungiella halophila]
Bra015299	0	62	0.01	10.3	10.0084	6.66134e-16	4.04728e-14	GO:0009532//plastid stroma;GO:0031090//organelle membrane;GO:0015935//small ribosomal subunit;GO:0031981//nuclear lumen	GO:0003676//nucleic acid binding;GO:0005198//structural molecule activity	GO:0010467//gene expression	gi|15219697|ref|NP_171923.1|/1.26349e-41/RPS15 (CYTOSOLIC RIBOSOMAL PROTEIN S15); structural constituent of ribosome [Arabidopsis thaliana]
Bra030285	0	61	0.01	10.13	9.98442	6.66134e-16	4.40279e-14	GO:0043231//intracellular membrane-bounded organelle	GO:0003676//nucleic acid binding;GO:0001071//nucleic acid binding transcription factor activity	GO:0009606//tropism;GO:0006351//transcription, DNA-dependent;GO:0003006//developmental process involved in reproduction;GO:0009639//response to red or far red light	gi|15226604|ref|NP_179759.1|/3.7301e-37/MEE3 (MATERNAL EFFECT EMBRYO ARREST 3); DNA binding / transcription factor [Arabidopsis thaliana]
Bra035649	0	61	0.01	10.13	9.98442	6.66134e-16	4.12413e-14	GO:0016020//membrane	GO:0046873//metal ion transmembrane transporter activity;GO:0019829//cation-transporting ATPase activity;GO:0005515//protein binding;GO:0000166//nucleotide binding	GO:0051707//response to other organism;GO:0006816//calcium ion transport;GO:0048513//organ development;GO:0003006//developmental process involved in reproduction;GO:0044281//small molecule metabolic process;GO:0044237//cellular metabolic process	gi|312282693|dbj|BAJ34212.1|/7.01043e-115/unnamed protein product [Thellungiella halophila]
Bra015873	0	60	0.01	9.96	9.96	6.66134e-16	4.72183e-14	GO:0043231//intracellular membrane-bounded organelle;GO:0005576//extracellular region;GO:0030312//external encapsulating structure	GO:0043167//ion binding;GO:0008422//beta-glucosidase activity	GO:0009814//defense response, incompatible interaction;GO:0044238//primary metabolic process	gi|195536974|dbj|BAG68207.1|/8.831e-141/beta-1,3-glucanase [Brassica rapa subsp. chinensis]
Bra003527	0	60	0.01	9.96	9.96	6.66134e-16	4.58882e-14	GO:0031090//organelle membrane;GO:0009526//plastid envelope	GO:0016791//phosphatase activity;GO:0015405;GO:0046915//transition metal ion transmembrane transporter activity;GO:0016887//ATPase activity	GO:0015691//cadmium ion transport;GO:0050832//defense response to fungus;GO:0071365;GO:0009814//defense response, incompatible interaction;GO:0019762//glucosinolate catabolic process;GO:0052482	gi|312281595|dbj|BAJ33663.1|/0/unnamed protein product [Thellungiella halophila]
Bra009347	0	60	0.01	9.96	9.96	6.66134e-16	4.55673e-14	GO:0030964;GO:0005746//mitochondrial respiratory chain	GO:0051536//iron-sulfur cluster binding;GO:0050136//NADH dehydrogenase (quinone) activity;GO:0000166//nucleotide binding	GO:0008152//metabolic process	gi|297810971|ref|XP_002873369.1|/0/hypothetical protein ARALYDRAFT_487692 [Arabidopsis lyrata subsp. lyrata]
Bra026126	0	60	0.01	9.96	9.96	6.66134e-16	4.34408e-14	GO:0009941//chloroplast envelope;GO:0031224//intrinsic to membrane	GO:0032559;GO:0015300//solute:solute antiporter activity	GO:0051234//establishment of localization	gi|15220099|ref|NP_178146.1|/0/NTT1 (NUCLEOTIDE TRANSPORTER 1); ATP:ADP antiporter [Arabidopsis thaliana]
Bra023518	0	60	0.01	9.96	9.96	6.66134e-16	4.28692e-14	GO:0009532//plastid stroma	GO:0017111//nucleoside-triphosphatase activity;GO:0032559	GO:0006950//response to stress;GO:0009657//plastid organization;GO:0051604//protein maturation	gi|18417676|ref|NP_568314.1|/0/CLPB3 (CASEIN LYTIC PROTEINASE B3); ATP binding / ATPase/ nucleoside-triphosphatase/ nucleotide binding / protein binding [Arabidopsis thaliana]
Bra000645	0	57	0.01	9.47	9.88722	6.66134e-16	4.80895e-14	-	GO:0004553//hydrolase activity, hydrolyzing O-glycosyl compounds	GO:0044238//primary metabolic process;GO:0045229//external encapsulating structure organization	gi|297823961|ref|XP_002879863.1|/0/predicted protein [Arabidopsis lyrata subsp. lyrata]
Bra010508	0	57	0.01	9.47	9.88722	6.66134e-16	4.20395e-14	GO:0043231//intracellular membrane-bounded organelle;GO:0044444//cytoplasmic part;GO:0005576//extracellular region;GO:0016020//membrane	GO:0003729//mRNA binding;GO:0051536//iron-sulfur cluster binding;GO:0046914//transition metal ion binding;GO:0016641//oxidoreductase activity, acting on the CH-NH2 group of donors, oxygen as acceptor;GO:0016836//hydro-lyase activity	GO:0010039//response to iron ion;GO:0009692;GO:0044262//cellular carbohydrate metabolic process;GO:0006970//response to osmotic stress;GO:0072350	gi|15233349|ref|NP_195308.1|/0/aconitate hydratase, cytoplasmic / citrate hydro-lyase / aconitase (ACO) [Arabidopsis thaliana]
Bra040707	0	57	0.01	9.47	9.88722	6.66134e-16	3.87864e-14	GO:0009536//plastid	GO:0042623//ATPase activity, coupled;GO:0001071//nucleic acid binding transcription factor activity;GO:0003677//DNA binding;GO:0032559	GO:0006259//DNA metabolic process;GO:0006351//transcription, DNA-dependent	gi|297832728|ref|XP_002884246.1|/0/hypothetical protein ARALYDRAFT_477305 [Arabidopsis lyrata subsp. lyrata]
Bra027485	0	56	0.01	9.3	9.86109	6.66134e-16	4.37324e-14	GO:0009532//plastid stroma;GO:0031090//organelle membrane;GO:0005576//extracellular region	GO:0016615//malate dehydrogenase activity;GO:0005488//binding	GO:0006007//glucose catabolic process;GO:0010038//response to metal ion;GO:0043648//dicarboxylic acid metabolic process;GO:0006970//response to osmotic stress;GO:0009060//aerobic respiration	gi|12229778|sp|O24047.1|MDHC_MESCR/3.50722e-74/RecName: Full=Malate dehydrogenase, cytoplasmic
Bra034192	0	54	0.01	8.97	9.80896	6.66134e-16	4.79127e-14	-	-	-	gi|297813987|ref|XP_002874877.1|/0/hypothetical protein ARALYDRAFT_911883 [Arabidopsis lyrata subsp. lyrata]
Bra000117	0	54	0.01	8.97	9.80896	6.66134e-16	4.43274e-14	GO:0043231//intracellular membrane-bounded organelle	-	-	gi|145360782|ref|NP_181441.3|/6.56052e-74/binding / catalytic [Arabidopsis thaliana]
Bra035741	0	54	0.01	8.97	9.80896	6.66134e-16	4.38796e-14	GO:0005576//extracellular region;GO:0030312//external encapsulating structure;GO:0009536//plastid	GO:0016628//oxidoreductase activity, acting on the CH-CH group of donors, NAD or NADP as acceptor;GO:0016772//transferase activity, transferring phosphorus-containing groups	GO:0006796//phosphate metabolic process;GO:0023052//signaling	gi|312281525|dbj|BAJ33628.1|/0/unnamed protein product [Thellungiella halophila]
Bra018090	0	54	0.01	8.97	9.80896	6.66134e-16	4.27287e-14	GO:0043231//intracellular membrane-bounded organelle	GO:0016491//oxidoreductase activity	GO:0008152//metabolic process	gi|312283557|dbj|BAJ34644.1|/0/unnamed protein product [Thellungiella halophila]
Bra018160	0	53	0.01	8.8	9.78136	6.66134e-16	4.60503e-14	-	GO:0016884//carbon-nitrogen ligase activity, with glutamine as amido-N-donor;GO:0032559	GO:0009642//response to light intensity;GO:0009746;GO:0009267//cellular response to starvation;GO:0009064//glutamine family amino acid metabolic process;GO:0034285;GO:0006528//asparagine metabolic process	gi|11136554|dbj|BAB17726.1|/0/asparagine synthetase [Raphanus sativus]
Bra037246	0	53	0.01	8.8	9.78136	6.66134e-16	3.9854e-14	-	GO:0016772//transferase activity, transferring phosphorus-containing groups	GO:0044237//cellular metabolic process	gi|297836510|ref|XP_002886137.1|/0/FAT domain-containing protein [Arabidopsis lyrata subsp. lyrata]
Bra020577	0	52	0.01	8.63	9.75322	8.88178e-16	5.14092e-14	GO:0043231//intracellular membrane-bounded organelle	GO:0003676//nucleic acid binding;GO:0016462//pyrophosphatase activity;GO:0032559	GO:0006259//DNA metabolic process	gi|297812933|ref|XP_002874350.1|/1.50771e-73/nucleoside-triphosphatase/ nucleotide binding protein [Arabidopsis lyrata subsp. lyrata]
Bra017612	0	52	0.01	8.63	9.75322	8.88178e-16	5.12576e-14	GO:0043231//intracellular membrane-bounded organelle	GO:0003676//nucleic acid binding;GO:0001071//nucleic acid binding transcription factor activity;GO:0004812//aminoacyl-tRNA ligase activity;GO:0032559	GO:0006418//tRNA aminoacylation for protein translation;GO:0006351//transcription, DNA-dependent	gi|89257562|gb|ABD65051.1|/4.36093e-70/ethylene responsive element binding factor, putative [Brassica oleracea]
Bra013544	0	52	0.01	8.63	9.75322	8.88178e-16	5.11068e-14	GO:0005618//cell wall	-	GO:0019538//protein metabolic process	gi|4455272|emb|CAB36808.1|/0/subtilisin-like protease [Arabidopsis thaliana]
Bra014365	0	52	0.01	8.63	9.75322	8.88178e-16	5.09569e-14	GO:0030312//external encapsulating structure;GO:0031981//nuclear lumen;GO:0044444//cytoplasmic part;GO:0031090//organelle membrane	GO:0042623//ATPase activity, coupled;GO:0008135//translation factor activity, nucleic acid binding;GO:0032559	GO:0006412//translation;GO:0010038//response to metal ion	gi|297834230|ref|XP_002884997.1|/0/predicted protein [Arabidopsis lyrata subsp. lyrata]
Bra028769	0	51	0.01	8.47	9.72622	1.11022e-15	6.33248e-14	GO:0043231//intracellular membrane-bounded organelle;GO:0044444//cytoplasmic part	GO:0004497//monooxygenase activity;GO:0005506//iron ion binding	GO:0010683;GO:0048513//organ development	gi|42565543|ref|NP_190083.2|/8.45203e-103/cytochrome P450 family protein [Arabidopsis thaliana]
Bra025494	0	51	0.01	8.47	9.72622	1.11022e-15	6.31408e-14	-	-	GO:0050896//response to stimulus	gi|297801406|ref|XP_002868587.1|/1.56386e-107/predicted protein [Arabidopsis lyrata subsp. lyrata]
Bra033012	0	51	0.01	8.47	9.72622	1.11022e-15	6.29577e-14	GO:0031461//cullin-RING ubiquitin ligase complex	GO:0005488//binding	GO:0006970//response to osmotic stress;GO:0010038//response to metal ion	gi|15225954|ref|NP_182151.1|/1.0166e-90/TRIP-1 (TGF-BETA RECEPTOR INTERACTING PROTEIN 1); nucleotide binding / protein binding [Arabidopsis thaliana]
Bra008159	0	50	0.01	8.3	9.69697	1.55431e-15	8.7886e-14	GO:0009526//plastid envelope;GO:0009534//chloroplast thylakoid	-	-	gi|18410661|ref|NP_565087.1|/3.68811e-104/unknown protein [Arabidopsis thaliana]
Bra004590	0	50	0.01	8.3	9.69697	1.55431e-15	8.76327e-14	GO:0044444//cytoplasmic part	GO:0030247//polysaccharide binding;GO:0004133//glycogen debranching enzyme activity;GO:0016740//transferase activity	GO:0005982//starch metabolic process;GO:0000023//maltose metabolic process	gi|297824023|ref|XP_002879894.1|/0/hypothetical protein ARALYDRAFT_483146 [Arabidopsis lyrata subsp. lyrata]
Bra020567	0	50	0.01	8.3	9.69697	1.55431e-15	8.73809e-14	-	GO:0005488//binding	GO:0003006//developmental process involved in reproduction	gi|42568094|ref|NP_198055.3|/4.01895e-83/TPR3 (TOPLESS-RELATED 3) [Arabidopsis thaliana]
Bra030945	0	50	0.01	8.3	9.69697	1.55431e-15	8.71305e-14	GO:0044444//cytoplasmic part;GO:0005576//extracellular region	GO:0046872//metal ion binding;GO:0004611//phosphoenolpyruvate carboxykinase activity;GO:0016628//oxidoreductase activity, acting on the CH-CH group of donors, NAD or NADP as acceptor	GO:0071704;GO:0009060//aerobic respiration;GO:0043648//dicarboxylic acid metabolic process	gi|4033351|emb|CAA11415.1|/0/phosphoenolpyruvate carboxylase [Brassica juncea]
Bra006299	0	49	0.01	8.14	9.66888	2.4425e-15	1.35368e-13	-	-	-	gi|297807565|ref|XP_002871666.1|/2.16295e-162/hypothetical protein ARALYDRAFT_909515 [Arabidopsis lyrata subsp. lyrata]
Bra003738	0	49	0.01	8.14	9.66888	2.4425e-15	1.34986e-13	GO:0030312//external encapsulating structure;GO:0009536//plastid;GO:0031090//organelle membrane;GO:0005576//extracellular region	GO:0016651//oxidoreductase activity, acting on NADH or NADPH;GO:0046914//transition metal ion binding;GO:0042802//identical protein binding;GO:0004470//malic enzyme activity	GO:0006631//fatty acid metabolic process;GO:0010038//response to metal ion;GO:0043648//dicarboxylic acid metabolic process;GO:0006098//pentose-phosphate shunt;GO:0051260//protein homooligomerization	gi|7715598|gb|AAF68116.1|AC010793_11/1.40992e-126/F20B17.18 [Arabidopsis thaliana]
Bra035897	0	49	0.01	8.14	9.66888	2.4425e-15	1.34606e-13	-	GO:0004091//carboxylesterase activity;GO:0004857//enzyme inhibitor activity	-	gi|297793807|ref|XP_002864788.1|/8.60303e-83/invertase/pectin methylesterase inhibitor family protein [Arabidopsis lyrata subsp. lyrata]
Bra018942	0	48	0.01	7.97	9.63844	4.21884e-15	2.31197e-13	-	-	GO:0006950//response to stress	gi|1711296|emb|CAA70587.1|/1.12671e-103/myrosinase binding protein [Brassica napus]
Bra023487	0	48	0.01	7.97	9.63844	4.21884e-15	2.30551e-13	GO:0009536//plastid	GO:0016620//oxidoreductase activity, acting on the aldehyde or oxo group of donors, NAD or NADP as acceptor;GO:0016614//oxidoreductase activity, acting on CH-OH group of donors;GO:0000166//nucleotide binding	GO:0006950//response to stress;GO:0008152//metabolic process;GO:0010038//response to metal ion	gi|297807495|ref|XP_002871631.1|/3.37741e-130/hypothetical protein ARALYDRAFT_488325 [Arabidopsis lyrata subsp. lyrata]
Bra004558	0	48	0.01	7.97	9.63844	4.21884e-15	2.29909e-13	-	-	-	-
Bra030045	0	47	0.01	7.8	9.60733	7.77156e-15	4.16556e-13	GO:0031090//organelle membrane;GO:0015934//large ribosomal subunit;GO:0009536//plastid;GO:0031981//nuclear lumen	GO:0005198//structural molecule activity	GO:0010467//gene expression	gi|9802534|gb|AAF99736.1|AC004557_15/4.77094e-74/F17L21.21 [Arabidopsis thaliana]
Bra038678	0	47	0.01	7.8	9.60733	7.77156e-15	4.15417e-13	GO:0043231//intracellular membrane-bounded organelle	GO:0016832//aldehyde-lyase activity	GO:0006732//coenzyme metabolic process	gi|297833962|ref|XP_002884863.1|/3.16979e-49/hypothetical protein ARALYDRAFT_478521 [Arabidopsis lyrata subsp. lyrata]
Bra007023	0	47	0.01	7.8	9.60733	7.77156e-15	4.14286e-13	GO:0000785//chromatin;GO:0031090//organelle membrane;GO:0009536//plastid	GO:0003676//nucleic acid binding	GO:0034728	gi|302398709|gb|ADL36649.1|/1.11444e-39/C3HL domain class transcription factor [Malus x domestica]
Bra008385	0	47	0.01	7.8	9.60733	7.77156e-15	4.1316e-13	-	GO:0003676//nucleic acid binding	GO:0006259//DNA metabolic process	gi|147861248|emb|CAN79321.1|/0/hypothetical protein VITISV_018984 [Vitis vinifera]
Bra008987	0	46	0.01	7.64	9.57743	1.4877e-14	7.40593e-13	GO:0031090//organelle membrane;GO:0043231//intracellular membrane-bounded organelle;GO:0031224//intrinsic to membrane	-	GO:0009725//response to hormone stimulus;GO:0046907//intracellular transport;GO:0016044//cellular membrane organization;GO:0006970//response to osmotic stress	gi|297811227|ref|XP_002873497.1|/8.29893e-28/ATVAMP713 [Arabidopsis lyrata subsp. lyrata]
Bra010625	0	46	0.01	7.64	9.57743	1.4877e-14	7.38714e-13	-	GO:0046914//transition metal ion binding;GO:0016616//oxidoreductase activity, acting on the CH-OH group of donors, NAD or NADP as acceptor	GO:0009699//phenylpropanoid biosynthetic process;GO:0033554//cellular response to stress;GO:0051707//response to other organism	gi|312281955|dbj|BAJ33843.1|/2.11748e-109/unnamed protein product [Thellungiella halophila]
Bra033806	0	45	0.01	7.47	9.54496	2.93098e-14	1.36528e-12	GO:0031224//intrinsic to membrane;GO:0009707//chloroplast outer membrane	GO:0008320//protein transmembrane transporter activity	GO:0006605//protein targeting;GO:0009657//plastid organization;GO:0009653//anatomical structure morphogenesis	gi|297819256|ref|XP_002877511.1|/0/translocon outer membrane complex 75-III [Arabidopsis lyrata subsp. lyrata]
Bra024952	0	45	0.01	7.47	9.54496	2.93098e-14	1.36204e-12	-	GO:0016787//hydrolase activity	-	gi|89257466|gb|ABD64957.1|/1.3155e-105/hydrolase, NUDIX family protein [Brassica oleracea]
Bra014732	0	45	0.01	7.47	9.54496	2.93098e-14	1.3556e-12	GO:0009536//plastid	GO:0016620//oxidoreductase activity, acting on the aldehyde or oxo group of donors, NAD or NADP as acceptor;GO:0016774//phosphotransferase activity, carboxyl group as acceptor	GO:0009725//response to hormone stimulus;GO:0009414//response to water deprivation;GO:0006560//proline metabolic process;GO:0006972//hyperosmotic response;GO:0048513//organ development;GO:0003006//developmental process involved in reproduction	gi|12667251|gb|AAK01361.1|AF314812_1/4.40336e-121/delta 1-pyrroline-5-carboxylate synthetase B [Brassica napus]
Bra005269	0	44	0.01	7.31	9.51373	5.81756e-14	2.43715e-12	GO:0009532//plastid stroma	GO:0016758//transferase activity, transferring hexosyl groups	GO:0009250//glucan biosynthetic process	gi|297823453|ref|XP_002879609.1|/0/SBE2.1 [Arabidopsis lyrata subsp. lyrata]
Bra004627	0	44	0.01	7.31	9.51373	5.81756e-14	2.43194e-12	GO:0005576//extracellular region;GO:0044444//cytoplasmic part;GO:0043231//intracellular membrane-bounded organelle	GO:0004091//carboxylesterase activity;GO:0016790//thiolester hydrolase activity	GO:0010038//response to metal ion	gi|217072858|gb|ACJ84789.1|/8.48152e-98/unknown [Medicago truncatula]
Bra037375	0	44	0.01	7.31	9.51373	5.81756e-14	2.42675e-12	-	-	-	gi|42570823|ref|NP_973485.1|/6.3673e-82/zinc finger (C3HC4-type RING finger) family protein [Arabidopsis thaliana]
Bra008737	0	44	0.01	7.31	9.51373	5.81756e-14	2.42159e-12	GO:0009536//plastid	GO:0016620//oxidoreductase activity, acting on the aldehyde or oxo group of donors, NAD or NADP as acceptor;GO:0016614//oxidoreductase activity, acting on CH-OH group of donors;GO:0000166//nucleotide binding	GO:0006950//response to stress;GO:0008152//metabolic process;GO:0010038//response to metal ion	gi|297807495|ref|XP_002871631.1|/0/hypothetical protein ARALYDRAFT_488325 [Arabidopsis lyrata subsp. lyrata]
Bra008506	0	43	0.01	7.14	9.47978	1.15907e-13	4.02058e-12	-	-	-	gi|240254318|ref|NP_176659.6|/0/binding [Arabidopsis thaliana]
Bra003009	0	43	0.01	7.14	9.47978	1.15907e-13	4.01347e-12	GO:0043231//intracellular membrane-bounded organelle;GO:0044444//cytoplasmic part;GO:0016020//membrane	GO:0005515//protein binding;GO:0008171//O-methyltransferase activity	GO:0051553;GO:0006730//one-carbon metabolic process	gi|297792849|ref|XP_002864309.1|/9.25461e-110/O-methyltransferase 1 [Arabidopsis lyrata subsp. lyrata]
Bra011898	0	43	0.01	7.14	9.47978	1.15907e-13	4.00638e-12	GO:0009536//plastid	GO:0004659//prenyltransferase activity;GO:0016628//oxidoreductase activity, acting on the CH-CH group of donors, NAD or NADP as acceptor	GO:0016101//diterpenoid metabolic process	gi|15233848|ref|NP_195558.1|/7.69269e-133/GGR (geranylgeranyl reductase); farnesyltranstransferase [Arabidopsis thaliana]
Bra032498	0	42	0.01	6.97	9.44501	2.31148e-13	6.49738e-12	-	GO:0016651//oxidoreductase activity, acting on NADH or NADPH	GO:0008152//metabolic process	gi|2494128|gb|AAB80637.1|/2.1542e-65/EST gb|T43244 comes from this gene [Arabidopsis thaliana]
Bra022535	0	42	0.01	6.97	9.44501	2.31148e-13	6.48806e-12	GO:0009532//plastid stroma;GO:0009534//chloroplast thylakoid	GO:0046914//transition metal ion binding;GO:0016702//oxidoreductase activity, acting on single donors with incorporation of molecular oxygen, incorporation of two atoms of oxygen	GO:0051707//response to other organism;GO:0006633//fatty acid biosynthetic process;GO:0009694//jasmonic acid metabolic process;GO:0009719;GO:0006950//response to stress	gi|130845790|gb|ABO32545.1|/0/LOX [Brassica oleracea var. gemmifera]
Bra000875	0	42	0.01	6.97	9.44501	2.31148e-13	6.47877e-12	GO:0042598//vesicular fraction;GO:0009532//plastid stroma;GO:0005576//extracellular region;GO:0016020//membrane	GO:0042277//peptide binding;GO:0016765//transferase activity, transferring alkyl or aryl (other than methyl) groups	GO:0006952//defense response;GO:0006970//response to osmotic stress;GO:0009404//toxin metabolic process;GO:0010038//response to metal ion	gi|31790105|gb|AAP58396.1|/6.90516e-77/glutathione S-transferase 6 [Brassica juncea]
Bra039714	0	42	0.01	6.97	9.44501	2.31148e-13	6.4695e-12	GO:0031090//organelle membrane;GO:0043231//intracellular membrane-bounded organelle;GO:0000502//proteasome complex;GO:0005576//extracellular region	GO:0004175//endopeptidase activity	GO:0019941//modification-dependent protein catabolic process;GO:0010038//response to metal ion	gi|297835264|ref|XP_002885514.1|/1.01997e-53/hypothetical protein ARALYDRAFT_898737 [Arabidopsis lyrata subsp. lyrata]
Bra031749	0	42	0.01	6.97	9.44501	2.31148e-13	6.46026e-12	GO:0009526//plastid envelope;GO:0009532//plastid stroma	GO:0016301//kinase activity;GO:0000166//nucleotide binding	GO:0009409//response to cold;GO:0009608//response to symbiont;GO:0008152//metabolic process	gi|6573745|gb|AAF17665.1|AC009398_14/1.21277e-100/F20B24.19 [Arabidopsis thaliana]
Bra031676	0	41	0.01	6.81	9.41151	4.6163e-13	1.11223e-11	GO:0043234//protein complex;GO:0043231//intracellular membrane-bounded organelle;GO:0016020//membrane;GO:0030312//external encapsulating structure	GO:0008135//translation factor activity, nucleic acid binding;GO:0046914//transition metal ion binding	GO:0006412//translation;GO:0010038//response to metal ion	gi|297843762|ref|XP_002889762.1|/2.6429e-176/hypothetical protein ARALYDRAFT_471063 [Arabidopsis lyrata subsp. lyrata]
Bra038170	0	41	0.01	6.81	9.41151	4.6163e-13	1.11086e-11	-	-	-	gi|12321759|gb|AAG50919.1|AC069159_20/4.23609e-32/DnaJ protein, putative [Arabidopsis thaliana]
Bra007002	0	41	0.01	6.81	9.41151	4.6163e-13	1.1095e-11	GO:0009532//plastid stroma;GO:0009526//plastid envelope;GO:0009534//chloroplast thylakoid	GO:0008187//poly-pyrimidine tract binding	GO:0006952//defense response;GO:0009725//response to hormone stimulus	gi|15231817|ref|NP_190914.1|/8.13891e-41/CP29; RNA binding / poly(U) binding [Arabidopsis thaliana]
Bra020579	0	41	0.01	6.81	9.41151	4.6163e-13	1.10814e-11	GO:0015935//small ribosomal subunit	GO:0005198//structural molecule activity	GO:0010467//gene expression;GO:0022613//ribonucleoprotein complex biogenesis	gi|240256355|ref|NP_198122.4|/8.10869e-22/structural constituent of ribosome [Arabidopsis thaliana]
Bra022585	0	41	0.01	6.81	9.41151	4.6163e-13	1.10678e-11	-	-	GO:0006970//response to osmotic stress;GO:0042221//response to chemical stimulus	gi|38456238|gb|AAR21079.1|/0/stress responsive protein [Brassica oleracea var. acephala]
Bra022321	0	41	0.01	6.81	9.41151	4.6163e-13	1.10543e-11	GO:0009526//plastid envelope;GO:0009507//chloroplast	-	-	gi|297834748|ref|XP_002885256.1|/1.15612e-115/tetratricopeptide repeat-containing protein [Arabidopsis lyrata subsp. lyrata]
Bra015696	0	40	0.01	6.64	9.37504	9.22374e-13	2.05762e-11	-	-	-	gi|2829916|gb|AAC00624.1|/4.33117e-89/Unknown protein [Arabidopsis thaliana]
Bra018104	0	40	0.01	6.64	9.37504	9.22374e-13	2.05528e-11	-	-	-	gi|145339225|ref|NP_190369.2|/6.60489e-47/unknown protein [Arabidopsis thaliana]
Bra005347	0	40	0.01	6.64	9.37504	9.22374e-13	2.05294e-11	GO:0009536//plastid	GO:0005488//binding	GO:0006546//glycine catabolic process;GO:0043094	gi|12644523|sp|Q9LQL0.1|GCSH2_ARATH/1.40073e-57/RecName: Full=Probable glycine cleavage system H protein 2, mitochondrial; Flags: Precursor
Bra014552	0	40	0.01	6.64	9.37504	9.22374e-13	2.05061e-11	GO:0043231//intracellular membrane-bounded organelle	GO:0001071//nucleic acid binding transcription factor activity;GO:0003677//DNA binding	GO:0048437//floral organ development;GO:0006351//transcription, DNA-dependent	gi|116831312|gb|ABK28609.1|/4.84301e-43/unknown [Arabidopsis thaliana]
Bra018019	0	40	0.01	6.64	9.37504	9.22374e-13	2.04828e-11	GO:0005576//extracellular region;GO:0009536//plastid	GO:0016874//ligase activity;GO:0032559	GO:0010038//response to metal ion	gi|297819514|ref|XP_002877640.1|/1.16288e-179/AMP-dependent synthetase and ligase family protein [Arabidopsis lyrata subsp. lyrata]
Bra015335	0	40	0.01	6.64	9.37504	9.22374e-13	2.04596e-11	-	GO:0003824//catalytic activity	-	gi|225433343|ref|XP_002285592.1|/3.9387e-43/PREDICTED: hypothetical protein [Vitis vinifera]
Bra028393	0	40	0.01	6.64	9.37504	9.22374e-13	2.04364e-11	GO:0044424//intracellular part	GO:0016812//hydrolase activity, acting on carbon-nitrogen (but not peptide) bonds, in cyclic amides	GO:0006749//glutathione metabolic process	gi|15240349|ref|NP_198599.1|/0/OXP1 (OXOPROLINASE 1); 5-oxoprolinase (ATP-hydrolyzing)/ hydrolase [Arabidopsis thaliana]
Bra018941	0	39	0.01	6.48	9.33985	1.84341e-12	3.8204e-11	-	-	GO:0006950//response to stress	gi|1655824|gb|AAC08048.1|/1.32973e-115/myrosinase-binding protein [Brassica napus]
Bra001931	0	39	0.01	6.48	9.33985	1.84341e-12	3.81635e-11	GO:0009536//plastid;GO:0042579//microbody	GO:0015038//glutathione disulfide oxidoreductase activity;GO:0050662//coenzyme binding	GO:0009314//response to radiation;GO:0019953//sexual reproduction;GO:0000729//DNA double-strand break processing	gi|15230074|ref|NP_189059.1|/6.04968e-92/ATGR1 (glutathione-disulfide reductase); FAD binding / NADP or NADPH binding / glutathione-disulfide reductase/ oxidoreductase [Arabidopsis thaliana]
Bra011902	0	39	0.01	6.48	9.33985	1.84341e-12	3.81232e-11	GO:0044424//intracellular part	GO:0016811//hydrolase activity, acting on carbon-nitrogen (but not peptide) bonds, in linear amides;GO:0070011	GO:0019752//carboxylic acid metabolic process;GO:0019538//protein metabolic process	gi|30691732|ref|NP_849516.1|/0/aminoacylase, putative / N-acyl-L-amino-acid amidohydrolase, putative [Arabidopsis thaliana]
Bra029275	0	39	0.01	6.48	9.33985	1.84341e-12	3.80829e-11	GO:0031981//nuclear lumen	GO:0003676//nucleic acid binding;GO:0042623//ATPase activity, coupled;GO:0019899//enzyme binding;GO:0032559	GO:0044260	gi|297797185|ref|XP_002866477.1|/1.91726e-79/hypothetical protein ARALYDRAFT_496396 [Arabidopsis lyrata subsp. lyrata]
Bra038281	0	39	0.01	6.48	9.33985	1.84341e-12	3.80428e-11	-	GO:0004702//receptor signaling protein serine/threonine kinase activity;GO:0032559	GO:0010374//stomatal complex development;GO:0010375//stomatal complex patterning;GO:0003006//developmental process involved in reproduction;GO:0051707//response to other organism;GO:0000161//MAPKKK cascade involved in osmosensory signaling pathway;GO:0009755//hormone-mediated signaling pathway;GO:0009700//indole phytoalexin biosynthetic process;GO:0006464//protein modification process;GO:0009743/…	gi|54402040|gb|AAV34677.1|/0/mitogen-activated protein kinase 3 [Brassica napus]
Bra018323	0	38	0.01	6.31	9.3015	3.68506e-12	7.31924e-11	-	GO:0001071//nucleic acid binding transcription factor activity	GO:0006351//transcription, DNA-dependent;GO:0006305;GO:0007275//multicellular organismal development;GO:0016458//gene silencing	gi|30684530|ref|NP_180587.2|/3.93751e-70/unknown protein [Arabidopsis thaliana]
Bra004322	0	38	0.01	6.31	9.3015	3.68506e-12	7.31182e-11	-	GO:0003676//nucleic acid binding	-	gi|297838619|ref|XP_002887191.1|/0/hypothetical protein ARALYDRAFT_475982 [Arabidopsis lyrata subsp. lyrata]
Bra030635	0	38	0.01	6.31	9.3015	3.68506e-12	7.30441e-11	GO:0043231//intracellular membrane-bounded organelle	GO:0003676//nucleic acid binding;GO:0046914//transition metal ion binding;GO:0001071//nucleic acid binding transcription factor activity;GO:0005515//protein binding	GO:0006970//response to osmotic stress;GO:0006351//transcription, DNA-dependent;GO:0009639//response to red or far red light	gi|157849748|gb|ABV89657.1|/9.96802e-112/salt tolerance protein [Brassica rapa]
Bra001390	0	38	0.01	6.31	9.3015	3.68506e-12	7.29702e-11	-	GO:0046914//transition metal ion binding	-	gi|15228437|ref|NP_187722.1|/2.38883e-53/zinc finger (C3HC4-type RING finger) family protein [Arabidopsis thaliana]
Bra021701	0	38	0.01	6.31	9.3015	3.68506e-12	7.28964e-11	GO:0030529//ribonucleoprotein complex	-	GO:0000377	gi|297842863|ref|XP_002889313.1|/0/hypothetical protein ARALYDRAFT_477251 [Arabidopsis lyrata subsp. lyrata]
Bra020336	0	38	0.01	6.31	9.3015	3.68506e-12	7.28227e-11	GO:0016591//DNA-directed RNA polymerase II, holoenzyme	GO:0034062//RNA polymerase activity;GO:0003676//nucleic acid binding	GO:0010467//gene expression	gi|297796859|ref|XP_002866314.1|/1.31395e-55/DNA-directed RNA polymerase II [Arabidopsis lyrata subsp. lyrata]
Bra014640	0	38	0.01	6.31	9.3015	3.68506e-12	7.27493e-11	GO:0043231//intracellular membrane-bounded organelle;GO:0005576//extracellular region;GO:0030312//external encapsulating structure	GO:0043167//ion binding;GO:0008422//beta-glucosidase activity	GO:0009814//defense response, incompatible interaction;GO:0044238//primary metabolic process	gi|195536974|dbj|BAG68207.1|/1.08829e-146/beta-1,3-glucanase [Brassica rapa subsp. chinensis]
Bra021936	0	37	0.01	6.14	9.26209	7.367e-12	1.3912e-10	GO:0009534//chloroplast thylakoid	GO:0005515//protein binding	GO:0009553//embryo sac development	gi|297823279|ref|XP_002879522.1|/3.02888e-35/hypothetical protein ARALYDRAFT_482448 [Arabidopsis lyrata subsp. lyrata]
Bra028630	0	37	0.01	6.14	9.26209	7.367e-12	1.38986e-10	-	GO:0005092//GDP-dissociation inhibitor activity	GO:0006810//transport;GO:0033124//regulation of GTP catabolic process	gi|224095804|ref|XP_002310487.1|/6.24019e-162/predicted protein [Populus trichocarpa]
Bra013606	0	37	0.01	6.14	9.26209	7.367e-12	1.38852e-10	GO:0016020//membrane	-	GO:0050794//regulation of cellular process;GO:0040007//growth	gi|297803892|ref|XP_002869830.1|/6.48494e-119/hypothetical protein ARALYDRAFT_492639 [Arabidopsis lyrata subsp. lyrata]
Bra025751	0	36	0.01	5.98	9.224	1.47287e-11	2.69049e-10	-	GO:0016772//transferase activity, transferring phosphorus-containing groups	-	gi|297844934|ref|XP_002890348.1|/5.72874e-81/pfkB-type carbohydrate kinase family protein [Arabidopsis lyrata subsp. lyrata]
Bra032269	0	36	0.01	5.98	9.224	1.47287e-11	2.68798e-10	-	GO:0005488//binding	-	gi|297847164|ref|XP_002891463.1|/1.36857e-35/hypothetical protein ARALYDRAFT_474037 [Arabidopsis lyrata subsp. lyrata]
Bra014719	0	36	0.01	5.98	9.224	1.47287e-11	2.68548e-10	GO:0031410//cytoplasmic vesicle	-	-	gi|186511117|ref|NP_974445.2|/1.19285e-133/LAF3 (LONG AFTER FAR-RED 3); hydrolase/ hydrolase, acting on carbon-nitrogen (but not peptide) bonds [Arabidopsis thaliana]
Bra005573	0	36	0.01	5.98	9.224	1.47287e-11	2.68297e-10	GO:0009536//plastid	GO:0004549//tRNA-specific ribonuclease activity	GO:0006399//tRNA metabolic process	gi|30685224|ref|NP_850186.1|/0/pentatricopeptide (PPR) repeat-containing protein [Arabidopsis thaliana]
Bra008333	0	36	0.01	5.98	9.224	1.47287e-11	2.68048e-10	GO:0043231//intracellular membrane-bounded organelle;GO:0044444//cytoplasmic part;GO:0016020//membrane	GO:0005506//iron ion binding;GO:0050662//coenzyme binding;GO:0008940//nitrate reductase activity	GO:0009314//response to radiation;GO:0009608//response to symbiont;GO:0042126//nitrate metabolic process	gi|222424510|dbj|BAH20210.1|/0/AT1G77760 [Arabidopsis thaliana]
Bra014414	0	36	0.01	5.98	9.224	1.47287e-11	2.67799e-10	GO:0005840//ribosome;GO:0009532//plastid stroma;GO:0009526//plastid envelope;GO:0009534//chloroplast thylakoid;GO:0005576//extracellular region;GO:0044436	GO:0005488//binding;GO:0016859//cis-trans isomerase activity	GO:0006952//defense response;GO:0000097//sulfur amino acid biosynthetic process;GO:0009725//response to hormone stimulus;GO:0009416//response to light stimulus;GO:0009743//response to carbohydrate stimulus;GO:0006605//protein targeting;GO:0006970//response to osmotic stress	gi|21555831|gb|AAM63944.1|/2.90977e-56/peptidylprolyl isomerase ROC4 [Arabidopsis thaliana]
Bra016090	0	36	0.01	5.98	9.224	1.47287e-11	2.6755e-10	-	-	GO:0009725//response to hormone stimulus;GO:0009845//seed germination	gi|312282919|dbj|BAJ34325.1|/2.21624e-85/unnamed protein product [Thellungiella halophila]
Bra032254	0	36	0.01	5.98	9.224	1.47287e-11	2.67302e-10	GO:0043231//intracellular membrane-bounded organelle;GO:0044444//cytoplasmic part	GO:0003723//RNA binding;GO:0004519//endonuclease activity	GO:0009725//response to hormone stimulus;GO:0048364//root development;GO:0042445//hormone metabolic process;GO:0045087//innate immune response;GO:0009887//organ morphogenesis;GO:0035194//posttranscriptional gene silencing by RNA;GO:0048468//cell development;GO:0003006//developmental process involved in reproduction;GO:0009639//response to red or far red light	gi|312282495|dbj|BAJ34113.1|/0/unnamed protein product [Thellungiella halophila]
Bra008836	0	36	0.01	5.98	9.224	1.47287e-11	2.67054e-10	GO:0043231//intracellular membrane-bounded organelle	GO:0016881//acid-amino acid ligase activity	GO:0002831//regulation of response to biotic stimulus;GO:0009725//response to hormone stimulus;GO:0009626//plant-type hypersensitive response;GO:0042742//defense response to bacterium;GO:0032787//monocarboxylic acid metabolic process;GO:0048878//chemical homeostasis;GO:0007165//signal transduction;GO:0009581	gi|297807355|ref|XP_002871561.1|/5.69566e-136/hypothetical protein ARALYDRAFT_488150 [Arabidopsis lyrata subsp. lyrata]
Bra001416	0	35	0.01	5.81	9.18239	2.94472e-11	5.17615e-10	GO:0044424//intracellular part	GO:0004812//aminoacyl-tRNA ligase activity;GO:0046872//metal ion binding;GO:0032559	GO:0006418//tRNA aminoacylation for protein translation	gi|297833954|ref|XP_002884859.1|/1.49974e-180/hypothetical protein ARALYDRAFT_478516 [Arabidopsis lyrata subsp. lyrata]
Bra021059	0	35	0.01	5.81	9.18239	2.94472e-11	5.1715e-10	GO:0009536//plastid	GO:0004812//aminoacyl-tRNA ligase activity;GO:0032559	GO:0006418//tRNA aminoacylation for protein translation;GO:0003006//developmental process involved in reproduction	gi|224133182|ref|XP_002327980.1|/1.14059e-75/predicted protein [Populus trichocarpa]
Bra036334	0	35	0.01	5.81	9.18239	2.94472e-11	5.16686e-10	GO:0031410//cytoplasmic vesicle	GO:0015925	-	gi|297846860|ref|XP_002891311.1|/0/hypothetical protein ARALYDRAFT_473836 [Arabidopsis lyrata subsp. lyrata]
Bra000874	0	35	0.01	5.81	9.18239	2.94472e-11	5.16223e-10	GO:0015630//microtubule cytoskeleton;GO:0000228//nuclear chromosome;GO:0044444//cytoplasmic part;GO:0000151//ubiquitin ligase complex	GO:0019899//enzyme binding	GO:0009725//response to hormone stimulus;GO:0019941//modification-dependent protein catabolic process;GO:0007623//circadian rhythm;GO:0043623//cellular protein complex assembly;GO:0007165//signal transduction;GO:0003006//developmental process involved in reproduction	gi|297814051|ref|XP_002874909.1|/8.08013e-125/ATCUL1 [Arabidopsis lyrata subsp. lyrata]
Bra030016	0	35	0.01	5.81	9.18239	2.94472e-11	5.15761e-10	-	-	-	gi|297816304|ref|XP_002876035.1|/1.25119e-96/phosphoglycerate/bisphosphoglycerate mutase family protein [Arabidopsis lyrata subsp. lyrata]
Bra018825	0	35	0.01	5.81	9.18239	2.94472e-11	5.153e-10	GO:0043234//protein complex;GO:0015630//microtubule cytoskeleton;GO:0030312//external encapsulating structure;GO:0031981//nuclear lumen;GO:0009536//plastid;GO:0031090//organelle membrane	GO:0017111//nucleoside-triphosphatase activity;GO:0032561;GO:0005198//structural molecule activity	GO:0010038//response to metal ion;GO:0007010//cytoskeleton organization;GO:0043623//cellular protein complex assembly;GO:0009207;GO:0006970//response to osmotic stress;GO:0007017//microtubule-based process;GO:0009629//response to gravity	gi|15233627|ref|NP_193232.1|/0/TUA6; structural constituent of cytoskeleton [Arabidopsis thaliana]
Bra011463	0	35	0.01	5.81	9.18239	2.94472e-11	5.14839e-10	GO:0016020//membrane	-	-	gi|3549672|emb|CAA20583.1|/2.10987e-151/putative protein [Arabidopsis thaliana]
Bra000603	0	34	0.01	5.65	9.14211	5.88744e-11	1.00508e-09	GO:0043231//intracellular membrane-bounded organelle	GO:0016638//oxidoreductase activity, acting on the CH-NH2 group of donors	GO:0042816//vitamin B6 metabolic process	gi|30695795|ref|NP_568717.2|/5.64528e-103/ATPPOX (A. THALIANA PYRIDOXIN (PYRODOXAMINE) 5'-PHOSPHATE OXIDASE); pyridoxamine-phosphate oxidase [Arabidopsis thaliana]
Bra029697	0	34	0.01	5.65	9.14211	5.88744e-11	1.0042e-09	GO:0016020//membrane	GO:0060089;GO:0046872//metal ion binding;GO:0004629//phospholipase C activity	GO:0007165//signal transduction;GO:0044238//primary metabolic process	gi|4588474|gb|AAD26119.1|AF108123_1/0/phosphoinositide-specific phospholipase C [Brassica napus]
Bra003680	0	34	0.01	5.65	9.14211	5.88744e-11	1.00333e-09	GO:0044444//cytoplasmic part	GO:0005515//protein binding;GO:0008168//methyltransferase activity	GO:0006730//one-carbon metabolic process	gi|297840185|ref|XP_002887974.1|/6.86074e-80/hypothetical protein ARALYDRAFT_475033 [Arabidopsis lyrata subsp. lyrata]
Bra026501	0	34	0.01	5.65	9.14211	5.88744e-11	1.00245e-09	GO:0044464//cell part	-	-	gi|110739471|dbj|BAF01645.1|/1.31052e-15/hypothetical protein [Arabidopsis thaliana]
Bra029430	0	34	0.01	5.65	9.14211	5.88744e-11	1.00158e-09	-	-	-	gi|312282701|dbj|BAJ34216.1|/8.13818e-63/unnamed protein product [Thellungiella halophila]
Bra004445	0	34	0.01	5.65	9.14211	5.88744e-11	1.00071e-09	GO:0030532//small nuclear ribonucleoprotein complex;GO:0031981//nuclear lumen	GO:0003676//nucleic acid binding	GO:0000377;GO:0006970//response to osmotic stress	gi|15226631|ref|NP_182280.1|/2.21365e-48/U1A (SPLICEOSOMAL PROTEIN U1A); RNA binding / nucleic acid binding / nucleotide binding [Arabidopsis thaliana]
Bra037683	0	34	0.01	5.65	9.14211	5.88744e-11	9.99843e-10	-	-	-	gi|297828091|ref|XP_002881928.1|/2.27015e-29/hypothetical protein ARALYDRAFT_346189 [Arabidopsis lyrata subsp. lyrata]
Bra010665	0	34	0.01	5.65	9.14211	5.88744e-11	9.98976e-10	GO:0009534//chloroplast thylakoid;GO:0031090//organelle membrane	-	-	gi|12667247|gb|AAK01359.1|AF314810_1/6.85391e-91/dehydration stress-induced protein [Brassica napus]
Bra024312	0	34	0.01	5.65	9.14211	5.88744e-11	9.9811e-10	GO:0044424//intracellular part	GO:0017111//nucleoside-triphosphatase activity;GO:0070011;GO:0032559	-	gi|10178061|dbj|BAB11425.1|/0/unnamed protein product [Arabidopsis thaliana]
Bra035124	0	34	0.01	5.65	9.14211	5.88744e-11	9.97246e-10	GO:0031090//organelle membrane;GO:0043231//intracellular membrane-bounded organelle;GO:0044444//cytoplasmic part;GO:0005576//extracellular region	GO:0016301//kinase activity;GO:0000166//nucleotide binding	GO:0006007//glucose catabolic process	gi|297842743|ref|XP_002889253.1|/6.37863e-155/hypothetical protein ARALYDRAFT_477124 [Arabidopsis lyrata subsp. lyrata]
Bra039489	0	33	0.01	5.48	9.09803	1.1771e-10	1.94336e-09	-	GO:0016769//transferase activity, transferring nitrogenous groups;GO:0048037//cofactor binding;GO:0016846//carbon-sulfur lyase activity	GO:0008652//cellular amino acid biosynthetic process	gi|297805170|ref|XP_002870469.1|/1.86442e-124/hypothetical protein ARALYDRAFT_493655 [Arabidopsis lyrata subsp. lyrata]
Bra007027	0	33	0.01	5.48	9.09803	1.1771e-10	1.94172e-09	-	-	-	gi|15232329|ref|NP_190948.1|/5.16236e-78/armadillo/beta-catenin repeat family protein [Arabidopsis thaliana]
Bra002432	0	33	0.01	5.48	9.09803	1.1771e-10	1.94008e-09	GO:0009526//plastid envelope	GO:0046873//metal ion transmembrane transporter activity	GO:0070838//divalent metal ion transport	gi|10177230|dbj|BAB10604.1|/9.06102e-31/unnamed protein product [Arabidopsis thaliana]
Bra021682	0	33	0.01	5.48	9.09803	1.1771e-10	1.93845e-09	GO:0043231//intracellular membrane-bounded organelle	GO:0046914//transition metal ion binding;GO:0008483//transaminase activity	GO:0010038//response to metal ion	gi|224131392|ref|XP_002321073.1|/3.98409e-146/predicted protein [Populus trichocarpa]
Bra013540	0	33	0.01	5.48	9.09803	1.1771e-10	1.93682e-09	-	GO:0016491//oxidoreductase activity;GO:0046914//transition metal ion binding	GO:0008152//metabolic process	gi|62870977|gb|AAY18430.1|/1.4616e-74/putative quinone oxidoreductase [Noccaea caerulescens]
Bra011030	0	33	0.01	5.48	9.09803	1.1771e-10	1.93519e-09	GO:0005838//proteasome regulatory particle;GO:0043231//intracellular membrane-bounded organelle;GO:0016020//membrane	GO:0032182//small conjugating protein binding	GO:0019222//regulation of metabolic process;GO:0019941//modification-dependent protein catabolic process;GO:0007049//cell cycle	gi|2842489|emb|CAA16886.1|/0/putative protein [Arabidopsis thaliana]
Bra010746	0	33	0.01	5.48	9.09803	1.1771e-10	1.93357e-09	-	-	-	gi|297801916|ref|XP_002868842.1|/3.10339e-105/patched family protein [Arabidopsis lyrata subsp. lyrata]
Bra001953	0	33	0.01	5.48	9.09803	1.1771e-10	1.93195e-09	GO:0043231//intracellular membrane-bounded organelle;GO:0016020//membrane	-	GO:0009414//response to water deprivation;GO:0009725//response to hormone stimulus;GO:0009409//response to cold	gi|312282375|dbj|BAJ34053.1|/2.56851e-62/unnamed protein product [Thellungiella halophila]
Bra029067	0	33	0.01	5.48	9.09803	1.1771e-10	1.93033e-09	GO:0009536//plastid	GO:0045181//glutamate synthase activity, NADH or NADPH as acceptor;GO:0046914//transition metal ion binding;GO:0051536//iron-sulfur cluster binding;GO:0050662//coenzyme binding;GO:0000166//nucleotide binding	GO:0006536//glutamate metabolic process;GO:0040007//growth	gi|297792719|ref|XP_002864244.1|/0/NADH-dependent glutamate synthase 1 gene [Arabidopsis lyrata subsp. lyrata]
Bra010457	0	33	0.01	5.48	9.09803	1.1771e-10	1.92871e-09	GO:0043231//intracellular membrane-bounded organelle	GO:0003824//catalytic activity	-	gi|30686923|ref|NP_194285.2|/7.97479e-38/protein binding [Arabidopsis thaliana]
Bra030798	0	33	0.01	5.48	9.09803	1.1771e-10	1.92709e-09	GO:0009536//plastid	GO:0003676//nucleic acid binding;GO:0001071//nucleic acid binding transcription factor activity	GO:0002218//activation of innate immune response;GO:0006351//transcription, DNA-dependent	gi|297843776|ref|XP_002889769.1|/0/MYB transcription factor [Arabidopsis lyrata subsp. lyrata]
Bra016736	0	33	0.01	5.48	9.09803	1.1771e-10	1.92548e-09	-	-	-	gi|297794917|ref|XP_002865343.1|/2.13143e-109/hypothetical protein ARALYDRAFT_917128 [Arabidopsis lyrata subsp. lyrata]
Bra025060	0	32	0.01	5.31	9.05257	2.35344e-10	3.77399e-09	GO:0000139//Golgi membrane;GO:0005769//early endosome	GO:0003676//nucleic acid binding;GO:0032561;GO:0003824//catalytic activity	GO:0035556//intracellular signal transduction;GO:0015031//protein transport	gi|15242483|ref|NP_199387.1|/7.06944e-60/AtRABA1c (Arabidopsis Rab GTPase homolog A1c); GTP binding [Arabidopsis thaliana]
Bra010820	0	32	0.01	5.31	9.05257	2.35344e-10	3.7709e-09	GO:0005576//extracellular region;GO:0030312//external encapsulating structure;GO:0009536//plastid	GO:0016787//hydrolase activity	GO:0044238//primary metabolic process	gi|297845888|ref|XP_002890825.1|/2.91543e-141/GDSL-motif lipase/hydrolase family protein [Arabidopsis lyrata subsp. lyrata]
Bra002140	0	32	0.01	5.31	9.05257	2.35344e-10	3.76782e-09	-	GO:0004672//protein kinase activity;GO:0032559	GO:0006464//protein modification process	gi|15238765|ref|NP_197320.1|/0/protein kinase family protein [Arabidopsis thaliana]
Bra035200	0	32	0.01	5.31	9.05257	2.35344e-10	3.76473e-09	-	-	-	gi|157086540|gb|ABV21212.1|/1.48956e-81/Ty1_Copia-element protein [Arabidopsis thaliana]
Bra010574	0	32	0.01	5.31	9.05257	2.35344e-10	3.76166e-09	-	GO:0008237//metallopeptidase activity;GO:0008238//exopeptidase activity;GO:0043169//cation binding	GO:0019538//protein metabolic process	gi|312283237|dbj|BAJ34484.1|/4.72841e-151/unnamed protein product [Thellungiella halophila]
Bra006516	0	31	0.01	5.15	9.00843	4.70532e-10	7.28282e-09	GO:0019866//organelle inner membrane;GO:0009526//plastid envelope;GO:0031224//intrinsic to membrane;GO:0030312//external encapsulating structure	GO:0022857//transmembrane transporter activity	GO:0046907//intracellular transport	gi|297812157|ref|XP_002873962.1|/9.33021e-68/dicarboxylate/tricarboxylate carrier [Arabidopsis lyrata subsp. lyrata]
Bra010795	0	31	0.01	5.15	9.00843	4.70532e-10	7.27707e-09	GO:0031410//cytoplasmic vesicle	-	-	gi|21618038|gb|AAM67088.1|/2.09057e-85/unknown [Arabidopsis thaliana]
Bra009539	0	31	0.01	5.15	9.00843	4.70532e-10	7.27132e-09	GO:0044464//cell part	GO:0005488//binding	GO:0009861//jasmonic acid and ethylene-dependent systemic resistance;GO:0048764;GO:0010260//organ senescence;GO:0009756//carbohydrate mediated signaling;GO:0010118//stomatal movement;GO:0010039//response to iron ion;GO:0006970//response to osmotic stress;GO:0009738//abscisic acid mediated signaling pathway;GO:0001738//morphogenesis of a polarized epithelium;GO:0052482;GO:0060918//auxin transport;…	gi|312281683|dbj|BAJ33707.1|/0/unnamed protein product [Thellungiella halophila]
Bra021090	0	31	0.01	5.15	9.00843	4.70532e-10	7.26558e-09	-	GO:0016831//carboxy-lyase activity;GO:0048037//cofactor binding;GO:0005515//protein binding	GO:0009064//glutamine family amino acid metabolic process	gi|13477077|dbj|BAB02990.1|/4.81038e-123/retroelement pol polyprotein-like [Arabidopsis thaliana]
Bra014604	0	31	0.01	5.15	9.00843	4.70532e-10	7.25985e-09	GO:0016020//membrane	-	-	gi|297824193|ref|XP_002879979.1|/1.30198e-113/hypothetical protein ARALYDRAFT_483324 [Arabidopsis lyrata subsp. lyrata]
Bra001135	0	31	0.01	5.15	9.00843	4.70532e-10	7.25413e-09	-	-	-	gi|297829020|ref|XP_002882392.1|/9.82106e-26/hypothetical protein ARALYDRAFT_477790 [Arabidopsis lyrata subsp. lyrata]
Bra018387	0	31	0.01	5.15	9.00843	4.70532e-10	7.24842e-09	-	-	-	-
Bra022692	0	31	0.01	5.15	9.00843	4.70532e-10	7.24271e-09	-	GO:0016702//oxidoreductase activity, acting on single donors with incorporation of molecular oxygen, incorporation of two atoms of oxygen	GO:0006558//L-phenylalanine metabolic process;GO:0006570//tyrosine metabolic process	gi|21594040|gb|AAM65958.1|/0/homogentisate 1,2-dioxygenase [Arabidopsis thaliana]
Bra039230	0	31	0.01	5.15	9.00843	4.70532e-10	7.23702e-09	GO:0043231//intracellular membrane-bounded organelle	GO:0034062//RNA polymerase activity;GO:0005488//binding	-	gi|297825331|ref|XP_002880548.1|/0/PDE319/SCA3 [Arabidopsis lyrata subsp. lyrata]
Bra007859	0	31	0.01	5.15	9.00843	4.70532e-10	7.23133e-09	GO:0016020//membrane	GO:0004702//receptor signaling protein serine/threonine kinase activity;GO:0032559	GO:0006464//protein modification process	gi|255574171|ref|XP_002528001.1|/4.8982e-126/serine/thronine protein kinase, putative [Ricinus communis]
Bra038938	0	31	0.01	5.15	9.00843	4.70532e-10	7.22566e-09	GO:0016020//membrane	GO:0005543//phospholipid binding	-	gi|297801052|ref|XP_002868410.1|/2.32479e-59/hypothetical protein ARALYDRAFT_330172 [Arabidopsis lyrata subsp. lyrata]
Bra022871	0	31	0.01	5.15	9.00843	4.70532e-10	7.21999e-09	GO:0015629//actin cytoskeleton	GO:0008092//cytoskeletal protein binding;GO:0017111//nucleoside-triphosphatase activity;GO:0032559	-	gi|4887747|gb|AAD32283.1|/0/hypothetical protein [Arabidopsis thaliana]
Bra031931	0	31	0.01	5.15	9.00843	4.70532e-10	7.21433e-09	-	-	-	gi|9759399|dbj|BAB09854.1|/6.14299e-79/unnamed protein product [Arabidopsis thaliana]
Bra001286	0	31	0.01	5.15	9.00843	4.70532e-10	7.20868e-09	GO:0012510//trans-Golgi network transport vesicle membrane;GO:0009536//plastid;GO:0005905//coated pit	-	GO:0015031//protein transport	gi|297833602|ref|XP_002884683.1|/0/hypothetical protein ARALYDRAFT_896987 [Arabidopsis lyrata subsp. lyrata]
Bra013332	0	31	0.01	5.15	9.00843	4.70532e-10	7.20304e-09	-	-	-	-
Bra033449	0	31	0.01	5.15	9.00843	4.70532e-10	7.19741e-09	GO:0043231//intracellular membrane-bounded organelle;GO:0016020//membrane	GO:0016491//oxidoreductase activity	GO:0015698//inorganic anion transport;GO:0048193//Golgi vesicle transport;GO:0009267//cellular response to starvation	gi|18409509|ref|NP_566961.1|/7.10111e-68/PHF1 (PHOSPHATE TRANSPORTER TRAFFIC FACILITATOR1); nucleotide binding [Arabidopsis thaliana]
Bra032344	0	30	0.01	4.98	8.96	9.4076e-10	1.39856e-08	GO:0009532//plastid stroma	GO:0004086//carbamoyl-phosphate synthase activity;GO:0032559	GO:0009267//cellular response to starvation;GO:0006525//arginine metabolic process	gi|297845912|ref|XP_002890837.1|/0/hypothetical protein ARALYDRAFT_473200 [Arabidopsis lyrata subsp. lyrata]
Bra014904	0	30	0.01	4.98	8.96	9.4076e-10	1.3975e-08	GO:0009536//plastid	GO:0046914//transition metal ion binding;GO:0019901//protein kinase binding	-	gi|4512627|gb|AAD21696.1|/3.57632e-25/Similar to gb|Z29643 protein kinase C inhibitor (PKCI) from Zea mays and a member of HIT family PF|01230 [Arabidopsis thaliana]
Bra037954	0	30	0.01	4.98	8.96	9.4076e-10	1.39644e-08	GO:0005618//cell wall;GO:0005840//ribosome;GO:0009526//plastid envelope;GO:0042579//microbody;GO:0031090//organelle membrane;GO:0005576//extracellular region;GO:0005773//vacuole	GO:0016788//hydrolase activity, acting on ester bonds	GO:0006952//defense response;GO:0051707//response to other organism;GO:0019759	gi|1769968|emb|CAA71238.1|/5.0294e-138/myrosinase-associated protein [Brassica napus]
Bra003614	0	30	0.01	4.98	8.96	9.4076e-10	1.39538e-08	GO:0031981//nuclear lumen;GO:0044444//cytoplasmic part;GO:0012505//endomembrane system	GO:0005488//binding	GO:0048437//floral organ development;GO:0016925//protein sumoylation;GO:0006406//mRNA export from nucleus	gi|3152577|gb|AAC17058.1|/7.36971e-138/Contains similarity to Kinesin-like protein C gb|D21138 from A. thaliana [Arabidopsis thaliana]
Bra010773	0	30	0.01	4.98	8.96	9.4076e-10	1.39432e-08	-	GO:0017111//nucleoside-triphosphatase activity;GO:0000166//nucleotide binding	GO:0055085//transmembrane transport;GO:0008152//metabolic process	gi|297845972|ref|XP_002890867.1|/0/hypothetical protein ARALYDRAFT_473263 [Arabidopsis lyrata subsp. lyrata]
Bra026186	0	30	0.01	4.98	8.96	9.4076e-10	1.39326e-08	GO:0009532//plastid stroma	GO:0016620//oxidoreductase activity, acting on the aldehyde or oxo group of donors, NAD or NADP as acceptor;GO:0005488//binding	GO:0008652//cellular amino acid biosynthetic process;GO:0009066//aspartate family amino acid metabolic process	gi|8778230|gb|AAF79239.1|AC006917_24/5.64945e-133/F10B6.22 [Arabidopsis thaliana]
Bra026445	0	30	0.01	4.98	8.96	9.4076e-10	1.39221e-08	GO:0009536//plastid	GO:0003676//nucleic acid binding	GO:0006351//transcription, DNA-dependent	gi|42573051|ref|NP_974622.1|/1.08667e-31/antitermination NusB domain-containing protein [Arabidopsis thaliana]
Bra001970	0	30	0.01	4.98	8.96	9.4076e-10	1.39116e-08	GO:0030120//vesicle coat;GO:0009536//plastid	GO:0005515//protein binding	GO:0015031//protein transport	gi|297832552|ref|XP_002884158.1|/2.49842e-101/hypothetical protein ARALYDRAFT_900277 [Arabidopsis lyrata subsp. lyrata]
Bra024062	0	30	0.01	4.98	8.96	9.4076e-10	1.39011e-08	GO:0009526//plastid envelope	GO:0016411//acylglycerol O-acyltransferase activity	GO:0046471//phosphatidylglycerol metabolic process;GO:0003006//developmental process involved in reproduction	gi|83287828|sp|Q9LLY4.1|LPAT1_BRANA/1.17143e-164/RecName: Full=1-acyl-sn-glycerol-3-phosphate acyltransferase 1, chloroplastic; Flags: Precursor
Bra008938	0	30	0.01	4.98	8.96	9.4076e-10	1.38906e-08	GO:0043231//intracellular membrane-bounded organelle;GO:0030964	GO:0046914//transition metal ion binding;GO:0051536//iron-sulfur cluster binding;GO:0048037//cofactor binding;GO:0050136//NADH dehydrogenase (quinone) activity	GO:0051234//establishment of localization;GO:0006091//generation of precursor metabolites and energy	gi|1171866|sp|P42027.1|NDUS7_BRAOL/1.1474e-63/RecName: Full=NADH-ubiquinone oxidoreductase 20 kDa subunit, mitochondrial; AltName: Full=Complex I-20kD; Short=CI-20kD; Flags: Precursor
Bra017571	0	30	0.01	4.98	8.96	9.4076e-10	1.38801e-08	GO:0030529//ribonucleoprotein complex	GO:0005198//structural molecule activity	GO:0010467//gene expression	gi|30694896|ref|NP_851140.1|/7.87376e-57/ribosomal protein L14 family protein / huellenlos paralog (HLP) [Arabidopsis thaliana]
Bra009930	0	30	0.01	4.98	8.96	9.4076e-10	1.38697e-08	-	GO:0005488//binding	GO:0003006//developmental process involved in reproduction	gi|42568094|ref|NP_198055.3|/6.61166e-116/TPR3 (TOPLESS-RELATED 3) [Arabidopsis thaliana]
Bra032606	0	30	0.01	4.98	8.96	9.4076e-10	1.38592e-08	GO:0031090//organelle membrane;GO:0043231//intracellular membrane-bounded organelle	-	-	gi|297795425|ref|XP_002865597.1|/1.25738e-75/hypothetical protein ARALYDRAFT_356991 [Arabidopsis lyrata subsp. lyrata]
Bra030787	0	30	0.01	4.98	8.96	9.4076e-10	1.38488e-08	GO:0043231//intracellular membrane-bounded organelle;GO:0015934//large ribosomal subunit	GO:0005198//structural molecule activity	GO:0010467//gene expression	gi|297843758|ref|XP_002889760.1|/3.5114e-39/60S ribosomal protein L21 [Arabidopsis lyrata subsp. lyrata]
Bra003343	0	30	0.01	4.98	8.96	9.4076e-10	1.38384e-08	GO:0016020//membrane;GO:0042579//microbody;GO:0031981//nuclear lumen	GO:0005488//binding;GO:0042623//ATPase activity, coupled	-	gi|75335836|sp|Q9M2F9.1|RH52_ARATH/6.11759e-105/RecName: Full=DEAD-box ATP-dependent RNA helicase 52
Bra000654	0	30	0.01	4.98	8.96	9.4076e-10	1.3828e-08	GO:0044464//cell part	-	-	gi|297809053|ref|XP_002872410.1|/8.16999e-75/hypothetical protein ARALYDRAFT_489767 [Arabidopsis lyrata subsp. lyrata]
Bra005126	0	30	0.01	4.98	8.96	9.4076e-10	1.38176e-08	GO:0043231//intracellular membrane-bounded organelle;GO:0044444//cytoplasmic part;GO:0042598//vesicular fraction	GO:0016814//hydrolase activity, acting on carbon-nitrogen (but not peptide) bonds, in cyclic amidines;GO:0019901//protein kinase binding	GO:0009725//response to hormone stimulus;GO:0009127//purine nucleoside monophosphate biosynthetic process;GO:0003006//developmental process involved in reproduction	gi|224091022|ref|XP_002309149.1|/0/predicted protein [Populus trichocarpa]
Bra027640	0	30	0.01	4.98	8.96	9.4076e-10	1.38072e-08	GO:0016020//membrane	GO:0004672//protein kinase activity;GO:0032559	GO:0006464//protein modification process;GO:0007167//enzyme linked receptor protein signaling pathway	gi|6633847|gb|AAF19706.1|AC008047_13/0/F2K11.19 [Arabidopsis thaliana]
Bra034458	0	29	0.01	4.82	8.91289	1.88091e-09	2.67428e-08	-	GO:0032561	GO:0051707//response to other organism	gi|312283547|dbj|BAJ34639.1|/2.45516e-103/unnamed protein product [Thellungiella halophila]
Bra006103	0	29	0.01	4.82	8.91289	1.88091e-09	2.67233e-08	GO:0042579//microbody	GO:0008483//transaminase activity;GO:0048037//cofactor binding	GO:0019752//carboxylic acid metabolic process	gi|297811267|ref|XP_002873517.1|/1.96721e-87/hypothetical protein ARALYDRAFT_487989 [Arabidopsis lyrata subsp. lyrata]
Bra019550	0	29	0.01	4.82	8.91289	1.88091e-09	2.6704e-08	GO:0044444//cytoplasmic part	GO:0004674//protein serine/threonine kinase activity;GO:0032559	GO:0006464//protein modification process	gi|297797331|ref|XP_002866550.1|/3.91423e-173/kinase family protein [Arabidopsis lyrata subsp. lyrata]
Bra022204	0	29	0.01	4.82	8.91289	1.88091e-09	2.66846e-08	GO:0043234//protein complex;GO:0005746//mitochondrial respiratory chain;GO:0009536//plastid;GO:0005576//extracellular region	GO:0016668//oxidoreductase activity, acting on a sulfur group of donors, NAD or NADP as acceptor;GO:0046914//transition metal ion binding;GO:0050662//coenzyme binding;GO:0032559	GO:0009314//response to radiation;GO:0010038//response to metal ion;GO:0019725//cellular homeostasis;GO:0008152//metabolic process	gi|30684419|ref|NP_851005.1|/0/mtLPD2 (LIPOAMIDE DEHYDROGENASE 2); ATP binding / dihydrolipoyl dehydrogenase [Arabidopsis thaliana]
Bra034087	0	29	0.01	4.82	8.91289	1.88091e-09	2.66652e-08	GO:0009536//plastid;GO:0031410//cytoplasmic vesicle;GO:0031090//organelle membrane;GO:0005576//extracellular region	GO:0019206//nucleoside kinase activity;GO:0004672//protein kinase activity;GO:0046914//transition metal ion binding	GO:0006166//purine ribonucleoside salvage;GO:0010038//response to metal ion;GO:0023052//signaling;GO:0034285	gi|297829512|ref|XP_002882638.1|/3.07714e-71/hypothetical protein ARALYDRAFT_478305 [Arabidopsis lyrata subsp. lyrata]
Bra036040	0	29	0.01	4.82	8.91289	1.88091e-09	2.66459e-08	-	-	-	gi|297816246|ref|XP_002876006.1|/1.60465e-72/LOB domain protein 38 [Arabidopsis lyrata subsp. lyrata]
Bra027621	0	29	0.01	4.82	8.91289	1.88091e-09	2.66267e-08	GO:0043231//intracellular membrane-bounded organelle	-	-	gi|15222058|ref|NP_172735.1|/2.01191e-67/ATRBL6 (ARABIDOPSIS RHOMBOID-LIKE PROTEIN 6) [Arabidopsis thaliana]
Bra024481	0	29	0.01	4.82	8.91289	1.88091e-09	2.66074e-08	GO:0031981//nuclear lumen;GO:0009536//plastid;GO:0015934//large ribosomal subunit;GO:0031090//organelle membrane	GO:0005488//binding;GO:0005198//structural molecule activity	GO:0003006//developmental process involved in reproduction;GO:0010467//gene expression	gi|297832440|ref|XP_002884102.1|/2.69156e-132/predicted protein [Arabidopsis lyrata subsp. lyrata]
Bra002818	0	29	0.01	4.82	8.91289	1.88091e-09	2.65882e-08	-	-	-	gi|4538901|emb|CAB39638.1|/0/RNA-directed DNA polymerase-like protein [Arabidopsis thaliana]
Bra006538	0	29	0.01	4.82	8.91289	1.88091e-09	2.6569e-08	GO:0005740//mitochondrial envelope;GO:0005618//cell wall	GO:0046914//transition metal ion binding;GO:0016653//oxidoreductase activity, acting on NADH or NADPH, heme protein as acceptor	GO:0006970//response to osmotic stress;GO:0008152//metabolic process	gi|297808075|ref|XP_002871921.1|/4.34608e-27/hypothetical protein ARALYDRAFT_910048 [Arabidopsis lyrata subsp. lyrata]
Bra026177	0	29	0.01	4.82	8.91289	1.88091e-09	2.65498e-08	GO:0043231//intracellular membrane-bounded organelle;GO:0044444//cytoplasmic part	GO:0046914//transition metal ion binding	GO:0009725//response to hormone stimulus;GO:0006950//response to stress;GO:0003006//developmental process involved in reproduction;GO:0010038//response to metal ion	gi|9294685|dbj|BAB03051.1|/1.24069e-95/jasmonate inducible protein-like; myrosinase-binding protein [Arabidopsis thaliana]
Bra031968	0	29	0.01	4.82	8.91289	1.88091e-09	2.65307e-08	-	-	-	gi|30678963|ref|NP_850508.1|/1.64637e-70/unknown protein [Arabidopsis thaliana]
Bra037086	0	29	0.01	4.82	8.91289	1.88091e-09	2.65116e-08	-	GO:0016740//transferase activity	-	gi|297804746|ref|XP_002870257.1|/0/SET domain-containing protein [Arabidopsis lyrata subsp. lyrata]
Bra028625	0	29	0.01	4.82	8.91289	1.88091e-09	2.64925e-08	GO:0009526//plastid envelope;GO:0009532//plastid stroma	GO:0046872//metal ion binding;GO:0016462//pyrophosphatase activity	GO:0006793//phosphorus metabolic process;GO:0006952//defense response;GO:0006970//response to osmotic stress;GO:0010038//response to metal ion	gi|297811059|ref|XP_002873413.1|/2.66354e-29/inorganic pyrophosphatase family protein [Arabidopsis lyrata subsp. lyrata]
Bra027915	0	29	0.01	4.82	8.91289	1.88091e-09	2.64734e-08	GO:0031410//cytoplasmic vesicle	GO:0004175//endopeptidase activity	GO:0019538//protein metabolic process	gi|297848226|ref|XP_002891994.1|/7.07304e-129/hypothetical protein ARALYDRAFT_314946 [Arabidopsis lyrata subsp. lyrata]
Bra015576	0	29	0.01	4.82	8.91289	1.88091e-09	2.64544e-08	-	-	-	gi|110737963|dbj|BAF00918.1|/0/putative reverse transcriptase [Arabidopsis thaliana]
Bra028420	0	29	0.01	4.82	8.91289	1.88091e-09	2.64354e-08	GO:0031224//intrinsic to membrane	GO:0022804	GO:0015837//amine transport	gi|297805872|ref|XP_002870820.1|/1.4567e-140/amino acid transporter family protein [Arabidopsis lyrata subsp. lyrata]
Bra026877	0	29	0.01	4.82	8.91289	1.88091e-09	2.64164e-08	GO:0043231//intracellular membrane-bounded organelle	GO:0005515//protein binding;GO:0000166//nucleotide binding;GO:0048037//cofactor binding	GO:0048827//phyllome development;GO:0048507//meristem development;GO:0008033//tRNA processing;GO:0010584//pollen exine formation;GO:0009791//post-embryonic development	gi|23504265|emb|CAD21832.1|/2.30021e-154/DRL1 protein [Arabidopsis thaliana]
Bra012113	0	29	0.01	4.82	8.91289	1.88091e-09	2.63974e-08	GO:0043231//intracellular membrane-bounded organelle;GO:0044444//cytoplasmic part	GO:0004672//protein kinase activity;GO:0000166//nucleotide binding	GO:0009845//seed germination;GO:0006796//phosphate metabolic process;GO:0006970//response to osmotic stress;GO:0009738//abscisic acid mediated signaling pathway	gi|312282175|dbj|BAJ33953.1|/3.82632e-59/unnamed protein product [Thellungiella halophila]
Bra039925	0	29	0.01	4.82	8.91289	1.88091e-09	2.63785e-08	GO:0009536//plastid	-	-	gi|18422366|ref|NP_568628.1|/1.14477e-145/phosphotransferase-related [Arabidopsis thaliana]
Bra012239	0	29	0.01	4.82	8.91289	1.88091e-09	2.63596e-08	GO:0005840//ribosome;GO:0030312//external encapsulating structure;GO:0000325//plant-type vacuole;GO:0009526//plastid envelope;GO:0042579//microbody;GO:0031090//organelle membrane	GO:0005275//amine transmembrane transporter activity;GO:0004601//peroxidase activity;GO:0005506//iron ion binding	GO:0010038//response to metal ion;GO:0009725//response to hormone stimulus;GO:0000302//response to reactive oxygen species;GO:0009267//cellular response to starvation;GO:0009416//response to light stimulus;GO:0019725//cellular homeostasis;GO:0042743//hydrogen peroxide metabolic process;GO:0015837//amine transport	gi|2511725|gb|AAC17731.1|/0/catalase 1 [Arabidopsis thaliana]
Bra027780	0	28	0.01	4.65	8.86109	3.76058e-09	5.12697e-08	-	-	GO:0006950//response to stress	gi|297837527|ref|XP_002886645.1|/0/predicted protein [Arabidopsis lyrata subsp. lyrata]
Bra001669	0	28	0.01	4.65	8.86109	3.76058e-09	5.1234e-08	-	-	-	gi|297830374|ref|XP_002883069.1|/9.75248e-36/hypothetical protein ARALYDRAFT_898099 [Arabidopsis lyrata subsp. lyrata]
Bra010985	0	28	0.01	4.65	8.86109	3.76058e-09	5.11983e-08	GO:0016020//membrane	GO:0042578//phosphoric ester hydrolase activity	GO:0006351//transcription, DNA-dependent	gi|312281519|dbj|BAJ33625.1|/8.33982e-127/unnamed protein product [Thellungiella halophila]
Bra000808	0	28	0.01	4.65	8.86109	3.76058e-09	5.11627e-08	-	GO:0016462//pyrophosphatase activity;GO:0032559	-	gi|297813871|ref|XP_002874819.1|/1.63871e-64/N-ethylmaleimide sensitive factor [Arabidopsis lyrata subsp. lyrata]
Bra020220	0	28	0.01	4.65	8.86109	3.76058e-09	5.11272e-08	GO:0044464//cell part	GO:0008238//exopeptidase activity	GO:0019538//protein metabolic process	gi|21537161|gb|AAM61502.1|/3.18735e-71/prolylcarboxypeptidase-like protein [Arabidopsis thaliana]
Bra035692	0	28	0.01	4.65	8.86109	3.76058e-09	5.10917e-08	-	-	-	gi|297822561|ref|XP_002879163.1|/2.03784e-148/nucleic acid binding protein [Arabidopsis lyrata subsp. lyrata]
Bra002645	0	28	0.01	4.65	8.86109	3.76058e-09	5.10562e-08	-	GO:0016620//oxidoreductase activity, acting on the aldehyde or oxo group of donors, NAD or NADP as acceptor;GO:0048037//cofactor binding	GO:0009699//phenylpropanoid biosynthetic process	gi|297793385|ref|XP_002864577.1|/5.83269e-147/cinnamoyl-CoA reductase family [Arabidopsis lyrata subsp. lyrata]
Bra040215	0	28	0.01	4.65	8.86109	3.76058e-09	5.10208e-08	GO:0043231//intracellular membrane-bounded organelle;GO:0015629//actin cytoskeleton	GO:0008092//cytoskeletal protein binding	GO:0007010//cytoskeleton organization	gi|297829078|ref|XP_002882421.1|/6.91675e-33/alpha subunit of F-actin capping protein [Arabidopsis lyrata subsp. lyrata]
Bra020559	0	28	0.01	4.65	8.86109	3.76058e-09	5.09854e-08	GO:0043231//intracellular membrane-bounded organelle;GO:0016020//membrane	-	GO:0006826//iron ion transport	gi|297808711|ref|XP_002872239.1|/1.38092e-125/hypothetical protein ARALYDRAFT_489514 [Arabidopsis lyrata subsp. lyrata]
Bra015088	0	28	0.01	4.65	8.86109	3.76058e-09	5.09501e-08	GO:0015934//large ribosomal subunit;GO:0009536//plastid;GO:0031981//nuclear lumen	GO:0005488//binding;GO:0005198//structural molecule activity	GO:0010467//gene expression	gi|297829258|ref|XP_002882511.1|/1.36507e-45/structural constituent of ribosome [Arabidopsis lyrata subsp. lyrata]
Bra006194	0	28	0.01	4.65	8.86109	3.76058e-09	5.09149e-08	GO:0009536//plastid	GO:0016881//acid-amino acid ligase activity	GO:0002831//regulation of response to biotic stimulus;GO:0009626//plant-type hypersensitive response;GO:0042742//defense response to bacterium;GO:0032787//monocarboxylic acid metabolic process;GO:0048878//chemical homeostasis;GO:0000902//cell morphogenesis;GO:0009755//hormone-mediated signaling pathway;GO:0009581	gi|15220661|ref|NP_173729.1|/0/auxin-responsive GH3 family protein [Arabidopsis thaliana]
Bra023270	0	28	0.01	4.65	8.86109	3.76058e-09	5.08797e-08	GO:0043234//protein complex;GO:0009536//plastid	GO:0005488//binding;GO:0008168//methyltransferase activity	GO:0006546//glycine catabolic process;GO:0043094	gi|12644523|sp|Q9LQL0.1|GCSH2_ARATH/3.46327e-72/RecName: Full=Probable glycine cleavage system H protein 2, mitochondrial; Flags: Precursor
Bra037445	0	28	0.01	4.65	8.86109	3.76058e-09	5.08445e-08	GO:0043231//intracellular membrane-bounded organelle	-	-	gi|17064896|gb|AAL32602.1|/0/Unknown protein [Arabidopsis thaliana]
Bra000019	0	28	0.01	4.65	8.86109	3.76058e-09	5.08094e-08	-	GO:0004033//aldo-keto reductase activity;GO:0050661//NADP binding	GO:0006970//response to osmotic stress;GO:0008152//metabolic process;GO:0010038//response to metal ion	gi|312281947|dbj|BAJ33839.1|/1.14426e-91/unnamed protein product [Thellungiella halophila]
Bra004367	0	28	0.01	4.65	8.86109	3.76058e-09	5.07743e-08	-	GO:0003676//nucleic acid binding	GO:0051169//nuclear transport;GO:0009725//response to hormone stimulus	gi|297838689|ref|XP_002887226.1|/2.46788e-25/hypothetical protein ARALYDRAFT_894705 [Arabidopsis lyrata subsp. lyrata]
Bra010488	0	28	0.01	4.65	8.86109	3.76058e-09	5.07393e-08	-	-	-	gi|297799548|ref|XP_002867658.1|/6.92961e-69/predicted protein [Arabidopsis lyrata subsp. lyrata]
Bra018561	0	28	0.01	4.65	8.86109	3.76058e-09	5.07043e-08	GO:0009536//plastid	-	GO:0006950//response to stress	gi|297814083|ref|XP_002874925.1|/4.04578e-115/hypothetical protein ARALYDRAFT_490346 [Arabidopsis lyrata subsp. lyrata]
Bra029922	0	28	0.01	4.65	8.86109	3.76058e-09	5.06694e-08	GO:0009706//chloroplast inner membrane;GO:0009532//plastid stroma;GO:0030312//external encapsulating structure;GO:0009534//chloroplast thylakoid	GO:0003676//nucleic acid binding;GO:0032559;GO:0042623//ATPase activity, coupled;GO:0016788//hydrolase activity, acting on ester bonds	GO:0017038//protein import;GO:0006605//protein targeting;GO:0015995//chlorophyll biosynthetic process;GO:0009657//plastid organization;GO:0006281//DNA repair	gi|297819504|ref|XP_002877635.1|/0/AtClpC [Arabidopsis lyrata subsp. lyrata]
Bra005881	0	28	0.01	4.65	8.86109	3.76058e-09	5.06345e-08	GO:0031981//nuclear lumen	-	GO:0042254//ribosome biogenesis	gi|15227184|ref|NP_182320.1|/0/SWA1 (SLOW WALKER1); nucleotide binding [Arabidopsis thaliana]
Bra029095	0	28	0.01	4.65	8.86109	3.76058e-09	5.05997e-08	-	GO:0004721//phosphoprotein phosphatase activity	GO:0008152//metabolic process	gi|297792681|ref|XP_002864225.1|/1.04091e-36/hypothetical protein ARALYDRAFT_918384 [Arabidopsis lyrata subsp. lyrata]
Bra034941	0	28	0.01	4.65	8.86109	3.76058e-09	5.05649e-08	GO:0009536//plastid;GO:0016020//membrane	GO:0005506//iron ion binding;GO:0016709//oxidoreductase activity, acting on paired donors, with incorporation or reduction of molecular oxygen, NADH or NADPH as one donor, and incorporation of one atom of oxygen	GO:0048364//root development;GO:0006568//tryptophan metabolic process;GO:0009639//response to red or far red light;GO:0042742//defense response to bacterium;GO:0019761//glucosinolate biosynthetic process;GO:0009683;GO:0052482	gi|197090683|gb|ACH41742.1|/1.09016e-143/CYP83B1 [Brassica rapa subsp. rapa]
Bra040594	0	27	0.01	4.48	8.80735	7.51872e-09	9.75439e-08	-	GO:0016787//hydrolase activity	-	gi|297828734|ref|XP_002882249.1|/5.63041e-102/hypothetical protein ARALYDRAFT_896249 [Arabidopsis lyrata subsp. lyrata]
Bra039265	0	27	0.01	4.48	8.80735	7.51872e-09	9.74793e-08	GO:0043231//intracellular membrane-bounded organelle	GO:0030528//transcription regulator activity;GO:0001071//nucleic acid binding transcription factor activity;GO:0003677//DNA binding	GO:0006355//regulation of transcription, DNA-dependent;GO:0006970//response to osmotic stress;GO:0009755//hormone-mediated signaling pathway	gi|312282183|dbj|BAJ33957.1|/4.04276e-92/unnamed protein product [Thellungiella halophila]
Bra004543	0	27	0.01	4.48	8.80735	7.51872e-09	9.74147e-08	GO:0043231//intracellular membrane-bounded organelle	GO:0016779//nucleotidyltransferase activity;GO:0016881//acid-amino acid ligase activity;GO:0005515//protein binding;GO:0032559	GO:0009411//response to UV;GO:0031407//oxylipin metabolic process;GO:0010118//stomatal movement;GO:0009636//response to toxin;GO:0009611//response to wounding;GO:0007602//phototransduction;GO:0002218//activation of innate immune response;GO:0009733//response to auxin stimulus;GO:0009639//response to red or far red light;GO:0009814//defense response, incompatible interaction	gi|227206310|dbj|BAH57210.1|/8.92766e-137/AT2G46370 [Arabidopsis thaliana]
Bra017450	0	27	0.01	4.48	8.80735	7.51872e-09	9.73503e-08	-	GO:0004702//receptor signaling protein serine/threonine kinase activity;GO:0032559	GO:0006464//protein modification process;GO:0023052//signaling	gi|224101839|ref|XP_002312441.1|/6.17889e-71/predicted protein [Populus trichocarpa]
Bra019925	0	27	0.01	4.48	8.80735	7.51872e-09	9.72859e-08	GO:0009536//plastid	-	-	gi|5091545|gb|AAD39574.1|AC007067_14/1.12874e-30/T10O24.14 [Arabidopsis thaliana]
Bra038164	0	27	0.01	4.48	8.80735	7.51872e-09	9.72216e-08	-	GO:0016765//transferase activity, transferring alkyl or aryl (other than methyl) groups	GO:0018130;GO:0071241//cellular response to inorganic substance;GO:0010039//response to iron ion;GO:0009723//response to ethylene stimulus	gi|297848156|ref|XP_002891959.1|/1.69762e-166/hypothetical protein ARALYDRAFT_474806 [Arabidopsis lyrata subsp. lyrata]
Bra007224	0	27	0.01	4.48	8.80735	7.51872e-09	9.71574e-08	GO:0031090//organelle membrane;GO:0043231//intracellular membrane-bounded organelle	-	GO:0015031//protein transport	gi|26451770|dbj|BAC42980.1|/1.14966e-38/putative alpha-soluble NSF attachment protein [Arabidopsis thaliana]
Bra009354	0	27	0.01	4.48	8.80735	7.51872e-09	9.70932e-08	GO:0043231//intracellular membrane-bounded organelle	GO:0004672//protein kinase activity;GO:0000166//nucleotide binding	GO:0006970//response to osmotic stress;GO:0006796//phosphate metabolic process	gi|21593536|gb|AAM65503.1|/4.69466e-79/serine/threonine-protein kinase [Arabidopsis thaliana]
Bra004783	0	27	0.01	4.48	8.80735	7.51872e-09	9.70292e-08	GO:0031461//cullin-RING ubiquitin ligase complex;GO:0031234//extrinsic to internal side of plasma membrane	GO:0004468//lysine N-acetyltransferase activity	-	gi|297828095|ref|XP_002881930.1|/0/transducin family protein [Arabidopsis lyrata subsp. lyrata]
Bra009603	0	27	0.01	4.48	8.80735	7.51872e-09	9.69652e-08	GO:0009536//plastid	GO:0008408//3'-5' exonuclease activity	GO:0042254//ribosome biogenesis;GO:0009657//plastid organization;GO:0003006//developmental process involved in reproduction	gi|297806163|ref|XP_002870965.1|/4.17313e-90/EMB2730 [Arabidopsis lyrata subsp. lyrata]
Bra005678	0	27	0.01	4.48	8.80735	7.51872e-09	9.69013e-08	GO:0009526//plastid envelope	-	-	gi|297810239|ref|XP_002873003.1|/2.1131e-114/hypothetical protein ARALYDRAFT_907991 [Arabidopsis lyrata subsp. lyrata]
Bra035593	0	27	0.01	4.48	8.80735	7.51872e-09	9.68375e-08	GO:0031981//nuclear lumen;GO:0005576//extracellular region;GO:0031090//organelle membrane;GO:0030312//external encapsulating structure;GO:0044444//cytoplasmic part	GO:0005515//protein binding;GO:0017111//nucleoside-triphosphatase activity;GO:0032559	GO:0031647//regulation of protein stability;GO:0048827//phyllome development;GO:0051592//response to calcium ion;GO:0009791//post-embryonic development;GO:0044267//cellular protein metabolic process;GO:0042742//defense response to bacterium;GO:0009207;GO:0006970//response to osmotic stress;GO:0009408//response to heat	gi|312282237|dbj|BAJ33984.1|/0/unnamed protein product [Thellungiella halophila]
Bra012897	0	27	0.01	4.48	8.80735	7.51872e-09	9.67738e-08	GO:0043231//intracellular membrane-bounded organelle;GO:0044444//cytoplasmic part	GO:0004672//protein kinase activity;GO:0032559	GO:0009845//seed germination;GO:0006796//phosphate metabolic process;GO:0006970//response to osmotic stress;GO:0009738//abscisic acid mediated signaling pathway;GO:0006464//protein modification process	gi|15229772|ref|NP_190619.1|/4.00626e-124/SNRK2.2 (SNF1-RELATED PROTEIN KINASE 2.2); kinase/ protein kinase [Arabidopsis thaliana]
Bra007913	0	27	0.01	4.48	8.80735	7.51872e-09	9.67102e-08	-	-	GO:0009628//response to abiotic stimulus	gi|297841795|ref|XP_002888779.1|/1.91815e-84/hypothetical protein ARALYDRAFT_476162 [Arabidopsis lyrata subsp. lyrata]
Bra004516	0	27	0.01	4.48	8.80735	7.51872e-09	9.66467e-08	GO:0043231//intracellular membrane-bounded organelle	GO:0030528//transcription regulator activity;GO:0001071//nucleic acid binding transcription factor activity;GO:0003677//DNA binding	GO:0006355//regulation of transcription, DNA-dependent;GO:0006970//response to osmotic stress;GO:0009755//hormone-mediated signaling pathway	gi|312282183|dbj|BAJ33957.1|/2.93833e-52/unnamed protein product [Thellungiella halophila]
Bra025952	0	27	0.01	4.48	8.80735	7.51872e-09	9.65832e-08	GO:0008287//protein serine/threonine phosphatase complex	GO:0019888//protein phosphatase regulator activity	GO:0006464//protein modification process	gi|225442335|ref|XP_002280910.1|/2.12893e-65/PREDICTED: hypothetical protein [Vitis vinifera]
Bra023210	0	27	0.01	4.48	8.80735	7.51872e-09	9.65198e-08	GO:0031224//intrinsic to membrane;GO:0009536//plastid	GO:0015171//amino acid transmembrane transporter activity	GO:0006865//amino acid transport	gi|297851622|ref|XP_002893692.1|/0/amino acid permease family protein [Arabidopsis lyrata subsp. lyrata]
Bra028974	0	27	0.01	4.48	8.80735	7.51872e-09	9.64565e-08	GO:0009536//plastid	-	-	gi|30696612|ref|NP_200364.2|/3.81478e-161/C2 domain-containing protein [Arabidopsis thaliana]
Bra016240	0	27	0.01	4.48	8.80735	7.51872e-09	9.63933e-08	GO:0043231//intracellular membrane-bounded organelle	GO:0042623//ATPase activity, coupled;GO:0032559	-	gi|297841743|ref|XP_002888753.1|/0/PDE317 [Arabidopsis lyrata subsp. lyrata]
Bra007235	0	27	0.01	4.48	8.80735	7.51872e-09	9.63302e-08	GO:0044444//cytoplasmic part;GO:0043231//intracellular membrane-bounded organelle	GO:0043167//ion binding;GO:0015925	GO:0044238//primary metabolic process	gi|297816956|ref|XP_002876361.1|/7.8813e-169/hypothetical protein ARALYDRAFT_486071 [Arabidopsis lyrata subsp. lyrata]
Bra018750	0	26	0.01	4.32	8.75489	1.50326e-08	1.85902e-07	GO:0043231//intracellular membrane-bounded organelle	GO:0016881//acid-amino acid ligase activity	GO:0002831//regulation of response to biotic stimulus;GO:0009725//response to hormone stimulus;GO:0009626//plant-type hypersensitive response;GO:0042742//defense response to bacterium;GO:0032787//monocarboxylic acid metabolic process;GO:0048878//chemical homeostasis;GO:0007165//signal transduction;GO:0009581	gi|183013708|gb|ACC38383.1|/0/putative GH3-like protein [Brassica juncea]
Bra005740	0	26	0.01	4.32	8.75489	1.50326e-08	1.85785e-07	GO:0016020//membrane	-	GO:0009832//plant-type cell wall biogenesis	gi|297810387|ref|XP_002873077.1|/1.02848e-92/hypothetical protein ARALYDRAFT_487087 [Arabidopsis lyrata subsp. lyrata]
Bra025392	0	26	0.01	4.32	8.75489	1.50326e-08	1.85667e-07	GO:0009532//plastid stroma	GO:0005515//protein binding;GO:0016758//transferase activity, transferring hexosyl groups	GO:0009628//response to abiotic stimulus;GO:0006950//response to stress	gi|11994512|dbj|BAB02576.1|/0/glycogen phosphorylase B; starch phosphorylase [Arabidopsis thaliana]
Bra033422	0	26	0.01	4.32	8.75489	1.50326e-08	1.8555e-07	GO:0031371//ubiquitin conjugating enzyme complex	GO:0005488//binding	GO:0006281//DNA repair	gi|168067406|ref|XP_001785609.1|/2.63083e-46/predicted protein [Physcomitrella patens subsp. patens]
Bra009598	0	26	0.01	4.32	8.75489	1.50326e-08	1.85433e-07	-	GO:0016874//ligase activity	GO:0044237//cellular metabolic process	gi|30679594|ref|NP_195851.2|/0/PRT6 (PROTEOLYSIS 6); ubiquitin-protein ligase [Arabidopsis thaliana]
Bra018368	0	26	0.01	4.32	8.75489	1.50326e-08	1.85316e-07	-	-	-	gi|297826365|ref|XP_002881065.1|/7.65438e-128/binding protein [Arabidopsis lyrata subsp. lyrata]
Bra031042	0	26	0.01	4.32	8.75489	1.50326e-08	1.852e-07	GO:0009536//plastid	-	GO:0006952//defense response;GO:0010033//response to organic substance	gi|297810225|ref|XP_002872996.1|/5.24907e-46/hypothetical protein ARALYDRAFT_486891 [Arabidopsis lyrata subsp. lyrata]
Bra034841	0	26	0.01	4.32	8.75489	1.50326e-08	1.85083e-07	-	GO:0005488//binding	-	gi|15229761|ref|NP_187752.1|/0/DNAJ heat shock N-terminal domain-containing protein / cell division protein-related [Arabidopsis thaliana]
Bra023183	0	26	0.01	4.32	8.75489	1.50326e-08	1.84967e-07	-	-	-	gi|89274226|gb|ABD65630.1|/2.92621e-68/hypothetical protein 23.t00070 [Brassica oleracea]
Bra020376	0	26	0.01	4.32	8.75489	1.50326e-08	1.8485e-07	GO:0044464//cell part	GO:0042802//identical protein binding;GO:0004091//carboxylesterase activity	GO:0015996//chlorophyll catabolic process;GO:0010260//organ senescence;GO:0006730//one-carbon metabolic process	gi|226497974|ref|NP_001147011.1|/2.66408e-77/esterase PIR7B [Zea mays]
Bra023113	0	26	0.01	4.32	8.75489	1.50326e-08	1.84734e-07	GO:0031090//organelle membrane;GO:0015935//small ribosomal subunit;GO:0030312//external encapsulating structure;GO:0009536//plastid	GO:0003676//nucleic acid binding;GO:0005198//structural molecule activity	GO:0010467//gene expression	gi|15228111|ref|NP_181264.1|/2.56656e-80/ATRPS5B (RIBOSOMAL PROTEIN 5B); structural constituent of ribosome [Arabidopsis thaliana]
Bra038589	0	26	0.01	4.32	8.75489	1.50326e-08	1.84618e-07	GO:0015934//large ribosomal subunit	GO:0005198//structural molecule activity	GO:0010467//gene expression	gi|15220533|ref|NP_176352.1|/1.06868e-173/RPL3B (R-PROTEIN L3 B); structural constituent of ribosome [Arabidopsis thaliana]
Bra036406	0	26	0.01	4.32	8.75489	1.50326e-08	1.84503e-07	GO:0044429//mitochondrial part;GO:0044421//extracellular region part	GO:0017111//nucleoside-triphosphatase activity;GO:0016298//lipase activity;GO:0004091//carboxylesterase activity	GO:0006633//fatty acid biosynthetic process;GO:0006544//glycine metabolic process;GO:0007623//circadian rhythm;GO:0009639//response to red or far red light	gi|297832004|ref|XP_002883884.1|/3.91395e-97/ATLIP1 [Arabidopsis lyrata subsp. lyrata]
Bra036345	0	26	0.01	4.32	8.75489	1.50326e-08	1.84387e-07	GO:0044464//cell part	GO:0016491//oxidoreductase activity;GO:0005506//iron ion binding	GO:0071241//cellular response to inorganic substance;GO:0010039//response to iron ion;GO:0008152//metabolic process;GO:0009723//response to ethylene stimulus	gi|297814858|ref|XP_002875312.1|/5.55015e-138/CYP71B22 [Arabidopsis lyrata subsp. lyrata]
Bra007137	0	26	0.01	4.32	8.75489	1.50326e-08	1.84271e-07	GO:0043231//intracellular membrane-bounded organelle	-	-	gi|297816802|ref|XP_002876284.1|/4.81762e-45/hypothetical protein ARALYDRAFT_485927 [Arabidopsis lyrata subsp. lyrata]
Bra033452	0	26	0.01	4.32	8.75489	1.50326e-08	1.84156e-07	-	GO:0005488//binding	-	gi|4678943|emb|CAB41334.1|/4.27145e-107/putative protein [Arabidopsis thaliana]
Bra002219	0	26	0.01	4.32	8.75489	1.50326e-08	1.84041e-07	-	GO:0008641//small protein activating enzyme activity;GO:0016879//ligase activity, forming carbon-nitrogen bonds;GO:0046983//protein dimerization activity;GO:0032559	GO:0032446//protein modification by small protein conjugation	gi|297807971|ref|XP_002871869.1|/4.43273e-97/hypothetical protein ARALYDRAFT_909950 [Arabidopsis lyrata subsp. lyrata]
Bra020994	0	26	0.01	4.32	8.75489	1.50326e-08	1.83926e-07	GO:0016020//membrane	GO:0004672//protein kinase activity;GO:0005515//protein binding;GO:0000166//nucleotide binding	GO:0043401//steroid hormone mediated signaling pathway;GO:0016049//cell growth;GO:0009720//detection of hormone stimulus;GO:0046824//positive regulation of nucleocytoplasmic transport;GO:0009887//organ morphogenesis;GO:0008104//protein localization;GO:0006464//protein modification process	gi|297804284|ref|XP_002870026.1|/0/hypothetical protein ARALYDRAFT_914806 [Arabidopsis lyrata subsp. lyrata]
Bra035357	0	26	0.01	4.32	8.75489	1.50326e-08	1.83811e-07	GO:0044444//cytoplasmic part;GO:0031090//organelle membrane;GO:0043231//intracellular membrane-bounded organelle	-	-	gi|3335335|gb|AAC27137.1|/7.11842e-31/ESTs gb|F14113 and gb|T42122 come from this region [Arabidopsis thaliana]
Bra002877	0	25	0.01	4.15	8.69697	3.00554e-08	3.55504e-07	-	-	GO:0009451//RNA modification	gi|297796453|ref|XP_002866111.1|/0/pentatricopeptide repeat-containing protein [Arabidopsis lyrata subsp. lyrata]
Bra024680	0	25	0.01	4.15	8.69697	3.00554e-08	3.55289e-07	GO:0031461//cullin-RING ubiquitin ligase complex	GO:0019899//enzyme binding	GO:0009416//response to light stimulus;GO:0019941//modification-dependent protein catabolic process;GO:0009908//flower development	gi|297845492|ref|XP_002890627.1|/0/ATCUL3/ATCUL3A/CUL3/CUL3A [Arabidopsis lyrata subsp. lyrata]
Bra004865	0	25	0.01	4.15	8.69697	3.00554e-08	3.55075e-07	-	-	-	gi|297828195|ref|XP_002881980.1|/1.67511e-98/hypothetical protein ARALYDRAFT_483605 [Arabidopsis lyrata subsp. lyrata]
Bra034267	0	25	0.01	4.15	8.69697	3.00554e-08	3.5486e-07	-	-	-	gi|297825627|ref|XP_002880696.1|/0/EMB2410 [Arabidopsis lyrata subsp. lyrata]
Bra014036	0	25	0.01	4.15	8.69697	3.00554e-08	3.54646e-07	-	GO:0005488//binding;GO:0015925	GO:0008152//metabolic process	gi|297846860|ref|XP_002891311.1|/0/hypothetical protein ARALYDRAFT_473836 [Arabidopsis lyrata subsp. lyrata]
Bra040903	0	25	0.01	4.15	8.69697	3.00554e-08	3.54433e-07	GO:0009526//plastid envelope	-	-	gi|297822541|ref|XP_002879153.1|/1.0747e-65/hypothetical protein ARALYDRAFT_901780 [Arabidopsis lyrata subsp. lyrata]
Bra009849	0	25	0.01	4.15	8.69697	3.00554e-08	3.54219e-07	-	-	-	gi|297812769|ref|XP_002874268.1|/2.15888e-40/hypothetical protein ARALYDRAFT_910614 [Arabidopsis lyrata subsp. lyrata]
Bra027339	0	25	0.01	4.15	8.69697	3.00554e-08	3.54006e-07	GO:0005840//ribosome;GO:0009532//plastid stroma;GO:0005576//extracellular region;GO:0042579//microbody	GO:0003973//(S)-2-hydroxy-acid oxidase activity;GO:0000166//nucleotide binding	GO:0009853//photorespiration	gi|224076908|ref|XP_002305044.1|/2.42506e-37/predicted protein [Populus trichocarpa]
Bra026055	0	25	0.01	4.15	8.69697	3.00554e-08	3.53793e-07	GO:0009536//plastid	GO:0016783//sulfurtransferase activity	GO:0032502//developmental process;GO:0015698//inorganic anion transport	gi|171921117|gb|ACB59214.1|/3.59457e-53/cytoplasmic thiosulfate:cyanide sulfur transferase [Brassica oleracea]
Bra030947	0	25	0.01	4.15	8.69697	3.00554e-08	3.5358e-07	GO:0031090//organelle membrane;GO:0009536//plastid	-	GO:0006772//thiamine metabolic process;GO:0010038//response to metal ion	gi|18404397|ref|NP_564626.1|/4.9132e-79/DJ-1 family protein [Arabidopsis thaliana]
Bra026817	0	25	0.01	4.15	8.69697	3.00554e-08	3.53368e-07	GO:0005773//vacuole;GO:0031090//organelle membrane;GO:0031224//intrinsic to membrane	GO:0015198//oligopeptide transporter activity;GO:0015103//inorganic anion transmembrane transporter activity	GO:0006857//oligopeptide transport	gi|297814450|ref|XP_002875108.1|/7.01647e-97/ATPTR2-B [Arabidopsis lyrata subsp. lyrata]
Bra028474	0	25	0.01	4.15	8.69697	3.00554e-08	3.53155e-07	GO:0009536//plastid	GO:0016616//oxidoreductase activity, acting on the CH-OH group of donors, NAD or NADP as acceptor	GO:0006098//pentose-phosphate shunt;GO:0010038//response to metal ion	gi|297805588|ref|XP_002870678.1|/2.88837e-148/glucose-6-phosphate dehydrogenase 6 [Arabidopsis lyrata subsp. lyrata]
Bra026671	0	25	0.01	4.15	8.69697	3.00554e-08	3.52943e-07	GO:0009536//plastid	GO:0016763//transferase activity, transferring pentosyl groups	GO:0019359	gi|297817722|ref|XP_002876744.1|/1.65274e-79/hypothetical protein ARALYDRAFT_484052 [Arabidopsis lyrata subsp. lyrata]
Bra031673	0	25	0.01	4.15	8.69697	3.00554e-08	3.52732e-07	GO:0043231//intracellular membrane-bounded organelle;GO:0015934//large ribosomal subunit	GO:0005198//structural molecule activity	GO:0010467//gene expression	gi|297843758|ref|XP_002889760.1|/1.9384e-40/60S ribosomal protein L21 [Arabidopsis lyrata subsp. lyrata]
Bra032182	0	25	0.01	4.15	8.69697	3.00554e-08	3.5252e-07	-	GO:0004674//protein serine/threonine kinase activity;GO:0000166//nucleotide binding	-	gi|17977868|emb|CAD12663.1|/1.53747e-51/casein kinase II alpha subunit [Sinapis alba]
Bra037355	0	25	0.01	4.15	8.69697	3.00554e-08	3.52309e-07	-	GO:0001071//nucleic acid binding transcription factor activity;GO:0003677//DNA binding	GO:0043479;GO:0048513//organ development;GO:0006351//transcription, DNA-dependent	gi|312282947|dbj|BAJ34339.1|/0/unnamed protein product [Thellungiella halophila]
Bra009293	0	25	0.01	4.15	8.69697	3.00554e-08	3.52098e-07	GO:0009536//plastid	GO:0004674//protein serine/threonine kinase activity;GO:0008378//galactosyltransferase activity;GO:0032559	GO:0009725//response to hormone stimulus;GO:0009312//oligosaccharide biosynthetic process;GO:0005985//sucrose metabolic process;GO:0019406;GO:0023052//signaling;GO:0006950//response to stress;GO:0006464//protein modification process	gi|15240687|ref|NP_196324.1|/0/CIPK2 (CBL-INTERACTING PROTEIN KINASE 2); ATP binding / kinase/ protein kinase/ protein serine/threonine kinase [Arabidopsis thaliana]
Bra034293	0	25	0.01	4.15	8.69697	3.00554e-08	3.51887e-07	GO:0043231//intracellular membrane-bounded organelle	GO:0004175//endopeptidase activity;GO:0042623//ATPase activity, coupled;GO:0032559	GO:0009057//macromolecule catabolic process;GO:0019538//protein metabolic process	gi|297825729|ref|XP_002880747.1|/0/hypothetical protein ARALYDRAFT_481469 [Arabidopsis lyrata subsp. lyrata]
Bra018100	0	25	0.01	4.15	8.69697	3.00554e-08	3.51677e-07	GO:0005740//mitochondrial envelope;GO:0031224//intrinsic to membrane	GO:0016632;GO:0050662//coenzyme binding;GO:0016899//oxidoreductase activity, acting on the CH-OH group of donors, oxygen as acceptor	GO:0019852//L-ascorbic acid metabolic process	gi|75219449|sp|O47881.1|GLDH_BRAOL/5.4568e-143/RecName: Full=L-galactono-1,4-lactone dehydrogenase, mitochondrial; Flags: Precursor
Bra007025	0	25	0.01	4.15	8.69697	3.00554e-08	3.51467e-07	GO:0043231//intracellular membrane-bounded organelle;GO:0030312//external encapsulating structure;GO:0043232;GO:0016020//membrane	GO:0032559	GO:0007010//cytoskeleton organization;GO:0048588//developmental cell growth	gi|18409908|ref|NP_566988.1|/0/ACT3 (actin 3); structural constituent of cytoskeleton [Arabidopsis thaliana]
Bra005235	0	25	0.01	4.15	8.69697	3.00554e-08	3.51257e-07	GO:0043231//intracellular membrane-bounded organelle	-	-	gi|20197943|gb|AAM15322.1|/3.47004e-59/Expressed protein [Arabidopsis thaliana]
Bra031678	0	25	0.01	4.15	8.69697	3.00554e-08	3.51047e-07	GO:0016020//membrane	GO:0008565//protein transporter activity	GO:0015031//protein transport	gi|15217563|ref|NP_172429.1|/2.99526e-08/emp24/gp25L/p24 family protein [Arabidopsis thaliana]
Bra015363	0	25	0.01	4.15	8.69697	3.00554e-08	3.50838e-07	GO:0043231//intracellular membrane-bounded organelle	-	-	gi|297848740|ref|XP_002892251.1|/1.21218e-110/hypothetical protein ARALYDRAFT_470476 [Arabidopsis lyrata subsp. lyrata]
Bra034556	0	25	0.01	4.15	8.69697	3.00554e-08	3.50628e-07	GO:0005576//extracellular region	GO:0032559;GO:0016772//transferase activity, transferring phosphorus-containing groups	GO:0009607//response to biotic stimulus;GO:0009628//response to abiotic stimulus;GO:0006950//response to stress;GO:0012501//programmed cell death;GO:0006796//phosphate metabolic process	gi|227438233|gb|ACP30606.1|/2.36759e-172/disease resistance protein [Brassica rapa subsp. pekinensis]
Bra006081	0	25	0.01	4.15	8.69697	3.00554e-08	3.50419e-07	GO:0044464//cell part	GO:0046872//metal ion binding	-	gi|21593353|gb|AAM65302.1|/9.81883e-115/unknown [Arabidopsis thaliana]
Bra001374	0	25	0.01	4.15	8.69697	3.00554e-08	3.50211e-07	GO:0043231//intracellular membrane-bounded organelle;GO:0044444//cytoplasmic part	GO:0003677//DNA binding;GO:0016853//isomerase activity	GO:0044260;GO:0090304	gi|12322780|gb|AAG51377.1|AC011560_9/1.13698e-116/putative DNA gyrase subunit A; 1114-7603 [Arabidopsis thaliana]
Bra016293	0	25	0.01	4.15	8.69697	3.00554e-08	3.50002e-07	GO:0044464//cell part	GO:0016741	GO:0006730//one-carbon metabolic process	gi|297850988|ref|XP_002893375.1|/0/dehydration-responsive family protein [Arabidopsis lyrata subsp. lyrata]
Bra015783	0	25	0.01	4.15	8.69697	3.00554e-08	3.49794e-07	GO:0044464//cell part	GO:0004175//endopeptidase activity	GO:0019538//protein metabolic process	gi|79382269|ref|NP_177741.3|/0/serine-type endopeptidase/ serine-type peptidase [Arabidopsis thaliana]
Bra000925	0	25	0.01	4.15	8.69697	3.00554e-08	3.49586e-07	-	-	-	gi|297814193|ref|XP_002874980.1|/2.05735e-84/nodulin MtN21 family protein [Arabidopsis lyrata subsp. lyrata]
Bra009360	0	24	0.01	3.99	8.64024	6.00912e-08	6.71785e-07	GO:0031981//nuclear lumen;GO:0005746//mitochondrial respiratory chain;GO:0000275//mitochondrial proton-transporting ATP synthase complex, catalytic core F(1);GO:0009526//plastid envelope	GO:0046914//transition metal ion binding;GO:0019829//cation-transporting ATPase activity;GO:0015078//hydrogen ion transmembrane transporter activity;GO:0032559;GO:0008187//poly-pyrimidine tract binding;GO:0015662//ATPase activity, coupled to transmembrane movement of ions, phosphorylative mechanism	GO:0015988//energy coupled proton transport, against electrochemical gradient;GO:0009207;GO:0010038//response to metal ion;GO:0015986//ATP synthesis coupled proton transport	gi|231586|sp|P29685.1|ATPBM_HEVBR/0/RecName: Full=ATP synthase subunit beta, mitochondrial; Flags: Precursor
Bra008144	0	24	0.01	3.99	8.64024	6.00912e-08	6.71402e-07	GO:0015934//large ribosomal subunit	GO:0005198//structural molecule activity	GO:0010467//gene expression;GO:0022613//ribonucleoprotein complex biogenesis	gi|15222276|ref|NP_172188.1|/1.25641e-45/60S ribosomal protein L35a (RPL35aA) [Arabidopsis thaliana]
Bra002848	0	24	0.01	3.99	8.64024	6.00912e-08	6.71018e-07	GO:0005746//mitochondrial respiratory chain	GO:0015002//heme-copper terminal oxidase activity;GO:0003676//nucleic acid binding	GO:0006783//heme biosynthetic process;GO:0022904//respiratory electron transport chain;GO:0065003	gi|15241121|ref|NP_200420.1|/1.156e-157/COX15 (cytochrome c oxidase 15) [Arabidopsis thaliana]
Bra000690	0	24	0.01	3.99	8.64024	6.00912e-08	6.70636e-07	GO:0009536//plastid	GO:0019843//rRNA binding;GO:0016887//ATPase activity	GO:0070271;GO:0009207	gi|108861892|sp|Q56X76.2|RH39_ARATH/0/RecName: Full=DEAD-box ATP-dependent RNA helicase 39
Bra028796	0	24	0.01	3.99	8.64024	6.00912e-08	6.70253e-07	GO:0043231//intracellular membrane-bounded organelle	GO:0046914//transition metal ion binding;GO:0003916//DNA topoisomerase activity;GO:0016836//hydro-lyase activity;GO:0000166//nucleotide binding	GO:0006259//DNA metabolic process;GO:0010035//response to inorganic substance	gi|264669412|gb|ACY72166.1|/1.72494e-102/carbonate dehydratase-like protein [Brassica rapa subsp. pekinensis]
Bra028007	0	24	0.01	3.99	8.64024	6.00912e-08	6.69871e-07	-	-	-	gi|145336377|ref|NP_174629.3|/7.06462e-118/RNA binding / nucleic acid binding [Arabidopsis thaliana]
Bra040962	0	24	0.01	3.99	8.64024	6.00912e-08	6.6949e-07	-	-	-	gi|297840481|ref|XP_002888122.1|/1.34166e-15/hypothetical protein ARALYDRAFT_893447 [Arabidopsis lyrata subsp. lyrata]
Bra026162	0	24	0.01	3.99	8.64024	6.00912e-08	6.69109e-07	-	-	-	gi|297849938|ref|XP_002892850.1|/0/hydroxyproline-rich glycoprotein family protein [Arabidopsis lyrata subsp. lyrata]
Bra022516	0	24	0.01	3.99	8.64024	6.00912e-08	6.68728e-07	GO:0043231//intracellular membrane-bounded organelle	GO:0046914//transition metal ion binding	-	gi|15240674|ref|NP_199856.1|/3.29581e-141/zinc finger (MYND type) family protein [Arabidopsis thaliana]
Bra020401	0	24	0.01	3.99	8.64024	6.00912e-08	6.68348e-07	GO:0009536//plastid	GO:0032561	-	gi|297796713|ref|XP_002866241.1|/1.25194e-62/GTP-binding family protein [Arabidopsis lyrata subsp. lyrata]
Bra027830	0	24	0.01	3.99	8.64024	6.00912e-08	6.67968e-07	GO:0015934//large ribosomal subunit	GO:0005198//structural molecule activity	GO:0010467//gene expression	gi|297795267|ref|XP_002865518.1|/3.30239e-73/hypothetical protein ARALYDRAFT_917513 [Arabidopsis lyrata subsp. lyrata]
Bra023516	0	24	0.01	3.99	8.64024	6.00912e-08	6.67589e-07	GO:0043234//protein complex	GO:0004842//ubiquitin-protein ligase activity	GO:0019941//modification-dependent protein catabolic process;GO:0032446//protein modification by small protein conjugation	gi|42567869|ref|NP_568313.2|/3.63326e-130/U-box domain-containing protein [Arabidopsis thaliana]
Bra024986	0	24	0.01	3.99	8.64024	6.00912e-08	6.6721e-07	GO:0030312//external encapsulating structure;GO:0031981//nuclear lumen;GO:0009536//plastid;GO:0015934//large ribosomal subunit;GO:0031090//organelle membrane	GO:0016791//phosphatase activity;GO:0016301//kinase activity;GO:0005198//structural molecule activity	GO:0003006//developmental process involved in reproduction;GO:0010467//gene expression	gi|312283375|dbj|BAJ34553.1|/0/unnamed protein product [Thellungiella halophila]
Bra027600	0	24	0.01	3.99	8.64024	6.00912e-08	6.66832e-07	-	-	-	gi|14030679|gb|AAK53014.1|AF375430_1/3.57012e-132/AT5g45310/K9E15_9 [Arabidopsis thaliana]
Bra039003	0	24	0.01	3.99	8.64024	6.00912e-08	6.66454e-07	GO:0009526//plastid envelope	GO:0003676//nucleic acid binding;GO:0016411//acylglycerol O-acyltransferase activity	GO:0006310//DNA recombination;GO:0009725//response to hormone stimulus;GO:0009845//seed germination;GO:0009746;GO:2000026//regulation of multicellular organismal development;GO:0006641//triglyceride metabolic process;GO:0006970//response to osmotic stress;GO:0003006//developmental process involved in reproduction	gi|7576941|gb|AAF64065.1|AF251794_1/9.21905e-110/putative diacylglycerol acyltransferase [Brassica napus]
Bra019718	0	24	0.01	3.99	8.64024	6.00912e-08	6.66076e-07	-	-	-	gi|297849754|ref|XP_002892758.1|/6.29448e-50/hypothetical protein ARALYDRAFT_471515 [Arabidopsis lyrata subsp. lyrata]
Bra025140	0	24	0.01	3.99	8.64024	6.00912e-08	6.65699e-07	GO:0043231//intracellular membrane-bounded organelle	GO:0016301//kinase activity;GO:0019901//protein kinase binding	GO:0006796//phosphate metabolic process	gi|297814706|ref|XP_002875236.1|/0/phosphatidylinositol 3-and 4-kinase family protein [Arabidopsis lyrata subsp. lyrata]
Bra002232	0	24	0.01	3.99	8.64024	6.00912e-08	6.65322e-07	-	GO:0005543//phospholipid binding;GO:0005099//Ras GTPase activator activity	GO:0023052//signaling	gi|297807997|ref|XP_002871882.1|/2.12509e-97/hypothetical protein ARALYDRAFT_488825 [Arabidopsis lyrata subsp. lyrata]
Bra004319	0	24	0.01	3.99	8.64024	6.00912e-08	6.64946e-07	GO:0005618//cell wall;GO:0005576//extracellular region;GO:0031410//cytoplasmic vesicle;GO:0009536//plastid	GO:0005488//binding;GO:0004558//alpha-glucosidase activity	GO:0006073//cellular glucan metabolic process;GO:0000272//polysaccharide catabolic process;GO:0010038//response to metal ion	gi|297841581|ref|XP_002888672.1|/0/alpha-xylosidase precursor [Arabidopsis lyrata subsp. lyrata]
Bra037951	0	24	0.01	3.99	8.64024	6.00912e-08	6.6457e-07	GO:0044444//cytoplasmic part	-	-	gi|238481524|ref|NP_001154772.1|/0/unknown protein [Arabidopsis thaliana]
Bra023316	0	24	0.01	3.99	8.64024	6.00912e-08	6.64194e-07	GO:0044464//cell part	-	-	gi|297807165|ref|XP_002871466.1|/3.14628e-79/hypothetical protein ARALYDRAFT_325654 [Arabidopsis lyrata subsp. lyrata]
Bra013162	0	24	0.01	3.99	8.64024	6.00912e-08	6.63819e-07	GO:0044464//cell part	-	GO:0006355//regulation of transcription, DNA-dependent;GO:0009908//flower development;GO:0006479//protein methylation	gi|20197768|gb|AAM15237.1|/7.92559e-107/putative TPR repeat nuclear phosphoprotein [Arabidopsis thaliana]
Bra006260	0	24	0.01	3.99	8.64024	6.00912e-08	6.63445e-07	GO:0031981//nuclear lumen	-	GO:0042254//ribosome biogenesis	gi|297811579|ref|XP_002873673.1|/2.23237e-86/hypothetical protein ARALYDRAFT_325922 [Arabidopsis lyrata subsp. lyrata]
Bra020219	0	24	0.01	3.99	8.64024	6.00912e-08	6.63071e-07	-	GO:0008233//peptidase activity	GO:0019538//protein metabolic process	gi|51536458|gb|AAU05467.1|/0/At5g22850 [Arabidopsis thaliana]
Bra006224	0	23	0.01	3.82	8.57743	1.20143e-07	1.28301e-06	-	GO:0016747//transferase activity, transferring acyl groups other than amino-acyl groups	GO:0009699//phenylpropanoid biosynthetic process	gi|294845741|gb|ADF43042.1|/0/chalcone synthase 1 protein [Brassica rapa subsp. rapa]
Bra039867	0	23	0.01	3.82	8.57743	1.20143e-07	1.28231e-06	-	-	-	gi|11067271|gb|AAG28799.1|AC079374_2/2.61589e-07/unknown protein [Arabidopsis thaliana]
Bra032696	0	23	0.01	3.82	8.57743	1.20143e-07	1.28161e-06	-	GO:0016837//carbon-oxygen lyase activity, acting on polysaccharides	-	gi|297790758|ref|XP_002863264.1|/3.859e-118/pectate lyase family protein [Arabidopsis lyrata subsp. lyrata]
Bra006015	0	23	0.01	3.82	8.57743	1.20143e-07	1.28092e-06	GO:0043231//intracellular membrane-bounded organelle	GO:0030528//transcription regulator activity;GO:0003676//nucleic acid binding;GO:0001071//nucleic acid binding transcription factor activity;GO:0019901//protein kinase binding	GO:0009314//response to radiation;GO:0009719;GO:0006950//response to stress;GO:0051707//response to other organism;GO:0034285;GO:0032535	gi|31322572|gb|AAP35051.1|/6.47514e-77/NAC-domain protein 5-7 [Brassica napus]
Bra011642	0	23	0.01	3.82	8.57743	1.20143e-07	1.28022e-06	GO:0043231//intracellular membrane-bounded organelle;GO:0044444//cytoplasmic part;GO:0005576//extracellular region;GO:0016020//membrane	GO:0003729//mRNA binding;GO:0051536//iron-sulfur cluster binding;GO:0046914//transition metal ion binding;GO:0016641//oxidoreductase activity, acting on the CH-NH2 group of donors, oxygen as acceptor;GO:0016836//hydro-lyase activity	GO:0010039//response to iron ion;GO:0009692;GO:0044262//cellular carbohydrate metabolic process;GO:0006970//response to osmotic stress;GO:0072350	gi|15233349|ref|NP_195308.1|/0/aconitate hydratase, cytoplasmic / citrate hydro-lyase / aconitase (ACO) [Arabidopsis thaliana]
Bra028656	0	23	0.01	3.82	8.57743	1.20143e-07	1.27952e-06	-	GO:0003676//nucleic acid binding	-	gi|297806883|ref|XP_002871325.1|/4.61177e-66/hypothetical protein ARALYDRAFT_487679 [Arabidopsis lyrata subsp. lyrata]
Bra018912	0	23	0.01	3.82	8.57743	1.20143e-07	1.27883e-06	GO:0043231//intracellular membrane-bounded organelle	GO:0003676//nucleic acid binding	GO:0010467//gene expression	gi|12325357|gb|AAG52616.1|AC024261_3/9.44704e-19/RNA-binding protein, putative; 35994-37391 [Arabidopsis thaliana]
Bra029653	0	23	0.01	3.82	8.57743	1.20143e-07	1.27813e-06	-	-	-	gi|297833544|ref|XP_002884654.1|/2.80311e-43/autophagocytosis-associated family protein [Arabidopsis lyrata subsp. lyrata]
Bra009741	0	23	0.01	3.82	8.57743	1.20143e-07	1.27744e-06	-	-	-	gi|10177088|dbj|BAB10394.1|/2.71726e-112/unnamed protein product [Arabidopsis thaliana]
Bra014704	0	23	0.01	3.82	8.57743	1.20143e-07	1.27674e-06	GO:0043231//intracellular membrane-bounded organelle	-	-	gi|15228867|ref|NP_191181.1|/1.11072e-31/transcription regulator [Arabidopsis thaliana]
Bra028365	0	23	0.01	3.82	8.57743	1.20143e-07	1.27605e-06	GO:0044464//cell part	GO:0008194//UDP-glycosyltransferase activity	-	gi|297831228|ref|XP_002883496.1|/6.67536e-99/glycosyltransferase family 14 protein [Arabidopsis lyrata subsp. lyrata]
Bra037267	0	23	0.01	3.82	8.57743	1.20143e-07	1.27536e-06	-	GO:0004518//nuclease activity	-	gi|297836470|ref|XP_002886117.1|/5.28266e-111/ribonuclease II family protein [Arabidopsis lyrata subsp. lyrata]
Bra016758	0	23	0.01	3.82	8.57743	1.20143e-07	1.27466e-06	GO:0043231//intracellular membrane-bounded organelle	GO:0004386//helicase activity;GO:0042623//ATPase activity, coupled;GO:0032559	GO:0045216//cell-cell junction organization;GO:0010496	gi|79342966|ref|NP_172737.2|/0/EMB1586 (embryo defective 1586); ATP binding / ATP-dependent helicase/ helicase/ nucleic acid binding [Arabidopsis thaliana]
Bra002762	0	23	0.01	3.82	8.57743	1.20143e-07	1.27397e-06	GO:0016020//membrane	GO:0019829//cation-transporting ATPase activity;GO:0005515//protein binding	GO:0009987//cellular process;GO:0051707//response to other organism;GO:0048513//organ development;GO:0008152//metabolic process;GO:0003006//developmental process involved in reproduction;GO:0006812//cation transport	gi|312282693|dbj|BAJ34212.1|/4.48247e-128/unnamed protein product [Thellungiella halophila]
Bra023312	0	23	0.01	3.82	8.57743	1.20143e-07	1.27328e-06	-	GO:0032559;GO:0042623//ATPase activity, coupled	-	gi|224092470|ref|XP_002309623.1|/1.64597e-82/predicted protein [Populus trichocarpa]
Bra012833	0	23	0.01	3.82	8.57743	1.20143e-07	1.27259e-06	GO:0031224//intrinsic to membrane;GO:0000325//plant-type vacuole;GO:0031090//organelle membrane	GO:0005488//binding;GO:0015368//calcium:cation antiporter activity	GO:0051707//response to other organism;GO:0010038//response to metal ion;GO:0015672//monovalent inorganic cation transport;GO:0006875//cellular metal ion homeostasis;GO:0030001//metal ion transport;GO:0044237//cellular metabolic process	gi|312282853|dbj|BAJ34292.1|/9.7656e-61/unnamed protein product [Thellungiella halophila]
Bra030436	0	23	0.01	3.82	8.57743	1.20143e-07	1.27191e-06	-	-	-	gi|222626022|gb|EEE60154.1|/5.38253e-22/hypothetical protein OsJ_13057 [Oryza sativa Japonica Group]
Bra003854	0	23	0.01	3.82	8.57743	1.20143e-07	1.27122e-06	-	-	-	gi|312282261|dbj|BAJ33996.1|/1.262e-133/unnamed protein product [Thellungiella halophila]
Bra036722	0	23	0.01	3.82	8.57743	1.20143e-07	1.27053e-06	GO:0044464//cell part	GO:0008415//acyltransferase activity	GO:0050896//response to stimulus;GO:0044238//primary metabolic process;GO:2000026//regulation of multicellular organismal development;GO:0009791//post-embryonic development	gi|63376226|gb|AAY40784.1|/9.66082e-97/diacylglycerol acyltransferase DGAT1 [Brassica juncea]
Bra004524	0	23	0.01	3.82	8.57743	1.20143e-07	1.26984e-06	-	GO:0046872//metal ion binding	GO:0000904//cell morphogenesis involved in differentiation	gi|21595257|gb|AAM66085.1|/1.42395e-50/putative caltractin [Arabidopsis thaliana]
Bra025078	0	23	0.01	3.82	8.57743	1.20143e-07	1.26916e-06	GO:0043231//intracellular membrane-bounded organelle;GO:0016020//membrane	GO:0003676//nucleic acid binding;GO:0001071//nucleic acid binding transcription factor activity	-	gi|312283525|dbj|BAJ34628.1|/5.30081e-95/unnamed protein product [Thellungiella halophila]
Bra014060	0	22	0.01	3.65	8.51175	2.40208e-07	2.45273e-06	GO:0043234//protein complex;GO:0043231//intracellular membrane-bounded organelle	-	GO:0016192//vesicle-mediated transport	gi|297795825|ref|XP_002865797.1|/0/hypothetical protein ARALYDRAFT_495103 [Arabidopsis lyrata subsp. lyrata]
Bra035997	0	22	0.01	3.65	8.51175	2.40208e-07	2.45145e-06	GO:0031225//anchored to membrane;GO:0005576//extracellular region;GO:0043231//intracellular membrane-bounded organelle	GO:0046914//transition metal ion binding	-	gi|1262756|emb|CAA65749.1|/2.10762e-40/lamin [Brassica oleracea]
Bra017100	0	22	0.01	3.65	8.51175	2.40208e-07	2.45017e-06	-	-	-	gi|297827467|ref|XP_002881616.1|/0/hypothetical protein ARALYDRAFT_482889 [Arabidopsis lyrata subsp. lyrata]
Bra026335	0	22	0.01	3.65	8.51175	2.40208e-07	2.44889e-06	GO:0009536//plastid	GO:0016773//phosphotransferase activity, alcohol group as acceptor;GO:0019206//nucleoside kinase activity	GO:0019321//pentose metabolic process;GO:0006796//phosphate metabolic process	gi|21595460|gb|AAM66103.1|/1.67069e-126/carbohydrate kinase-like protein [Arabidopsis thaliana]
Bra009697	0	22	0.01	3.65	8.51175	2.40208e-07	2.44762e-06	-	GO:0046872//metal ion binding;GO:0005515//protein binding;GO:0004674//protein serine/threonine kinase activity;GO:0032559	GO:0050896//response to stimulus;GO:0006464//protein modification process	gi|15237791|ref|NP_197748.1|/1.34893e-131/CDPK9 (CALMODULIN-LIKE DOMAIN PROTEIN KINASE 9); ATP binding / calcium ion binding / calmodulin-dependent protein kinase/ kinase/ protein kinase/ protein serine/threonine kinase [Arabidopsis thaliana]
Bra034183	0	22	0.01	3.65	8.51175	2.40208e-07	2.44635e-06	GO:0043231//intracellular membrane-bounded organelle	GO:0003677//DNA binding;GO:0001071//nucleic acid binding transcription factor activity	GO:0006351//transcription, DNA-dependent	gi|224068751|ref|XP_002302816.1|/2.54905e-77/predicted protein [Populus trichocarpa]
Bra018652	0	22	0.01	3.65	8.51175	2.40208e-07	2.44507e-06	GO:0043231//intracellular membrane-bounded organelle	GO:0003909//DNA ligase activity;GO:0032559	GO:0006259//DNA metabolic process;GO:0033554//cellular response to stress	gi|297849114|ref|XP_002892438.1|/8.1977e-131/ATLIG1 [Arabidopsis lyrata subsp. lyrata]
Bra011117	0	22	0.01	3.65	8.51175	2.40208e-07	2.4438e-06	GO:0043231//intracellular membrane-bounded organelle	GO:0046914//transition metal ion binding;GO:0008238//exopeptidase activity	-	gi|7269848|emb|CAB79707.1|/1.45718e-77/putative protein, fragment [Arabidopsis thaliana]
Bra031515	0	22	0.01	3.65	8.51175	2.40208e-07	2.44253e-06	-	GO:0005515//protein binding	GO:0006810//transport	gi|297853500|ref|XP_002894631.1|/7.802e-125/hypothetical protein ARALYDRAFT_314895 [Arabidopsis lyrata subsp. lyrata]
Bra031237	0	22	0.01	3.65	8.51175	2.40208e-07	2.44126e-06	GO:0044464//cell part	-	GO:0006810//transport	gi|297835052|ref|XP_002885408.1|/3.38306e-34/metal transporter family protein [Arabidopsis lyrata subsp. lyrata]
Bra031331	0	22	0.01	3.65	8.51175	2.40208e-07	2.43999e-06	-	-	-	gi|297835208|ref|XP_002885486.1|/1.44696e-71/hypothetical protein ARALYDRAFT_898681 [Arabidopsis lyrata subsp. lyrata]
Bra031445	0	22	0.01	3.65	8.51175	2.40208e-07	2.43873e-06	-	-	-	gi|2443881|gb|AAB71474.1|/1.80689e-126/contains beta-transducin motif [Arabidopsis thaliana]
Bra009555	0	22	0.01	3.65	8.51175	2.40208e-07	2.43746e-06	-	GO:0005515//protein binding	GO:0050896//response to stimulus;GO:0044267//cellular protein metabolic process	gi|15242611|ref|NP_195923.1|/1.22622e-20/DNAJ heat shock N-terminal domain-containing protein [Arabidopsis thaliana]
Bra024999	0	22	0.01	3.65	8.51175	2.40208e-07	2.4362e-06	-	-	GO:0009725//response to hormone stimulus	gi|15237500|ref|NP_199487.1|/1.36986e-107/AGD9 (ARF-GAP DOMAIN 9); ARF GTPase activator/ DNA binding / zinc ion binding [Arabidopsis thaliana]
Bra007180	0	22	0.01	3.65	8.51175	2.40208e-07	2.43494e-06	GO:0031981//nuclear lumen;GO:0044444//cytoplasmic part	GO:0005488//binding	GO:0006412//translation;GO:0003006//developmental process involved in reproduction	gi|297816866|ref|XP_002876316.1|/2.98314e-71/EMB1624 [Arabidopsis lyrata subsp. lyrata]
Bra034516	0	22	0.01	3.65	8.51175	2.40208e-07	2.43368e-06	-	-	-	-
Bra005603	0	22	0.01	3.65	8.51175	2.40208e-07	2.43242e-06	GO:0043231//intracellular membrane-bounded organelle	-	-	gi|297823033|ref|XP_002879399.1|/4.02256e-51/hypothetical protein ARALYDRAFT_482183 [Arabidopsis lyrata subsp. lyrata]
Bra016808	0	22	0.01	3.65	8.51175	2.40208e-07	2.43116e-06	-	GO:0004812//aminoacyl-tRNA ligase activity;GO:0000166//nucleotide binding	GO:0006418//tRNA aminoacylation for protein translation	gi|222640339|gb|EEE68471.1|/1.28075e-135/hypothetical protein OsJ_26871 [Oryza sativa Japonica Group]
Bra037966	0	22	0.01	3.65	8.51175	2.40208e-07	2.4299e-06	GO:0016020//membrane;GO:0009536//plastid	GO:0016778	GO:0006163//purine nucleotide metabolic process	gi|225442114|ref|XP_002273796.1|/3.08482e-176/PREDICTED: hypothetical protein [Vitis vinifera]
Bra011711	0	22	0.01	3.65	8.51175	2.40208e-07	2.42865e-06	GO:0044464//cell part	-	-	gi|240256209|ref|NP_568009.5|/1.3252e-53/unknown protein [Arabidopsis thaliana]
Bra011411	0	22	0.01	3.65	8.51175	2.40208e-07	2.42739e-06	-	GO:0004674//protein serine/threonine kinase activity;GO:0032559	GO:0006464//protein modification process	gi|31088226|dbj|BAC76895.1|/4.42799e-84/protein kinase [Raphanus sativus]
Bra011539	0	22	0.01	3.65	8.51175	2.40208e-07	2.42614e-06	-	GO:0004674//protein serine/threonine kinase activity;GO:0032559	GO:0006464//protein modification process	gi|3096919|emb|CAA18829.1|/2.55607e-117/putative serine/threonine protein kinase [Arabidopsis thaliana]
Bra027121	0	22	0.01	3.65	8.51175	2.40208e-07	2.42489e-06	GO:0016020//membrane	GO:0016307//phosphatidylinositol phosphate kinase activity;GO:0032559	GO:0046488//phosphatidylinositol metabolic process;GO:0006796//phosphate metabolic process	gi|12323331|gb|AAG51639.1|AC018908_5/0/putative phosphatidylinositol-4-phosphate 5-kinase; 11335-7537 [Arabidopsis thaliana]
Bra032059	0	22	0.01	3.65	8.51175	2.40208e-07	2.42364e-06	GO:0043234//protein complex;GO:0043231//intracellular membrane-bounded organelle;GO:0044444//cytoplasmic part	GO:0008135//translation factor activity, nucleic acid binding	GO:0006412//translation	gi|297812799|ref|XP_002874283.1|/0/TIF3B1 [Arabidopsis lyrata subsp. lyrata]
Bra005643	0	22	0.01	3.65	8.51175	2.40208e-07	2.42239e-06	-	GO:0016740//transferase activity	GO:0008152//metabolic process	gi|30685043|ref|NP_850171.1|/3.06831e-121/methyltransferase [Arabidopsis thaliana]
Bra009671	0	22	0.01	3.65	8.51175	2.40208e-07	2.42114e-06	-	-	-	gi|15810000|gb|AAL06927.1|/2.31009e-156/AT5g23340/MKD15_20 [Arabidopsis thaliana]
Bra011467	0	21	0.01	3.49	8.44708	4.8026e-07	4.60353e-06	-	GO:0016874//ligase activity;GO:0005488//binding	GO:0006412//translation	gi|30689804|ref|NP_195102.2|/1.31747e-152/tRNA synthetase class II (D, K and N) family protein [Arabidopsis thaliana]
Bra031282	0	21	0.01	3.49	8.44708	4.8026e-07	4.60128e-06	-	-	-	gi|186510286|ref|NP_001078197.2|/6.93248e-112/DNA binding [Arabidopsis thaliana]
Bra027004	0	21	0.01	3.49	8.44708	4.8026e-07	4.59902e-06	GO:0005773//vacuole;GO:0031090//organelle membrane	-	-	gi|297837121|ref|XP_002886442.1|/0/SPX domain-containing protein [Arabidopsis lyrata subsp. lyrata]
Bra035685	0	21	0.01	3.49	8.44708	4.8026e-07	4.59677e-06	GO:0043231//intracellular membrane-bounded organelle	GO:0003677//DNA binding;GO:0001071//nucleic acid binding transcription factor activity	GO:0006351//transcription, DNA-dependent	gi|297793603|ref|XP_002864686.1|/7.16168e-20/MADS-box protein [Arabidopsis lyrata subsp. lyrata]
Bra025863	0	21	0.01	3.49	8.44708	4.8026e-07	4.59453e-06	GO:0043231//intracellular membrane-bounded organelle	GO:0003676//nucleic acid binding	-	gi|312283549|dbj|BAJ34640.1|/0/unnamed protein product [Thellungiella halophila]
Bra022147	0	21	0.01	3.49	8.44708	4.8026e-07	4.59228e-06	GO:0043231//intracellular membrane-bounded organelle	GO:0003677//DNA binding;GO:0001071//nucleic acid binding transcription factor activity	GO:0006351//transcription, DNA-dependent	gi|89257503|gb|ABD64993.1|/5.89104e-72/transcription factor Hap3b, putative [Brassica oleracea]
Bra002913	0	21	0.01	3.49	8.44708	4.8026e-07	4.59004e-06	-	GO:0003676//nucleic acid binding	-	gi|297849268|ref|XP_002892515.1|/8.01163e-08/hypothetical protein ARALYDRAFT_471067 [Arabidopsis lyrata subsp. lyrata]
Bra020763	0	21	0.01	3.49	8.44708	4.8026e-07	4.5878e-06	GO:0043231//intracellular membrane-bounded organelle	-	-	gi|42563541|ref|NP_187268.2|/9.6997e-106/TMS membrane family protein / tumour differentially expressed (TDE) family protein [Arabidopsis thaliana]
Bra023465	0	21	0.01	3.49	8.44708	4.8026e-07	4.58556e-06	GO:0016020//membrane	GO:0046872//metal ion binding	GO:0042445//hormone metabolic process;GO:0006725//cellular aromatic compound metabolic process;GO:0032446//protein modification by small protein conjugation	gi|222423859|dbj|BAH19894.1|/1.8016e-81/AT5G14420 [Arabidopsis thaliana]
Bra031551	0	21	0.01	3.49	8.44708	4.8026e-07	4.58332e-06	GO:0043231//intracellular membrane-bounded organelle	-	-	gi|18390723|ref|NP_563779.1|/1.79375e-37/gamma interferon responsive lysosomal thiol reductase family protein / GILT family protein [Arabidopsis thaliana]
Bra010724	0	21	0.01	3.49	8.44708	4.8026e-07	4.58109e-06	-	GO:0005488//binding	-	gi|297789805|ref|XP_002862832.1|/8.34952e-19/hypothetical protein ARALYDRAFT_359344 [Arabidopsis lyrata subsp. lyrata]
Bra034757	0	21	0.01	3.49	8.44708	4.8026e-07	4.57885e-06	GO:0005840//ribosome	-	GO:0006970//response to osmotic stress	gi|71151984|sp|Q9LHG9.1|NACA1_ARATH/4.38495e-33/RecName: Full=Nascent polypeptide-associated complex subunit alpha-like protein 1; Short=NAC-alpha-like protein 1; AltName: Full=Alpha-NAC-like protein 1
Bra019078	0	21	0.01	3.49	8.44708	4.8026e-07	4.57662e-06	-	GO:0005488//binding	-	gi|297799290|ref|XP_002867529.1|/1.17785e-88/hypothetical protein ARALYDRAFT_913848 [Arabidopsis lyrata subsp. lyrata]
Bra006338	0	21	0.01	3.49	8.44708	4.8026e-07	4.57439e-06	GO:0044424//intracellular part	GO:0005515//protein binding;GO:0032559	GO:0044267//cellular protein metabolic process;GO:0010038//response to metal ion	gi|15081791|gb|AAK82550.1|/6.67981e-57/At1g09280/T12M4_1 [Arabidopsis thaliana]
Bra025858	0	21	0.01	3.49	8.44708	4.8026e-07	4.57217e-06	GO:0010316	GO:0008443//phosphofructokinase activity;GO:0005488//binding	GO:0009746;GO:0044237//cellular metabolic process;GO:0034285	gi|15218074|ref|NP_173519.1|/1.0016e-92/pyrophosphate--fructose-6-phosphate 1-phosphotransferase-related / pyrophosphate-dependent 6-phosphofructose-1-kinase-related [Arabidopsis thaliana]
Bra034207	0	21	0.01	3.49	8.44708	4.8026e-07	4.56994e-06	-	-	-	gi|297813961|ref|XP_002874864.1|/3.38332e-93/hypothetical protein ARALYDRAFT_911855 [Arabidopsis lyrata subsp. lyrata]
Bra003059	0	21	0.01	3.49	8.44708	4.8026e-07	4.56772e-06	-	-	GO:0044267//cellular protein metabolic process;GO:0006950//response to stress;GO:0009790//embryo development	gi|21593329|gb|AAM65278.1|/1.7101e-70/unknown [Arabidopsis thaliana]
Bra014505	0	21	0.01	3.49	8.44708	4.8026e-07	4.5655e-06	-	-	GO:0009725//response to hormone stimulus;GO:0044260;GO:0051707//response to other organism	gi|312283491|dbj|BAJ34611.1|/0/unnamed protein product [Thellungiella halophila]
Bra018957	0	21	0.01	3.49	8.44708	4.8026e-07	4.56329e-06	GO:0043231//intracellular membrane-bounded organelle;GO:0015630//microtubule cytoskeleton;GO:0042995//cell projection	-	GO:0048468//cell development;GO:0048513//organ development	gi|297852976|ref|XP_002894369.1|/4.7314e-22/dynein light chain type 1 family protein [Arabidopsis lyrata subsp. lyrata]
Bra016651	0	21	0.01	3.49	8.44708	4.8026e-07	4.56107e-06	-	-	-	gi|297850002|ref|XP_002892882.1|/7.68998e-174/hypothetical protein ARALYDRAFT_471776 [Arabidopsis lyrata subsp. lyrata]
Bra000876	0	21	0.01	3.49	8.44708	4.8026e-07	4.55886e-06	GO:0030312//external encapsulating structure;GO:0009532//plastid stroma;GO:0005576//extracellular region;GO:0042598//vesicular fraction;GO:0016020//membrane	GO:0042277//peptide binding;GO:0046914//transition metal ion binding;GO:0016765//transferase activity, transferring alkyl or aryl (other than methyl) groups	GO:0006952//defense response;GO:0010038//response to metal ion;GO:0006970//response to osmotic stress;GO:0009404//toxin metabolic process	gi|31790099|gb|AAP58394.1|/1.36668e-69/glutathione S-transferase 4 [Brassica juncea]
Bra014510	0	21	0.01	3.49	8.44708	4.8026e-07	4.55665e-06	GO:0044464//cell part	GO:0016798//hydrolase activity, acting on glycosyl bonds;GO:0043167//ion binding	GO:0044238//primary metabolic process;GO:0009628//response to abiotic stimulus;GO:0009607//response to biotic stimulus;GO:0032502//developmental process	gi|15232262|ref|NP_191573.1|/4.42027e-147/DIN2 (DARK INDUCIBLE 2); catalytic/ cation binding / hydrolase, hydrolyzing O-glycosyl compounds [Arabidopsis thaliana]
Bra014393	0	21	0.01	3.49	8.44708	4.8026e-07	4.55444e-06	GO:0043231//intracellular membrane-bounded organelle	-	GO:0044248//cellular catabolic process;GO:0006950//response to stress;GO:0010260//organ senescence	gi|297821186|ref|XP_002878476.1|/3.99015e-111/AT3g62770/F26K9_200 [Arabidopsis lyrata subsp. lyrata]
Bra026114	0	21	0.01	3.49	8.44708	4.8026e-07	4.55223e-06	GO:0000229;GO:0009532//plastid stroma	-	-	gi|8927652|gb|AAF82143.1|AC034256_7/2.20139e-78/Contains similarity to COBW-like protein from Homo sapiens gb|AF257330 and contains a Viral (Superfamily 1) RNA helicase PF|01443 domain. EST gb|AI997977 comes from this genes [Arabidopsis thaliana]
Bra033163	0	21	0.01	3.49	8.44708	4.8026e-07	4.55003e-06	GO:0019866//organelle inner membrane;GO:0009534//chloroplast thylakoid	GO:0016776//phosphotransferase activity, phosphate group as acceptor;GO:0046914//transition metal ion binding;GO:0032559	GO:0009209//pyrimidine ribonucleoside triphosphate biosynthetic process;GO:0006796//phosphate metabolic process;GO:0009206;GO:0009132//nucleoside diphosphate metabolic process;GO:0006950//response to stress	gi|19744167|dbj|BAB86842.1|/3.18848e-82/NDPK III [Brassica rapa]
Bra002861	0	21	0.01	3.49	8.44708	4.8026e-07	4.54783e-06	GO:0044464//cell part	-	-	gi|9758216|dbj|BAB08661.1|/0/unnamed protein product [Arabidopsis thaliana]
Bra032610	0	21	0.01	3.49	8.44708	4.8026e-07	4.54562e-06	-	-	-	gi|4538901|emb|CAB39638.1|/0/RNA-directed DNA polymerase-like protein [Arabidopsis thaliana]
Bra010986	0	21	0.01	3.49	8.44708	4.8026e-07	4.54343e-06	GO:0043231//intracellular membrane-bounded organelle	-	-	gi|11761473|gb|AAG40087.1|AC079374_1/1.41552e-114/unknown protein [Arabidopsis thaliana]
Bra004314	0	21	0.01	3.49	8.44708	4.8026e-07	4.54123e-06	-	-	-	gi|297838605|ref|XP_002887184.1|/2.49949e-23/hypothetical protein ARALYDRAFT_315868 [Arabidopsis lyrata subsp. lyrata]
Bra030664	0	21	0.01	3.49	8.44708	4.8026e-07	4.53904e-06	GO:0043231//intracellular membrane-bounded organelle	-	-	gi|297826105|ref|XP_002880935.1|/4.65688e-76/hypothetical protein ARALYDRAFT_320561 [Arabidopsis lyrata subsp. lyrata]
Bra004883	0	21	0.01	3.49	8.44708	4.8026e-07	4.53685e-06	-	-	-	gi|18406687|ref|NP_566033.1|/2.0735e-78/unknown protein [Arabidopsis thaliana]
Bra025289	0	21	0.01	3.49	8.44708	4.8026e-07	4.53466e-06	GO:0044464//cell part	GO:0016491//oxidoreductase activity;GO:0005506//iron ion binding	GO:0008152//metabolic process	gi|15235108|ref|NP_195661.1|/0/CYP96A12; electron carrier/ heme binding / iron ion binding / monooxygenase/ oxygen binding [Arabidopsis thaliana]
Bra017910	0	21	0.01	3.49	8.44708	4.8026e-07	4.53247e-06	-	-	-	gi|297850558|ref|XP_002893160.1|/4.02398e-157/VHS domain-containing protein [Arabidopsis lyrata subsp. lyrata]
Bra002136	0	21	0.01	3.49	8.44708	4.8026e-07	4.53028e-06	-	-	-	gi|42573399|ref|NP_974796.1|/2.70976e-86/unknown protein [Arabidopsis thaliana]
Bra027514	0	21	0.01	3.49	8.44708	4.8026e-07	4.5281e-06	-	-	-	gi|15240036|ref|NP_199205.1|/9.1157e-139/transducin family protein / WD-40 repeat family protein [Arabidopsis thaliana]
Bra008797	0	21	0.01	3.49	8.44708	4.8026e-07	4.52592e-06	GO:0005840//ribosome	-	GO:0006970//response to osmotic stress	gi|297807413|ref|XP_002871590.1|/1.6355e-44/hypothetical protein ARALYDRAFT_909339 [Arabidopsis lyrata subsp. lyrata]
Bra006812	0	21	0.01	3.49	8.44708	4.8026e-07	4.52374e-06	-	GO:0004672//protein kinase activity;GO:0032559	GO:0006464//protein modification process	gi|297793271|ref|XP_002864520.1|/0/kinase family protein [Arabidopsis lyrata subsp. lyrata]
Bra035413	0	21	0.01	3.49	8.44708	4.8026e-07	4.52156e-06	-	GO:0017111//nucleoside-triphosphatase activity;GO:0005488//binding	-	gi|75331892|sp|Q944S1.1|RH22_ARATH/0/RecName: Full=DEAD-box ATP-dependent RNA helicase 22
Bra029166	0	21	0.01	3.49	8.44708	4.8026e-07	4.51939e-06	GO:0031090//organelle membrane	-	-	gi|297790149|ref|XP_002862981.1|/7.44874e-61/band 7 family protein [Arabidopsis lyrata subsp. lyrata]
Bra000338	0	21	0.01	3.49	8.44708	4.8026e-07	4.51721e-06	GO:0009536//plastid	GO:0016628//oxidoreductase activity, acting on the CH-CH group of donors, NAD or NADP as acceptor	GO:0009089//lysine biosynthetic process via diaminopimelate	gi|297828127|ref|XP_002881946.1|/9.60041e-121/dihydrodipicolinate reductase family protein [Arabidopsis lyrata subsp. lyrata]
Bra010701	0	21	0.01	3.49	8.44708	4.8026e-07	4.51504e-06	-	-	-	gi|158828251|gb|ABW81128.1|/8.93416e-47/myb-transcription factor [Boechera divaricarpa]
Bra007977	0	21	0.01	3.49	8.44708	4.8026e-07	4.51288e-06	-	GO:0016301//kinase activity;GO:0032559	GO:0006464//protein modification process	gi|110739888|dbj|BAF01849.1|/5.37924e-160/hypothetical protein [Arabidopsis thaliana]
Bra001802	0	21	0.01	3.49	8.44708	4.8026e-07	4.51071e-06	GO:0043231//intracellular membrane-bounded organelle	GO:0003676//nucleic acid binding;GO:0001071//nucleic acid binding transcription factor activity	GO:0006952//defense response;GO:0000160//two-component signal transduction system (phosphorelay);GO:0009725//response to hormone stimulus;GO:0009756//carbohydrate mediated signaling;GO:0010039//response to iron ion;GO:0006351//transcription, DNA-dependent	gi|15232362|ref|NP_188713.1|/0/EIN3 (ETHYLENE-INSENSITIVE3); transcription factor [Arabidopsis thaliana]
Bra000334	0	21	0.01	3.49	8.44708	4.8026e-07	4.50854e-06	GO:0009536//plastid	-	-	gi|297828115|ref|XP_002881940.1|/1.04809e-65/hypothetical protein ARALYDRAFT_483511 [Arabidopsis lyrata subsp. lyrata]
Bra036363	0	21	0.01	3.49	8.44708	4.8026e-07	4.50638e-06	-	-	-	gi|297818104|ref|XP_002876935.1|/3.28738e-33/hypothetical protein ARALYDRAFT_904763 [Arabidopsis lyrata subsp. lyrata]
Bra023954	0	20	0.01	3.32	8.37504	9.6021e-07	8.52726e-06	GO:0044444//cytoplasmic part	GO:0005506//iron ion binding;GO:0004601//peroxidase activity	GO:0008152//metabolic process;GO:0006950//response to stress	gi|30689347|ref|NP_194958.2|/2.07869e-61/APX6; L-ascorbate peroxidase/ heme binding / peroxidase [Arabidopsis thaliana]
Bra015692	0	20	0.01	3.32	8.37504	9.6021e-07	8.52339e-06	GO:0043231//intracellular membrane-bounded organelle	-	GO:0042254//ribosome biogenesis	gi|297842485|ref|XP_002889124.1|/1.05169e-46/hypothetical protein ARALYDRAFT_476875 [Arabidopsis lyrata subsp. lyrata]
Bra038172	0	20	0.01	3.32	8.37504	9.6021e-07	8.51952e-06	-	-	-	gi|297853504|ref|XP_002894633.1|/5.69982e-29/hypothetical protein ARALYDRAFT_474790 [Arabidopsis lyrata subsp. lyrata]
Bra024910	0	20	0.01	3.32	8.37504	9.6021e-07	8.51566e-06	GO:0043231//intracellular membrane-bounded organelle	GO:0008194//UDP-glycosyltransferase activity	GO:0005975//carbohydrate metabolic process	gi|18422837|ref|NP_568688.1|/0/GAUT4 (Galacturonosyltransferase 4); polygalacturonate 4-alpha-galacturonosyltransferase/ transferase, transferring glycosyl groups [Arabidopsis thaliana]
Bra007994	0	20	0.01	3.32	8.37504	9.6021e-07	8.5118e-06	GO:0009536//plastid	GO:0008483//transaminase activity;GO:0048037//cofactor binding	GO:0003006//developmental process involved in reproduction;GO:0006547//histidine metabolic process	gi|145334365|ref|NP_001078564.1|/4.00523e-96/HPA1 (HISTIDINOL PHOSPHATE AMINOTRANSFERASE 1); histidinol-phosphate transaminase [Arabidopsis thaliana]
Bra012162	0	20	0.01	3.32	8.37504	9.6021e-07	8.50795e-06	-	-	-	gi|297794241|ref|XP_002865005.1|/1.38698e-52/hypothetical protein ARALYDRAFT_358820 [Arabidopsis lyrata subsp. lyrata]
Bra040201	0	20	0.01	3.32	8.37504	9.6021e-07	8.5041e-06	GO:0005622//intracellular	GO:0004175//endopeptidase activity;GO:0042623//ATPase activity, coupled;GO:0032559	GO:0019538//protein metabolic process	gi|297833118|ref|XP_002884441.1|/1.62098e-138/predicted protein [Arabidopsis lyrata subsp. lyrata]
Bra037995	0	20	0.01	3.32	8.37504	9.6021e-07	8.50025e-06	GO:0016020//membrane	GO:0016787//hydrolase activity	GO:0045165//cell fate commitment;GO:0003006//developmental process involved in reproduction	gi|255564850|ref|XP_002523419.1|/0/calpain, putative [Ricinus communis]
Bra024255	0	20	0.01	3.32	8.37504	9.6021e-07	8.4964e-06	-	-	-	gi|312281779|dbj|BAJ33755.1|/3.4765e-124/unnamed protein product [Thellungiella halophila]
Bra020857	0	20	0.01	3.32	8.37504	9.6021e-07	8.49256e-06	GO:0016020//membrane;GO:0031410//cytoplasmic vesicle	-	-	gi|15810533|gb|AAL07154.1|/0/unknown protein [Arabidopsis thaliana]
Bra015739	0	20	0.01	3.32	8.37504	9.6021e-07	8.48873e-06	GO:0031224//intrinsic to membrane;GO:0042579//microbody	GO:0016616//oxidoreductase activity, acting on the CH-OH group of donors, NAD or NADP as acceptor;GO:0048037//cofactor binding;GO:0000166//nucleotide binding	GO:0006720//isoprenoid metabolic process;GO:0006732//coenzyme metabolic process	gi|224065641|ref|XP_002301898.1|/0/predicted protein [Populus trichocarpa]
Bra023100	0	20	0.01	3.32	8.37504	9.6021e-07	8.48489e-06	GO:0043231//intracellular membrane-bounded organelle;GO:0016020//membrane	GO:0004713//protein tyrosine kinase activity;GO:0032559	GO:0006464//protein modification process	gi|297827535|ref|XP_002881650.1|/6.29159e-28/kinase family protein [Arabidopsis lyrata subsp. lyrata]
Bra009133	0	20	0.01	3.32	8.37504	9.6021e-07	8.48106e-06	GO:0005838//proteasome regulatory particle;GO:0043231//intracellular membrane-bounded organelle	-	GO:0009887//organ morphogenesis;GO:0019941//modification-dependent protein catabolic process;GO:0003006//developmental process involved in reproduction	gi|297806593|ref|XP_002871180.1|/1.4792e-39/ATHMOV34 [Arabidopsis lyrata subsp. lyrata]
Bra027910	0	20	0.01	3.32	8.37504	9.6021e-07	8.47723e-06	GO:0043231//intracellular membrane-bounded organelle;GO:0015934//large ribosomal subunit	GO:0005198//structural molecule activity	GO:0010467//gene expression	gi|218184700|gb|EEC67127.1|/3.71276e-48/hypothetical protein OsI_33947 [Oryza sativa Indica Group]
Bra027866	0	20	0.01	3.32	8.37504	9.6021e-07	8.47341e-06	-	-	-	gi|227438195|gb|ACP30587.1|/0/disease resistance protein [Brassica rapa subsp. pekinensis]
Bra036218	0	20	0.01	3.32	8.37504	9.6021e-07	8.46959e-06	GO:0005768//endosome;GO:0031090//organelle membrane;GO:0005773//vacuole;GO:0005798//Golgi-associated vesicle	GO:0004871//signal transducer activity;GO:0005515//protein binding	GO:0006892//post-Golgi vesicle-mediated transport;GO:0016044//cellular membrane organization;GO:0009606//tropism;GO:0006605//protein targeting	gi|27805771|sp|Q9LVP9.1|VTI13_ARATH/3.48917e-75/RecName: Full=Vesicle transport v-SNARE 13; Short=AtVTI13; AltName: Full=Vesicle soluble NSF attachment protein receptor 13; AltName: Full=Vesicle transport v-SNARE protein VTI13
Bra011704	0	20	0.01	3.32	8.37504	9.6021e-07	8.46577e-06	-	GO:0008237//metallopeptidase activity;GO:0008238//exopeptidase activity;GO:0043169//cation binding	GO:0019538//protein metabolic process	gi|312283237|dbj|BAJ34484.1|/1.45426e-142/unnamed protein product [Thellungiella halophila]
Bra022964	0	20	0.01	3.32	8.37504	9.6021e-07	8.46196e-06	-	-	GO:0043066//negative regulation of apoptosis	gi|18403429|ref|NP_565777.1|/4.89007e-48/apoptosis inhibitory 5 (API5) family protein [Arabidopsis thaliana]
Bra007876	0	20	0.01	3.32	8.37504	9.6021e-07	8.45815e-06	-	GO:0046872//metal ion binding	-	gi|297838741|ref|XP_002887252.1|/0/hypothetical protein ARALYDRAFT_476103 [Arabidopsis lyrata subsp. lyrata]
Bra010572	0	20	0.01	3.32	8.37504	9.6021e-07	8.45434e-06	GO:0044424//intracellular part	GO:0003677//DNA binding;GO:0005515//protein binding	GO:0042743//hydrogen peroxide metabolic process;GO:0006351//transcription, DNA-dependent;GO:0007569//cell aging	gi|633152|emb|CAA58773.1|/5.15213e-110/G-box binding factor 1B [Brassica napus]
Bra036991	0	20	0.01	3.32	8.37504	9.6021e-07	8.45054e-06	GO:0009526//plastid envelope;GO:0042579//microbody;GO:0016020//membrane	GO:0017111//nucleoside-triphosphatase activity;GO:0005543//phospholipid binding;GO:0000166//nucleotide binding	GO:0007031//peroxisome organization;GO:0009207;GO:0007005//mitochondrion organization;GO:0007275//multicellular organismal development	gi|297802634|ref|XP_002869201.1|/6.53774e-102/hypothetical protein ARALYDRAFT_491315 [Arabidopsis lyrata subsp. lyrata]
Bra009004	0	20	0.01	3.32	8.37504	9.6021e-07	8.44674e-06	GO:0009532//plastid stroma	GO:0016842;GO:0008168//methyltransferase activity	GO:0006526//arginine biosynthetic process	gi|167999265|ref|XP_001752338.1|/1.52143e-173/predicted protein [Physcomitrella patens subsp. patens]
Bra006078	0	20	0.01	3.32	8.37504	9.6021e-07	8.44294e-06	-	-	-	gi|16226450|gb|AAL16171.1|AF428403_1/1.3118e-35/AT5g10780/T30N20_50 [Arabidopsis thaliana]
Bra031556	0	20	0.01	3.32	8.37504	9.6021e-07	8.43915e-06	-	-	-	gi|297849012|ref|XP_002892387.1|/0/hypothetical protein ARALYDRAFT_311783 [Arabidopsis lyrata subsp. lyrata]
Bra037115	0	20	0.01	3.32	8.37504	9.6021e-07	8.43536e-06	GO:0005618//cell wall;GO:0005576//extracellular region;GO:0031410//cytoplasmic vesicle	GO:0004175//endopeptidase activity;GO:0005515//protein binding	GO:0019538//protein metabolic process;GO:0010191;GO:0003006//developmental process involved in reproduction;GO:0044092//negative regulation of molecular function;GO:0009845//seed germination	gi|18425181|ref|NP_569048.1|/0/ARA12; serine-type endopeptidase [Arabidopsis thaliana]
Bra006553	0	20	0.01	3.32	8.37504	9.6021e-07	8.43157e-06	GO:0015935//small ribosomal subunit;GO:0016020//membrane;GO:0030312//external encapsulating structure;GO:0009536//plastid;GO:0031981//nuclear lumen	GO:0005198//structural molecule activity	GO:0010467//gene expression;GO:0022613//ribonucleoprotein complex biogenesis	gi|297812211|ref|XP_002873989.1|/1.42384e-49/ribosomal protein S8 [Arabidopsis lyrata subsp. lyrata]
Bra028296	0	20	0.01	3.32	8.37504	9.6021e-07	8.42779e-06	-	-	-	gi|312282809|dbj|BAJ34270.1|/0/unnamed protein product [Thellungiella halophila]
Bra002591	0	20	0.01	3.32	8.37504	9.6021e-07	8.42401e-06	GO:0016591//DNA-directed RNA polymerase II, holoenzyme	GO:0005488//binding	-	gi|297796859|ref|XP_002866314.1|/4.05404e-67/DNA-directed RNA polymerase II [Arabidopsis lyrata subsp. lyrata]
Bra021408	0	20	0.01	3.32	8.37504	9.6021e-07	8.42024e-06	GO:0005618//cell wall;GO:0031225//anchored to membrane	GO:0016301//kinase activity;GO:0032559	GO:0009725//response to hormone stimulus;GO:0007167//enzyme linked receptor protein signaling pathway;GO:0009608//response to symbiont;GO:0006464//protein modification process	gi|297828748|ref|XP_002882256.1|/0/hypothetical protein ARALYDRAFT_896266 [Arabidopsis lyrata subsp. lyrata]
Bra022058	0	20	0.01	3.32	8.37504	9.6021e-07	8.41646e-06	-	-	-	gi|2894599|emb|CAA17133.1|/1.67198e-64/putative protein [Arabidopsis thaliana]
Bra010684	0	20	0.01	3.32	8.37504	9.6021e-07	8.4127e-06	GO:0032991//macromolecular complex;GO:0043231//intracellular membrane-bounded organelle;GO:0031224//intrinsic to membrane;GO:0031410//cytoplasmic vesicle	GO:0004896//cytokine receptor activity;GO:0016787//hydrolase activity;GO:0046983//protein dimerization activity;GO:0004674//protein serine/threonine kinase activity;GO:0042802//identical protein binding;GO:0032559;GO:0008289//lipid binding	GO:0009908//flower development;GO:0000226//microtubule cytoskeleton organization;GO:0009720//detection of hormone stimulus;GO:0048827//phyllome development;GO:0048878//chemical homeostasis;GO:0009411//response to UV;GO:0010208//pollen wall assembly;GO:0043401//steroid hormone mediated signaling pathway;GO:0006464//protein modification process;GO:0009646//response to absence of light	gi|297797926|ref|XP_002866847.1|/0/hypothetical protein ARALYDRAFT_912402 [Arabidopsis lyrata subsp. lyrata]
Bra039530	0	20	0.01	3.32	8.37504	9.6021e-07	8.40893e-06	-	GO:0005506//iron ion binding	-	gi|117667932|gb|ABK56012.1|/1.81858e-37/electron transporter protein [Brassica rapa]
Bra005900	0	20	0.01	3.32	8.37504	9.6021e-07	8.40517e-06	-	GO:0019783//small conjugating protein-specific protease activity;GO:0016790//thiolester hydrolase activity	GO:0019941//modification-dependent protein catabolic process	gi|312282613|dbj|BAJ34172.1|/2.71875e-101/unnamed protein product [Thellungiella halophila]
Bra009456	0	20	0.01	3.32	8.37504	9.6021e-07	8.40141e-06	-	-	-	gi|312282599|dbj|BAJ34165.1|/7.24866e-138/unnamed protein product [Thellungiella halophila]
Bra016041	0	20	0.01	3.32	8.37504	9.6021e-07	8.39765e-06	GO:0044444//cytoplasmic part	GO:0046914//transition metal ion binding;GO:0019829//cation-transporting ATPase activity;GO:0016616//oxidoreductase activity, acting on the CH-OH group of donors, NAD or NADP as acceptor;GO:0016755	GO:0015698//inorganic anion transport;GO:0010038//response to metal ion;GO:0019762//glucosinolate catabolic process;GO:0002376//immune system process;GO:0009699//phenylpropanoid biosynthetic process;GO:0043043//peptide biosynthetic process;GO:0052482	gi|297842013|ref|XP_002888888.1|/6.22355e-157/hypothetical protein ARALYDRAFT_895120 [Arabidopsis lyrata subsp. lyrata]
Bra027715	0	20	0.01	3.32	8.37504	9.6021e-07	8.3939e-06	GO:0044444//cytoplasmic part	GO:0016765//transferase activity, transferring alkyl or aryl (other than methyl) groups;GO:0048037//cofactor binding;GO:0016846//carbon-sulfur lyase activity	GO:0009087//methionine catabolic process	gi|297847252|ref|XP_002891507.1|/7.02529e-150/predicted protein [Arabidopsis lyrata subsp. lyrata]
Bra000989	0	20	0.01	3.32	8.37504	9.6021e-07	8.39015e-06	GO:0030529//ribonucleoprotein complex	GO:0005198//structural molecule activity	GO:0010467//gene expression	gi|6091722|gb|AAF03434.1|AC010797_10/6.17065e-54/putative ribosomal protein L13 [Arabidopsis thaliana]
Bra032638	0	20	0.01	3.32	8.37504	9.6021e-07	8.38641e-06	-	GO:0016614//oxidoreductase activity, acting on CH-OH group of donors;GO:0005488//binding	-	gi|2505879|emb|CAA73308.1|/9.91989e-114/hypothetical protein [Arabidopsis thaliana]
Bra000583	0	20	0.01	3.32	8.37504	9.6021e-07	8.38266e-06	GO:0043231//intracellular membrane-bounded organelle	-	GO:0006952//defense response;GO:0051707//response to other organism;GO:0009696//salicylic acid metabolic process	gi|255543829|ref|XP_002512977.1|/4.90478e-72/DNA-damage-inducible protein f, putative [Ricinus communis]
Bra017785	0	20	0.01	3.32	8.37504	9.6021e-07	8.37892e-06	GO:0009532//plastid stroma	GO:0043169//cation binding;GO:0004659//prenyltransferase activity	GO:0016109	gi|13431547|sp|Q43133.1|GGPPS_SINAL/5.01945e-40/RecName: Full=Geranylgeranyl pyrophosphate synthase, chloroplastic/chromoplastic; Short=GGPP synthase; Short=GGPS; AltName: Full=(2E,6E)-farnesyl diphosphate synthase; AltName: Full=Dimethylallyltranstransferase; AltName: Full=Farnesyl diphosphate synthase; AltName: Full=Farnesyltranstransferase; AltName: Full=Geranyltranstransferase; Flags: Precurs…
Bra003287	0	20	0.01	3.32	8.37504	9.6021e-07	8.37519e-06	GO:0043231//intracellular membrane-bounded organelle;GO:0016020//membrane	GO:0046872//metal ion binding;GO:0004697//protein kinase C activity;GO:0032559	GO:0006970//response to osmotic stress;GO:0009755//hormone-mediated signaling pathway;GO:0006464//protein modification process	gi|30694663|ref|NP_191312.2|/9.04144e-85/CPK32 (CALCIUM-DEPENDENT PROTEIN KINASE 32); calcium-dependent protein kinase C/ calmodulin-dependent protein kinase/ kinase/ protein binding [Arabidopsis thaliana]
Bra027209	0	20	0.01	3.32	8.37504	9.6021e-07	8.37146e-06	GO:0030135//coated vesicle;GO:0009526//plastid envelope;GO:0016020//membrane	GO:0004620//phospholipase activity;GO:0046872//metal ion binding;GO:0035091//phosphatidylinositol binding	GO:0010118//stomatal movement;GO:0010038//response to metal ion;GO:0032787//monocarboxylic acid metabolic process;GO:0006650//glycerophospholipid metabolic process;GO:0032501//multicellular organismal process;GO:0009738//abscisic acid mediated signaling pathway	gi|13124444|sp|O82549.1|PLDA1_BRAOC/0/RecName: Full=Phospholipase D alpha 1; Short=PLD 1; AltName: Full=Choline phosphatase 1; AltName: Full=Phosphatidylcholine-hydrolyzing phospholipase D 1; Flags: Precursor
Bra021577	0	20	0.01	3.32	8.37504	9.6021e-07	8.36773e-06	GO:0016021//integral to membrane;GO:0031410//cytoplasmic vesicle	GO:0015144//carbohydrate transmembrane transporter activity	GO:0006810//transport	gi|297834346|ref|XP_002885055.1|/1.93907e-31/nodulin MtN3 family protein [Arabidopsis lyrata subsp. lyrata]
Bra008199	0	19	0.01	3.16	8.30378	1.91979e-06	1.58811e-05	GO:0044464//cell part	GO:0016491//oxidoreductase activity;GO:0005506//iron ion binding	GO:0008152//metabolic process	gi|297852362|ref|XP_002894062.1|/0/CYP96A8 [Arabidopsis lyrata subsp. lyrata]
Bra024346	0	19	0.01	3.16	8.30378	1.91979e-06	1.58744e-05	GO:0043231//intracellular membrane-bounded organelle;GO:0044444//cytoplasmic part	GO:0046872//metal ion binding;GO:0005543//phospholipid binding	GO:0006970//response to osmotic stress;GO:0008643//carbohydrate transport	gi|115345735|gb|ABD47519.1|/4.19712e-98/annexin 2 [Brassica juncea]
Bra000294	0	19	0.01	3.16	8.30378	1.91979e-06	1.58677e-05	-	-	-	gi|30689278|ref|NP_850388.1|/4.88194e-136/catalytic [Arabidopsis thaliana]
Bra005253	0	19	0.01	3.16	8.30378	1.91979e-06	1.5861e-05	-	-	-	gi|122215039|sp|Q3EBL9.1|VP372_ARATH/1.08114e-52/RecName: Full=Vacuolar protein-sorting-associated protein 37 homolog 2; Short=AtVPS37-2; AltName: Full=ESCRT-I complex subunit VPS37 homolog 2
Bra015331	0	19	0.01	3.16	8.30378	1.91979e-06	1.58543e-05	-	-	-	gi|297848694|ref|XP_002892228.1|/1.75305e-72/EMB2748 [Arabidopsis lyrata subsp. lyrata]
Bra040172	0	19	0.01	3.16	8.30378	1.91979e-06	1.58476e-05	GO:0043231//intracellular membrane-bounded organelle	-	-	gi|297804416|ref|XP_002870092.1|/3.80809e-69/hypothetical protein ARALYDRAFT_493112 [Arabidopsis lyrata subsp. lyrata]
Bra028046	0	19	0.01	3.16	8.30378	1.91979e-06	1.58409e-05	-	GO:0016307//phosphatidylinositol phosphate kinase activity;GO:0032559	GO:0046488//phosphatidylinositol metabolic process;GO:0019538//protein metabolic process;GO:0006796//phosphate metabolic process	gi|297846424|ref|XP_002891093.1|/0/phosphatidylinositol-4-phosphate 5-kinase family protein [Arabidopsis lyrata subsp. lyrata]
Bra009758	0	19	0.01	3.16	8.30378	1.91979e-06	1.58343e-05	GO:0009532//plastid stroma;GO:0042579//microbody	GO:0004091//carboxylesterase activity	GO:0006007//glucose catabolic process;GO:0006952//defense response;GO:0002239//response to oomycetes;GO:0051775//response to redox state;GO:0003006//developmental process involved in reproduction	gi|297812623|ref|XP_002874195.1|/3.16969e-117/EMB2024 [Arabidopsis lyrata subsp. lyrata]
Bra021526	0	19	0.01	3.16	8.30378	1.91979e-06	1.58276e-05	-	-	-	gi|297829966|ref|XP_002882865.1|/5.20314e-38/hypothetical protein ARALYDRAFT_897659 [Arabidopsis lyrata subsp. lyrata]
Bra037493	0	19	0.01	3.16	8.30378	1.91979e-06	1.58209e-05	GO:0031981//nuclear lumen;GO:0009536//plastid;GO:0015934//large ribosomal subunit;GO:0016020//membrane	GO:0019843//rRNA binding	GO:0009987//cellular process;GO:0003002//regionalization;GO:0009887//organ morphogenesis;GO:0044085	gi|224131982|ref|XP_002321226.1|/2.79522e-103/predicted protein [Populus trichocarpa]
Bra036867	0	19	0.01	3.16	8.30378	1.91979e-06	1.58143e-05	GO:0009536//plastid	-	-	gi|297737147|emb|CBI26348.3|/0/unnamed protein product [Vitis vinifera]
Bra013714	0	19	0.01	3.16	8.30378	1.91979e-06	1.58076e-05	GO:0043231//intracellular membrane-bounded organelle;GO:0005576//extracellular region	GO:0016769//transferase activity, transferring nitrogenous groups;GO:0016846//carbon-sulfur lyase activity	GO:0009725//response to hormone stimulus;GO:0009058//biosynthetic process;GO:0009636//response to toxin;GO:0006520//cellular amino acid metabolic process;GO:0006972//hyperosmotic response	gi|4454028|emb|CAA23025.1|/5.50764e-87/tyrosine transaminase like protein [Arabidopsis thaliana]
Bra006080	0	19	0.01	3.16	8.30378	1.91979e-06	1.58009e-05	GO:0031224//intrinsic to membrane;GO:0031410//cytoplasmic vesicle;GO:0043231//intracellular membrane-bounded organelle	-	-	gi|297811193|ref|XP_002873480.1|/0/hypothetical protein ARALYDRAFT_909044 [Arabidopsis lyrata subsp. lyrata]
Bra002255	0	19	0.01	3.16	8.30378	1.91979e-06	1.57943e-05	-	GO:0016757//transferase activity, transferring glycosyl groups	-	gi|297808033|ref|XP_002871900.1|/1.08524e-177/hypothetical protein ARALYDRAFT_488863 [Arabidopsis lyrata subsp. lyrata]
Bra020640	0	19	0.01	3.16	8.30378	1.91979e-06	1.57877e-05	GO:0030312//external encapsulating structure;GO:0043231//intracellular membrane-bounded organelle	GO:0003824//catalytic activity	-	gi|297820588|ref|XP_002878177.1|/6.01892e-87/C2 domain-containing protein [Arabidopsis lyrata subsp. lyrata]
Bra021125	0	19	0.01	3.16	8.30378	1.91979e-06	1.5781e-05	GO:0043231//intracellular membrane-bounded organelle	GO:0043169//cation binding	-	gi|18400858|ref|NP_566522.1|/2.82704e-46/GRX4 (GLUTAREDOXIN 4); metal ion binding [Arabidopsis thaliana]
Bra030183	0	19	0.01	3.16	8.30378	1.91979e-06	1.57744e-05	-	GO:0005488//binding;GO:0016779//nucleotidyltransferase activity	-	gi|9972352|gb|AAG10602.1|AC008030_2/5.74594e-133/Similar to DNA-directed RNA polymerase subunit [Arabidopsis thaliana]
Bra033384	0	19	0.01	3.16	8.30378	1.91979e-06	1.57678e-05	GO:0009536//plastid	GO:0004812//aminoacyl-tRNA ligase activity;GO:0032559	GO:0012501//programmed cell death;GO:0010038//response to metal ion;GO:0000741//karyogamy;GO:0007007//inner mitochondrial membrane organization;GO:0006418//tRNA aminoacylation for protein translation	gi|297801734|ref|XP_002868751.1|/2.34189e-100/tRNA synthetase class I (C) family protein [Arabidopsis lyrata subsp. lyrata]
Bra018168	0	19	0.01	3.16	8.30378	1.91979e-06	1.57612e-05	-	-	-	gi|297819316|ref|XP_002877541.1|/1.69742e-138/binding protein [Arabidopsis lyrata subsp. lyrata]
Bra035236	0	19	0.01	3.16	8.30378	1.91979e-06	1.57546e-05	-	GO:0016740//transferase activity;GO:0005515//protein binding;GO:0016846//carbon-sulfur lyase activity;GO:0048037//cofactor binding	GO:0009725//response to hormone stimulus;GO:0010039//response to iron ion;GO:0009692;GO:0008652//cellular amino acid biosynthetic process;GO:0008629//induction of apoptosis by intracellular signals;GO:0006950//response to stress;GO:0009605//response to external stimulus	gi|562280|emb|CAA57724.1|/0/1-aminocyclopropane-1-carboxylate synthase [Brassica oleracea]
Bra037804	0	19	0.01	3.16	8.30378	1.91979e-06	1.57479e-05	GO:0005777//peroxisome	GO:0050662//coenzyme binding;GO:0016634	GO:0009062//fatty acid catabolic process	gi|312282043|dbj|BAJ33887.1|/0/unnamed protein product [Thellungiella halophila]
Bra008862	0	19	0.01	3.16	8.30378	1.91979e-06	1.57413e-05	GO:0009536//plastid	-	-	gi|30684227|ref|NP_196807.2|/0/unknown protein [Arabidopsis thaliana]
Bra002878	0	19	0.01	3.16	8.30378	1.91979e-06	1.57348e-05	GO:0031225//anchored to membrane;GO:0030312//external encapsulating structure	-	-	gi|297796451|ref|XP_002866110.1|/1.23679e-80/hypothetical protein ARALYDRAFT_495659 [Arabidopsis lyrata subsp. lyrata]
Bra015231	0	19	0.01	3.16	8.30378	1.91979e-06	1.57282e-05	-	-	-	gi|297836186|ref|XP_002885975.1|/3.63232e-103/hypothetical protein ARALYDRAFT_899795 [Arabidopsis lyrata subsp. lyrata]
Bra015061	0	19	0.01	3.16	8.30378	1.91979e-06	1.57216e-05	GO:0031967;GO:0031224//intrinsic to membrane;GO:0009534//chloroplast thylakoid	GO:0070011	GO:0009668;GO:0019538//protein metabolic process	gi|9294054|dbj|BAB02011.1|/3.70194e-99/unnamed protein product [Arabidopsis thaliana]
Bra020061	0	19	0.01	3.16	8.30378	1.91979e-06	1.5715e-05	GO:0043234//protein complex;GO:0015630//microtubule cytoskeleton;GO:0030312//external encapsulating structure;GO:0044444//cytoplasmic part	GO:0017111//nucleoside-triphosphatase activity;GO:0032561	GO:0010038//response to metal ion;GO:0043623//cellular protein complex assembly;GO:0009207;GO:0007017//microtubule-based process	gi|15241168|ref|NP_197478.1|/0/TUA3; structural constituent of cytoskeleton [Arabidopsis thaliana]
Bra000126	0	19	0.01	3.16	8.30378	1.91979e-06	1.57084e-05	-	-	-	gi|3402679|gb|AAC28982.1|/1.02047e-141/unknown protein [Arabidopsis thaliana]
Bra037156	0	19	0.01	3.16	8.30378	1.91979e-06	1.57019e-05	GO:0005618//cell wall;GO:0031981//nuclear lumen;GO:0005789//endoplasmic reticulum membrane	GO:0016758//transferase activity, transferring hexosyl groups	GO:0007047//cellular cell wall organization;GO:0000902//cell morphogenesis;GO:0009250//glucan biosynthetic process;GO:0006487//protein N-linked glycosylation	gi|8843726|dbj|BAA97274.1|/2.61e-66/dolichyl-di-phosphooligosaccharide-protein glycotransferase (oligosaccharyltransferase)-like [Arabidopsis thaliana]
Bra033214	0	19	0.01	3.16	8.30378	1.91979e-06	1.56953e-05	-	-	-	gi|297848280|ref|XP_002892021.1|/5.08103e-19/hypothetical protein ARALYDRAFT_470051 [Arabidopsis lyrata subsp. lyrata]
Bra030488	0	19	0.01	3.16	8.30378	1.91979e-06	1.56887e-05	GO:0005576//extracellular region;GO:0016020//membrane;GO:0009536//plastid	GO:0046914//transition metal ion binding;GO:0016879//ligase activity, forming carbon-nitrogen bonds;GO:0032559	GO:0006760//folic acid-containing compound metabolic process;GO:0010038//response to metal ion	gi|297847394|ref|XP_002891578.1|/0/10-formyltetrahydrofolate synthetase [Arabidopsis lyrata subsp. lyrata]
Bra017751	0	19	0.01	3.16	8.30378	1.91979e-06	1.56822e-05	GO:0031410//cytoplasmic vesicle;GO:0043231//intracellular membrane-bounded organelle	GO:0008238//exopeptidase activity	GO:0019538//protein metabolic process	gi|240254469|ref|NP_179399.5|/3.5458e-126/EDA2 (embryo sac development arrest 2); serine-type peptidase [Arabidopsis thaliana]
Bra011087	0	19	0.01	3.16	8.30378	1.91979e-06	1.56756e-05	GO:0043231//intracellular membrane-bounded organelle	GO:0046914//transition metal ion binding;GO:0001071//nucleic acid binding transcription factor activity	GO:0007165//signal transduction;GO:0006351//transcription, DNA-dependent;GO:0010260//organ senescence	gi|312282073|dbj|BAJ33902.1|/7.08186e-180/unnamed protein product [Thellungiella halophila]
Bra005669	0	19	0.01	3.16	8.30378	1.91979e-06	1.56691e-05	-	-	GO:0019941//modification-dependent protein catabolic process	gi|297806035|ref|XP_002870901.1|/2.19078e-172/F-box family protein [Arabidopsis lyrata subsp. lyrata]
Bra032342	0	19	0.01	3.16	8.30378	1.91979e-06	1.56626e-05	-	-	GO:0042546//cell wall biogenesis;GO:0003002//regionalization;GO:0006996//organelle organization	gi|89257644|gb|ABD65131.1|/4.92604e-38/hypothetical protein 40.t00006 [Brassica oleracea]
Bra013465	0	19	0.01	3.16	8.30378	1.91979e-06	1.5656e-05	GO:0016604//nuclear body;GO:0030529//ribonucleoprotein complex	GO:0005488//binding;GO:0001071//nucleic acid binding transcription factor activity	GO:0048856//anatomical structure development;GO:0000377;GO:0032501//multicellular organismal process;GO:0009832//plant-type cell wall biogenesis;GO:0010453//regulation of cell fate commitment	gi|297799992|ref|XP_002867880.1|/3.88029e-59/hypothetical protein ARALYDRAFT_492815 [Arabidopsis lyrata subsp. lyrata]
Bra025088	0	19	0.01	3.16	8.30378	1.91979e-06	1.56495e-05	GO:0009532//plastid stroma	-	-	gi|297791273|ref|XP_002863521.1|/3.2537e-40/hypothetical protein ARALYDRAFT_494462 [Arabidopsis lyrata subsp. lyrata]
Bra001039	0	19	0.01	3.16	8.30378	1.91979e-06	1.5643e-05	-	GO:0003824//catalytic activity;GO:0005488//binding	-	gi|30678524|ref|NP_186877.2|/1.48935e-173/flavodoxin family protein [Arabidopsis thaliana]
Bra014340	0	19	0.01	3.16	8.30378	1.91979e-06	1.56365e-05	-	GO:0016832//aldehyde-lyase activity	GO:0006007//glucose catabolic process	gi|75268018|sp|Q9ZU52.1|ALFC3_ARATH/1.12745e-113/RecName: Full=Probable fructose-bisphosphate aldolase 3, chloroplastic; Flags: Precursor
Bra031526	0	19	0.01	3.16	8.30378	1.91979e-06	1.563e-05	-	GO:0010333;GO:0035251//UDP-glucosyltransferase activity;GO:0019203//carbohydrate phosphatase activity	GO:0016098//monoterpenoid metabolic process;GO:0009719;GO:0005991//trehalose metabolic process;GO:0006950//response to stress;GO:0051707//response to other organism	gi|15219002|ref|NP_176221.1|/0/ATTPS10 (trehalose phosphate synthase); transferase, transferring glycosyl groups / trehalose-phosphatase [Arabidopsis thaliana]
Bra026586	0	19	0.01	3.16	8.30378	1.91979e-06	1.56235e-05	GO:0016020//membrane;GO:0030312//external encapsulating structure	GO:0005488//binding	GO:0009725//response to hormone stimulus;GO:0003002//regionalization;GO:0003006//developmental process involved in reproduction	gi|297814506|ref|XP_002875136.1|/0/cullin-associated and neddylation dissociated, hemivenata [Arabidopsis lyrata subsp. lyrata]
Bra014216	0	19	0.01	3.16	8.30378	1.91979e-06	1.5617e-05	-	GO:0005488//binding	-	gi|10120421|gb|AAG13046.1|AC011807_5/8.55279e-78/Putative RNA binding protein [Arabidopsis thaliana]
Bra014788	0	19	0.01	3.16	8.30378	1.91979e-06	1.56105e-05	-	-	-	gi|15232577|ref|NP_191036.1|/0/dentin sialophosphoprotein-related [Arabidopsis thaliana]
Bra003362	0	19	0.01	3.16	8.30378	1.91979e-06	1.5604e-05	-	GO:0016647//oxidoreductase activity, acting on the CH-NH group of donors, oxygen as acceptor	GO:0006595//polyamine metabolic process	gi|15231622|ref|NP_191464.1|/0/ATPAO3 (Polyamine oxidase 3); polyamine oxidase [Arabidopsis thaliana]
Bra016408	0	19	0.01	3.16	8.30378	1.91979e-06	1.55975e-05	GO:0031090//organelle membrane;GO:0043231//intracellular membrane-bounded organelle;GO:0000502//proteasome complex	GO:0004175//endopeptidase activity	GO:0019941//modification-dependent protein catabolic process	gi|5263324|gb|AAD41426.1|AC007727_15/4.80878e-56/Identical to gb|Y13173 Arabidopsis thaliana mRNA for proteasome subunit. EST gb|T76747 comes from this gene
Bra031117	0	19	0.01	3.16	8.30378	1.91979e-06	1.55911e-05	-	-	GO:0008152//metabolic process	gi|18399328|ref|NP_565469.1|/1.60556e-46/binding / catalytic/ coenzyme binding [Arabidopsis thaliana]
Bra003978	0	19	0.01	3.16	8.30378	1.91979e-06	1.55846e-05	GO:0016020//membrane	GO:0015112//nitrate transmembrane transporter activity	GO:0048856//anatomical structure development;GO:0015833//peptide transport;GO:0015706//nitrate transport;GO:0003006//developmental process involved in reproduction;GO:0009791//post-embryonic development;GO:0031669//cellular response to nutrient levels	gi|312282217|dbj|BAJ33974.1|/1.28175e-111/unnamed protein product [Thellungiella halophila]
Bra040299	0	19	0.01	3.16	8.30378	1.91979e-06	1.55781e-05	GO:0009536//plastid	-	GO:0006869//lipid transport	gi|18397783|ref|NP_566296.1|/0/PDE320 (PIGMENT DEFECTIVE 320) [Arabidopsis thaliana]
Bra024819	0	19	0.01	3.16	8.30378	1.91979e-06	1.55717e-05	-	-	-	gi|28950879|gb|AAO63363.1|/4.48217e-101/At2g02410 [Arabidopsis thaliana]
Bra013819	0	18	0.01	2.99	8.224	3.83834e-06	2.93792e-05	GO:0009532//plastid stroma;GO:0009526//plastid envelope	GO:0016861//intramolecular oxidoreductase activity, interconverting aldoses and ketoses	GO:0006007//glucose catabolic process;GO:0006073//cellular glucan metabolic process;GO:0009908//flower development	gi|302773786|ref|XP_002970310.1|/6.70883e-117/hypothetical protein SELMODRAFT_147101 [Selaginella moellendorffii]
Bra006912	0	18	0.01	2.99	8.224	3.83834e-06	2.93677e-05	-	-	-	gi|297819932|ref|XP_002877849.1|/5.76594e-61/predicted protein [Arabidopsis lyrata subsp. lyrata]
Bra019445	0	18	0.01	2.99	8.224	3.83834e-06	2.93562e-05	-	GO:0046872//metal ion binding	-	gi|312281885|dbj|BAJ33808.1|/5.6011e-178/unnamed protein product [Thellungiella halophila]
Bra006440	0	18	0.01	2.99	8.224	3.83834e-06	2.93448e-05	-	-	-	gi|18418521|ref|NP_568360.1|/4.69711e-94/ATAPRL7 (APR-like 7) [Arabidopsis thaliana]
Bra013550	0	18	0.01	2.99	8.224	3.83834e-06	2.93333e-05	GO:0016591//DNA-directed RNA polymerase II, holoenzyme	GO:0043169//cation binding;GO:0003676//nucleic acid binding;GO:0034062//RNA polymerase activity;GO:0001882//nucleoside binding	GO:0003006//developmental process involved in reproduction;GO:0010467//gene expression	gi|297799890|ref|XP_002867829.1|/0/hypothetical protein ARALYDRAFT_492703 [Arabidopsis lyrata subsp. lyrata]
Bra002656	0	18	0.01	2.99	8.224	3.83834e-06	2.93219e-05	-	-	-	gi|297793371|ref|XP_002864570.1|/2.50125e-71/predicted protein [Arabidopsis lyrata subsp. lyrata]
Bra015123	0	18	0.01	2.99	8.224	3.83834e-06	2.93104e-05	GO:0043231//intracellular membrane-bounded organelle	-	-	gi|18404505|ref|NP_566764.1|/2.65569e-143/bile acid:sodium symporter family protein [Arabidopsis thaliana]
Bra002119	0	18	0.01	2.99	8.224	3.83834e-06	2.9299e-05	GO:0009532//plastid stroma;GO:0009526//plastid envelope	GO:0003690//double-stranded DNA binding;GO:0016763//transferase activity, transferring pentosyl groups	GO:0010038//response to metal ion;GO:0009725//response to hormone stimulus;GO:0006568//tryptophan metabolic process;GO:0006970//response to osmotic stress	gi|297807819|ref|XP_002871793.1|/2.53889e-97/hypothetical protein ARALYDRAFT_909800 [Arabidopsis lyrata subsp. lyrata]
Bra028563	0	18	0.01	2.99	8.224	3.83834e-06	2.92876e-05	GO:0031224//intrinsic to membrane;GO:0043231//intracellular membrane-bounded organelle	-	-	gi|297811193|ref|XP_002873480.1|/0/hypothetical protein ARALYDRAFT_909044 [Arabidopsis lyrata subsp. lyrata]
Bra038806	0	18	0.01	2.99	8.224	3.83834e-06	2.92761e-05	-	-	-	gi|186512081|ref|NP_001078412.2|/3.27955e-56/unknown protein [Arabidopsis thaliana]
Bra006629	0	18	0.01	2.99	8.224	3.83834e-06	2.92647e-05	GO:0030312//external encapsulating structure;GO:0031981//nuclear lumen;GO:0044444//cytoplasmic part;GO:0031090//organelle membrane	GO:0016811//hydrolase activity, acting on carbon-nitrogen (but not peptide) bonds, in linear amides;GO:0046914//transition metal ion binding	GO:0009292//genetic transfer;GO:0006355//regulation of transcription, DNA-dependent;GO:0009943//adaxial/abaxial axis specification	gi|297808263|ref|XP_002872015.1|/3.47797e-21/predicted protein [Arabidopsis lyrata subsp. lyrata]
Bra000793	0	18	0.01	2.99	8.224	3.83834e-06	2.92533e-05	-	-	GO:0006355//regulation of transcription, DNA-dependent	gi|229558114|gb|ACQ76807.1|/2.88878e-94/WRKY transcription factor 42 [Brassica napus]
Bra037112	0	18	0.01	2.99	8.224	3.83834e-06	2.92419e-05	GO:0005618//cell wall;GO:0005576//extracellular region;GO:0031410//cytoplasmic vesicle	GO:0004175//endopeptidase activity;GO:0005515//protein binding	GO:0019538//protein metabolic process;GO:0010191;GO:0003006//developmental process involved in reproduction;GO:0044092//negative regulation of molecular function;GO:0009845//seed germination	gi|297794247|ref|XP_002865008.1|/0/hypothetical protein ARALYDRAFT_496864 [Arabidopsis lyrata subsp. lyrata]
Bra024293	0	18	0.01	2.99	8.224	3.83834e-06	2.92306e-05	-	GO:0005488//binding	-	gi|255626643|gb|ACU13666.1|/1.93588e-11/unknown [Glycine max]
Bra035245	0	18	0.01	2.99	8.224	3.83834e-06	2.92192e-05	GO:0009536//plastid	GO:0005488//binding;GO:0003824//catalytic activity	GO:0006725//cellular aromatic compound metabolic process	gi|297803004|ref|XP_002869386.1|/5.36011e-18/hypothetical protein ARALYDRAFT_913457 [Arabidopsis lyrata subsp. lyrata]
Bra022246	0	18	0.01	2.99	8.224	3.83834e-06	2.92078e-05	GO:0009536//plastid	GO:0016628//oxidoreductase activity, acting on the CH-CH group of donors, NAD or NADP as acceptor;GO:0004152//dihydroorotate dehydrogenase activity	GO:0031669//cellular response to nutrient levels;GO:0034404;GO:0006208//pyrimidine base catabolic process	gi|15229529|ref|NP_188408.1|/0/dihydroorotate dehydrogenase family protein / dihydroorotate oxidase family protein [Arabidopsis thaliana]
Bra019207	0	18	0.01	2.99	8.224	3.83834e-06	2.91965e-05	GO:0005838//proteasome regulatory particle;GO:0043231//intracellular membrane-bounded organelle;GO:0016020//membrane	-	GO:0019941//modification-dependent protein catabolic process	gi|145350309|ref|XP_001419554.1|/4.303e-73/predicted protein [Ostreococcus lucimarinus CCE9901]
Bra039052	0	18	0.01	2.99	8.224	3.83834e-06	2.91851e-05	GO:0043231//intracellular membrane-bounded organelle	GO:0017111//nucleoside-triphosphatase activity;GO:0032559	GO:0009725//response to hormone stimulus	gi|15233037|ref|NP_189499.1|/0/AAA-type ATPase family protein [Arabidopsis thaliana]
Bra017001	0	18	0.01	2.99	8.224	3.83834e-06	2.91738e-05	-	-	-	-
Bra008627	0	18	0.01	2.99	8.224	3.83834e-06	2.91624e-05	-	-	-	gi|297813611|ref|XP_002874689.1|/1.30372e-35/predicted protein [Arabidopsis lyrata subsp. lyrata]
Bra028727	0	18	0.01	2.99	8.224	3.83834e-06	2.91511e-05	-	GO:0019783//small conjugating protein-specific protease activity;GO:0016790//thiolester hydrolase activity	GO:0019941//modification-dependent protein catabolic process	gi|10178116|dbj|BAB11409.1|/1.04769e-120/ubiquitin carboxyl-terminal hydrolase [Arabidopsis thaliana]
Bra013511	0	18	0.01	2.99	8.224	3.83834e-06	2.91398e-05	-	-	GO:0003006//developmental process involved in reproduction	gi|297799952|ref|XP_002867860.1|/9.07434e-121/EMB1417 [Arabidopsis lyrata subsp. lyrata]
Bra030166	0	18	0.01	2.99	8.224	3.83834e-06	2.91285e-05	-	-	-	gi|12321407|gb|AAG50772.1|AC079288_1/1.27708e-139/receptor-like serine/threonine kinase (RFK1), putative [Arabidopsis thaliana]
Bra030023	0	18	0.01	2.99	8.224	3.83834e-06	2.91172e-05	GO:0043231//intracellular membrane-bounded organelle;GO:0031410//cytoplasmic vesicle	GO:0016709//oxidoreductase activity, acting on paired donors, with incorporation or reduction of molecular oxygen, NADH or NADPH as one donor, and incorporation of one atom of oxygen;GO:0005506//iron ion binding	GO:0009725//response to hormone stimulus;GO:0016129;GO:0000902//cell morphogenesis;GO:0009965//leaf morphogenesis;GO:0007165//signal transduction	gi|312281505|dbj|BAJ33618.1|/6.29356e-79/unnamed protein product [Thellungiella halophila]
Bra037337	0	18	0.01	2.99	8.224	3.83834e-06	2.91059e-05	GO:0009528//plastid inner membrane;GO:0009534//chloroplast thylakoid	GO:0015291//secondary active transmembrane transporter activity;GO:0015103//inorganic anion transmembrane transporter activity	GO:0015698//inorganic anion transport;GO:0009314//response to radiation;GO:0051707//response to other organism	gi|30678625|ref|NP_567175.2|/0/ANTR2; inorganic phosphate transmembrane transporter/ organic anion transmembrane transporter [Arabidopsis thaliana]
Bra004143	0	18	0.01	2.99	8.224	3.83834e-06	2.90946e-05	-	-	-	gi|18408426|ref|NP_564865.1|/6.24358e-46/translation initiation factor-related [Arabidopsis thaliana]
Bra011108	0	18	0.01	2.99	8.224	3.83834e-06	2.90834e-05	GO:0043231//intracellular membrane-bounded organelle;GO:0015935//small ribosomal subunit	GO:0005198//structural molecule activity	GO:0010467//gene expression	gi|15233571|ref|NP_194672.1|/5.81391e-39/rps15ae (ribosomal protein S15A E); structural constituent of ribosome [Arabidopsis thaliana]
Bra006767	0	18	0.01	2.99	8.224	3.83834e-06	2.90721e-05	GO:0043234//protein complex;GO:0043231//intracellular membrane-bounded organelle;GO:0031988//membrane-bounded vesicle;GO:0044444//cytoplasmic part;GO:0016020//membrane	-	GO:0006887//exocytosis	gi|15237198|ref|NP_200651.1|/0/ATEXO70B1 (exocyst subunit EXO70 family protein B1); protein binding [Arabidopsis thaliana]
Bra009001	0	18	0.01	2.99	8.224	3.83834e-06	2.90609e-05	GO:0043231//intracellular membrane-bounded organelle	GO:0000175//3'-5'-exoribonuclease activity;GO:0005488//binding	GO:0016070//RNA metabolic process	gi|297807123|ref|XP_002871445.1|/1.28265e-148/hypothetical protein ARALYDRAFT_487926 [Arabidopsis lyrata subsp. lyrata]
Bra014242	0	18	0.01	2.99	8.224	3.83834e-06	2.90496e-05	GO:0043231//intracellular membrane-bounded organelle	GO:0004812//aminoacyl-tRNA ligase activity;GO:0032559	GO:0006418//tRNA aminoacylation for protein translation	gi|297852712|ref|XP_002894237.1|/2.70547e-75/cytosolic tRNA-Ala synthetase [Arabidopsis lyrata subsp. lyrata]
Bra028682	0	18	0.01	2.99	8.224	3.83834e-06	2.90384e-05	-	GO:0016746//transferase activity, transferring acyl groups	-	gi|297806819|ref|XP_002871293.1|/4.51634e-134/transferase family protein [Arabidopsis lyrata subsp. lyrata]
Bra003914	0	18	0.01	2.99	8.224	3.83834e-06	2.90272e-05	-	-	-	gi|297841931|ref|XP_002888847.1|/6.01196e-51/hypothetical protein ARALYDRAFT_476299 [Arabidopsis lyrata subsp. lyrata]
Bra011967	0	18	0.01	2.99	8.224	3.83834e-06	2.9016e-05	GO:0043234//protein complex	GO:0016251//general RNA polymerase II transcription factor activity	GO:0006355//regulation of transcription, DNA-dependent	gi|38454106|gb|AAR20747.1|/8.42163e-95/At2g28230 [Arabidopsis thaliana]
Bra014803	0	18	0.01	2.99	8.224	3.83834e-06	2.90047e-05	GO:0043231//intracellular membrane-bounded organelle	GO:0003676//nucleic acid binding;GO:0004402//histone acetyltransferase activity	GO:0009314//response to radiation;GO:0006355//regulation of transcription, DNA-dependent;GO:0016570//histone modification;GO:0009791//post-embryonic development;GO:0009653//anatomical structure morphogenesis	gi|7258364|emb|CAB77581.1|/4.592e-35/histon acetyltransferase HAT1 [Arabidopsis thaliana]
Bra014777	0	18	0.01	2.99	8.224	3.83834e-06	2.89935e-05	GO:0043231//intracellular membrane-bounded organelle	-	-	gi|297816802|ref|XP_002876284.1|/9.24197e-46/hypothetical protein ARALYDRAFT_485927 [Arabidopsis lyrata subsp. lyrata]
Bra011270	0	18	0.01	2.99	8.224	3.83834e-06	2.89824e-05	-	GO:0005488//binding	-	gi|312282901|dbj|BAJ34316.1|/2.39564e-153/unnamed protein product [Thellungiella halophila]
Bra005176	0	18	0.01	2.99	8.224	3.83834e-06	2.89712e-05	GO:0044464//cell part	-	GO:0009725//response to hormone stimulus;GO:0000902//cell morphogenesis;GO:0009827//plant-type cell wall modification;GO:0009639//response to red or far red light	gi|297827283|ref|XP_002881524.1|/8.60085e-62/ATEXPA3 [Arabidopsis lyrata subsp. lyrata]
Bra039108	0	18	0.01	2.99	8.224	3.83834e-06	2.896e-05	GO:0031461//cullin-RING ubiquitin ligase complex;GO:0009536//plastid	GO:0005488//binding;GO:0008415//acyltransferase activity	GO:0048827//phyllome development;GO:0051726//regulation of cell cycle;GO:0048229//gametophyte development;GO:0009913//epidermal cell differentiation;GO:0009908//flower development;GO:0040029//regulation of gene expression, epigenetic;GO:0006338//chromatin remodeling	gi|297793345|ref|XP_002864557.1|/2.29391e-75/hypothetical protein ARALYDRAFT_495932 [Arabidopsis lyrata subsp. lyrata]
Bra015506	0	18	0.01	2.99	8.224	3.83834e-06	2.89488e-05	GO:0009536//plastid	-	-	gi|30679709|ref|NP_172138.2|/7.4247e-69/unknown protein [Arabidopsis thaliana]
Bra025254	0	18	0.01	2.99	8.224	3.83834e-06	2.89377e-05	-	GO:0016741	GO:0000154//rRNA modification	gi|9294083|dbj|BAB01935.1|/4.07964e-89/unnamed protein product [Arabidopsis thaliana]
Bra032096	0	18	0.01	2.99	8.224	3.83834e-06	2.89265e-05	GO:0031090//organelle membrane	-	-	gi|18400540|ref|NP_565569.1|/1.40894e-64/DNA repair ATPase-related [Arabidopsis thaliana]
Bra005306	0	18	0.01	2.99	8.224	3.83834e-06	2.89154e-05	-	-	-	gi|16209720|gb|AAL14415.1|/3.1094e-43/At2g35880/F11F19.21 [Arabidopsis thaliana]
Bra022601	0	18	0.01	2.99	8.224	3.83834e-06	2.89043e-05	-	-	-	gi|297792599|ref|XP_002864184.1|/1.72042e-107/hypothetical protein ARALYDRAFT_495330 [Arabidopsis lyrata subsp. lyrata]
Bra028355	0	18	0.01	2.99	8.224	3.83834e-06	2.88931e-05	GO:0031090//organelle membrane;GO:0043231//intracellular membrane-bounded organelle	-	-	gi|297835462|ref|XP_002885613.1|/7.74554e-41/hypothetical protein ARALYDRAFT_898953 [Arabidopsis lyrata subsp. lyrata]
Bra016676	0	18	0.01	2.99	8.224	3.83834e-06	2.8882e-05	GO:0005618//cell wall;GO:0005840//ribosome;GO:0009536//plastid;GO:0042579//microbody;GO:0005576//extracellular region	GO:0005488//binding;GO:0015926//glucosidase activity	GO:0006952//defense response;GO:0010118//stomatal movement;GO:0009725//response to hormone stimulus;GO:0019759	gi|152207441|gb|ABS30827.1|/2.21922e-136/myrosinase [Brassica oleracea]
Bra038040	0	18	0.01	2.99	8.224	3.83834e-06	2.88709e-05	GO:0043231//intracellular membrane-bounded organelle	GO:0005515//protein binding	-	gi|22135834|gb|AAM91103.1|/0/AT4g16150/dl4115w [Arabidopsis thaliana]
Bra010748	0	18	0.01	2.99	8.224	3.83834e-06	2.88598e-05	GO:0012507//ER to Golgi transport vesicle membrane	GO:0046914//transition metal ion binding	GO:0048193//Golgi vesicle transport;GO:0015031//protein transport	gi|297804898|ref|XP_002870333.1|/9.92919e-147/hypothetical protein ARALYDRAFT_493493 [Arabidopsis lyrata subsp. lyrata]
Bra022255	0	18	0.01	2.99	8.224	3.83834e-06	2.88487e-05	-	GO:0016667//oxidoreductase activity, acting on a sulfur group of donors;GO:0031072//heat shock protein binding	GO:0006461//protein complex assembly;GO:0044267//cellular protein metabolic process;GO:0019725//cellular homeostasis;GO:0009408//response to heat	gi|297830422|ref|XP_002883093.1|/3.24968e-47/tetraticopeptide domain-containing thioredoxin [Arabidopsis lyrata subsp. lyrata]
Bra030472	0	18	0.01	2.99	8.224	3.83834e-06	2.88377e-05	GO:0043232;GO:0009536//plastid	GO:0004527//exonuclease activity;GO:0003676//nucleic acid binding;GO:0034061	GO:0006259//DNA metabolic process	gi|12321800|gb|AAG50942.1|AC079284_17/0/DNA polymerase A family protein, putative [Arabidopsis thaliana]
Bra016688	0	18	0.01	2.99	8.224	3.83834e-06	2.88266e-05	-	GO:0003676//nucleic acid binding	GO:0010467//gene expression	gi|7527720|gb|AAF63169.1|AC010657_5/0/T5E21.13 [Arabidopsis thaliana]
Bra031607	0	18	0.01	2.99	8.224	3.83834e-06	2.88155e-05	-	-	-	gi|297843592|ref|XP_002889677.1|/3.93374e-88/SIT4 phosphatase-associated family protein [Arabidopsis lyrata subsp. lyrata]
Bra012002	0	18	0.01	2.99	8.224	3.83834e-06	2.88045e-05	-	GO:0003677//DNA binding	-	gi|46518375|gb|AAS99669.1|/5.9279e-62/At2g27740 [Arabidopsis thaliana]
Bra013139	0	18	0.01	2.99	8.224	3.83834e-06	2.87934e-05	-	GO:0004672//protein kinase activity	-	gi|3688193|emb|CAA08995.1|/1.79922e-119/MAP3K alpha 1 protein kinase [Brassica napus]
Bra028876	0	18	0.01	2.99	8.224	3.83834e-06	2.87824e-05	-	GO:0016874//ligase activity	GO:0044237//cellular metabolic process	gi|224090687|ref|XP_002309059.1|/0/predicted protein [Populus trichocarpa]
Bra005386	0	18	0.01	2.99	8.224	3.83834e-06	2.87714e-05	GO:0009534//chloroplast thylakoid	GO:0005515//protein binding	GO:0009553//embryo sac development	gi|297746419|emb|CBI16475.3|/7.51559e-40/unnamed protein product [Vitis vinifera]
Bra023685	0	18	0.01	2.99	8.224	3.83834e-06	2.87604e-05	GO:0009532//plastid stroma;GO:0009528//plastid inner membrane	GO:0017111//nucleoside-triphosphatase activity;GO:0000166//nucleotide binding	GO:0009314//response to radiation;GO:0009668;GO:0009207;GO:0007275//multicellular organismal development;GO:0003006//developmental process involved in reproduction	gi|297812041|ref|XP_002873904.1|/9.74331e-155/GTP1/OBG family protein [Arabidopsis lyrata subsp. lyrata]
Bra024014	0	18	0.01	2.99	8.224	3.83834e-06	2.87493e-05	-	-	-	gi|297802904|ref|XP_002869336.1|/3.03378e-28/hypothetical protein ARALYDRAFT_491611 [Arabidopsis lyrata subsp. lyrata]
Bra030858	5	1458	0.83	242.11	8.18834	2.7586e-05	0.000163941	GO:0005840//ribosome;GO:0009532//plastid stroma;GO:0009526//plastid envelope;GO:0005576//extracellular region;GO:0016020//membrane	GO:0005515//protein binding;GO:0000166//nucleotide binding	GO:0051084//'de novo' posttranslational protein folding;GO:0009814//defense response, incompatible interaction	gi|134104|sp|P21241.1|RUBB_BRANA/0/RecName: Full=RuBisCO large subunit-binding protein subunit beta, chloroplastic; AltName: Full=60 kDa chaperonin subunit beta; AltName: Full=CPN-60 beta; Flags: Precursor
Bra030964	0	17	0.01	2.82	8.13955	7.67418e-06	5.42797e-05	GO:0042579//microbody	GO:0003824//catalytic activity	-	gi|312282395|dbj|BAJ34063.1|/1.48149e-63/unnamed protein product [Thellungiella halophila]
Bra037957	0	17	0.01	2.82	8.13955	7.67418e-06	5.42601e-05	GO:0005618//cell wall;GO:0005840//ribosome;GO:0009526//plastid envelope;GO:0042579//microbody;GO:0031090//organelle membrane;GO:0005576//extracellular region;GO:0005773//vacuole	GO:0016788//hydrolase activity, acting on ester bonds	GO:0006952//defense response;GO:0051707//response to other organism;GO:0019759	gi|1216391|gb|AAC49182.1|/8.55107e-137/myrosinase-associated protein [Brassica napus]
Bra029832	0	17	0.01	2.82	8.13955	7.67418e-06	5.42405e-05	GO:0009532//plastid stroma	GO:0016787//hydrolase activity;GO:0032559	GO:0006811//ion transport	gi|297829562|ref|XP_002882663.1|/2.63858e-125/anion-transporting ATPase family protein [Arabidopsis lyrata subsp. lyrata]
Bra001037	0	17	0.01	2.82	8.13955	7.67418e-06	5.42209e-05	GO:0005840//ribosome;GO:0030312//external encapsulating structure;GO:0031985//Golgi cisterna;GO:0005911//cell-cell junction;GO:0031090//organelle membrane	GO:0035251//UDP-glucosyltransferase activity;GO:0016759//cellulose synthase activity	GO:0010038//response to metal ion;GO:0045229//external encapsulating structure organization;GO:0009250//glucan biosynthetic process;GO:0006970//response to osmotic stress;GO:0042546//cell wall biogenesis	gi|15232865|ref|NP_186872.1|/1.21174e-130/RGP1 (REVERSIBLY GLYCOSYLATED POLYPEPTIDE 1); cellulose synthase (UDP-forming) [Arabidopsis thaliana]
Bra031763	0	17	0.01	2.82	8.13955	7.67418e-06	5.42013e-05	GO:0031224//intrinsic to membrane	-	GO:0010260//organ senescence;GO:0050832//defense response to fungus;GO:0009987//cellular process	gi|62208141|gb|AAX77014.1|/2.45332e-95/MLO1 [Brassica rapa]
Bra030388	0	17	0.01	2.82	8.13955	7.67418e-06	5.41818e-05	GO:0043234//protein complex	GO:0016740//transferase activity	GO:0015031//protein transport	gi|297847624|ref|XP_002891693.1|/4.32776e-123/hypothetical protein ARALYDRAFT_474357 [Arabidopsis lyrata subsp. lyrata]
Bra011849	0	17	0.01	2.82	8.13955	7.67418e-06	5.41622e-05	GO:0031461//cullin-RING ubiquitin ligase complex;GO:0030120//vesicle coat	GO:0005488//binding;GO:0016740//transferase activity	GO:0048193//Golgi vesicle transport;GO:0015031//protein transport	gi|297840319|ref|XP_002888041.1|/0/hypothetical protein ARALYDRAFT_475134 [Arabidopsis lyrata subsp. lyrata]
Bra034447	0	17	0.01	2.82	8.13955	7.67418e-06	5.41427e-05	GO:0031090//organelle membrane;GO:0015935//small ribosomal subunit;GO:0030312//external encapsulating structure;GO:0031981//nuclear lumen	GO:0003676//nucleic acid binding;GO:0005198//structural molecule activity	GO:0010467//gene expression	gi|13877525|gb|AAK43840.1|AF370463_1/1.19935e-36/S18.A ribosomal protein [Arabidopsis thaliana]
Bra029585	0	17	0.01	2.82	8.13955	7.67418e-06	5.41232e-05	-	-	-	gi|240255294|ref|NP_187305.4|/0/binding [Arabidopsis thaliana]
Bra024626	0	17	0.01	2.82	8.13955	7.67418e-06	5.41037e-05	GO:0044464//cell part	-	-	gi|42571623|ref|NP_973902.1|/5.07315e-117/NHL repeat-containing protein [Arabidopsis thaliana]
Bra002581	0	17	0.01	2.82	8.13955	7.67418e-06	5.40842e-05	GO:0031224//intrinsic to membrane;GO:0009707//chloroplast outer membrane	GO:0008320//protein transmembrane transporter activity	GO:0006605//protein targeting;GO:0009657//plastid organization;GO:0009653//anatomical structure morphogenesis	gi|297793479|ref|XP_002864624.1|/3.95186e-144/predicted protein [Arabidopsis lyrata subsp. lyrata]
Bra035491	0	17	0.01	2.82	8.13955	7.67418e-06	5.40647e-05	-	-	GO:0007275//multicellular organismal development	gi|15223243|ref|NP_174534.1|/5.34034e-20/late embryogenesis abundant group 1 domain-containing protein / LEA group 1 domain-containing protein [Arabidopsis thaliana]
Bra027194	0	17	0.01	2.82	8.13955	7.67418e-06	5.40452e-05	GO:0043231//intracellular membrane-bounded organelle;GO:0016020//membrane	GO:0003774//motor activity;GO:0000166//nucleotide binding	-	gi|297830186|ref|XP_002882975.1|/0/kinesin motor family protein [Arabidopsis lyrata subsp. lyrata]
Bra009087	0	17	0.01	2.82	8.13955	7.67418e-06	5.40258e-05	GO:0043231//intracellular membrane-bounded organelle	GO:0003676//nucleic acid binding;GO:0001071//nucleic acid binding transcription factor activity	GO:0006351//transcription, DNA-dependent	gi|312283289|dbj|BAJ34510.1|/4.75244e-97/unnamed protein product [Thellungiella halophila]
Bra012083	0	17	0.01	2.82	8.13955	7.67418e-06	5.40064e-05	GO:0009523//photosystem II;GO:0009534//chloroplast thylakoid;GO:0009570//chloroplast stroma;GO:0005576//extracellular region	GO:0008187//poly-pyrimidine tract binding;GO:0046872//metal ion binding;GO:0016491//oxidoreductase activity	GO:0006952//defense response;GO:0006470//protein dephosphorylation;GO:0009767//photosynthetic electron transport chain;GO:0042548//regulation of photosynthesis, light reaction	gi|49359169|gb|AAT65501.1|/5.06109e-136/photosystem II protein [Brassica oleracea]
Bra003603	0	17	0.01	2.82	8.13955	7.67418e-06	5.39869e-05	GO:0043231//intracellular membrane-bounded organelle;GO:0044444//cytoplasmic part	GO:0004672//protein kinase activity;GO:0032559	GO:0006464//protein modification process	gi|15219417|ref|NP_178075.1|/0/protein kinase family protein [Arabidopsis thaliana]
Bra002666	0	17	0.01	2.82	8.13955	7.67418e-06	5.39675e-05	-	GO:0004551//nucleotide diphosphatase activity	-	gi|297796739|ref|XP_002866254.1|/6.65578e-56/hypothetical protein ARALYDRAFT_332111 [Arabidopsis lyrata subsp. lyrata]
Bra010581	0	17	0.01	2.82	8.13955	7.67418e-06	5.39481e-05	-	-	-	gi|297798190|ref|XP_002866979.1|/2.22363e-64/hypothetical protein ARALYDRAFT_490936 [Arabidopsis lyrata subsp. lyrata]
Bra030985	0	17	0.01	2.82	8.13955	7.67418e-06	5.39288e-05	GO:0016020//membrane	GO:0005488//binding	-	gi|8778484|gb|AAF79492.1|AC022492_36/2.59013e-97/F1L3.2 [Arabidopsis thaliana]
Bra015778	0	17	0.01	2.82	8.13955	7.67418e-06	5.39094e-05	-	-	GO:0009725//response to hormone stimulus	gi|15222984|ref|NP_177746.1|/2.93516e-48/auxin-responsive family protein [Arabidopsis thaliana]
Bra034002	0	17	0.01	2.82	8.13955	7.67418e-06	5.389e-05	GO:0043231//intracellular membrane-bounded organelle	-	-	gi|255547720|ref|XP_002514917.1|/1.13408e-54/Small rubber particle protein, putative [Ricinus communis]
Bra023213	0	17	0.01	2.82	8.13955	7.67418e-06	5.38707e-05	GO:0043231//intracellular membrane-bounded organelle	GO:0016741;GO:0016772//transferase activity, transferring phosphorus-containing groups	GO:0006730//one-carbon metabolic process;GO:0006796//phosphate metabolic process	gi|24417414|gb|AAN60317.1|/1.61307e-147/unknown [Arabidopsis thaliana]
Bra007719	0	17	0.01	2.82	8.13955	7.67418e-06	5.38514e-05	-	-	-	gi|297817630|ref|XP_002876698.1|/2.22047e-45/protein binding protein [Arabidopsis lyrata subsp. lyrata]
Bra037006	0	17	0.01	2.82	8.13955	7.67418e-06	5.38321e-05	GO:0032991//macromolecular complex;GO:0043231//intracellular membrane-bounded organelle;GO:0016020//membrane	GO:0004674//protein serine/threonine kinase activity;GO:0004871//signal transducer activity;GO:0005102//receptor binding;GO:0046983//protein dimerization activity;GO:0000166//nucleotide binding	GO:0006952//defense response;GO:0043401//steroid hormone mediated signaling pathway;GO:0009743//response to carbohydrate stimulus;GO:0040007//growth;GO:0002239//response to oomycetes;GO:0010260//organ senescence;GO:0006464//protein modification process	gi|312283129|dbj|BAJ34430.1|/0/unnamed protein product [Thellungiella halophila]
Bra037125	0	17	0.01	2.82	8.13955	7.67418e-06	5.38128e-05	-	-	-	gi|297797661|ref|XP_002866715.1|/7.95231e-44/hypothetical protein ARALYDRAFT_496882 [Arabidopsis lyrata subsp. lyrata]
Bra032980	0	17	0.01	2.82	8.13955	7.67418e-06	5.37935e-05	GO:0005743//mitochondrial inner membrane;GO:0005741//mitochondrial outer membrane	GO:0005488//binding;GO:0008320//protein transmembrane transporter activity	GO:0006605//protein targeting	gi|255536895|ref|XP_002509514.1|/7.55699e-27/Mitochondrial import receptor subunit TOM20, putative [Ricinus communis]
Bra009281	0	17	0.01	2.82	8.13955	7.67418e-06	5.37742e-05	-	-	-	gi|297806753|ref|XP_002871260.1|/1.209e-50/IQ-domain 24 [Arabidopsis lyrata subsp. lyrata]
Bra026729	0	17	0.01	2.82	8.13955	7.67418e-06	5.3755e-05	GO:0044464//cell part	-	-	gi|255543411|ref|XP_002512768.1|/3.55689e-155/Membrane protein PB1A10.07c, putative [Ricinus communis]
Bra002712	0	17	0.01	2.82	8.13955	7.67418e-06	5.37357e-05	GO:0043231//intracellular membrane-bounded organelle;GO:0044444//cytoplasmic part;GO:0016020//membrane	GO:0004674//protein serine/threonine kinase activity;GO:0032559	GO:0031667//response to nutrient levels;GO:0023052//signaling;GO:0071805//potassium ion transmembrane transport;GO:0006950//response to stress;GO:0006464//protein modification process	gi|18424001|ref|NP_568860.1|/0/CIPK21 (CBL-interacting protein kinase 21); ATP binding / kinase/ protein kinase/ protein serine/threonine kinase [Arabidopsis thaliana]
Bra010082	0	17	0.01	2.82	8.13955	7.67418e-06	5.37165e-05	GO:0009526//plastid envelope	GO:0003676//nucleic acid binding;GO:0001071//nucleic acid binding transcription factor activity	GO:0048506;GO:0006355//regulation of transcription, DNA-dependent	gi|297797211|ref|XP_002866490.1|/5.52103e-103/hypothetical protein ARALYDRAFT_919507 [Arabidopsis lyrata subsp. lyrata]
Bra000344	0	17	0.01	2.82	8.13955	7.67418e-06	5.36973e-05	GO:0044424//intracellular part	GO:0043169//cation binding;GO:0008238//exopeptidase activity;GO:0008237//metallopeptidase activity	GO:0006464//protein modification process;GO:0051604//protein maturation	gi|18406472|ref|NP_566013.1|/2.79356e-87/MAP2A (METHIONINE AMINOPEPTIDASE 2A); aminopeptidase/ metalloexopeptidase [Arabidopsis thaliana]
Bra010821	0	17	0.01	2.82	8.13955	7.67418e-06	5.36781e-05	GO:0005576//extracellular region;GO:0030312//external encapsulating structure;GO:0009536//plastid	GO:0016787//hydrolase activity	-	gi|15220512|ref|NP_174259.1|/1.99839e-82/GDSL-motif lipase/hydrolase family protein [Arabidopsis thaliana]
Bra027376	0	17	0.01	2.82	8.13955	7.67418e-06	5.36589e-05	GO:0005618//cell wall;GO:0043231//intracellular membrane-bounded organelle;GO:0031410//cytoplasmic vesicle;GO:0031090//organelle membrane;GO:0005576//extracellular region	GO:0004175//endopeptidase activity;GO:0005515//protein binding	GO:0009845//seed germination;GO:0044092//negative regulation of molecular function;GO:0010191;GO:0019538//protein metabolic process;GO:0003006//developmental process involved in reproduction	gi|297834254|ref|XP_002885009.1|/0/subtilase family protein [Arabidopsis lyrata subsp. lyrata]
Bra023751	0	17	0.01	2.82	8.13955	7.67418e-06	5.36397e-05	-	GO:0001071//nucleic acid binding transcription factor activity	GO:0006351//transcription, DNA-dependent	gi|22331274|ref|NP_188962.2|/1.48127e-66/basic helix-loop-helix (bHLH) family protein [Arabidopsis thaliana]
Bra002738	0	17	0.01	2.82	8.13955	7.67418e-06	5.36206e-05	-	-	GO:0009725//response to hormone stimulus	gi|8777365|dbj|BAA96955.1|/0/villin [Arabidopsis thaliana]
Bra012734	0	17	0.01	2.82	8.13955	7.67418e-06	5.36014e-05	-	-	-	gi|218192676|gb|EEC75103.1|/2.69776e-85/hypothetical protein OsI_11272 [Oryza sativa Indica Group]
Bra032588	0	17	0.01	2.82	8.13955	7.67418e-06	5.35823e-05	GO:0043231//intracellular membrane-bounded organelle;GO:0031410//cytoplasmic vesicle	GO:0005488//binding	GO:0006325//chromatin organization	gi|297848482|ref|XP_002892122.1|/3.25653e-71/chromatin binding protein [Arabidopsis lyrata subsp. lyrata]
Bra001797	0	17	0.01	2.82	8.13955	7.67418e-06	5.35632e-05	-	GO:0005488//binding;GO:0019783//small conjugating protein-specific protease activity	GO:0048588//developmental cell growth;GO:0003006//developmental process involved in reproduction;GO:0070646	gi|11993473|gb|AAG42755.1|AF302664_1/8.42741e-138/ubiquitin-specific protease 14 [Arabidopsis thaliana]
Bra000598	0	17	0.01	2.82	8.13955	7.67418e-06	5.35441e-05	GO:0043231//intracellular membrane-bounded organelle;GO:0016020//membrane	GO:0016798//hydrolase activity, acting on glycosyl bonds	GO:0006665//sphingolipid metabolic process	gi|110742221|dbj|BAE99037.1|/0/hypothetical protein [Arabidopsis thaliana]
Bra032808	0	17	0.01	2.82	8.13955	7.67418e-06	5.3525e-05	GO:0009526//plastid envelope;GO:0009532//plastid stroma	GO:0046914//transition metal ion binding;GO:0004312//fatty acid synthase activity;GO:0000166//nucleotide binding	GO:0006631//fatty acid metabolic process	gi|57012853|sp|Q93X67.1|FABG2_BRANA/6.36484e-43/RecName: Full=3-oxoacyl-[acyl-carrier-protein] reductase 2, chloroplastic; AltName: Full=3-ketoacyl-acyl carrier protein reductase 2; Flags: Precursor
Bra015003	0	17	0.01	2.82	8.13955	7.67418e-06	5.35059e-05	-	-	-	gi|11994240|dbj|BAB01362.1|/0/unnamed protein product [Arabidopsis thaliana]
Bra018578	0	17	0.01	2.82	8.13955	7.67418e-06	5.34869e-05	GO:0016020//membrane	GO:0004721//phosphoprotein phosphatase activity	-	gi|312282997|dbj|BAJ34364.1|/3.61309e-111/unnamed protein product [Thellungiella halophila]
Bra032828	0	17	0.01	2.82	8.13955	7.67418e-06	5.34678e-05	GO:0031090//organelle membrane;GO:0015934//large ribosomal subunit;GO:0009536//plastid;GO:0031981//nuclear lumen	GO:0005198//structural molecule activity	GO:0010467//gene expression	gi|15223501|ref|NP_174060.1|/9.34112e-66/60S ribosomal protein L17 (RPL17A) [Arabidopsis thaliana]
Bra024233	0	17	0.01	2.82	8.13955	7.67418e-06	5.34488e-05	GO:0009536//plastid	GO:0016407//acetyltransferase activity	-	gi|18417112|ref|NP_567795.1|/3.33303e-52/GCN5-related N-acetyltransferase (GNAT) family protein [Arabidopsis thaliana]
Bra018435	0	17	0.01	2.82	8.13955	7.67418e-06	5.34298e-05	-	-	-	gi|18391166|ref|NP_563871.1|/9.33984e-142/emb2004 (embryo defective 2004) [Arabidopsis thaliana]
Bra016757	0	17	0.01	2.82	8.13955	7.67418e-06	5.34108e-05	GO:0044444//cytoplasmic part;GO:0016020//membrane	GO:0005515//protein binding;GO:0016857//racemase and epimerase activity, acting on carbohydrates and derivatives	GO:0050896//response to stimulus;GO:0006012//galactose metabolic process;GO:0048229//gametophyte development	gi|229365688|dbj|BAG09236.2|/2.39012e-109/UDP-glucose 4-epimerase [Pisum sativum]
Bra004878	0	17	0.01	2.82	8.13955	7.67418e-06	5.33918e-05	GO:0043231//intracellular membrane-bounded organelle	-	-	gi|148839467|sp|Q8LBQ7.2|ERF34_ARATH/3.60261e-82/RecName: Full=Ethylene-responsive transcription factor ERF034
Bra017733	0	17	0.01	2.82	8.13955	7.67418e-06	5.33728e-05	GO:0016020//membrane;GO:0009536//plastid	GO:0032561;GO:0003824//catalytic activity	GO:0035556//intracellular signal transduction;GO:0048193//Golgi vesicle transport	gi|297798332|ref|XP_002867050.1|/8.2297e-44/GTP-binding 2 [Arabidopsis lyrata subsp. lyrata]
Bra004964	0	17	0.01	2.82	8.13955	7.67418e-06	5.33538e-05	GO:0043231//intracellular membrane-bounded organelle	-	-	gi|297823967|ref|XP_002879866.1|/1.36033e-132/hypothetical protein ARALYDRAFT_483093 [Arabidopsis lyrata subsp. lyrata]
Bra012620	0	17	0.01	2.82	8.13955	7.67418e-06	5.33349e-05	-	-	-	gi|186511991|ref|NP_193540.3|/8.27411e-138/clathrin binding [Arabidopsis thaliana]
Bra031129	0	17	0.01	2.82	8.13955	7.67418e-06	5.33159e-05	GO:0043231//intracellular membrane-bounded organelle	GO:0001071//nucleic acid binding transcription factor activity;GO:0043565//sequence-specific DNA binding	GO:0015995//chlorophyll biosynthetic process;GO:0009908//flower development;GO:0023052//signaling;GO:0009657//plastid organization;GO:0032583//regulation of gene-specific transcription	gi|18399397|ref|NP_565476.1|/3.59779e-40/GPRI1 (GBF'S PRO-RICH REGION-INTERACTING FACTOR 1); transcription factor/ transcription regulator [Arabidopsis thaliana]
Bra032931	0	17	0.01	2.82	8.13955	7.67418e-06	5.3297e-05	GO:0043231//intracellular membrane-bounded organelle	GO:0004553//hydrolase activity, hydrolyzing O-glycosyl compounds	GO:0008152//metabolic process	gi|297814864|ref|XP_002875315.1|/0/glycosyl hydrolase family protein 27 [Arabidopsis lyrata subsp. lyrata]
Bra038895	0	17	0.01	2.82	8.13955	7.67418e-06	5.32781e-05	GO:0043234//protein complex;GO:0043231//intracellular membrane-bounded organelle;GO:0016020//membrane	GO:0043169//cation binding;GO:0004721//phosphoprotein phosphatase activity	GO:0006464//protein modification process	gi|20340237|gb|AAM19705.1|AF499718_1/4.56197e-180/protein phosphatase 2c-like protein [Thellungiella halophila]
Bra014955	0	17	0.01	2.82	8.13955	7.67418e-06	5.32592e-05	GO:0042579//microbody	GO:0016491//oxidoreductase activity	GO:0008152//metabolic process	gi|166897640|sp|O04420.2|URIC_ARATH/9.85213e-62/RecName: Full=Uricase; AltName: Full=Nodulin-35 homolog; AltName: Full=Urate oxidase
Bra025026	0	17	0.01	2.82	8.13955	7.67418e-06	5.32403e-05	-	GO:0003676//nucleic acid binding;GO:0042623//ATPase activity, coupled;GO:0032559	GO:0006261//DNA-dependent DNA replication	gi|297791057|ref|XP_002863413.1|/0/hypothetical protein ARALYDRAFT_494345 [Arabidopsis lyrata subsp. lyrata]
Bra024748	0	17	0.01	2.82	8.13955	7.67418e-06	5.32214e-05	-	-	-	-
Bra032655	0	17	0.01	2.82	8.13955	7.67418e-06	5.32026e-05	-	-	-	gi|42561607|ref|NP_171694.3|/1.01108e-84/SET domain-containing protein [Arabidopsis thaliana]
Bra016271	0	17	0.01	2.82	8.13955	7.67418e-06	5.31837e-05	-	GO:0004812//aminoacyl-tRNA ligase activity;GO:0000166//nucleotide binding	GO:0006418//tRNA aminoacylation for protein translation	gi|297835664|ref|XP_002885714.1|/0/hypothetical protein ARALYDRAFT_319227 [Arabidopsis lyrata subsp. lyrata]
Bra008355	0	17	0.01	2.82	8.13955	7.67418e-06	5.31649e-05	GO:0009536//plastid;GO:0031090//organelle membrane;GO:0005576//extracellular region	GO:0030528//transcription regulator activity;GO:0051219//phosphoprotein binding	GO:0048827//phyllome development;GO:0043401//steroid hormone mediated signaling pathway;GO:0010038//response to metal ion	gi|13447104|gb|AAK26634.1|AF342780_1/8.64103e-75/GF14 omega [Brassica napus]
Bra001133	0	17	0.01	2.82	8.13955	7.67418e-06	5.31461e-05	GO:0044464//cell part	-	-	gi|18397089|ref|NP_566244.1|/3.30928e-74/transmembrane protein, putative [Arabidopsis thaliana]
Bra009618	0	17	0.01	2.82	8.13955	7.67418e-06	5.31273e-05	GO:0043231//intracellular membrane-bounded organelle;GO:0044444//cytoplasmic part	GO:0001071//nucleic acid binding transcription factor activity;GO:0003677//DNA binding	GO:0003002//regionalization;GO:0006355//regulation of transcription, DNA-dependent;GO:0010074//maintenance of meristem identity;GO:0010346;GO:0048608//reproductive structure development	gi|297806127|ref|XP_002870947.1|/1.65799e-77/hypothetical protein ARALYDRAFT_486980 [Arabidopsis lyrata subsp. lyrata]
Bra029854	0	17	0.01	2.82	8.13955	7.67418e-06	5.31085e-05	GO:0009536//plastid;GO:0016020//membrane	GO:0035091//phosphatidylinositol binding;GO:0043565//sequence-specific DNA binding;GO:0005507//copper ion binding;GO:0016279//protein-lysine N-methyltransferase activity	GO:0009908//flower development;GO:0006351//transcription, DNA-dependent;GO:0030003//cellular cation homeostasis;GO:0034755//iron ion transmembrane transport;GO:0006970//response to osmotic stress;GO:0034968//histone lysine methylation;GO:0006979//response to oxidative stress	gi|297841219|ref|XP_002888491.1|/1.0254e-16/hypothetical protein ARALYDRAFT_475728 [Arabidopsis lyrata subsp. lyrata]
Bra015086	0	17	0.01	2.82	8.13955	7.67418e-06	5.30897e-05	-	GO:0019787//small conjugating protein ligase activity	GO:0019941//modification-dependent protein catabolic process	gi|297831360|ref|XP_002883562.1|/3.15843e-110/hypothetical protein ARALYDRAFT_479998 [Arabidopsis lyrata subsp. lyrata]
Bra009295	0	16	0.01	2.66	8.05528	1.53434e-05	9.97932e-05	-	-	-	gi|297810821|ref|XP_002873294.1|/2.17612e-49/hypothetical protein ARALYDRAFT_325322 [Arabidopsis lyrata subsp. lyrata]
Bra013830	0	16	0.01	2.66	8.05528	1.53434e-05	9.976e-05	-	-	-	gi|297799526|ref|XP_002867647.1|/4.87331e-27/hypothetical protein ARALYDRAFT_492367 [Arabidopsis lyrata subsp. lyrata]
Bra018029	0	16	0.01	2.66	8.05528	1.53434e-05	9.97269e-05	-	-	-	gi|297816094|ref|XP_002875930.1|/5.08724e-136/F-box family protein [Arabidopsis lyrata subsp. lyrata]
Bra001239	0	16	0.01	2.66	8.05528	1.53434e-05	9.96938e-05	-	GO:0016740//transferase activity	-	gi|240255301|ref|NP_187372.4|/2.00521e-130/ATGSL10 (glucan synthase-like 10); 1,3-beta-glucan synthase [Arabidopsis thaliana]
Bra000807	0	16	0.01	2.66	8.05528	1.53434e-05	9.96607e-05	GO:0043231//intracellular membrane-bounded organelle;GO:0043234//protein complex	GO:0001071//nucleic acid binding transcription factor activity;GO:0003677//DNA binding;GO:0005515//protein binding	GO:0044267//cellular protein metabolic process;GO:0008544//epidermis development;GO:0006351//transcription, DNA-dependent;GO:0009793//embryo development ending in seed dormancy	gi|312282177|dbj|BAJ33954.1|/0/unnamed protein product [Thellungiella halophila]
Bra039075	0	16	0.01	2.66	8.05528	1.53434e-05	9.96276e-05	-	-	-	gi|11994179|dbj|BAB01282.1|/1.5897e-37/unnamed protein product [Arabidopsis thaliana]
Bra019307	0	16	0.01	2.66	8.05528	1.53434e-05	9.95945e-05	GO:0009526//plastid envelope;GO:0031225//anchored to membrane	GO:0005372//water transmembrane transporter activity	GO:0006970//response to osmotic stress;GO:0042044//fluid transport	gi|145331417|ref|NP_001078067.1|/8.18427e-130/PIP1B (NAMED PLASMA MEMBRANE INTRINSIC PROTEIN 1B); water channel [Arabidopsis thaliana]
Bra029296	0	16	0.01	2.66	8.05528	1.53434e-05	9.95615e-05	-	-	-	gi|224122166|ref|XP_002318768.1|/5.81305e-60/predicted protein [Populus trichocarpa]
Bra032942	0	16	0.01	2.66	8.05528	1.53434e-05	9.95285e-05	GO:0031410//cytoplasmic vesicle	GO:0004672//protein kinase activity;GO:0000166//nucleotide binding	-	gi|297814900|ref|XP_002875333.1|/1.63154e-56/kinase family protein [Arabidopsis lyrata subsp. lyrata]
Bra025975	0	16	0.01	2.66	8.05528	1.53434e-05	9.94955e-05	GO:0043231//intracellular membrane-bounded organelle	-	GO:0009873//ethylene mediated signaling pathway	gi|297850140|ref|XP_002892951.1|/9.34812e-57/hypothetical protein ARALYDRAFT_471949 [Arabidopsis lyrata subsp. lyrata]
Bra036351	0	16	0.01	2.66	8.05528	1.53434e-05	9.94625e-05	GO:0008287//protein serine/threonine phosphatase complex;GO:0042579//microbody;GO:0031981//nuclear lumen	GO:0019888//protein phosphatase regulator activity	GO:0023052//signaling	gi|297814830|ref|XP_002875298.1|/1.05157e-173/hypothetical protein ARALYDRAFT_484365 [Arabidopsis lyrata subsp. lyrata]
Bra029190	0	16	0.01	2.66	8.05528	1.53434e-05	9.94296e-05	GO:0043232;GO:0009536//plastid	GO:0003824//catalytic activity	GO:0008152//metabolic process;GO:0009416//response to light stimulus	gi|196052752|gb|ABY48757.4|/3.40898e-64/iron-superoxide dismutase [Dimocarpus longan]
Bra027347	0	16	0.01	2.66	8.05528	1.53434e-05	9.93967e-05	GO:0043231//intracellular membrane-bounded organelle;GO:0016020//membrane;GO:0031410//cytoplasmic vesicle	GO:0004674//protein serine/threonine kinase activity;GO:0032559	GO:0006464//protein modification process;GO:0007167//enzyme linked receptor protein signaling pathway	gi|297834312|ref|XP_002885038.1|/3.58754e-104/hypothetical protein ARALYDRAFT_478852 [Arabidopsis lyrata subsp. lyrata]
Bra012807	0	16	0.01	2.66	8.05528	1.53434e-05	9.93637e-05	GO:0009532//plastid stroma	-	-	gi|297816516|ref|XP_002876141.1|/5.70657e-97/RNA-binding protein cp33 [Arabidopsis lyrata subsp. lyrata]
Bra027936	0	16	0.01	2.66	8.05528	1.53434e-05	9.93309e-05	GO:0044432//endoplasmic reticulum part;GO:0031090//organelle membrane;GO:0009536//plastid	GO:0046872//metal ion binding;GO:0030246//carbohydrate binding;GO:0005515//protein binding	GO:0055065//metal ion homeostasis;GO:0006970//response to osmotic stress;GO:0044267//cellular protein metabolic process;GO:0010038//response to metal ion	gi|15223517|ref|NP_176030.1|/1.37628e-120/CRT1 (CALRETICULIN 1); calcium ion binding / unfolded protein binding [Arabidopsis thaliana]
Bra000522	0	16	0.01	2.66	8.05528	1.53434e-05	9.9298e-05	-	-	-	gi|23476966|emb|CAD43403.2|/1.14779e-86/SMC3 protein [Arabidopsis thaliana]
Bra025205	0	16	0.01	2.66	8.05528	1.53434e-05	9.92652e-05	-	GO:0005488//binding	GO:0009409//response to cold	gi|15231557|ref|NP_189273.1|/2.41689e-31/ATRZ-1A; RNA binding / nucleotide binding [Arabidopsis thaliana]
Bra024238	0	16	0.01	2.66	8.05528	1.53434e-05	9.92324e-05	GO:0005618//cell wall	GO:0005488//binding;GO:0015925	-	gi|226494417|ref|NP_001151478.1|/7.56188e-139/LOC100285111 [Zea mays]
Bra026937	0	16	0.01	2.66	8.05528	1.53434e-05	9.91996e-05	-	GO:0016491//oxidoreductase activity;GO:0005506//iron ion binding	GO:0008152//metabolic process;GO:0009408//response to heat	gi|297844208|ref|XP_002889985.1|/0/CYP71B2 [Arabidopsis lyrata subsp. lyrata]
Bra028632	0	16	0.01	2.66	8.05528	1.53434e-05	9.91668e-05	GO:0043231//intracellular membrane-bounded organelle	-	-	gi|21592522|gb|AAM64472.1|/3.95192e-127/unknown [Arabidopsis thaliana]
Bra002456	0	16	0.01	2.66	8.05528	1.53434e-05	9.9134e-05	GO:0016020//membrane	GO:0046914//transition metal ion binding	-	gi|301133566|gb|ADK63405.1|/0/C3HC4 type zinc finger protein [Brassica rapa]
Bra013362	0	16	0.01	2.66	8.05528	1.53434e-05	9.91013e-05	GO:0044424//intracellular part	GO:0003824//catalytic activity	GO:0000394//RNA splicing, via endonucleolytic cleavage and ligation	gi|2832620|emb|CAA16749.1|/3.20654e-72/hypothetical protein [Arabidopsis thaliana]
Bra008376	0	16	0.01	2.66	8.05528	1.53434e-05	9.90686e-05	-	GO:0008238//exopeptidase activity	GO:0006575//cellular modified amino acid metabolic process	gi|15218440|ref|NP_177987.1|/3.86994e-61/gamma-glutamyl hydrolase, putative / gamma-Glu-X carboxypeptidase, putative / conjugase, putative [Arabidopsis thaliana]
Bra040236	0	16	0.01	2.66	8.05528	1.53434e-05	9.90359e-05	GO:0031225//anchored to membrane;GO:0031410//cytoplasmic vesicle	-	-	gi|297833342|ref|XP_002884553.1|/6.60091e-74/hypothetical protein ARALYDRAFT_477902 [Arabidopsis lyrata subsp. lyrata]
Bra009704	0	16	0.01	2.66	8.05528	1.53434e-05	9.90033e-05	GO:0009536//plastid	GO:0034062//RNA polymerase activity;GO:0003676//nucleic acid binding	GO:0010467//gene expression	gi|15237811|ref|NP_197760.1|/1.67523e-81/DNA binding / DNA-directed RNA polymerase [Arabidopsis thaliana]
Bra001810	0	16	0.01	2.66	8.05528	1.53434e-05	9.89706e-05	GO:0044424//intracellular part	GO:0043169//cation binding;GO:0016301//kinase activity;GO:0005515//protein binding	GO:0006739//NADP metabolic process;GO:0009108//coenzyme biosynthetic process;GO:0006796//phosphate metabolic process	gi|297835072|ref|XP_002885418.1|/1.2527e-145/hypothetical protein ARALYDRAFT_342253 [Arabidopsis lyrata subsp. lyrata]
Bra033323	0	16	0.01	2.66	8.05528	1.53434e-05	9.8938e-05	GO:0043231//intracellular membrane-bounded organelle	GO:0016411//acylglycerol O-acyltransferase activity	GO:0009628//response to abiotic stimulus;GO:0003006//developmental process involved in reproduction	gi|312282071|dbj|BAJ33901.1|/2.88054e-150/unnamed protein product [Thellungiella halophila]
Bra037241	0	16	0.01	2.66	8.05528	1.53434e-05	9.89054e-05	GO:0031410//cytoplasmic vesicle	GO:0016671//oxidoreductase activity, acting on a sulfur group of donors, disulfide as acceptor	GO:0043412	gi|297832444|ref|XP_002884104.1|/3.02366e-67/peptide methionine sulfoxide reductase family protein [Arabidopsis lyrata subsp. lyrata]
Bra013931	0	16	0.01	2.66	8.05528	1.53434e-05	9.88728e-05	GO:0016020//membrane;GO:0005618//cell wall	GO:0016857//racemase and epimerase activity, acting on carbohydrates and derivatives	GO:0019318//hexose metabolic process	gi|297803522|ref|XP_002869645.1|/4.94329e-58/aldose 1-epimerase family protein [Arabidopsis lyrata subsp. lyrata]
Bra018059	0	16	0.01	2.66	8.05528	1.53434e-05	9.88403e-05	-	GO:0005488//binding	-	gi|297816042|ref|XP_002875904.1|/2.62356e-119/zinc finger (CCCH-type) family protein [Arabidopsis lyrata subsp. lyrata]
Bra006215	0	16	0.01	2.66	8.05528	1.53434e-05	9.88077e-05	GO:0043231//intracellular membrane-bounded organelle	GO:0004091//carboxylesterase activity	GO:0006787	gi|15240707|ref|NP_196884.1|/3.489e-124/hydrolase, alpha/beta fold family protein [Arabidopsis thaliana]
Bra007312	0	16	0.01	2.66	8.05528	1.53434e-05	9.87752e-05	GO:0043231//intracellular membrane-bounded organelle;GO:0016020//membrane	GO:0016780//phosphotransferase activity, for other substituted phosphate groups	GO:0005976//polysaccharide metabolic process	gi|297817040|ref|XP_002876403.1|/6.96705e-61/hypothetical protein ARALYDRAFT_907180 [Arabidopsis lyrata subsp. lyrata]
Bra011887	0	16	0.01	2.66	8.05528	1.53434e-05	9.87427e-05	GO:0043231//intracellular membrane-bounded organelle	GO:0046872//metal ion binding;GO:0016627//oxidoreductase activity, acting on the CH-CH group of donors;GO:0050662//coenzyme binding	GO:0006399//tRNA metabolic process	gi|15234862|ref|NP_195600.1|/0/dihydrouridine synthase family protein [Arabidopsis thaliana]
Bra006900	0	16	0.01	2.66	8.05528	1.53434e-05	9.87103e-05	GO:0044464//cell part	GO:0003676//nucleic acid binding	GO:0010467//gene expression	gi|297816486|ref|XP_002876126.1|/2.65297e-97/hypothetical protein ARALYDRAFT_323761 [Arabidopsis lyrata subsp. lyrata]
Bra028611	0	16	0.01	2.66	8.05528	1.53434e-05	9.86778e-05	GO:0005838//proteasome regulatory particle;GO:0043231//intracellular membrane-bounded organelle	-	GO:0019941//modification-dependent protein catabolic process;GO:0032501//multicellular organismal process;GO:0003006//developmental process involved in reproduction	gi|186521705|ref|NP_001119202.1|/9.74e-151/EMB2107 (EMBRYO DEFECTIVE 2107) [Arabidopsis thaliana]
Bra031786	0	16	0.01	2.66	8.05528	1.53434e-05	9.86454e-05	GO:0044424//intracellular part	GO:0004812//aminoacyl-tRNA ligase activity;GO:0032559	GO:0006418//tRNA aminoacylation for protein translation	gi|3157938|gb|AAC17621.1|/7.7712e-132/Similar to seryl-tRNA synthetase gb|U10400 from S cerevisiae. EST gb|N96627 comes from this gene [Arabidopsis thaliana]
Bra029059	0	16	0.01	2.66	8.05528	1.53434e-05	9.8613e-05	-	-	-	gi|297792757|ref|XP_002864263.1|/8.39039e-98/hypothetical protein ARALYDRAFT_357610 [Arabidopsis lyrata subsp. lyrata]
Bra039911	0	16	0.01	2.66	8.05528	1.53434e-05	9.85806e-05	GO:0031981//nuclear lumen;GO:0009536//plastid;GO:0015934//large ribosomal subunit;GO:0031090//organelle membrane	GO:0005488//binding;GO:0005198//structural molecule activity	GO:0003006//developmental process involved in reproduction;GO:0010467//gene expression	gi|297832440|ref|XP_002884102.1|/2.28571e-78/predicted protein [Arabidopsis lyrata subsp. lyrata]
Bra039020	0	16	0.01	2.66	8.05528	1.53434e-05	9.85482e-05	GO:0030118//clathrin coat;GO:0043231//intracellular membrane-bounded organelle	GO:0022892	GO:0015031//protein transport	gi|15224841|ref|NP_179569.1|/7.1929e-41/clathrin adaptor complex small chain family protein [Arabidopsis thaliana]
Bra034616	0	16	0.01	2.66	8.05528	1.53434e-05	9.85159e-05	GO:0009536//plastid	GO:0031406//carboxylic acid binding;GO:0016616//oxidoreductase activity, acting on the CH-OH group of donors, NAD or NADP as acceptor;GO:0032559	GO:0009553//embryo sac development;GO:0006563//L-serine metabolic process	gi|297798490|ref|XP_002867129.1|/0/hypothetical protein ARALYDRAFT_491252 [Arabidopsis lyrata subsp. lyrata]
Bra037603	0	16	0.01	2.66	8.05528	1.53434e-05	9.84836e-05	GO:0016020//membrane	GO:0005488//binding	GO:0006810//transport	gi|10176948|dbj|BAB10137.1|/2.95277e-74/alpha-adaptin C homolog [Arabidopsis thaliana]
Bra010711	0	16	0.01	2.66	8.05528	1.53434e-05	9.84513e-05	-	GO:0008374//O-acyltransferase activity	GO:0009813//flavonoid biosynthetic process	gi|15230049|ref|NP_189610.1|/1.52015e-105/transferase family protein [Arabidopsis thaliana]
Bra031947	0	16	0.01	2.66	8.05528	1.53434e-05	9.8419e-05	-	GO:0017111//nucleoside-triphosphatase activity;GO:0005515//protein binding	GO:0009856//pollination	gi|297833090|ref|XP_002884427.1|/6.565e-45/ATAPY1 [Arabidopsis lyrata subsp. lyrata]
Bra016413	0	16	0.01	2.66	8.05528	1.53434e-05	9.83867e-05	GO:0016020//membrane	-	-	gi|5263313|gb|AAD41415.1|AC007727_4/7.07046e-154/Contains similarity to gb|U07707 epidermal growth factor receptor substrate (eps15) from Homo sapiens and contains 2 PF|00036 EF hand domains. ESTs gb|T44428 and gb|AA395440 come from this gene [Arabidopsis thaliana]
Bra022577	0	16	0.01	2.66	8.05528	1.53434e-05	9.83545e-05	-	GO:0005488//binding	GO:0012501//programmed cell death	gi|145359142|ref|NP_200019.2|/3.1677e-107/ATBAG1 (ARABIDOPSIS THALIANA BCL-2-ASSOCIATED ATHANOGENE 1); protein binding [Arabidopsis thaliana]
Bra029099	0	16	0.01	2.66	8.05528	1.53434e-05	9.83223e-05	-	GO:0003824//catalytic activity	-	gi|8809594|dbj|BAA97145.1|/4.7798e-44/unnamed protein product [Arabidopsis thaliana]
Bra014496	0	16	0.01	2.66	8.05528	1.53434e-05	9.82901e-05	GO:0016020//membrane	GO:0015662//ATPase activity, coupled to transmembrane movement of ions, phosphorylative mechanism;GO:0000166//nucleotide binding	GO:0009205;GO:0006811//ion transport	gi|302796456|ref|XP_002979990.1|/1.32389e-108/hypothetical protein SELMODRAFT_419690 [Selaginella moellendorffii]
Bra020275	0	16	0.01	2.66	8.05528	1.53434e-05	9.82579e-05	GO:0000785//chromatin;GO:0031981//nuclear lumen	GO:0003676//nucleic acid binding	GO:0034728	gi|110736103|dbj|BAF00024.1|/6.28214e-43/histone H2B like protein [Arabidopsis thaliana]
Bra004718	0	16	0.01	2.66	8.05528	1.53434e-05	9.82257e-05	GO:0031227//intrinsic to endoplasmic reticulum membrane;GO:0044428//nuclear part	GO:0005488//binding;GO:0004721//phosphoprotein phosphatase activity	GO:0007165//signal transduction	gi|224128732|ref|XP_002320408.1|/2.90968e-102/predicted protein [Populus trichocarpa]
Bra016524	0	16	0.01	2.66	8.05528	1.53434e-05	9.81936e-05	-	-	-	gi|297850296|ref|XP_002893029.1|/8.51111e-72/F14D16.29 [Arabidopsis lyrata subsp. lyrata]
Bra035637	0	16	0.01	2.66	8.05528	1.53434e-05	9.81615e-05	GO:0043231//intracellular membrane-bounded organelle;GO:0030529//ribonucleoprotein complex	GO:0005198//structural molecule activity	GO:0010467//gene expression;GO:0022613//ribonucleoprotein complex biogenesis	gi|297790240|ref|XP_002863022.1|/3.97775e-29/ribosomal protein S16 family protein [Arabidopsis lyrata subsp. lyrata]
Bra033177	0	16	0.01	2.66	8.05528	1.53434e-05	9.81294e-05	-	-	-	gi|6598586|gb|AAF18641.1|AC006228_12/4.86759e-96/F5J5.16 [Arabidopsis thaliana]
Bra015273	0	16	0.01	2.66	8.05528	1.53434e-05	9.80973e-05	GO:0030964;GO:0030312//external encapsulating structure;GO:0009536//plastid;GO:0005746//mitochondrial respiratory chain	-	-	gi|297848606|ref|XP_002892184.1|/2.572e-127/ATPHB2 [Arabidopsis lyrata subsp. lyrata]
Bra002664	0	16	0.01	2.66	8.05528	1.53434e-05	9.80653e-05	GO:0043231//intracellular membrane-bounded organelle;GO:0044444//cytoplasmic part;GO:0016020//membrane	GO:0016887//ATPase activity	GO:0006875//cellular metal ion homeostasis;GO:0030029//actin filament-based process	gi|312283245|dbj|BAJ34488.1|/1.29036e-94/unnamed protein product [Thellungiella halophila]
Bra008974	0	16	0.01	2.66	8.05528	1.53434e-05	9.80333e-05	GO:0043231//intracellular membrane-bounded organelle	-	-	gi|115437540|ref|NP_001043320.1|/1.17952e-50/Os01g0555300 [Oryza sativa Japonica Group]
Bra006827	0	16	0.01	2.66	8.05528	1.53434e-05	9.80013e-05	GO:0043231//intracellular membrane-bounded organelle	GO:0016741	GO:0006730//one-carbon metabolic process	gi|214028394|gb|ACJ63440.1|/4.20783e-100/ubiE/COQ5 methyltransferase [Brassica oleracea var. italica]
Bra025412	0	16	0.01	2.66	8.05528	1.53434e-05	9.79693e-05	-	-	-	gi|297801730|ref|XP_002868749.1|/1.23303e-127/hypothetical protein ARALYDRAFT_916430 [Arabidopsis lyrata subsp. lyrata]
Bra010749	0	16	0.01	2.66	8.05528	1.53434e-05	9.79373e-05	GO:0009536//plastid	GO:0003676//nucleic acid binding;GO:0001071//nucleic acid binding transcription factor activity;GO:0000166//nucleotide binding;GO:0004812//aminoacyl-tRNA ligase activity	GO:0048364//root development;GO:0009267//cellular response to starvation;GO:0006418//tRNA aminoacylation for protein translation;GO:0006351//transcription, DNA-dependent	gi|297806295|ref|XP_002871031.1|/1.03844e-76/histidyl-tRNA synthetase 1 [Arabidopsis lyrata subsp. lyrata]
Bra036206	0	16	0.01	2.66	8.05528	1.53434e-05	9.79054e-05	-	-	-	gi|227438187|gb|ACP30583.1|/0/disease resistance protein [Brassica rapa subsp. pekinensis]
Bra026412	0	16	0.01	2.66	8.05528	1.53434e-05	9.78735e-05	GO:0009526//plastid envelope;GO:0016020//membrane	GO:0008320//protein transmembrane transporter activity	GO:0006810//transport	gi|297803428|ref|XP_002869598.1|/5.91123e-31/mitochondrial import inner membrane translocase subunit Tim17/Tim22/Tim23 family protein [Arabidopsis lyrata subsp. lyrata]
Bra024291	0	16	0.01	2.66	8.05528	1.53434e-05	9.78416e-05	GO:0009536//plastid	GO:0019203//carbohydrate phosphatase activity	GO:0005975//carbohydrate metabolic process	gi|297794025|ref|XP_002864897.1|/2.61856e-82/fructose-1,6-bisphosphatase family protein [Arabidopsis lyrata subsp. lyrata]
Bra021979	0	16	0.01	2.66	8.05528	1.53434e-05	9.78097e-05	GO:0016020//membrane	-	-	gi|15242414|ref|NP_199361.1|/0/unknown protein [Arabidopsis thaliana]
Bra006205	0	16	0.01	2.66	8.05528	1.53434e-05	9.77778e-05	GO:0005768//endosome;GO:0044431//Golgi apparatus part	GO:0005488//binding;GO:0016301//kinase activity;GO:0019787//small conjugating protein ligase activity	GO:0032446//protein modification by small protein conjugation;GO:0040007//growth;GO:0009755//hormone-mediated signaling pathway;GO:0006950//response to stress	gi|9955546|emb|CAC05431.1|/0/putative protein [Arabidopsis thaliana]
Bra031825	0	16	0.01	2.66	8.05528	1.53434e-05	9.7746e-05	-	-	-	gi|7657871|emb|CAB89177.1|/1.23367e-35/SLL3 ORF2 protein [Brassica napus var. napus]
Bra032364	0	16	0.01	2.66	8.05528	1.53434e-05	9.77142e-05	-	-	GO:0009408//response to heat	gi|297845954|ref|XP_002890858.1|/5.91651e-177/F-box family protein [Arabidopsis lyrata subsp. lyrata]
Bra000724	0	16	0.01	2.66	8.05528	1.53434e-05	9.76824e-05	GO:0016020//membrane;GO:0043231//intracellular membrane-bounded organelle	-	-	gi|255555655|ref|XP_002518863.1|/0/kinesin light chain, putative [Ricinus communis]
Bra026638	0	16	0.01	2.66	8.05528	1.53434e-05	9.76506e-05	GO:0005618//cell wall;GO:0031090//organelle membrane;GO:0043231//intracellular membrane-bounded organelle;GO:0031224//intrinsic to membrane	GO:0004576//oligosaccharyl transferase activity	GO:0006464//protein modification process	gi|15226341|ref|NP_178281.1|/5.38645e-126/ribophorin I family protein [Arabidopsis thaliana]
Bra034101	0	16	0.01	2.66	8.05528	1.53434e-05	9.76188e-05	-	-	-	gi|6056200|gb|AAF02817.1|AC009400_13/1.42892e-99/unknown protein [Arabidopsis thaliana]
Bra000238	0	16	0.01	2.66	8.05528	1.53434e-05	9.75871e-05	-	GO:0003779//actin binding	GO:0007015//actin filament organization;GO:0009725//response to hormone stimulus	gi|15234646|ref|NP_194745.1|/6.47057e-116/VLN4 (ARABIDOPSIS THALIANA VILLIN 4); actin binding [Arabidopsis thaliana]
Bra000853	0	16	0.01	2.66	8.05528	1.53434e-05	9.75554e-05	GO:0009536//plastid	GO:0000166//nucleotide binding;GO:0016787//hydrolase activity	GO:0006412//translation	gi|255567660|ref|XP_002524809.1|/2.22288e-117/elongation factor tu, putative [Ricinus communis]
Bra035069	0	16	0.01	2.66	8.05528	1.53434e-05	9.75237e-05	-	-	-	-
Bra001530	0	16	0.01	2.66	8.05528	1.53434e-05	9.7492e-05	-	GO:0008135//translation factor activity, nucleic acid binding;GO:0042623//ATPase activity, coupled;GO:0032559	GO:0006412//translation	gi|1170506|sp|P41379.1|IF4A2_NICPL/0/RecName: Full=Eukaryotic initiation factor 4A-2; Short=eIF-4A-2; AltName: Full=ATP-dependent RNA helicase eIF4A-2
Bra001595	0	16	0.01	2.66	8.05528	1.53434e-05	9.74604e-05	-	-	-	gi|297847680|ref|XP_002891721.1|/3.43782e-79/brix domain-containing protein [Arabidopsis lyrata subsp. lyrata]
Bra031347	0	16	0.01	2.66	8.05528	1.53434e-05	9.74287e-05	-	-	-	gi|297830940|ref|XP_002883352.1|/5.15576e-47/hypothetical protein ARALYDRAFT_479742 [Arabidopsis lyrata subsp. lyrata]
Bra012152	0	16	0.01	2.66	8.05528	1.53434e-05	9.73971e-05	-	GO:0016491//oxidoreductase activity;GO:0005506//iron ion binding	-	gi|30698292|ref|NP_201532.2|/4.56255e-175/CYP81G1; electron carrier/ heme binding / iron ion binding / monooxygenase/ oxygen binding [Arabidopsis thaliana]
Bra016740	0	16	0.01	2.66	8.05528	1.53434e-05	9.73655e-05	GO:0044464//cell part	GO:0016491//oxidoreductase activity;GO:0005506//iron ion binding	GO:0008152//metabolic process;GO:0009408//response to heat	gi|15222174|ref|NP_172767.1|/5.90137e-141/CYP71B2 (CYTOCHROME P450 71B2); electron carrier/ heme binding / iron ion binding / monooxygenase/ oxygen binding [Arabidopsis thaliana]
Bra006627	0	16	0.01	2.66	8.05528	1.53434e-05	9.73339e-05	GO:0005618//cell wall;GO:0043231//intracellular membrane-bounded organelle	-	-	gi|297812375|ref|XP_002874071.1|/1.21617e-84/esterase/lipase/thioesterase family protein [Arabidopsis lyrata subsp. lyrata]
Bra034613	0	16	0.01	2.66	8.05528	1.53434e-05	9.73024e-05	GO:0009536//plastid;GO:0005774//vacuolar membrane	GO:0005488//binding;GO:0019829//cation-transporting ATPase activity	GO:0006754//ATP biosynthetic process;GO:0034220//ion transmembrane transport;GO:0015992//proton transport	gi|297802570|ref|XP_002869169.1|/5.34119e-62/vacuolar ATP synthase subunit H family protein [Arabidopsis lyrata subsp. lyrata]
Bra004494	0	16	0.01	2.66	8.05528	1.53434e-05	9.72709e-05	-	-	-	gi|297824783|ref|XP_002880274.1|/1.00355e-90/hypothetical protein ARALYDRAFT_483863 [Arabidopsis lyrata subsp. lyrata]
Bra015809	0	16	0.01	2.66	8.05528	1.53434e-05	9.72394e-05	GO:0030312//external encapsulating structure	-	GO:0001906//cell killing;GO:0006952//defense response	gi|11386640|sp|Q39313.1|DEF3_BRANA/5.05299e-32/RecName: Full=Defensin-like protein 3; AltName: Full=Cysteine-rich antifungal protein 3; Short=AFP3; Flags: Precursor
Bra003497	0	16	0.01	2.66	8.05528	1.53434e-05	9.72079e-05	-	-	-	gi|297817576|ref|XP_002876671.1|/1.76846e-45/hypothetical protein ARALYDRAFT_907811 [Arabidopsis lyrata subsp. lyrata]
Bra005183	0	16	0.01	2.66	8.05528	1.53434e-05	9.71764e-05	-	-	GO:0006972//hyperosmotic response	gi|312283465|dbj|BAJ34598.1|/0/unnamed protein product [Thellungiella halophila]
Bra001773	0	16	0.01	2.66	8.05528	1.53434e-05	9.71449e-05	-	GO:0005488//binding	-	gi|302399081|gb|ADL36835.1|/3.53763e-69/TCP domain class transcription factor [Malus x domestica]
Bra014174	0	16	0.01	2.66	8.05528	1.53434e-05	9.71135e-05	-	GO:0046914//transition metal ion binding;GO:0019787//small conjugating protein ligase activity	GO:0032446//protein modification by small protein conjugation	gi|297847202|ref|XP_002891482.1|/1.30426e-104/zinc finger family protein [Arabidopsis lyrata subsp. lyrata]
Bra006721	0	16	0.01	2.66	8.05528	1.53434e-05	9.70821e-05	GO:0005576//extracellular region;GO:0030312//external encapsulating structure	GO:0005488//binding	GO:0009725//response to hormone stimulus;GO:0006970//response to osmotic stress;GO:0051234//establishment of localization;GO:0010876	gi|297793483|ref|XP_002864626.1|/2.67698e-53/hypothetical protein ARALYDRAFT_496059 [Arabidopsis lyrata subsp. lyrata]
Bra017081	0	16	0.01	2.66	8.05528	1.53434e-05	9.70507e-05	-	-	-	gi|3402673|gb|AAC28976.1|/1.01074e-92/unknown protein [Arabidopsis thaliana]
Bra013537	0	16	0.01	2.66	8.05528	1.53434e-05	9.70194e-05	GO:0044464//cell part	-	-	gi|312283433|dbj|BAJ34582.1|/2.78963e-89/unnamed protein product [Thellungiella halophila]
Bra003466	0	16	0.01	2.66	8.05528	1.53434e-05	9.6988e-05	GO:0044444//cytoplasmic part	-	GO:0006605//protein targeting;GO:0044248//cellular catabolic process;GO:0007033//vacuole organization;GO:0009856//pollination	gi|297821040|ref|XP_002878403.1|/3.87791e-102/hypothetical protein ARALYDRAFT_486660 [Arabidopsis lyrata subsp. lyrata]
Bra026112	0	16	0.01	2.66	8.05528	1.53434e-05	9.69567e-05	GO:0044444//cytoplasmic part	GO:0042802//identical protein binding;GO:0030528//transcription regulator activity	GO:0003002//regionalization;GO:0009725//response to hormone stimulus;GO:0003006//developmental process involved in reproduction;GO:0007165//signal transduction	gi|297849992|ref|XP_002892877.1|/0/wus-interacting protein 1 [Arabidopsis lyrata subsp. lyrata]
Bra003090	0	16	0.01	2.66	8.05528	1.53434e-05	9.69254e-05	-	-	-	gi|297792657|ref|XP_002864213.1|/0/hypothetical protein ARALYDRAFT_495366 [Arabidopsis lyrata subsp. lyrata]
Bra022520	0	16	0.01	2.66	8.05528	1.53434e-05	9.68941e-05	GO:0043234//protein complex;GO:0043231//intracellular membrane-bounded organelle;GO:0044444//cytoplasmic part	GO:0008135//translation factor activity, nucleic acid binding	GO:0006412//translation	gi|297820374|ref|XP_002878070.1|/0/hypothetical protein ARALYDRAFT_486056 [Arabidopsis lyrata subsp. lyrata]
Bra035953	0	16	0.01	2.66	8.05528	1.53434e-05	9.68628e-05	-	GO:0005488//binding;GO:0004672//protein kinase activity	GO:0009987//cellular process	gi|166846|gb|AAA32857.1|/0/receptor-like protein kinase [Arabidopsis thaliana]
Bra034288	0	16	0.01	2.66	8.05528	1.53434e-05	9.68316e-05	-	GO:0003676//nucleic acid binding;GO:0016790//thiolester hydrolase activity	-	gi|225429462|ref|XP_002278761.1|/8.18688e-37/PREDICTED: hypothetical protein [Vitis vinifera]
Bra029950	0	16	0.01	2.66	8.05528	1.53434e-05	9.68004e-05	-	GO:0003676//nucleic acid binding	-	gi|15229132|ref|NP_190508.1|/6.43498e-86/CID10; RNA binding / protein binding [Arabidopsis thaliana]
Bra026443	0	16	0.01	2.66	8.05528	1.53434e-05	9.67691e-05	-	-	-	gi|30687213|ref|NP_194371.2|/3.81876e-28/unknown protein [Arabidopsis thaliana]
Bra036717	0	16	0.01	2.66	8.05528	1.53434e-05	9.6738e-05	GO:0031981//nuclear lumen;GO:0031461//cullin-RING ubiquitin ligase complex	GO:0043169//cation binding;GO:0016740//transferase activity	GO:0009887//organ morphogenesis;GO:0009791//post-embryonic development;GO:0000904//cell morphogenesis involved in differentiation	gi|2599092|gb|AAD03340.1|/1.14204e-128/WD-40 repeat protein MSI4 [Arabidopsis thaliana]
Bra024431	0	16	0.01	2.66	8.05528	1.53434e-05	9.67068e-05	-	-	-	gi|38454066|gb|AAR20727.1|/1.87483e-43/At5g65925 [Arabidopsis thaliana]
Bra011350	0	16	0.01	2.66	8.05528	1.53434e-05	9.66756e-05	GO:0005746//mitochondrial respiratory chain	-	-	gi|297798716|ref|XP_002867242.1|/3.75614e-24/hypothetical protein ARALYDRAFT_913201 [Arabidopsis lyrata subsp. lyrata]
Bra021724	0	16	0.01	2.66	8.05528	1.53434e-05	9.66445e-05	GO:0015935//small ribosomal subunit;GO:0031981//nuclear lumen;GO:0009536//plastid;GO:0031090//organelle membrane	GO:0017111//nucleoside-triphosphatase activity;GO:0003676//nucleic acid binding;GO:0005198//structural molecule activity;GO:0032559	GO:0006970//response to osmotic stress;GO:0010467//gene expression	gi|15232352|ref|NP_190955.1|/2.70123e-55/40S ribosomal protein S3 (RPS3B) [Arabidopsis thaliana]
Bra001510	0	16	0.01	2.66	8.05528	1.53434e-05	9.66134e-05	GO:0044444//cytoplasmic part;GO:0016020//membrane	GO:0004674//protein serine/threonine kinase activity;GO:0032559	GO:0006464//protein modification process;GO:0016044//cellular membrane organization;GO:0048229//gametophyte development	gi|297834176|ref|XP_002884970.1|/1.70917e-164/MAPKKK7 [Arabidopsis lyrata subsp. lyrata]
Bra030993	0	16	0.01	2.66	8.05528	1.53434e-05	9.65823e-05	-	GO:0005488//binding	-	gi|3776579|gb|AAC64896.1|/1.17515e-143/Strong similarity to F22O13.22 gi|3063460 myosin homolog from A. thaliana BAC gb|AC003981 [Arabidopsis thaliana]
Bra000937	0	16	0.01	2.66	8.05528	1.53434e-05	9.65513e-05	GO:0031224//intrinsic to membrane	GO:0015075//ion transmembrane transporter activity;GO:0000166//nucleotide binding;GO:0005515//protein binding	GO:0006810//transport	gi|22328204|ref|NP_192010.2|/4.20315e-107/ATCNGC13; calmodulin binding / cyclic nucleotide binding / ion channel [Arabidopsis thaliana]
Bra029733	0	16	0.01	2.66	8.05528	1.53434e-05	9.65202e-05	-	GO:0022892	GO:0015031//protein transport	gi|238479693|ref|NP_001154597.1|/0/binding / protein transporter [Arabidopsis thaliana]
Bra009746	0	16	0.01	2.66	8.05528	1.53434e-05	9.64892e-05	GO:0044464//cell part	-	-	gi|297812601|ref|XP_002874184.1|/3.96788e-46/hypothetical protein ARALYDRAFT_489287 [Arabidopsis lyrata subsp. lyrata]
Bra022326	0	15	0.01	2.49	7.96	3.06768e-05	0.000177039	-	-	-	gi|215275270|sp|Q9LS39.2|CCR4C_ARATH/7.089e-35/RecName: Full=Carbon catabolite repressor protein 4 homolog 3; Short=CCR4 homolog 3
Bra029589	0	15	0.01	2.49	7.96	3.06768e-05	0.000176986	-	GO:0016773//phosphotransferase activity, alcohol group as acceptor;GO:0032559	GO:0016310//phosphorylation;GO:0019318//hexose metabolic process	gi|225432012|ref|XP_002279647.1|/1.70941e-136/PREDICTED: similar to galactokinase [Vitis vinifera]
Bra036234	0	15	0.01	2.49	7.96	3.06768e-05	0.000176934	GO:0043231//intracellular membrane-bounded organelle;GO:0030312//external encapsulating structure	GO:0017111//nucleoside-triphosphatase activity;GO:0046914//transition metal ion binding;GO:0008135//translation factor activity, nucleic acid binding;GO:0016740//transferase activity;GO:0032561;GO:0032559	GO:0006412//translation;GO:0010038//response to metal ion;GO:0009207	gi|25090254|sp|Q9ZT91.1|EFTM_ARATH/1.26755e-139/RecName: Full=Elongation factor Tu, mitochondrial; Flags: Precursor
Bra025000	0	15	0.01	2.49	7.96	3.06768e-05	0.000176882	-	GO:0008233//peptidase activity	-	gi|297791015|ref|XP_002863392.1|/9.69285e-134/ubiquitin-specific protease 21 [Arabidopsis lyrata subsp. lyrata]
Bra037891	0	15	0.01	2.49	7.96	3.06768e-05	0.00017683	GO:0016020//membrane	GO:0016787//hydrolase activity	-	gi|297813423|ref|XP_002874595.1|/1.86858e-56/hydrolase, alpha/beta fold family protein [Arabidopsis lyrata subsp. lyrata]
Bra034909	0	15	0.01	2.49	7.96	3.06768e-05	0.000176778	GO:0009570//chloroplast stroma	GO:0016747//transferase activity, transferring acyl groups other than amino-acyl groups	-	gi|18405112|ref|NP_566801.1|/8.05787e-100/esterase/lipase/thioesterase family protein [Arabidopsis thaliana]
Bra016231	0	15	0.01	2.49	7.96	3.06768e-05	0.000176726	GO:0043231//intracellular membrane-bounded organelle	-	-	gi|2194125|gb|AAB61100.1|/0/ESTs gb|R30459,gb|N38441 come from this gene [Arabidopsis thaliana]
Bra030404	0	15	0.01	2.49	7.96	3.06768e-05	0.000176674	-	GO:0030246//carbohydrate binding	GO:0006950//response to stress;GO:0009987//cellular process;GO:0009791//post-embryonic development	gi|1711296|emb|CAA70587.1|/6.09146e-55/myrosinase binding protein [Brassica napus]
Bra015839	0	15	0.01	2.49	7.96	3.06768e-05	0.000176622	GO:0016021//integral to membrane;GO:0000325//plant-type vacuole;GO:0031090//organelle membrane	-	GO:0009850//auxin metabolic process;GO:0000902//cell morphogenesis;GO:0006568//tryptophan metabolic process;GO:0009755//hormone-mediated signaling pathway;GO:0009832//plant-type cell wall biogenesis	gi|18410867|ref|NP_565111.1|/4.52812e-123/nodulin MtN21 family protein [Arabidopsis thaliana]
Bra036993	0	15	0.01	2.49	7.96	3.06768e-05	0.00017657	-	-	-	gi|107738160|gb|ABF83652.1|/1.71138e-56/At4g33625 [Arabidopsis thaliana]
Bra039562	0	15	0.01	2.49	7.96	3.06768e-05	0.000176518	-	-	-	gi|297804746|ref|XP_002870257.1|/0/SET domain-containing protein [Arabidopsis lyrata subsp. lyrata]
Bra001525	0	15	0.01	2.49	7.96	3.06768e-05	0.000176466	GO:0043231//intracellular membrane-bounded organelle;GO:0031090//organelle membrane	-	GO:0007010//cytoskeleton organization;GO:0009913//epidermal cell differentiation;GO:0048193//Golgi vesicle transport;GO:0009826//unidimensional cell growth;GO:0042546//cell wall biogenesis	gi|297834224|ref|XP_002884994.1|/1.46639e-168/hypothetical protein ARALYDRAFT_478791 [Arabidopsis lyrata subsp. lyrata]
Bra004439	0	15	0.01	2.49	7.96	3.06768e-05	0.000176414	-	GO:0004091//carboxylesterase activity;GO:0030234//enzyme regulator activity	-	gi|297828487|ref|XP_002882126.1|/2.5099e-64/hypothetical protein ARALYDRAFT_904242 [Arabidopsis lyrata subsp. lyrata]
Bra018824	0	15	0.01	2.49	7.96	3.06768e-05	0.000176362	-	GO:0016741	GO:0006730//one-carbon metabolic process;GO:0042254//ribosome biogenesis	gi|79362513|ref|NP_175422.2|/2.7959e-46/methyltransferase [Arabidopsis thaliana]
Bra016193	0	15	0.01	2.49	7.96	3.06768e-05	0.00017631	-	-	-	gi|297838887|ref|XP_002887325.1|/8.19193e-32/hypothetical protein ARALYDRAFT_476200 [Arabidopsis lyrata subsp. lyrata]
Bra006965	0	15	0.01	2.49	7.96	3.06768e-05	0.000176259	GO:0044464//cell part	GO:0031420;GO:0016301//kinase activity	GO:0006796//phosphate metabolic process;GO:0010038//response to metal ion;GO:0006007//glucose catabolic process	gi|14194099|gb|AAK56244.1|AF367255_1/4.07039e-146/AT3g52990/F8J2_160 [Arabidopsis thaliana]
Bra030304	0	15	0.01	2.49	7.96	3.06768e-05	0.000176207	GO:0016020//membrane;GO:0015630//microtubule cytoskeleton	GO:0003774//motor activity;GO:0032559	GO:0007017//microtubule-based process	gi|42569214|ref|NP_179726.2|/0/kinesin motor family protein [Arabidopsis thaliana]
Bra006467	0	15	0.01	2.49	7.96	3.06768e-05	0.000176155	GO:0044464//cell part	GO:0030611//arsenate reductase activity;GO:0015036//disulfide oxidoreductase activity	GO:0019725//cellular homeostasis	gi|15238885|ref|NP_197361.1|/1.408e-50/glutaredoxin family protein [Arabidopsis thaliana]
Bra036929	0	15	0.01	2.49	7.96	3.06768e-05	0.000176104	-	-	GO:0009832//plant-type cell wall biogenesis	gi|18401062|ref|NP_564487.1|/9.16597e-26/TED6 (TRACHEARY ELEMENT DIFFERENTIATION-RELATED 6) [Arabidopsis thaliana]
Bra018067	0	15	0.01	2.49	7.96	3.06768e-05	0.000176052	GO:0043231//intracellular membrane-bounded organelle;GO:0031410//cytoplasmic vesicle	GO:0004175//endopeptidase activity	GO:0019538//protein metabolic process	gi|4678354|emb|CAB41164.1|/6.13754e-102/cysteine endopeptidase-like protein [Arabidopsis thaliana]
Bra028274	0	15	0.01	2.49	7.96	3.06768e-05	0.000176	GO:0005618//cell wall;GO:0005576//extracellular region;GO:0031410//cytoplasmic vesicle	GO:0004175//endopeptidase activity;GO:0005515//protein binding	GO:0019538//protein metabolic process;GO:0010191;GO:0003006//developmental process involved in reproduction;GO:0044092//negative regulation of molecular function;GO:0009845//seed germination	gi|18423316|ref|NP_568765.1|/0/ATSBT1.3 (ARABIDOPSIS THALIANA SUBTILASE 1.3); identical protein binding / serine-type endopeptidase [Arabidopsis thaliana]
Bra003722	0	15	0.01	2.49	7.96	3.06768e-05	0.000175949	GO:0043231//intracellular membrane-bounded organelle;GO:0031224//intrinsic to membrane	GO:0004576//oligosaccharyl transferase activity	GO:0006464//protein modification process	gi|15223039|ref|NP_177766.1|/4.40163e-37/ribophorin I family protein [Arabidopsis thaliana]
Bra023869	0	15	0.01	2.49	7.96	3.06768e-05	0.000175897	-	GO:0003676//nucleic acid binding;GO:0046914//transition metal ion binding	-	gi|119720772|gb|ABL97956.1|/8.88604e-48/zinc finger A20 and AN1 domains-containing protein [Brassica rapa]
Bra023739	0	15	0.01	2.49	7.96	3.06768e-05	0.000175846	-	GO:0046914//transition metal ion binding	-	gi|21593715|gb|AAM65682.1|/2.2683e-50/unknown [Arabidopsis thaliana]
Bra008145	0	15	0.01	2.49	7.96	3.06768e-05	0.000175794	GO:0044464//cell part	-	-	gi|15221220|ref|NP_177574.1|/7.72205e-25/dolichol phosphate-mannose biosynthesis regulatory protein-related [Arabidopsis thaliana]
Bra036750	0	15	0.01	2.49	7.96	3.06768e-05	0.000175743	GO:0043231//intracellular membrane-bounded organelle	GO:0046914//transition metal ion binding;GO:0001071//nucleic acid binding transcription factor activity	GO:0006351//transcription, DNA-dependent;GO:0009268//response to pH;GO:0010038//response to metal ion	gi|297846438|ref|XP_002891100.1|/0/zinc finger family protein [Arabidopsis lyrata subsp. lyrata]
Bra025462	0	15	0.01	2.49	7.96	3.06768e-05	0.000175691	-	-	-	gi|30693892|ref|NP_198992.2|/0/crooked neck protein, putative / cell cycle protein, putative [Arabidopsis thaliana]
Bra007795	0	15	0.01	2.49	7.96	3.06768e-05	0.00017564	GO:0031224//intrinsic to membrane	-	-	gi|297821953|ref|XP_002878859.1|/9.18947e-169/hypothetical protein ARALYDRAFT_901190 [Arabidopsis lyrata subsp. lyrata]
Bra010143	0	15	0.01	2.49	7.96	3.06768e-05	0.000175588	GO:0044464//cell part	-	-	gi|297809009|ref|XP_002872388.1|/4.63562e-67/hypothetical protein ARALYDRAFT_489740 [Arabidopsis lyrata subsp. lyrata]
Bra003967	0	15	0.01	2.49	7.96	3.06768e-05	0.000175537	-	-	-	gi|42562294|ref|NP_173829.2|/1.09935e-169/SNL3 (SIN3-LIKE 3); transcription repressor [Arabidopsis thaliana]
Bra000898	0	15	0.01	2.49	7.96	3.06768e-05	0.000175486	GO:0031224//intrinsic to membrane	GO:0016628//oxidoreductase activity, acting on the CH-CH group of donors, NAD or NADP as acceptor;GO:0022891//substrate-specific transmembrane transporter activity	GO:0008152//metabolic process;GO:0071702	gi|297809951|ref|XP_002872859.1|/1.52587e-177/hypothetical protein ARALYDRAFT_327595 [Arabidopsis lyrata subsp. lyrata]
Bra014743	0	15	0.01	2.49	7.96	3.06768e-05	0.000175434	GO:0030312//external encapsulating structure;GO:0009532//plastid stroma;GO:0031090//organelle membrane;GO:0005576//extracellular region	GO:0046914//transition metal ion binding;GO:0016861//intramolecular oxidoreductase activity, interconverting aldoses and ketoses	GO:0006007//glucose catabolic process;GO:0006631//fatty acid metabolic process;GO:0010038//response to metal ion;GO:0006970//response to osmotic stress	gi|297816838|ref|XP_002876302.1|/3.61252e-38/predicted protein [Arabidopsis lyrata subsp. lyrata]
Bra017610	0	15	0.01	2.49	7.96	3.06768e-05	0.000175383	GO:0044464//cell part	GO:0004553//hydrolase activity, hydrolyzing O-glycosyl compounds;GO:0043167//ion binding	GO:0000272//polysaccharide catabolic process	gi|15235098|ref|NP_195107.1|/0/glycosyl hydrolase family 10 protein [Arabidopsis thaliana]
Bra035884	0	15	0.01	2.49	7.96	3.06768e-05	0.000175332	GO:0044464//cell part	GO:0004871//signal transducer activity;GO:0004672//protein kinase activity;GO:0000166//nucleotide binding	-	gi|30697726|ref|NP_201077.2|/1.82993e-150/leucine-rich repeat family protein / protein kinase family protein [Arabidopsis thaliana]
Bra022504	0	15	0.01	2.49	7.96	3.06768e-05	0.000175281	-	GO:0008757//S-adenosylmethionine-dependent methyltransferase activity;GO:0048037//cofactor binding	GO:0006790//sulfur compound metabolic process;GO:0006730//one-carbon metabolic process	gi|312282383|dbj|BAJ34057.1|/0/unnamed protein product [Thellungiella halophila]
Bra003340	0	15	0.01	2.49	7.96	3.06768e-05	0.000175229	GO:0008287//protein serine/threonine phosphatase complex;GO:0016020//membrane;GO:0031981//nuclear lumen	GO:0043169//cation binding;GO:0004721//phosphoprotein phosphatase activity	GO:0006464//protein modification process	gi|254029128|gb|ACT53402.1|/8.85632e-74/protein phosphatase 2Ac [Brassica juncea]
Bra003080	0	15	0.01	2.49	7.96	3.06768e-05	0.000175178	GO:0043234//protein complex	GO:0004721//phosphoprotein phosphatase activity;GO:0043169//cation binding	GO:0006464//protein modification process	gi|312282167|dbj|BAJ33949.1|/5.90832e-38/unnamed protein product [Thellungiella halophila]
Bra039276	0	15	0.01	2.49	7.96	3.06768e-05	0.000175127	-	-	-	gi|297828385|ref|XP_002882075.1|/2.07313e-85/hypothetical protein ARALYDRAFT_483815 [Arabidopsis lyrata subsp. lyrata]
Bra003186	0	15	0.01	2.49	7.96	3.06768e-05	0.000175076	-	GO:0016763//transferase activity, transferring pentosyl groups;GO:0046872//metal ion binding;GO:0016831//carboxy-lyase activity	GO:0010038//response to metal ion;GO:0019856//pyrimidine base biosynthetic process;GO:0009267//cellular response to starvation;GO:0006222//UMP biosynthetic process	gi|297820194|ref|XP_002877980.1|/9.33509e-132/ump synthase [Arabidopsis lyrata subsp. lyrata]
Bra008317	0	15	0.01	2.49	7.96	3.06768e-05	0.000175025	-	-	-	gi|297842537|ref|XP_002889150.1|/1.00347e-135/binding protein [Arabidopsis lyrata subsp. lyrata]
Bra006530	0	15	0.01	2.49	7.96	3.06768e-05	0.000174974	GO:0030312//external encapsulating structure;GO:0031981//nuclear lumen;GO:0005576//extracellular region;GO:0016020//membrane	GO:0017111//nucleoside-triphosphatase activity;GO:0000166//nucleotide binding	GO:0010038//response to metal ion;GO:0006605//protein targeting;GO:0006970//response to osmotic stress;GO:0051169//nuclear transport	gi|297808065|ref|XP_002871916.1|/7.1353e-101/hypothetical protein ARALYDRAFT_910039 [Arabidopsis lyrata subsp. lyrata]
Bra005998	0	15	0.01	2.49	7.96	3.06768e-05	0.000174923	GO:0030964;GO:0005746//mitochondrial respiratory chain	GO:0051536//iron-sulfur cluster binding;GO:0050136//NADH dehydrogenase (quinone) activity;GO:0000166//nucleotide binding	GO:0008152//metabolic process	gi|297810971|ref|XP_002873369.1|/0/hypothetical protein ARALYDRAFT_487692 [Arabidopsis lyrata subsp. lyrata]
Bra036074	0	15	0.01	2.49	7.96	3.06768e-05	0.000174872	-	-	-	gi|297819718|ref|XP_002877742.1|/0/hypothetical protein ARALYDRAFT_485388 [Arabidopsis lyrata subsp. lyrata]
Bra035260	0	15	0.01	2.49	7.96	3.06768e-05	0.000174821	GO:0009534//chloroplast thylakoid	GO:0043169//cation binding;GO:0016776//phosphotransferase activity, phosphate group as acceptor;GO:0032559	GO:0009209//pyrimidine ribonucleoside triphosphate biosynthetic process;GO:0006796//phosphate metabolic process;GO:0009206;GO:0009132//nucleoside diphosphate metabolic process	gi|45477151|sp|Q8RXA8.1|NDK4_SPIOL/7.27159e-68/RecName: Full=Nucleoside diphosphate kinase 4, chloroplastic; AltName: Full=Nucleoside diphosphate kinase III; AltName: Full=Nucleoside diphosphate kinase IV; Short=NDK IV; Short=NDP kinase IV; Short=NDPK IV; Flags: Precursor
Bra015954	0	15	0.01	2.49	7.96	3.06768e-05	0.00017477	-	GO:0016788//hydrolase activity, acting on ester bonds	GO:0044238//primary metabolic process	gi|18410487|ref|NP_565075.1|/2.88996e-175/lipase family protein [Arabidopsis thaliana]
Bra038831	0	15	0.01	2.49	7.96	3.06768e-05	0.000174719	GO:0016604//nuclear body;GO:0031461//cullin-RING ubiquitin ligase complex;GO:0044444//cytoplasmic part	GO:0005488//binding;GO:0009881//photoreceptor activity	GO:0043161//proteasomal ubiquitin-dependent protein catabolic process;GO:0009648//photoperiodism;GO:0030522//intracellular receptor mediated signaling pathway;GO:0007623//circadian rhythm;GO:0009791//post-embryonic development;GO:0006351//transcription, DNA-dependent;GO:0009639//response to red or far red light	gi|297832606|ref|XP_002884185.1|/0/hypothetical protein ARALYDRAFT_343571 [Arabidopsis lyrata subsp. lyrata]
Bra020977	0	15	0.01	2.49	7.96	3.06768e-05	0.000174668	-	GO:0004672//protein kinase activity;GO:0000166//nucleotide binding	-	gi|30684655|ref|NP_849407.1|/3.18891e-123/protein kinase, putative [Arabidopsis thaliana]
Bra009090	0	15	0.01	2.49	7.96	3.06768e-05	0.000174618	-	GO:0016788//hydrolase activity, acting on ester bonds;GO:0005488//binding	-	gi|297829634|ref|XP_002882699.1|/1.50257e-74/hypothetical protein ARALYDRAFT_317880 [Arabidopsis lyrata subsp. lyrata]
Bra030044	0	15	0.01	2.49	7.96	3.06768e-05	0.000174567	GO:0005840//ribosome;GO:0005743//mitochondrial inner membrane;GO:0005741//mitochondrial outer membrane	GO:0043169//cation binding;GO:0008320//protein transmembrane transporter activity	GO:0006605//protein targeting	gi|30689902|ref|NP_174059.2|/1.12152e-31/TOM20-2 (TRANSLOCASE OUTER MEMBRANE 20-2); P-P-bond-hydrolysis-driven protein transmembrane transporter/ metal ion binding [Arabidopsis thaliana]
Bra010324	0	15	0.01	2.49	7.96	3.06768e-05	0.000174516	GO:0016020//membrane	-	-	gi|217071942|gb|ACJ84331.1|/5.30876e-49/unknown [Medicago truncatula]
Bra012421	0	15	0.01	2.49	7.96	3.06768e-05	0.000174465	-	-	-	gi|297850944|ref|XP_002893353.1|/3.75707e-78/binding protein [Arabidopsis lyrata subsp. lyrata]
Bra008983	0	15	0.01	2.49	7.96	3.06768e-05	0.000174415	GO:0031981//nuclear lumen	GO:0042623//ATPase activity, coupled;GO:0032559	GO:0010038//response to metal ion	gi|297811229|ref|XP_002873498.1|/6.58896e-85/hypothetical protein ARALYDRAFT_909079 [Arabidopsis lyrata subsp. lyrata]
Bra037799	0	15	0.01	2.49	7.96	3.06768e-05	0.000174364	GO:0009536//plastid	GO:0043167//ion binding;GO:0004133//glycogen debranching enzyme activity;GO:0016740//transferase activity	GO:0005982//starch metabolic process	gi|15238289|ref|NP_201291.1|/1.31327e-64/DPE1 (DISPROPORTIONATING ENZYME); 4-alpha-glucanotransferase/ catalytic/ cation binding [Arabidopsis thaliana]
Bra009696	0	15	0.01	2.49	7.96	3.06768e-05	0.000174313	GO:0031224//intrinsic to membrane;GO:0043231//intracellular membrane-bounded organelle	-	-	gi|17381232|gb|AAL36035.1|/1.2551e-162/AT5g08500/MAH20_6 [Arabidopsis thaliana]
Bra022989	0	15	0.01	2.49	7.96	3.06768e-05	0.000174263	-	-	-	gi|297826945|ref|XP_002881355.1|/5.53747e-89/RNA polymerase I specific transcription initiation factor RRN3 family protein [Arabidopsis lyrata subsp. lyrata]
Bra005026	0	15	0.01	2.49	7.96	3.06768e-05	0.000174212	GO:0043231//intracellular membrane-bounded organelle	GO:0008168//methyltransferase activity	GO:0016070//RNA metabolic process	gi|297823853|ref|XP_002879809.1|/5.33948e-90/radical SAM domain-containing protein [Arabidopsis lyrata subsp. lyrata]
Bra022968	0	15	0.01	2.49	7.96	3.06768e-05	0.000174162	GO:0005622//intracellular	-	GO:0006355//regulation of transcription, DNA-dependent;GO:0006354//transcription elongation, DNA-dependent;GO:0006366//transcription from RNA polymerase II promoter	gi|297809015|ref|XP_002872391.1|/1.75147e-180/hypothetical protein ARALYDRAFT_327088 [Arabidopsis lyrata subsp. lyrata]
Bra035801	0	15	0.01	2.49	7.96	3.06768e-05	0.000174111	GO:0019866//organelle inner membrane	-	GO:0046907//intracellular transport	gi|297830712|ref|XP_002883238.1|/6.25785e-127/mitochondrial substrate carrier family protein [Arabidopsis lyrata subsp. lyrata]
Bra040988	0	15	0.01	2.49	7.96	3.06768e-05	0.000174061	GO:0009536//plastid	-	-	gi|10177701|dbj|BAB11027.1|/3.15627e-70/unnamed protein product [Arabidopsis thaliana]
Bra038716	0	15	0.01	2.49	7.96	3.06768e-05	0.00017401	GO:0005840//ribosome	-	GO:0006970//response to osmotic stress	gi|71151984|sp|Q9LHG9.1|NACA1_ARATH/1.33979e-45/RecName: Full=Nascent polypeptide-associated complex subunit alpha-like protein 1; Short=NAC-alpha-like protein 1; AltName: Full=Alpha-NAC-like protein 1
Bra017469	0	15	0.01	2.49	7.96	3.06768e-05	0.00017396	GO:0016020//membrane;GO:0042579//microbody	GO:0016453	GO:0003006//developmental process involved in reproduction	gi|79330079|ref|NP_001032028.1|/1.49392e-139/acetyl-CoA C-acyltransferase, putative / 3-ketoacyl-CoA thiolase, putative [Arabidopsis thaliana]
Bra024500	0	15	0.01	2.49	7.96	3.06768e-05	0.000173909	GO:0044444//cytoplasmic part	GO:0016412//serine O-acyltransferase activity	GO:0006790//sulfur compound metabolic process	gi|5597011|gb|AAD45614.2|L78444_1/1.06282e-100/serine acetyltranferase 2 [Arabidopsis thaliana]
Bra029477	0	15	0.01	2.49	7.96	3.06768e-05	0.000173859	GO:0043231//intracellular membrane-bounded organelle;GO:0042598//vesicular fraction;GO:0016020//membrane	GO:0046872//metal ion binding	GO:0016192//vesicle-mediated transport	gi|5732069|gb|AAD48968.1|AF147263_10/5.29367e-115/contains similarity to Pfam family PF00036 - EF hand; score=11.7, E=0.66,N=1 [Arabidopsis thaliana]
Bra017516	0	15	0.01	2.49	7.96	3.06768e-05	0.000173809	-	-	-	gi|15237976|ref|NP_199502.1|/0/transcription factor jumonji (jmj) family protein [Arabidopsis thaliana]
Bra032367	0	15	0.01	2.49	7.96	3.06768e-05	0.000173758	GO:0043234//protein complex;GO:0016020//membrane	GO:0008135//translation factor activity, nucleic acid binding	GO:0006412//translation;GO:0010038//response to metal ion	gi|297845958|ref|XP_002890860.1|/2.46981e-63/elongation factor 1-beta [Arabidopsis lyrata subsp. lyrata]
Bra022505	0	15	0.01	2.49	7.96	3.06768e-05	0.000173708	-	-	-	gi|297739449|emb|CBI29631.3|/3.57036e-105/unnamed protein product [Vitis vinifera]
Bra032625	0	15	0.01	2.49	7.96	3.06768e-05	0.000173658	-	GO:0046872//metal ion binding;GO:0003676//nucleic acid binding	GO:0006351//transcription, DNA-dependent	gi|297848404|ref|XP_002892083.1|/6.75367e-17/hypothetical protein ARALYDRAFT_311313 [Arabidopsis lyrata subsp. lyrata]
Bra012235	0	15	0.01	2.49	7.96	3.06768e-05	0.000173607	GO:0043231//intracellular membrane-bounded organelle	GO:0004683//calmodulin-dependent protein kinase activity;GO:0000030//mannosyltransferase activity	GO:0006464//protein modification process	gi|8778597|gb|AAF79605.1|AC027665_6/5.68062e-87/F5M15.10 [Arabidopsis thaliana]
Bra032192	0	15	0.01	2.49	7.96	3.06768e-05	0.000173557	GO:0043231//intracellular membrane-bounded organelle	GO:0003676//nucleic acid binding;GO:0046983//protein dimerization activity	GO:0048438//floral whorl development	gi|15218544|ref|NP_175051.1|/2.18158e-145/SEU (seuss); DNA binding / protein binding / protein heterodimerization/ transcription cofactor [Arabidopsis thaliana]
Bra033660	0	15	0.01	2.49	7.96	3.06768e-05	0.000173507	-	GO:0004175//endopeptidase activity	GO:0019538//protein metabolic process	gi|42568291|ref|NP_199124.3|/3.66736e-136/aspartyl protease family protein [Arabidopsis thaliana]
Bra005798	0	15	0.01	2.49	7.96	3.06768e-05	0.000173457	GO:0031981//nuclear lumen	GO:0003676//nucleic acid binding	-	gi|15237666|ref|NP_196048.1|/6.67741e-64/glycine-rich RNA-binding protein [Arabidopsis thaliana]
Bra035594	0	15	0.01	2.49	7.96	3.06768e-05	0.000173407	GO:0031981//nuclear lumen	-	-	gi|297803436|ref|XP_002869602.1|/1.2051e-57/hypothetical protein ARALYDRAFT_492148 [Arabidopsis lyrata subsp. lyrata]
Bra007340	0	15	0.01	2.49	7.96	3.06768e-05	0.000173357	-	-	-	gi|4678290|emb|CAB41198.1|/1.90697e-107/hypothetical protein [Arabidopsis thaliana]
Bra022178	0	15	0.01	2.49	7.96	3.06768e-05	0.000173307	-	GO:0004620//phospholipase activity	GO:0048513//organ development;GO:0009267//cellular response to starvation	gi|297830290|ref|XP_002883027.1|/8.92084e-126/hypothetical protein ARALYDRAFT_897998 [Arabidopsis lyrata subsp. lyrata]
Bra002327	0	15	0.01	2.49	7.96	3.06768e-05	0.000173257	GO:0043231//intracellular membrane-bounded organelle	GO:0030528//transcription regulator activity;GO:0003676//nucleic acid binding;GO:0001071//nucleic acid binding transcription factor activity;GO:0005515//protein binding	GO:0048827//phyllome development;GO:0030522//intracellular receptor mediated signaling pathway;GO:0009606//tropism;GO:0009755//hormone-mediated signaling pathway;GO:0048527//lateral root development;GO:0006351//transcription, DNA-dependent	gi|297812257|ref|XP_002874012.1|/1.83729e-175/hypothetical protein ARALYDRAFT_488981 [Arabidopsis lyrata subsp. lyrata]
Bra001713	0	15	0.01	2.49	7.96	3.06768e-05	0.000173207	GO:0031981//nuclear lumen	GO:0005488//binding;GO:0042623//ATPase activity, coupled	-	gi|297834766|ref|XP_002885265.1|/7.47235e-109/hypothetical protein ARALYDRAFT_479365 [Arabidopsis lyrata subsp. lyrata]
Bra000827	0	15	0.01	2.49	7.96	3.06768e-05	0.000173157	GO:0016020//membrane	GO:0016301//kinase activity	GO:0009987//cellular process	gi|297809795|ref|XP_002872781.1|/7.09657e-157/hypothetical protein ARALYDRAFT_490225 [Arabidopsis lyrata subsp. lyrata]
Bra013833	0	15	0.01	2.49	7.96	3.06768e-05	0.000173107	GO:0044464//cell part	GO:0016837//carbon-oxygen lyase activity, acting on polysaccharides	-	gi|297799520|ref|XP_002867644.1|/0/pectate lyase family protein [Arabidopsis lyrata subsp. lyrata]
Bra006304	0	15	0.01	2.49	7.96	3.06768e-05	0.000173057	GO:0044464//cell part	-	-	gi|297811691|ref|XP_002873729.1|/2.42752e-145/ankyrin repeat family protein [Arabidopsis lyrata subsp. lyrata]
Bra015814	0	15	0.01	2.49	7.96	3.06768e-05	0.000173007	GO:0031224//intrinsic to membrane	-	GO:0009607//response to biotic stimulus	gi|157849666|gb|ABV89616.1|/3.87377e-135/pathogenesis-related thaumatin family protein [Brassica rapa]
Bra034760	0	15	0.01	2.49	7.96	3.06768e-05	0.000172957	GO:0044464//cell part	-	GO:0006970//response to osmotic stress	gi|15795155|dbj|BAB03143.1|/5.15578e-134/ankyrin-like protein [Arabidopsis thaliana]
Bra011669	0	15	0.01	2.49	7.96	3.06768e-05	0.000172907	GO:0005618//cell wall;GO:0031090//organelle membrane;GO:0043231//intracellular membrane-bounded organelle;GO:0031410//cytoplasmic vesicle	GO:0070011	GO:0019538//protein metabolic process	gi|297802314|ref|XP_002869041.1|/0/serine carboxypeptidase S28 family protein [Arabidopsis lyrata subsp. lyrata]
Bra024439	0	15	0.01	2.49	7.96	3.06768e-05	0.000172857	GO:0043231//intracellular membrane-bounded organelle	GO:0005488//binding	-	gi|225468318|ref|XP_002271373.1|/0/PREDICTED: hypothetical protein [Vitis vinifera]
Bra040045	0	15	0.01	2.49	7.96	3.06768e-05	0.000172808	-	-	-	gi|297833588|ref|XP_002884676.1|/0/protein binding protein [Arabidopsis lyrata subsp. lyrata]
Bra028518	0	15	0.01	2.49	7.96	3.06768e-05	0.000172758	GO:0043231//intracellular membrane-bounded organelle	GO:0004672//protein kinase activity	GO:0009648//photoperiodism;GO:0006468//protein phosphorylation;GO:0009908//flower development	gi|18422160|ref|NP_568599.1|/0/WNK8 (WITH NO LYSINE (K) KINASE 8); kinase/ protein kinase [Arabidopsis thaliana]
Bra008224	0	15	0.01	2.49	7.96	3.06768e-05	0.000172708	GO:0031224//intrinsic to membrane	-	GO:0009607//response to biotic stimulus	gi|157849666|gb|ABV89616.1|/6.57582e-146/pathogenesis-related thaumatin family protein [Brassica rapa]
Bra028621	0	15	0.01	2.49	7.96	3.06768e-05	0.000172658	-	GO:0046873//metal ion transmembrane transporter activity	GO:0070838//divalent metal ion transport	gi|297811067|ref|XP_002873417.1|/7.13104e-58/MRS2-7 [Arabidopsis lyrata subsp. lyrata]
Bra018416	0	15	0.01	2.49	7.96	3.06768e-05	0.000172609	GO:0031410//cytoplasmic vesicle;GO:0043231//intracellular membrane-bounded organelle	-	-	gi|17933310|gb|AAL48237.1|AF446365_1/7.33086e-76/At1g10950/T19D16_13 [Arabidopsis thaliana]
Bra025696	0	15	0.01	2.49	7.96	3.06768e-05	0.000172559	GO:0009536//plastid;GO:0016020//membrane	GO:0004674//protein serine/threonine kinase activity;GO:0046872//metal ion binding;GO:0032559	GO:0009755//hormone-mediated signaling pathway;GO:0006464//protein modification process	gi|260408334|gb|ACX37460.1|/3.43084e-155/calcium dependent protein kinase 32 [Gossypium hirsutum]
Bra023563	0	15	0.01	2.49	7.96	3.06768e-05	0.00017251	GO:0009536//plastid	GO:0016421//CoA carboxylase activity;GO:0019842//vitamin binding	-	gi|1066348|gb|AAC49114.1|/1.068e-36/acetyl-CoA carboxylase biotin-containing subunit [Arabidopsis thaliana]
Bra036529	0	15	0.01	2.49	7.96	3.06768e-05	0.00017246	-	-	-	gi|21592409|gb|AAM64360.1|/2.28213e-108/unknown [Arabidopsis thaliana]
Bra002821	0	15	0.01	2.49	7.96	3.06768e-05	0.00017241	GO:0031410//cytoplasmic vesicle	-	-	gi|297796507|ref|XP_002866138.1|/9.12795e-52/calmodulin-binding protein [Arabidopsis lyrata subsp. lyrata]
Bra031283	0	15	0.01	2.49	7.96	3.06768e-05	0.000172361	-	-	-	gi|11994381|dbj|BAB02340.1|/4.70346e-84/adenylyl cyclase [Arabidopsis thaliana]
Bra002312	0	15	0.01	2.49	7.96	3.06768e-05	0.000172311	GO:0031461//cullin-RING ubiquitin ligase complex	GO:0046914//transition metal ion binding	GO:0032446//protein modification by small protein conjugation	gi|18420256|ref|NP_568396.1|/2.42137e-21/RBX1 (RING-BOX 1); protein binding [Arabidopsis thaliana]
Bra040042	0	15	0.01	2.49	7.96	3.06768e-05	0.000172262	-	-	-	gi|118485684|gb|ABK94692.1|/1.64392e-75/unknown [Populus trichocarpa]
Bra029881	0	15	0.01	2.49	7.96	3.06768e-05	0.000172213	GO:0043231//intracellular membrane-bounded organelle	GO:0004721//phosphoprotein phosphatase activity	GO:0006464//protein modification process;GO:0006796//phosphate metabolic process	gi|18399058|ref|NP_566383.1|/3.51371e-95/protein phosphatase-related [Arabidopsis thaliana]
Bra037824	0	15	0.01	2.49	7.96	3.06768e-05	0.000172163	GO:0043231//intracellular membrane-bounded organelle	GO:0001071//nucleic acid binding transcription factor activity	GO:0009725//response to hormone stimulus	gi|10177324|dbj|BAB10673.1|/2.7058e-82/auxin-induced protein IAA9 [Arabidopsis thaliana]
Bra036876	0	15	0.01	2.49	7.96	3.06768e-05	0.000172114	-	-	-	gi|297804838|ref|XP_002870303.1|/0/hypothetical protein ARALYDRAFT_915404 [Arabidopsis lyrata subsp. lyrata]
Bra006628	0	15	0.01	2.49	7.96	3.06768e-05	0.000172064	-	GO:0046914//transition metal ion binding	-	gi|15242258|ref|NP_197640.1|/4.13429e-67/zinc finger (ZPR1-type) family protein [Arabidopsis thaliana]
Bra022866	0	15	0.01	2.49	7.96	3.06768e-05	0.000172015	-	GO:0004672//protein kinase activity;GO:0000166//nucleotide binding	GO:0009987//cellular process	gi|4887756|gb|AAD32292.1|/1.67987e-104/putative protein kinase [Arabidopsis thaliana]
Bra026435	0	15	0.01	2.49	7.96	3.06768e-05	0.000171966	-	-	-	gi|297803452|ref|XP_002869610.1|/0/hypothetical protein ARALYDRAFT_492167 [Arabidopsis lyrata subsp. lyrata]
Bra013789	0	15	0.01	2.49	7.96	3.06768e-05	0.000171917	GO:0016020//membrane	-	-	gi|297803684|ref|XP_002869726.1|/6.20362e-161/hypothetical protein ARALYDRAFT_492421 [Arabidopsis lyrata subsp. lyrata]
Bra019781	0	15	0.01	2.49	7.96	3.06768e-05	0.000171867	-	GO:0005488//binding	-	gi|297837103|ref|XP_002886433.1|/4.77416e-116/phloem protein 2-A11 [Arabidopsis lyrata subsp. lyrata]
Bra009883	0	15	0.01	2.49	7.96	3.06768e-05	0.000171818	GO:0043231//intracellular membrane-bounded organelle	GO:0004672//protein kinase activity	-	gi|297837057|ref|XP_002886410.1|/2.46493e-92/ATP binding protein [Arabidopsis lyrata subsp. lyrata]
Bra012178	0	15	0.01	2.49	7.96	3.06768e-05	0.000171769	-	GO:0003824//catalytic activity	-	gi|255636967|gb|ACU18816.1|/6.35904e-10/unknown [Glycine max]
Bra001177	0	15	0.01	2.49	7.96	3.06768e-05	0.00017172	GO:0042579//microbody	GO:0015645//fatty acid ligase activity	GO:0032787//monocarboxylic acid metabolic process;GO:0042221//response to chemical stimulus	gi|297833332|ref|XP_002884548.1|/5.0749e-103/long-chain acyl-CoA synthetase [Arabidopsis lyrata subsp. lyrata]
Bra023093	0	15	0.01	2.49	7.96	3.06768e-05	0.000171671	GO:0044424//intracellular part	GO:0016880;GO:0005515//protein binding;GO:0016840	GO:0009755//hormone-mediated signaling pathway;GO:0006558//L-phenylalanine metabolic process	gi|297823527|ref|XP_002879646.1|/1.44287e-55/auxin-responsive family protein [Arabidopsis lyrata subsp. lyrata]
Bra035551	0	15	0.01	2.49	7.96	3.06768e-05	0.000171622	GO:0005840//ribosome;GO:0043231//intracellular membrane-bounded organelle	GO:0008415//acyltransferase activity;GO:0046914//transition metal ion binding	GO:0006950//response to stress;GO:0008152//metabolic process	gi|4210332|emb|CAA11553.1|/4.02893e-132/2-oxoglutarate dehydrogenase E2 subunit [Arabidopsis thaliana]
Bra022310	0	15	0.01	2.49	7.96	3.06768e-05	0.000171573	-	GO:0046914//transition metal ion binding	GO:0003006//developmental process involved in reproduction;GO:0009267//cellular response to starvation	gi|15229615|ref|NP_188457.1|/0/EMB2454 (embryo defective 2454); protein binding / zinc ion binding [Arabidopsis thaliana]
Bra039946	0	15	0.01	2.49	7.96	3.06768e-05	0.000171524	GO:0016020//membrane	-	-	gi|297821555|ref|XP_002878660.1|/1.32308e-08/hypothetical protein ARALYDRAFT_481185 [Arabidopsis lyrata subsp. lyrata]
Bra012290	0	15	0.01	2.49	7.96	3.06768e-05	0.000171475	-	GO:0005515//protein binding	-	gi|297845138|ref|XP_002890450.1|/5.28719e-96/heat shock protein binding protein [Arabidopsis lyrata subsp. lyrata]
Bra031010	0	15	0.01	2.49	7.96	3.06768e-05	0.000171426	GO:0043231//intracellular membrane-bounded organelle	GO:0005488//binding;GO:0016779//nucleotidyltransferase activity	GO:0031123//RNA 3'-end processing	gi|297850192|ref|XP_002892977.1|/0/nucleotidyltransferase family protein [Arabidopsis lyrata subsp. lyrata]
Bra025910	0	15	0.01	2.49	7.96	3.06768e-05	0.000171377	-	-	GO:0044238//primary metabolic process;GO:0044260	gi|58743491|gb|AAW81732.1|/2.69143e-57/putative bZIPtranscription factor protein [Brassica oleracea]
Bra037009	0	15	0.01	2.49	7.96	3.06768e-05	0.000171328	-	GO:0048037//cofactor binding;GO:0016491//oxidoreductase activity	GO:0008152//metabolic process	gi|297798600|ref|XP_002867184.1|/5.13197e-145/predicted protein [Arabidopsis lyrata subsp. lyrata]
Bra000039	0	15	0.01	2.49	7.96	3.06768e-05	0.000171279	GO:0031224//intrinsic to membrane;GO:0043231//intracellular membrane-bounded organelle	GO:0042562//hormone binding;GO:0005275//amine transmembrane transporter activity;GO:0080161//auxin transmembrane transporter activity;GO:0015291//secondary active transmembrane transporter activity	GO:0060918//auxin transport;GO:0010102//lateral root morphogenesis;GO:0051707//response to other organism;GO:0001738//morphogenesis of a polarized epithelium;GO:0009755//hormone-mediated signaling pathway;GO:0048764;GO:0009630//gravitropism;GO:0015837//amine transport	gi|312281793|dbj|BAJ33762.1|/2.51941e-77/unnamed protein product [Thellungiella halophila]
Bra028819	0	15	0.01	2.49	7.96	3.06768e-05	0.00017123	GO:0009536//plastid	-	GO:0003006//developmental process involved in reproduction	gi|297810463|ref|XP_002873115.1|/0/EMB175 [Arabidopsis lyrata subsp. lyrata]
Bra040687	0	15	0.01	2.49	7.96	3.06768e-05	0.000171181	GO:0012505//endomembrane system;GO:0044424//intracellular part;GO:0016020//membrane	GO:0042623//ATPase activity, coupled;GO:0004386//helicase activity;GO:0032559	GO:0009725//response to hormone stimulus;GO:0006406//mRNA export from nucleus;GO:0006950//response to stress	gi|297816612|ref|XP_002876189.1|/7.98816e-83/hypothetical protein ARALYDRAFT_323856 [Arabidopsis lyrata subsp. lyrata]
Bra038725	0	15	0.01	2.49	7.96	3.06768e-05	0.000171132	-	GO:0046914//transition metal ion binding;GO:0004866//endopeptidase inhibitor activity	GO:0050896//response to stimulus;GO:0051346//negative regulation of hydrolase activity	gi|18158608|gb|AAL59842.1|/2.60335e-72/cysteine protease inhibitor CPI-1 [Brassica oleracea]
Bra008628	0	14	0.01	2.32	7.85798	6.13336e-05	0.000319046	-	-	GO:0007059//chromosome segregation	gi|297807657|ref|XP_002871712.1|/1.71279e-114/hypothetical protein ARALYDRAFT_909607 [Arabidopsis lyrata subsp. lyrata]
Bra014081	0	14	0.01	2.32	7.85798	6.13336e-05	0.000318961	GO:0043231//intracellular membrane-bounded organelle	-	-	gi|193806408|sp|P0C7R1.1|PPR74_ARATH/2.18252e-72/RecName: Full=Pentatricopeptide repeat-containing protein At1g47580, chloroplastic; Flags: Precursor
Bra003145	0	14	0.01	2.32	7.85798	6.13336e-05	0.000318876	GO:0009526//plastid envelope;GO:0009534//chloroplast thylakoid	-	GO:0006091//generation of precursor metabolites and energy	gi|18409862|ref|NP_566986.1|/2.01362e-122/chloroplast lumen common family protein [Arabidopsis thaliana]
Bra018463	0	14	0.01	2.32	7.85798	6.13336e-05	0.000318791	GO:0009536//plastid	GO:0004084//branched-chain-amino-acid transaminase activity	-	gi|15218409|ref|NP_172478.1|/6.23523e-82/ATBCAT-2 (ARABIDOPSIS THALIANA BRANCHED-CHAIN AMINO ACID TRANSAMINASE 2); branched-chain-amino-acid transaminase/ catalytic [Arabidopsis thaliana]
Bra001445	0	14	0.01	2.32	7.85798	6.13336e-05	0.000318707	GO:0044424//intracellular part	GO:0046914//transition metal ion binding;GO:0008276//protein methyltransferase activity	GO:0006479//protein methylation	gi|297829780|ref|XP_002882772.1|/2.67309e-122/hypothetical protein ARALYDRAFT_318005 [Arabidopsis lyrata subsp. lyrata]
Bra004206	0	14	0.01	2.32	7.85798	6.13336e-05	0.000318622	-	-	-	gi|297841395|ref|XP_002888579.1|/7.72009e-152/binding protein [Arabidopsis lyrata subsp. lyrata]
Bra036265	0	14	0.01	2.32	7.85798	6.13336e-05	0.000318537	-	GO:0016787//hydrolase activity	-	gi|30679158|ref|NP_567238.2|/0/AAA-type ATPase family protein [Arabidopsis thaliana]
Bra034287	0	14	0.01	2.32	7.85798	6.13336e-05	0.000318453	-	GO:0017111//nucleoside-triphosphatase activity	-	gi|297822053|ref|XP_002878909.1|/1.35922e-25/hypothetical protein ARALYDRAFT_901284 [Arabidopsis lyrata subsp. lyrata]
Bra001724	0	14	0.01	2.32	7.85798	6.13336e-05	0.000318368	GO:0031090//organelle membrane;GO:0043231//intracellular membrane-bounded organelle	GO:0032561;GO:0003824//catalytic activity	GO:0035556//intracellular signal transduction;GO:0006970//response to osmotic stress;GO:0006810//transport	gi|297830542|ref|XP_002883153.1|/1.30284e-66/hypothetical protein ARALYDRAFT_898258 [Arabidopsis lyrata subsp. lyrata]
Bra023536	0	14	0.01	2.32	7.85798	6.13336e-05	0.000318284	GO:0015935//small ribosomal subunit	GO:0003723//RNA binding	-	gi|297807597|ref|XP_002871682.1|/5.95861e-45/RNA-binding S4 domain-containing protein [Arabidopsis lyrata subsp. lyrata]
Bra002205	0	14	0.01	2.32	7.85798	6.13336e-05	0.0003182	GO:0009536//plastid	-	-	gi|168045548|ref|XP_001775239.1|/4.26508e-54/predicted protein [Physcomitrella patens subsp. patens]
Bra001587	0	14	0.01	2.32	7.85798	6.13336e-05	0.000318115	GO:0009532//plastid stroma;GO:0030529//ribonucleoprotein complex	GO:0005198//structural molecule activity	GO:0010467//gene expression;GO:0022613//ribonucleoprotein complex biogenesis	gi|75308015|sp|Q9ASV6.1|RR20_ARATH/5.68597e-25/RecName: Full=30S ribosomal protein S20, chloroplastic; Flags: Precursor
Bra037103	0	14	0.01	2.32	7.85798	6.13336e-05	0.000318031	-	GO:0003676//nucleic acid binding	-	gi|297829862|ref|XP_002882813.1|/8.0468e-88/nucleic acid binding protein [Arabidopsis lyrata subsp. lyrata]
Bra040706	0	14	0.01	2.32	7.85798	6.13336e-05	0.000317947	GO:0031410//cytoplasmic vesicle	GO:0046873//metal ion transmembrane transporter activity	GO:0030001//metal ion transport	gi|297832730|ref|XP_002884247.1|/0/hypothetical protein ARALYDRAFT_477306 [Arabidopsis lyrata subsp. lyrata]
Bra017131	0	14	0.01	2.32	7.85798	6.13336e-05	0.000317862	GO:0043231//intracellular membrane-bounded organelle;GO:0044444//cytoplasmic part;GO:0042598//vesicular fraction	GO:0016814//hydrolase activity, acting on carbon-nitrogen (but not peptide) bonds, in cyclic amidines;GO:0019901//protein kinase binding	GO:0009725//response to hormone stimulus;GO:0009127//purine nucleoside monophosphate biosynthetic process;GO:0003006//developmental process involved in reproduction	gi|296086441|emb|CBI32030.3|/2.6346e-117/unnamed protein product [Vitis vinifera]
Bra002527	0	14	0.01	2.32	7.85798	6.13336e-05	0.000317778	GO:0031090//organelle membrane;GO:0043231//intracellular membrane-bounded organelle	GO:0005488//binding	GO:0000160//two-component signal transduction system (phosphorelay)	gi|15238542|ref|NP_200792.1|/3.11679e-46/Ras-related GTP-binding family protein [Arabidopsis thaliana]
Bra008976	0	14	0.01	2.32	7.85798	6.13336e-05	0.000317694	GO:0043231//intracellular membrane-bounded organelle	GO:0046872//metal ion binding;GO:0001071//nucleic acid binding transcription factor activity;GO:0005515//protein binding;GO:0043566//structure-specific DNA binding	GO:0009411//response to UV;GO:0009640//photomorphogenesis;GO:0031325//positive regulation of cellular metabolic process;GO:0010476//gibberellin mediated signaling pathway;GO:0006351//transcription, DNA-dependent	gi|166162230|gb|ABY83460.1|/5.80384e-41/elongated hypocotyl 5 protein [Brassica rapa subsp. rapa]
Bra035481	0	14	0.01	2.32	7.85798	6.13336e-05	0.00031761	GO:0044444//cytoplasmic part	GO:0008168//methyltransferase activity	GO:0009699//phenylpropanoid biosynthetic process	gi|15223364|ref|NP_174579.1|/4.78562e-144/O-methyltransferase family 2 protein [Arabidopsis thaliana]
Bra026413	0	14	0.01	2.32	7.85798	6.13336e-05	0.000317526	-	GO:0003676//nucleic acid binding	-	gi|4938503|emb|CAB43861.1|/0/hnRNP-like protein [Arabidopsis thaliana]
Bra038830	0	14	0.01	2.32	7.85798	6.13336e-05	0.000317442	GO:0016604//nuclear body;GO:0031461//cullin-RING ubiquitin ligase complex;GO:0044444//cytoplasmic part	GO:0005488//binding;GO:0009881//photoreceptor activity	GO:0043161//proteasomal ubiquitin-dependent protein catabolic process;GO:0009648//photoperiodism;GO:0030522//intracellular receptor mediated signaling pathway;GO:0007623//circadian rhythm;GO:0009791//post-embryonic development;GO:0006351//transcription, DNA-dependent;GO:0009639//response to red or far red light	gi|297832606|ref|XP_002884185.1|/0/hypothetical protein ARALYDRAFT_343571 [Arabidopsis lyrata subsp. lyrata]
Bra010931	0	14	0.01	2.32	7.85798	6.13336e-05	0.000317358	-	-	-	gi|297845704|ref|XP_002890733.1|/3.71753e-165/T17H3.9 [Arabidopsis lyrata subsp. lyrata]
Bra030826	0	14	0.01	2.32	7.85798	6.13336e-05	0.000317274	GO:0016020//membrane;GO:0031410//cytoplasmic vesicle	GO:0022890//inorganic cation transmembrane transporter activity;GO:0046915//transition metal ion transmembrane transporter activity;GO:0016628//oxidoreductase activity, acting on the CH-CH group of donors, NAD or NADP as acceptor;GO:0016740//transferase activity	GO:0006825//copper ion transport;GO:0008152//metabolic process	gi|8778308|gb|AAF79317.1|AC002304_10/4.9789e-143/F14J16.16 [Arabidopsis thaliana]
Bra035471	0	14	0.01	2.32	7.85798	6.13336e-05	0.00031719	GO:0044464//cell part	-	-	gi|15223643|ref|NP_176081.1|/2.18479e-149/unknown protein [Arabidopsis thaliana]
Bra039817	0	14	0.01	2.32	7.85798	6.13336e-05	0.000317106	GO:0043234//protein complex;GO:0016021//integral to membrane;GO:0031410//cytoplasmic vesicle;GO:0012505//endomembrane system;GO:0044431//Golgi apparatus part	GO:0046872//metal ion binding	GO:0006605//protein targeting	gi|15225998|ref|NP_179081.1|/0/ATVSR3 (ARABIDOPSIS THALIANA VACULOLAR SORTING RECEPTOR 3); calcium ion binding [Arabidopsis thaliana]
Bra027263	0	14	0.01	2.32	7.85798	6.13336e-05	0.000317023	-	GO:0051287//NAD binding;GO:0016616//oxidoreductase activity, acting on the CH-OH group of donors, NAD or NADP as acceptor	GO:0032787//monocarboxylic acid metabolic process	gi|297830084|ref|XP_002882924.1|/4.03581e-113/hypothetical protein ARALYDRAFT_897803 [Arabidopsis lyrata subsp. lyrata]
Bra038977	0	14	0.01	2.32	7.85798	6.13336e-05	0.000316939	-	-	GO:0009056//catabolic process	gi|18405171|ref|NP_564673.1|/2.09413e-54/peptidoglycan-binding LysM domain-containing protein [Arabidopsis thaliana]
Bra039026	0	14	0.01	2.32	7.85798	6.13336e-05	0.000316855	-	GO:0003676//nucleic acid binding;GO:0008168//methyltransferase activity	GO:0010467//gene expression;GO:0009451//RNA modification;GO:0006730//one-carbon metabolic process	gi|30680811|ref|NP_849992.1|/4.31639e-128/tRNA/rRNA methyltransferase (SpoU) family protein [Arabidopsis thaliana]
Bra002886	0	14	0.01	2.32	7.85798	6.13336e-05	0.000316772	-	-	-	gi|297793037|ref|XP_002864403.1|/3.99059e-37/hypothetical protein ARALYDRAFT_918705 [Arabidopsis lyrata subsp. lyrata]
Bra026184	0	14	0.01	2.32	7.85798	6.13336e-05	0.000316688	GO:0055028//cortical microtubule;GO:0016020//membrane	GO:0015631//tubulin binding	GO:0003002//regionalization;GO:0042546//cell wall biogenesis;GO:0006996//organelle organization	gi|297849904|ref|XP_002892833.1|/5.68744e-91/atmap70-4 [Arabidopsis lyrata subsp. lyrata]
Bra012642	0	14	0.01	2.32	7.85798	6.13336e-05	0.000316604	GO:0043231//intracellular membrane-bounded organelle	GO:0035251//UDP-glucosyltransferase activity;GO:0019203//carbohydrate phosphatase activity	GO:0005991//trehalose metabolic process	gi|89257678|gb|ABD65165.1|/0/trehalose-6-phosphate synthase, putative [Brassica oleracea]
Bra035103	0	14	0.01	2.32	7.85798	6.13336e-05	0.000316521	-	-	-	gi|227438219|gb|ACP30599.1|/0/disease resistance protein [Brassica rapa subsp. pekinensis]
Bra021078	0	14	0.01	2.32	7.85798	6.13336e-05	0.000316437	-	-	-	gi|42572933|ref|NP_974563.1|/2.43947e-33/VRN2 (REDUCED VERNALIZATION RESPONSE 2); transcription factor [Arabidopsis thaliana]
Bra003786	0	14	0.01	2.32	7.85798	6.13336e-05	0.000316354	-	-	GO:0006810//transport	gi|15221382|ref|NP_177616.1|/5.63875e-175/nodulin family protein [Arabidopsis thaliana]
Bra010620	0	14	0.01	2.32	7.85798	6.13336e-05	0.000316271	GO:0030312//external encapsulating structure;GO:0009536//plastid;GO:0031090//organelle membrane	GO:0016628//oxidoreductase activity, acting on the CH-CH group of donors, NAD or NADP as acceptor;GO:0046914//transition metal ion binding;GO:0005515//protein binding;GO:0032559	GO:0051707//response to other organism;GO:0010038//response to metal ion;GO:0044267//cellular protein metabolic process;GO:0006970//response to osmotic stress	gi|297798080|ref|XP_002866924.1|/0/mthsc70-1 [Arabidopsis lyrata subsp. lyrata]
Bra020590	0	14	0.01	2.32	7.85798	6.13336e-05	0.000316187	GO:0043231//intracellular membrane-bounded organelle;GO:0030312//external encapsulating structure;GO:0044425//membrane part	GO:0016787//hydrolase activity	GO:0051605//protein maturation by peptide bond cleavage	gi|15240934|ref|NP_198095.1|/1.9491e-42/signal peptidase subunit family protein [Arabidopsis thaliana]
Bra024511	0	14	0.01	2.32	7.85798	6.13336e-05	0.000316104	GO:0005789//endoplasmic reticulum membrane	GO:0004672//protein kinase activity;GO:0004521//endoribonuclease activity	GO:0030968//endoplasmic reticulum unfolded protein response;GO:0006464//protein modification process	gi|297832362|ref|XP_002884063.1|/1.76051e-154/hypothetical protein ARALYDRAFT_480637 [Arabidopsis lyrata subsp. lyrata]
Bra001548	0	14	0.01	2.32	7.85798	6.13336e-05	0.000316021	GO:0015934//large ribosomal subunit;GO:0016020//membrane;GO:0030312//external encapsulating structure;GO:0009536//plastid	GO:0005198//structural molecule activity	GO:0010467//gene expression;GO:0022613//ribonucleoprotein complex biogenesis	gi|297829992|ref|XP_002882878.1|/3.99031e-27/hypothetical protein ARALYDRAFT_478858 [Arabidopsis lyrata subsp. lyrata]
Bra022373	0	14	0.01	2.32	7.85798	6.13336e-05	0.000315937	GO:0043231//intracellular membrane-bounded organelle;GO:0016020//membrane	GO:0046873//metal ion transmembrane transporter activity	GO:0070838//divalent metal ion transport;GO:0048229//gametophyte development	gi|18411070|ref|NP_567076.1|/5.7699e-81/magnesium transporter CorA-like family protein [Arabidopsis thaliana]
Bra008623	0	14	0.01	2.32	7.85798	6.13336e-05	0.000315854	-	-	-	gi|297811773|ref|XP_002873770.1|/2.19714e-68/hypothetical protein ARALYDRAFT_488488 [Arabidopsis lyrata subsp. lyrata]
Bra025264	0	14	0.01	2.32	7.85798	6.13336e-05	0.000315771	GO:0009536//plastid	GO:0016616//oxidoreductase activity, acting on the CH-OH group of donors, NAD or NADP as acceptor	GO:0006098//pentose-phosphate shunt;GO:0010038//response to metal ion	gi|5732197|emb|CAB52675.1|/1.53352e-108/glucose-6-phosphate 1-dehydrogenase [Arabidopsis thaliana]
Bra001783	0	14	0.01	2.32	7.85798	6.13336e-05	0.000315688	-	-	-	gi|297834964|ref|XP_002885364.1|/1.36976e-117/extracellular ligand-gated ion channel [Arabidopsis lyrata subsp. lyrata]
Bra029622	0	14	0.01	2.32	7.85798	6.13336e-05	0.000315605	-	-	GO:0006810//transport	gi|6642655|gb|AAF20236.1|AC012395_23/2.28285e-170/putative Sec24-like COPII protein [Arabidopsis thaliana]
Bra016153	0	14	0.01	2.32	7.85798	6.13336e-05	0.000315522	GO:0043231//intracellular membrane-bounded organelle;GO:0044444//cytoplasmic part	GO:0003824//catalytic activity	GO:0008152//metabolic process	gi|7573334|emb|CAB87804.1|/2.37113e-163/putative protein [Arabidopsis thaliana]
Bra015059	0	14	0.01	2.32	7.85798	6.13336e-05	0.000315439	GO:0043231//intracellular membrane-bounded organelle;GO:0031224//intrinsic to membrane	-	-	gi|297835548|ref|XP_002885656.1|/3.49102e-79/hypothetical protein ARALYDRAFT_479971 [Arabidopsis lyrata subsp. lyrata]
Bra037512	0	14	0.01	2.32	7.85798	6.13336e-05	0.000315356	GO:0043231//intracellular membrane-bounded organelle;GO:0030312//external encapsulating structure	-	-	gi|15238879|ref|NP_199617.1|/0/C2 domain-containing protein [Arabidopsis thaliana]
Bra011000	0	14	0.01	2.32	7.85798	6.13336e-05	0.000315273	-	-	-	gi|4538901|emb|CAB39638.1|/0/RNA-directed DNA polymerase-like protein [Arabidopsis thaliana]
Bra029045	0	14	0.01	2.32	7.85798	6.13336e-05	0.000315191	-	GO:0016757//transferase activity, transferring glycosyl groups	-	gi|297796257|ref|XP_002866013.1|/0/glycosyltransferase family protein [Arabidopsis lyrata subsp. lyrata]
Bra004399	0	14	0.01	2.32	7.85798	6.13336e-05	0.000315108	-	-	-	gi|15222382|ref|NP_177118.1|/1.69975e-86/ZFHD1 (ZINC FINGER HOMEODOMAIN 1); DNA binding / transcription activator/ transcription factor [Arabidopsis thaliana]
Bra035000	0	14	0.01	2.32	7.85798	6.13336e-05	0.000315025	GO:0005881//cytoplasmic microtubule	GO:0005488//binding;GO:0016301//kinase activity	GO:0009987//cellular process;GO:0008544//epidermis development	gi|297815528|ref|XP_002875647.1|/0/kinase [Arabidopsis lyrata subsp. lyrata]
Bra035705	0	14	0.01	2.32	7.85798	6.13336e-05	0.000314942	GO:0016020//membrane	-	-	gi|75206504|sp|Q9SKN3.1|U4977_ARATH/1.3948e-47/RecName: Full=UPF0497 membrane protein At2g28370
Bra016220	0	14	0.01	2.32	7.85798	6.13336e-05	0.00031486	-	GO:0004674//protein serine/threonine kinase activity;GO:0000166//nucleotide binding	-	gi|3176674|gb|AAC18797.1|/1.10318e-173/Contains similarity to Ste20-like kinase homolog from A. thaliana chromosome 4 contig gb|Z97336 [Arabidopsis thaliana]
Bra010503	0	14	0.01	2.32	7.85798	6.13336e-05	0.000314777	GO:0031224//intrinsic to membrane	-	GO:0009607//response to biotic stimulus	gi|297798316|ref|XP_002867042.1|/1.73938e-137/hypothetical protein ARALYDRAFT_912762 [Arabidopsis lyrata subsp. lyrata]
Bra002106	0	14	0.01	2.32	7.85798	6.13336e-05	0.000314695	-	GO:0005488//binding	-	gi|297811941|ref|XP_002873854.1|/0/predicted protein [Arabidopsis lyrata subsp. lyrata]
Bra031475	0	14	0.01	2.32	7.85798	6.13336e-05	0.000314612	GO:0043231//intracellular membrane-bounded organelle	GO:0005488//binding;GO:0016301//kinase activity	GO:0009725//response to hormone stimulus;GO:0006970//response to osmotic stress;GO:0006796//phosphate metabolic process	gi|38228677|emb|CAE54075.1|/4.35375e-53/serine/threonine-protein kinase [Fagus sylvatica]
Bra034947	0	14	0.01	2.32	7.85798	6.13336e-05	0.00031453	GO:0015630//microtubule cytoskeleton;GO:0031090//organelle membrane;GO:0009534//chloroplast thylakoid	GO:0032561;GO:0017111//nucleoside-triphosphatase activity;GO:0019901//protein kinase binding	GO:0003006//developmental process involved in reproduction;GO:0009207;GO:0003002//regionalization;GO:0000904//cell morphogenesis involved in differentiation;GO:0006897//endocytosis;GO:0000919//cell plate assembly	gi|297801354|ref|XP_002868561.1|/7.09307e-10/AT5g42080/MJC20_19 [Arabidopsis lyrata subsp. lyrata]
Bra032124	0	14	0.01	2.32	7.85798	6.13336e-05	0.000314447	GO:0031410//cytoplasmic vesicle	-	-	gi|297821667|ref|XP_002878716.1|/2.34449e-38/hypothetical protein ARALYDRAFT_481264 [Arabidopsis lyrata subsp. lyrata]
Bra007214	0	14	0.01	2.32	7.85798	6.13336e-05	0.000314365	GO:0044444//cytoplasmic part	GO:0016859//cis-trans isomerase activity;GO:0008144//drug binding	GO:0044267//cellular protein metabolic process;GO:0023052//signaling;GO:0010038//response to metal ion	gi|297820354|ref|XP_002878060.1|/7.01125e-83/hypothetical protein ARALYDRAFT_907041 [Arabidopsis lyrata subsp. lyrata]
Bra017207	0	14	0.01	2.32	7.85798	6.13336e-05	0.000314282	-	-	-	gi|297823539|ref|XP_002879652.1|/3.95282e-40/hypothetical protein ARALYDRAFT_902846 [Arabidopsis lyrata subsp. lyrata]
Bra029149	0	14	0.01	2.32	7.85798	6.13336e-05	0.0003142	-	GO:0046872//metal ion binding;GO:0003824//catalytic activity	-	gi|30686888|ref|NP_194274.2|/1.45237e-103/ZFWD1 (zinc finger WD40 repeat protein 1); nucleic acid binding / zinc ion binding [Arabidopsis thaliana]
Bra010066	0	14	0.01	2.32	7.85798	6.13336e-05	0.000314118	GO:0042579//microbody	GO:0016634	GO:0009062//fatty acid catabolic process;GO:0003006//developmental process involved in reproduction	gi|114794826|pdb|2IX6|A/2.84393e-38/Chain A, Short Chain Specific Acyl-Coa Oxidase From Arabidopsis Thaliana, Acx4
Bra008953	0	14	0.01	2.32	7.85798	6.13336e-05	0.000314036	GO:0031410//cytoplasmic vesicle	-	GO:0015833//peptide transport	gi|297811273|ref|XP_002873520.1|/0/hypothetical protein ARALYDRAFT_487993 [Arabidopsis lyrata subsp. lyrata]
Bra035946	0	14	0.01	2.32	7.85798	6.13336e-05	0.000313954	GO:0044464//cell part	GO:0003676//nucleic acid binding	GO:0051169//nuclear transport;GO:0009725//response to hormone stimulus	gi|30697455|ref|NP_200906.2|/2.65724e-90/nuclear transport factor 2 (NTF2) family protein / RNA recognition motif (RRM)-containing protein [Arabidopsis thaliana]
Bra006745	0	14	0.01	2.32	7.85798	6.13336e-05	0.000313871	-	GO:0046914//transition metal ion binding	-	gi|18424150|ref|NP_568885.1|/1.40303e-76/zinc finger (C3HC4-type RING finger) family protein [Arabidopsis thaliana]
Bra031464	0	14	0.01	2.32	7.85798	6.13336e-05	0.000313789	GO:0009536//plastid	-	-	gi|12323347|gb|AAG51655.1|AC018908_21/1.19294e-93/hypothetical protein; 60474-57856 [Arabidopsis thaliana]
Bra019860	0	14	0.01	2.32	7.85798	6.13336e-05	0.000313707	GO:0031410//cytoplasmic vesicle	-	-	gi|90186232|gb|ABD91492.1|/1.04925e-84/At1g11380 [Arabidopsis thaliana]
Bra028034	0	14	0.01	2.32	7.85798	6.13336e-05	0.000313625	GO:0043231//intracellular membrane-bounded organelle	GO:0004576//oligosaccharyl transferase activity	GO:0006464//protein modification process	gi|297846394|ref|XP_002891078.1|/9.92193e-176/hypothetical protein ARALYDRAFT_891007 [Arabidopsis lyrata subsp. lyrata]
Bra029039	0	14	0.01	2.32	7.85798	6.13336e-05	0.000313543	-	-	-	gi|297796281|ref|XP_002866025.1|/7.56377e-137/hypothetical protein ARALYDRAFT_918536 [Arabidopsis lyrata subsp. lyrata]
Bra013461	0	14	0.01	2.32	7.85798	6.13336e-05	0.000313461	GO:0043231//intracellular membrane-bounded organelle	GO:0032452//histone demethylase activity;GO:0001071//nucleic acid binding transcription factor activity	GO:0009648//photoperiodism;GO:0006259//DNA metabolic process;GO:0009908//flower development;GO:0070076//histone lysine demethylation;GO:0006351//transcription, DNA-dependent	gi|240254187|ref|NP_174367.6|/0/transcription factor [Arabidopsis thaliana]
Bra025927	0	14	0.01	2.32	7.85798	6.13336e-05	0.00031338	-	GO:0004672//protein kinase activity;GO:0000166//nucleotide binding	-	gi|297844764|ref|XP_002890263.1|/0/kinase family protein [Arabidopsis lyrata subsp. lyrata]
Bra000585	0	14	0.01	2.32	7.85798	6.13336e-05	0.000313298	-	-	-	gi|42569202|ref|NP_179694.2|/1.69212e-67/MCM10 [Arabidopsis thaliana]
Bra035434	0	14	0.01	2.32	7.85798	6.13336e-05	0.000313216	GO:0043231//intracellular membrane-bounded organelle	GO:0005488//binding	-	gi|297837585|ref|XP_002886674.1|/3.07299e-67/hypothetical protein ARALYDRAFT_893620 [Arabidopsis lyrata subsp. lyrata]
Bra037645	0	14	0.01	2.32	7.85798	6.13336e-05	0.000313134	GO:0009536//plastid	GO:0046872//metal ion binding;GO:0016778	GO:0009124//nucleoside monophosphate biosynthetic process;GO:0006796//phosphate metabolic process	gi|224126337|ref|XP_002329529.1|/6.03586e-81/predicted protein [Populus trichocarpa]
Bra030092	0	14	0.01	2.32	7.85798	6.13336e-05	0.000313053	GO:0043231//intracellular membrane-bounded organelle	GO:0004812//aminoacyl-tRNA ligase activity;GO:0032559	GO:0006418//tRNA aminoacylation for protein translation	gi|297845778|ref|XP_002890770.1|/3.7759e-133/ATP binding protein [Arabidopsis lyrata subsp. lyrata]
Bra036429	0	14	0.01	2.32	7.85798	6.13336e-05	0.000312971	-	-	GO:0019725//cellular homeostasis	gi|297828866|ref|XP_002882315.1|/4.77869e-78/hypothetical protein ARALYDRAFT_477638 [Arabidopsis lyrata subsp. lyrata]
Bra039659	0	14	0.01	2.32	7.85798	6.13336e-05	0.000312889	-	GO:0046914//transition metal ion binding	-	gi|7769853|gb|AAF69531.1|AC008007_6/7.03572e-125/F12M16.10 [Arabidopsis thaliana]
Bra028860	0	14	0.01	2.32	7.85798	6.13336e-05	0.000312808	-	GO:0019787//small conjugating protein ligase activity	GO:0032446//protein modification by small protein conjugation	gi|297806227|ref|XP_002870997.1|/0/ubiquitin-protein ligase 4 [Arabidopsis lyrata subsp. lyrata]
Bra035101	0	14	0.01	2.32	7.85798	6.13336e-05	0.000312726	GO:0009536//plastid	GO:0016783//sulfurtransferase activity	GO:0032502//developmental process;GO:0015698//inorganic anion transport	gi|253720703|gb|ACT33453.1|/8.63994e-93/mercapto-pyruvate sulfurtransferase 1 [Brassica napus]
Bra013899	0	14	0.01	2.32	7.85798	6.13336e-05	0.000312645	GO:0043231//intracellular membrane-bounded organelle	GO:0003824//catalytic activity	-	gi|30686923|ref|NP_194285.2|/1.11131e-38/protein binding [Arabidopsis thaliana]
Bra026007	0	14	0.01	2.32	7.85798	6.13336e-05	0.000312563	GO:0031410//cytoplasmic vesicle	-	-	gi|297844636|ref|XP_002890199.1|/4.77553e-116/hypothetical protein ARALYDRAFT_334969 [Arabidopsis lyrata subsp. lyrata]
Bra021645	0	14	0.01	2.32	7.85798	6.13336e-05	0.000312482	-	-	-	gi|297810421|ref|XP_002873094.1|/1.33847e-10/predicted protein [Arabidopsis lyrata subsp. lyrata]
Bra033245	0	14	0.01	2.32	7.85798	6.13336e-05	0.000312401	GO:0016020//membrane;GO:0031410//cytoplasmic vesicle	-	-	gi|79333554|ref|NP_171671.2|/6.05326e-123/aspartic-type endopeptidase/ peptidase [Arabidopsis thaliana]
Bra027974	0	14	0.01	2.32	7.85798	6.13336e-05	0.000312319	-	-	-	gi|10177007|dbj|BAB10195.1|/4.02054e-100/unnamed protein product [Arabidopsis thaliana]
Bra027880	0	14	0.01	2.32	7.85798	6.13336e-05	0.000312238	-	GO:0047364//desulfoglucosinolate sulfotransferase activity	GO:0009753//response to jasmonic acid stimulus;GO:0019758	gi|237682440|gb|ACR10268.1|/0/sulfotransferase 5b [Brassica rapa subsp. pekinensis]
Bra019756	0	14	0.01	2.32	7.85798	6.13336e-05	0.000312157	GO:0043231//intracellular membrane-bounded organelle;GO:0016020//membrane	GO:0046872//metal ion binding;GO:0016628//oxidoreductase activity, acting on the CH-CH group of donors, NAD or NADP as acceptor;GO:0016772//transferase activity, transferring phosphorus-containing groups	GO:0006796//phosphate metabolic process	gi|75332066|sp|Q94AZ4.1|CML13_ARATH/4.766e-76/RecName: Full=Probable calcium-binding protein CML13; AltName: Full=Calmodulin-like protein 13
Bra001408	0	14	0.01	2.32	7.85798	6.13336e-05	0.000312076	GO:0043231//intracellular membrane-bounded organelle;GO:0044444//cytoplasmic part	GO:0005488//binding;GO:0008375//acetylglucosaminyltransferase activity	GO:0009740//gibberellic acid mediated signaling pathway	gi|75318847|sp|O82422.1|SPY_HORVU/0/RecName: Full=Probable UDP-N-acetylglucosamine--peptide N-acetylglucosaminyltransferase SPINDLY; AltName: Full=HvSPY
Bra011355	0	14	0.01	2.32	7.85798	6.13336e-05	0.000311994	-	GO:0005488//binding	-	gi|297802760|ref|XP_002869264.1|/3.65879e-173/hypothetical protein ARALYDRAFT_491464 [Arabidopsis lyrata subsp. lyrata]
Bra011737	0	14	0.01	2.32	7.85798	6.13336e-05	0.000311913	-	-	-	gi|297802236|ref|XP_002869002.1|/2.47933e-72/hypothetical protein ARALYDRAFT_912636 [Arabidopsis lyrata subsp. lyrata]
Bra037649	0	14	0.01	2.32	7.85798	6.13336e-05	0.000311832	-	-	-	gi|11761473|gb|AAG40087.1|AC079374_1/5.54593e-23/unknown protein [Arabidopsis thaliana]
Bra033620	0	14	0.01	2.32	7.85798	6.13336e-05	0.000311751	GO:0044435	-	-	gi|18420460|ref|NP_568061.1|/2.10455e-145/chloroplast lumen common family protein [Arabidopsis thaliana]
Bra026237	0	14	0.01	2.32	7.85798	6.13336e-05	0.00031167	-	-	-	gi|89257622|gb|ABD65110.1|/0/GRAS family transcription factor [Brassica oleracea]
Bra015757	0	14	0.01	2.32	7.85798	6.13336e-05	0.000311589	GO:0043231//intracellular membrane-bounded organelle;GO:0016020//membrane	GO:0004713//protein tyrosine kinase activity;GO:0032559	GO:0006464//protein modification process	gi|297842391|ref|XP_002889077.1|/1.26205e-55/hypothetical protein ARALYDRAFT_476789 [Arabidopsis lyrata subsp. lyrata]
Bra019023	0	14	0.01	2.32	7.85798	6.13336e-05	0.000311508	GO:0044464//cell part	GO:0005099//Ras GTPase activator activity	GO:0032318//regulation of Ras GTPase activity	gi|21618213|gb|AAM67263.1|/2.38763e-48/putative GTPase activator protein [Arabidopsis thaliana]
Bra006659	0	14	0.01	2.32	7.85798	6.13336e-05	0.000311428	GO:0016020//membrane	-	GO:0006810//transport	gi|15239337|ref|NP_200854.1|/1.53554e-20/sec61beta family protein [Arabidopsis thaliana]
Bra036744	0	14	0.01	2.32	7.85798	6.13336e-05	0.000311347	-	GO:0001071//nucleic acid binding transcription factor activity	GO:0009411//response to UV;GO:0032501//multicellular organismal process;GO:0009639//response to red or far red light;GO:0009743//response to carbohydrate stimulus	gi|18399168|ref|NP_564440.1|/7.31782e-153/anac017 (Arabidopsis NAC domain containing protein 17); transcription factor [Arabidopsis thaliana]
Bra022336	0	14	0.01	2.32	7.85798	6.13336e-05	0.000311266	GO:0031981//nuclear lumen	GO:0042623//ATPase activity, coupled;GO:0032559	-	gi|297834766|ref|XP_002885265.1|/5.83979e-110/hypothetical protein ARALYDRAFT_479365 [Arabidopsis lyrata subsp. lyrata]
Bra013718	0	14	0.01	2.32	7.85798	6.13336e-05	0.000311185	GO:0031090//organelle membrane;GO:0031410//cytoplasmic vesicle	GO:0046873//metal ion transmembrane transporter activity	GO:0034220//ion transmembrane transport;GO:0009826//unidimensional cell growth;GO:0030001//metal ion transport	gi|297799628|ref|XP_002867698.1|/0/hypothetical protein ARALYDRAFT_914233 [Arabidopsis lyrata subsp. lyrata]
Bra039451	0	14	0.01	2.32	7.85798	6.13336e-05	0.000311105	GO:0043234//protein complex;GO:0043231//intracellular membrane-bounded organelle;GO:0031224//intrinsic to membrane;GO:0030312//external encapsulating structure	GO:0016787//hydrolase activity	GO:0051605//protein maturation by peptide bond cleavage	gi|297829046|ref|XP_002882405.1|/4.20638e-34/signal peptidase subunit family protein [Arabidopsis lyrata subsp. lyrata]
Bra011359	0	14	0.01	2.32	7.85798	6.13336e-05	0.000311024	GO:0044464//cell part	GO:0046872//metal ion binding	-	gi|22329099|ref|NP_194986.2|/2.67507e-97/zinc finger (C3HC4-type RING finger) family protein [Arabidopsis thaliana]
Bra026248	0	14	0.01	2.32	7.85798	6.13336e-05	0.000310943	-	GO:0005488//binding	-	gi|89257635|gb|ABD65123.1|/5.88291e-108/hypothetical protein 31.t00039 [Brassica oleracea]
Bra040442	0	14	0.01	2.32	7.85798	6.13336e-05	0.000310863	-	GO:0016301//kinase activity	-	gi|297817664|ref|XP_002876715.1|/3.67486e-116/kinase family protein [Arabidopsis lyrata subsp. lyrata]
Bra006265	0	14	0.01	2.32	7.85798	6.13336e-05	0.000310782	-	GO:0004702//receptor signaling protein serine/threonine kinase activity;GO:0032559	GO:0006464//protein modification process	gi|255567335|ref|XP_002524647.1|/2.57494e-74/serine/threonine protein kinase, putative [Ricinus communis]
Bra012940	0	14	0.01	2.32	7.85798	6.13336e-05	0.000310702	GO:0043234//protein complex;GO:0016020//membrane;GO:0009536//plastid	GO:0008443//phosphofructokinase activity;GO:0032559	GO:0006796//phosphate metabolic process;GO:0006007//glucose catabolic process	gi|115435030|ref|NP_001042273.1|/4.21975e-140/Os01g0191700 [Oryza sativa Japonica Group]
Bra025023	0	14	0.01	2.32	7.85798	6.13336e-05	0.000310621	-	GO:0016874//ligase activity	GO:0008152//metabolic process	gi|30693806|ref|NP_198963.2|/3.38998e-132/GLA1 (GLOBULAR ARREST1); dihydrofolate synthase [Arabidopsis thaliana]
Bra026735	0	14	0.01	2.32	7.85798	6.13336e-05	0.000310541	-	-	-	gi|297844522|ref|XP_002890142.1|/0/hypothetical protein ARALYDRAFT_471803 [Arabidopsis lyrata subsp. lyrata]
Bra024970	0	14	0.01	2.32	7.85798	6.13336e-05	0.000310461	GO:0043231//intracellular membrane-bounded organelle	-	-	gi|297801902|ref|XP_002868835.1|/1.58255e-114/pentatricopeptide repeat-containing protein [Arabidopsis lyrata subsp. lyrata]
Bra008316	0	13	0.01	2.16	7.75489	0.000122627	0.000550501	GO:0044444//cytoplasmic part	GO:0008168//methyltransferase activity	-	gi|297839617|ref|XP_002887690.1|/7.03664e-145/O-methyltransferase family 2 protein [Arabidopsis lyrata subsp. lyrata]
Bra024177	0	13	0.01	2.16	7.75489	0.000122627	0.000550375	GO:0043231//intracellular membrane-bounded organelle	GO:0030528//transcription regulator activity	GO:0007165//signal transduction;GO:0009719	gi|75337708|sp|Q9SV55.1|NINJA_ARATH/4.14916e-139/RecName: Full=AFP homolog 2; AltName: Full=Ninja-family protein At4g28910; AltName: Full=Novel interactor of JAZ
Bra029641	0	13	0.01	2.16	7.75489	0.000122627	0.000550248	-	-	-	gi|297829280|ref|XP_002882522.1|/2.07677e-123/hypothetical protein ARALYDRAFT_478057 [Arabidopsis lyrata subsp. lyrata]
Bra011296	0	13	0.01	2.16	7.75489	0.000122627	0.000550122	GO:0043231//intracellular membrane-bounded organelle;GO:0016020//membrane;GO:0031410//cytoplasmic vesicle	GO:0004721//phosphoprotein phosphatase activity	GO:0051704;GO:0006952//defense response;GO:0006464//protein modification process	gi|3281853|emb|CAA19748.1|/5.5985e-121/putative protein [Arabidopsis thaliana]
Bra005059	0	13	0.01	2.16	7.75489	0.000122627	0.000549996	GO:0016020//membrane	-	GO:0006810//transport	gi|15225053|ref|NP_181454.1|/0/nodulin family protein [Arabidopsis thaliana]
Bra013151	0	13	0.01	2.16	7.75489	0.000122627	0.00054987	-	-	-	gi|240254354|ref|NP_565039.4|/3.8056e-122/unknown protein [Arabidopsis thaliana]
Bra006605	0	13	0.01	2.16	7.75489	0.000122627	0.000549744	-	GO:0019783//small conjugating protein-specific protease activity;GO:0016790//thiolester hydrolase activity	GO:0019941//modification-dependent protein catabolic process	gi|13374862|emb|CAC34496.1|/1.07579e-90/ubiquitin-specific protease-like protein [Arabidopsis thaliana]
Bra013852	0	13	0.01	2.16	7.75489	0.000122627	0.000549618	GO:0044464//cell part	GO:0005488//binding	GO:0045165//cell fate commitment;GO:0003006//developmental process involved in reproduction	gi|297803622|ref|XP_002869695.1|/1.00683e-55/hypothetical protein ARALYDRAFT_914087 [Arabidopsis lyrata subsp. lyrata]
Bra001466	0	13	0.01	2.16	7.75489	0.000122627	0.000549492	-	GO:0004175//endopeptidase activity	GO:0019538//protein metabolic process	gi|297829808|ref|XP_002882786.1|/2.59624e-122/hypothetical protein ARALYDRAFT_478632 [Arabidopsis lyrata subsp. lyrata]
Bra019155	0	13	0.01	2.16	7.75489	0.000122627	0.000549366	-	GO:0003824//catalytic activity	-	gi|30686923|ref|NP_194285.2|/2.24264e-39/protein binding [Arabidopsis thaliana]
Bra035608	0	13	0.01	2.16	7.75489	0.000122627	0.00054924	GO:0031461//cullin-RING ubiquitin ligase complex;GO:0031234//extrinsic to internal side of plasma membrane	-	-	gi|9758639|dbj|BAB09301.1|/7.903e-115/WD-repeat protein-like [Arabidopsis thaliana]
Bra035834	0	13	0.01	2.16	7.75489	0.000122627	0.000549115	GO:0044444//cytoplasmic part;GO:0016020//membrane;GO:0015629//actin cytoskeleton	GO:0017111//nucleoside-triphosphatase activity;GO:0032559	GO:0030029//actin filament-based process	gi|297830670|ref|XP_002883217.1|/0/hypothetical protein ARALYDRAFT_479514 [Arabidopsis lyrata subsp. lyrata]
Bra012385	0	13	0.01	2.16	7.75489	0.000122627	0.000548989	-	-	-	-
Bra011961	0	13	0.01	2.16	7.75489	0.000122627	0.000548864	-	-	-	gi|242060057|ref|XP_002459174.1|/5.15236e-110/hypothetical protein SORBIDRAFT_03g047280 [Sorghum bicolor]
Bra015354	0	13	0.01	2.16	7.75489	0.000122627	0.000548738	GO:0043231//intracellular membrane-bounded organelle;GO:0031090//organelle membrane	GO:0016651//oxidoreductase activity, acting on NADH or NADPH;GO:0000166//nucleotide binding	GO:0006355//regulation of transcription, DNA-dependent	gi|297792905|ref|XP_002864337.1|/9.10112e-24/hypothetical protein ARALYDRAFT_495531 [Arabidopsis lyrata subsp. lyrata]
Bra004675	0	13	0.01	2.16	7.75489	0.000122627	0.000548612	GO:0019866//organelle inner membrane;GO:0031968//organelle outer membrane;GO:0031224//intrinsic to membrane;GO:0030964;GO:0009536//plastid	GO:0008320//protein transmembrane transporter activity	GO:0006810//transport	gi|18405910|ref|NP_565968.1|/1.0918e-54/mitochondrial import inner membrane translocase subunit Tim17/Tim22/Tim23 family protein [Arabidopsis thaliana]
Bra022965	0	13	0.01	2.16	7.75489	0.000122627	0.000548487	-	-	-	gi|20196907|gb|AAB67625.2|/4.55252e-55/expressed protein [Arabidopsis thaliana]
Bra026036	0	13	0.01	2.16	7.75489	0.000122627	0.000548362	-	-	-	gi|297844590|ref|XP_002890176.1|/0/hypothetical protein ARALYDRAFT_889054 [Arabidopsis lyrata subsp. lyrata]
Bra034727	0	13	0.01	2.16	7.75489	0.000122627	0.000548236	GO:0030312//external encapsulating structure;GO:0070603//SWI/SNF-type complex	GO:0017111//nucleoside-triphosphatase activity;GO:0003676//nucleic acid binding;GO:0032559	GO:0006952//defense response;GO:0010038//response to metal ion;GO:0048449	gi|297829816|ref|XP_002882790.1|/0/photoperiod-independent early flowering 1 [Arabidopsis lyrata subsp. lyrata]
Bra027110	0	13	0.01	2.16	7.75489	0.000122627	0.000548111	GO:0016020//membrane;GO:0031410//cytoplasmic vesicle;GO:0043231//intracellular membrane-bounded organelle	-	-	gi|17933310|gb|AAL48237.1|AF446365_1/7.27368e-125/At1g10950/T19D16_13 [Arabidopsis thaliana]
Bra010334	0	13	0.01	2.16	7.75489	0.000122627	0.000547986	-	GO:0046872//metal ion binding;GO:0001071//nucleic acid binding transcription factor activity	GO:0006351//transcription, DNA-dependent	gi|312282073|dbj|BAJ33902.1|/3.20736e-161/unnamed protein product [Thellungiella halophila]
Bra028592	0	13	0.01	2.16	7.75489	0.000122627	0.000547861	GO:0016020//membrane	GO:0004672//protein kinase activity;GO:0000166//nucleotide binding	-	gi|297811131|ref|XP_002873449.1|/0/leucine-rich repeat family protein [Arabidopsis lyrata subsp. lyrata]
Bra037021	0	13	0.01	2.16	7.75489	0.000122627	0.000547736	GO:0043231//intracellular membrane-bounded organelle	-	-	gi|15982925|gb|AAL09809.1|/7.21438e-76/AT4g33140/F4I10_70 [Arabidopsis thaliana]
Bra024780	0	13	0.01	2.16	7.75489	0.000122627	0.000547611	-	GO:0003677//DNA binding	GO:0006351//transcription, DNA-dependent	gi|206574965|gb|ACI14395.1|/2.97399e-150/WRKY3-1 transcription factor [Brassica napus]
Bra015100	0	13	0.01	2.16	7.75489	0.000122627	0.000547486	GO:0005743//mitochondrial inner membrane;GO:0044425//membrane part	GO:0008320//protein transmembrane transporter activity	GO:0006810//transport	gi|297835600|ref|XP_002885682.1|/3.17821e-24/mitochondrial import inner membrane translocase subunit Tim17/Tim22/Tim23 family protein [Arabidopsis lyrata subsp. lyrata]
Bra035099	0	13	0.01	2.16	7.75489	0.000122627	0.000547361	GO:0005840//ribosome;GO:0005839//proteasome core complex	GO:0008135//translation factor activity, nucleic acid binding;GO:0004175//endopeptidase activity	GO:0006952//defense response;GO:0019941//modification-dependent protein catabolic process;GO:0010038//response to metal ion	gi|297842709|ref|XP_002889236.1|/1.44239e-57/hypothetical protein ARALYDRAFT_895825 [Arabidopsis lyrata subsp. lyrata]
Bra011603	0	13	0.01	2.16	7.75489	0.000122627	0.000547236	GO:0031224//intrinsic to membrane;GO:0030313	GO:0008066//glutamate receptor activity;GO:0005231//excitatory extracellular ligand-gated ion channel activity	GO:0009314//response to radiation;GO:0006810//transport;GO:0006875//cellular metal ion homeostasis	gi|33304542|gb|AAQ02674.1|/0/glutamate receptor [Raphanus sativus var. sativus]
Bra033239	0	13	0.01	2.16	7.75489	0.000122627	0.000547111	-	GO:0030528//transcription regulator activity;GO:0003676//nucleic acid binding;GO:0001071//nucleic acid binding transcription factor activity	GO:0006950//response to stress;GO:0009738//abscisic acid mediated signaling pathway	gi|31322578|gb|AAP35054.1|/5.32447e-162/NAC-domain protein 18 [Brassica napus]
Bra014606	0	13	0.01	2.16	7.75489	0.000122627	0.000546986	GO:0043231//intracellular membrane-bounded organelle	GO:0005488//binding;GO:0016772//transferase activity, transferring phosphorus-containing groups	-	gi|15230388|ref|NP_191330.1|/1.27711e-68/protein kinase family protein [Arabidopsis thaliana]
Bra020039	0	13	0.01	2.16	7.75489	0.000122627	0.000546862	-	-	GO:0000956//nuclear-transcribed mRNA catabolic process;GO:0000212//meiotic spindle organization	gi|297807999|ref|XP_002871883.1|/0/hypothetical protein ARALYDRAFT_488829 [Arabidopsis lyrata subsp. lyrata]
Bra028970	0	13	0.01	2.16	7.75489	0.000122627	0.000546737	GO:0043231//intracellular membrane-bounded organelle	-	-	gi|297793029|ref|XP_002864399.1|/0/mitochondrial transcription termination factor family protein [Arabidopsis lyrata subsp. lyrata]
Bra030996	0	13	0.01	2.16	7.75489	0.000122627	0.000546613	GO:0005667//transcription factor complex	GO:0005488//binding;GO:0016564//transcription repressor activity;GO:0001071//nucleic acid binding transcription factor activity;GO:0016740//transferase activity	GO:0006950//response to stress;GO:0032583//regulation of gene-specific transcription	gi|8778470|gb|AAF79478.1|AC022492_22/5.84642e-70/F1L3.29 [Arabidopsis thaliana]
Bra031134	0	13	0.01	2.16	7.75489	0.000122627	0.000546488	-	GO:0004721//phosphoprotein phosphatase activity	-	gi|312282095|dbj|BAJ33913.1|/9.24188e-128/unnamed protein product [Thellungiella halophila]
Bra029526	0	13	0.01	2.16	7.75489	0.000122627	0.000546364	GO:0044464//cell part	GO:0046914//transition metal ion binding	-	gi|297809667|ref|XP_002872717.1|/0/hypothetical protein ARALYDRAFT_490122 [Arabidopsis lyrata subsp. lyrata]
Bra035607	0	13	0.01	2.16	7.75489	0.000122627	0.000546239	GO:0043231//intracellular membrane-bounded organelle	-	GO:0009987//cellular process	gi|30696705|ref|NP_568836.2|/6.78873e-45/ATARP8 (ACTIN-RELATED PROTEIN 8); structural constituent of cytoskeleton [Arabidopsis thaliana]
Bra031494	0	13	0.01	2.16	7.75489	0.000122627	0.000546115	-	-	-	-
Bra035339	0	13	0.01	2.16	7.75489	0.000122627	0.000545991	GO:0005576//extracellular region;GO:0009536//plastid	GO:0005488//binding;GO:0070011	GO:0006970//response to osmotic stress	gi|18141283|gb|AAL60579.1|AF454957_1/1.13861e-75/senescence-associated cysteine protease [Brassica oleracea]
Bra020106	0	13	0.01	2.16	7.75489	0.000122627	0.000545866	GO:0031410//cytoplasmic vesicle	GO:0015036//disulfide oxidoreductase activity	GO:0019725//cellular homeostasis	gi|119370637|sp|Q8LFQ6.2|GRXC4_ARATH/1.41405e-22/RecName: Full=Glutaredoxin-C4; Short=AtGrxC4
Bra021583	0	13	0.01	2.16	7.75489	0.000122627	0.000545742	-	GO:0005488//binding	GO:0010051//xylem and phloem pattern formation;GO:0043401//steroid hormone mediated signaling pathway;GO:0006970//response to osmotic stress;GO:0009738//abscisic acid mediated signaling pathway	gi|297834356|ref|XP_002885060.1|/0/hypothetical protein ARALYDRAFT_478918 [Arabidopsis lyrata subsp. lyrata]
Bra037751	0	13	0.01	2.16	7.75489	0.000122627	0.000545618	-	-	-	gi|297797373|ref|XP_002866571.1|/4.42388e-127/zinc finger family protein [Arabidopsis lyrata subsp. lyrata]
Bra030120	0	13	0.01	2.16	7.75489	0.000122627	0.000545494	-	-	-	gi|89257599|gb|ABD65088.1|/9.07814e-77/hypothetical protein 27.t00109 [Brassica oleracea]
Bra030054	0	13	0.01	2.16	7.75489	0.000122627	0.00054537	-	GO:0019787//small conjugating protein ligase activity	GO:0070646	gi|24899705|gb|AAN65067.1|/1.1874e-68/Similar to CGI-126 protein [Arabidopsis thaliana]
Bra019145	0	13	0.01	2.16	7.75489	0.000122627	0.000545246	GO:0044464//cell part	GO:0004497//monooxygenase activity	GO:0016117//carotenoid biosynthetic process	gi|73697713|gb|AAZ81472.1|/9.4108e-72/beta-carotene hydroxylase [Brassica rapa]
Bra032385	0	13	0.01	2.16	7.75489	0.000122627	0.000545122	GO:0031224//intrinsic to membrane	GO:0017111//nucleoside-triphosphatase activity;GO:0016491//oxidoreductase activity;GO:0015405;GO:0032559	GO:0055085//transmembrane transport;GO:0009207	gi|255571320|ref|XP_002526609.1|/0/mgatp-energized glutathione s-conjugate pump, putative [Ricinus communis]
Bra017144	0	13	0.01	2.16	7.75489	0.000122627	0.000544998	GO:0043231//intracellular membrane-bounded organelle	-	GO:0022613//ribonucleoprotein complex biogenesis	gi|297823677|ref|XP_002879721.1|/2.88787e-46/ribosome biogenesis regulatory protein family protein [Arabidopsis lyrata subsp. lyrata]
Bra024163	0	13	0.01	2.16	7.75489	0.000122627	0.000544875	-	-	-	gi|149944337|gb|ABR46211.1|/2.59867e-56/At4g29110 [Arabidopsis thaliana]
Bra018187	0	13	0.01	2.16	7.75489	0.000122627	0.000544751	GO:0009536//plastid	GO:0046914//transition metal ion binding	-	gi|297815852|ref|XP_002875809.1|/2.03583e-64/pentatricopeptide repeat-containing protein [Arabidopsis lyrata subsp. lyrata]
Bra028259	0	13	0.01	2.16	7.75489	0.000122627	0.000544627	-	-	-	gi|297792461|ref|XP_002864115.1|/6.54461e-23/hypothetical protein ARALYDRAFT_495223 [Arabidopsis lyrata subsp. lyrata]
Bra022905	0	13	0.01	2.16	7.75489	0.000122627	0.000544504	-	GO:0004672//protein kinase activity;GO:0032559	GO:0009753//response to jasmonic acid stimulus;GO:0006464//protein modification process;GO:0006950//response to stress;GO:0009751//response to salicylic acid stimulus;GO:0051707//response to other organism;GO:0048229//gametophyte development	gi|30685443|ref|NP_180839.2|/0/AP4.3A; ATP binding / protein kinase/ protein serine/threonine kinase/ protein tyrosine kinase [Arabidopsis thaliana]
Bra003138	0	13	0.01	2.16	7.75489	0.000122627	0.00054438	-	-	-	gi|38603862|gb|AAR24676.1|/9.22351e-39/At3g53490 [Arabidopsis thaliana]
Bra004279	0	13	0.01	2.16	7.75489	0.000122627	0.000544256	GO:0055028//cortical microtubule;GO:0016020//membrane	GO:0015631//tubulin binding	GO:0003002//regionalization;GO:0042546//cell wall biogenesis;GO:0006996//organelle organization	gi|15220636|ref|NP_176973.1|/2.4011e-180/ATMAP70-1 (microtubule-associated proteins 70-1); microtubule binding [Arabidopsis thaliana]
Bra004556	0	13	0.01	2.16	7.75489	0.000122627	0.000544133	-	-	-	gi|297824685|ref|XP_002880225.1|/2.76289e-108/hypothetical protein ARALYDRAFT_483769 [Arabidopsis lyrata subsp. lyrata]
Bra017328	0	13	0.01	2.16	7.75489	0.000122627	0.00054401	GO:0009536//plastid	GO:0046914//transition metal ion binding	GO:0000478//endonucleolytic cleavage involved in rRNA processing;GO:0006996//organelle organization	gi|297788043|ref|XP_002862198.1|/2.86801e-38/hypothetical protein ARALYDRAFT_921093 [Arabidopsis lyrata subsp. lyrata]
Bra022239	0	13	0.01	2.16	7.75489	0.000122627	0.000543886	-	-	-	-
Bra007131	0	13	0.01	2.16	7.75489	0.000122627	0.000543763	GO:0043234//protein complex;GO:0016020//membrane	GO:0043169//cation binding;GO:0004721//phosphoprotein phosphatase activity	GO:0006464//protein modification process	gi|30694180|ref|NP_191065.2|/1.01212e-164/serine/threonine protein phosphatase 2C (PP2C6) [Arabidopsis thaliana]
Bra023998	0	13	0.01	2.16	7.75489	0.000122627	0.00054364	GO:0043231//intracellular membrane-bounded organelle	GO:0003677//DNA binding;GO:0001071//nucleic acid binding transcription factor activity;GO:0005515//protein binding	GO:0006351//transcription, DNA-dependent;GO:0006952//defense response;GO:0009743//response to carbohydrate stimulus	gi|229558096|gb|ACQ76798.1|/2.40392e-93/WRKY transcription factor 11 [Brassica napus]
Bra020847	0	13	0.01	2.16	7.75489	0.000122627	0.000543517	GO:0043231//intracellular membrane-bounded organelle	GO:0005488//binding	GO:0006952//defense response	gi|297799772|ref|XP_002867770.1|/0/hypothetical protein ARALYDRAFT_329378 [Arabidopsis lyrata subsp. lyrata]
Bra025379	0	13	0.01	2.16	7.75489	0.000122627	0.000543394	-	GO:0004672//protein kinase activity;GO:0000166//nucleotide binding	GO:0006468//protein phosphorylation	gi|297818552|ref|XP_002877159.1|/0/hypothetical protein ARALYDRAFT_484683 [Arabidopsis lyrata subsp. lyrata]
Bra016782	0	13	0.01	2.16	7.75489	0.000122627	0.00054327	GO:0044464//cell part	GO:0005488//binding	GO:0042742//defense response to bacterium	gi|15221252|ref|NP_172686.1|/0/RPS5 (RESISTANT TO P. SYRINGAE 5); nucleotide binding [Arabidopsis thaliana]
Bra017005	0	13	0.01	2.16	7.75489	0.000122627	0.000543147	GO:0031224//intrinsic to membrane	GO:0005275//amine transmembrane transporter activity	-	gi|20198010|gb|AAM15348.1|/3.15547e-111/unknown protein [Arabidopsis thaliana]
Bra000803	0	13	0.01	2.16	7.75489	0.000122627	0.000543025	-	-	GO:0006400//tRNA modification	gi|297809639|ref|XP_002872703.1|/0/hypothetical protein ARALYDRAFT_490107 [Arabidopsis lyrata subsp. lyrata]
Bra008132	0	13	0.01	2.16	7.75489	0.000122627	0.000542902	-	GO:0047364//desulfoglucosinolate sulfotransferase activity	GO:0009753//response to jasmonic acid stimulus;GO:0019758	gi|197090693|gb|ACH41747.1|/0/ST5a [Brassica rapa subsp. rapa]
Bra034118	0	13	0.01	2.16	7.75489	0.000122627	0.000542779	-	-	-	gi|297829588|ref|XP_002882676.1|/2.54007e-135/ANAC051/ANAC052 [Arabidopsis lyrata subsp. lyrata]
Bra035438	0	13	0.01	2.16	7.75489	0.000122627	0.000542656	GO:0043231//intracellular membrane-bounded organelle	-	-	gi|14475940|gb|AAK62787.1|AC027036_8/7.17565e-41/unknown protein [Arabidopsis thaliana]
Bra022560	0	13	0.01	2.16	7.75489	0.000122627	0.000542533	-	GO:0008483//transaminase activity;GO:0048037//cofactor binding;GO:0016846//carbon-sulfur lyase activity	GO:0008652//cellular amino acid biosynthetic process	gi|297795975|ref|XP_002865872.1|/0/1-amino-cyclopropane-1-carboxylate synthase 12 [Arabidopsis lyrata subsp. lyrata]
Bra010111	0	13	0.01	2.16	7.75489	0.000122627	0.000542411	GO:0016020//membrane	-	GO:0015833//peptide transport;GO:0009628//response to abiotic stimulus	gi|15241927|ref|NP_201074.1|/0/proton-dependent oligopeptide transport (POT) family protein [Arabidopsis thaliana]
Bra005387	0	13	0.01	2.16	7.75489	0.000122627	0.000542288	GO:0043231//intracellular membrane-bounded organelle	GO:0048037//cofactor binding;GO:0016857//racemase and epimerase activity, acting on carbohydrates and derivatives	GO:0019318//hexose metabolic process	gi|211906524|gb|ACJ11755.1|/2.16778e-90/UDP-D-xylose 4-epimerase [Gossypium hirsutum]
Bra011364	0	13	0.01	2.16	7.75489	0.000122627	0.000542166	-	-	-	gi|297802752|ref|XP_002869260.1|/0/nucleic acid binding protein [Arabidopsis lyrata subsp. lyrata]
Bra020651	0	13	0.01	2.16	7.75489	0.000122627	0.000542043	-	-	-	-
Bra001317	0	13	0.01	2.16	7.75489	0.000122627	0.000541921	-	-	GO:0006629//lipid metabolic process	gi|15232633|ref|NP_187541.1|/0/ORP3B (OSBP(OXYSTEROL BINDING PROTEIN)-RELATED PROTEIN 3B); oxysterol binding [Arabidopsis thaliana]
Bra038745	0	13	0.01	2.16	7.75489	0.000122627	0.000541798	-	GO:0004175//endopeptidase activity	GO:0019538//protein metabolic process	gi|297829808|ref|XP_002882786.1|/6.89407e-125/hypothetical protein ARALYDRAFT_478632 [Arabidopsis lyrata subsp. lyrata]
Bra038506	0	13	0.01	2.16	7.75489	0.000122627	0.000541676	-	GO:0005488//binding;GO:0003824//catalytic activity	GO:0044238//primary metabolic process	gi|15227253|ref|NP_179847.1|/2.38297e-100/lyase [Arabidopsis thaliana]
Bra017888	0	13	0.01	2.16	7.75489	0.000122627	0.000541554	-	GO:0010333;GO:0035251//UDP-glucosyltransferase activity;GO:0019203//carbohydrate phosphatase activity	GO:0016098//monoterpenoid metabolic process;GO:0009719;GO:0005991//trehalose metabolic process;GO:0006950//response to stress;GO:0051707//response to other organism	gi|15219002|ref|NP_176221.1|/0/ATTPS10 (trehalose phosphate synthase); transferase, transferring glycosyl groups / trehalose-phosphatase [Arabidopsis thaliana]
Bra029834	0	13	0.01	2.16	7.75489	0.000122627	0.000541431	GO:0043234//protein complex;GO:0044444//cytoplasmic part	-	GO:0009856//pollination;GO:0006887//exocytosis;GO:0010192//mucilage biosynthetic process;GO:0000904//cell morphogenesis involved in differentiation	gi|18398855|ref|NP_566372.1|/2.39483e-72/SEC8 (SUBUNIT OF EXOCYST COMPLEX 8) [Arabidopsis thaliana]
Bra017715	0	13	0.01	2.16	7.75489	0.000122627	0.000541309	GO:0015934//large ribosomal subunit	GO:0005198//structural molecule activity	GO:0010467//gene expression;GO:0022613//ribonucleoprotein complex biogenesis	gi|297802400|ref|XP_002869084.1|/1.13091e-68/ribosomal protein L11 family protein [Arabidopsis lyrata subsp. lyrata]
Bra021041	0	13	0.01	2.16	7.75489	0.000122627	0.000541187	-	GO:0005488//binding	GO:0006351//transcription, DNA-dependent	gi|89257582|gb|ABD65071.1|/4.56601e-120/GATA zinc finger containing protein [Brassica oleracea]
Bra008832	0	13	0.01	2.16	7.75489	0.000122627	0.000541065	GO:0031410//cytoplasmic vesicle;GO:0043231//intracellular membrane-bounded organelle	-	-	gi|297807367|ref|XP_002871567.1|/0/hypothetical protein ARALYDRAFT_488158 [Arabidopsis lyrata subsp. lyrata]
Bra025630	0	13	0.01	2.16	7.75489	0.000122627	0.000540943	-	-	-	gi|32441248|gb|AAP81799.1|/1.20086e-114/At5g39940 [Arabidopsis thaliana]
Bra003180	0	13	0.01	2.16	7.75489	0.000122627	0.000540821	GO:0016020//membrane	GO:0046872//metal ion binding	GO:0009628//response to abiotic stimulus;GO:0006950//response to stress;GO:0042221//response to chemical stimulus	gi|15232495|ref|NP_191004.1|/1.03341e-115/protein binding / zinc ion binding [Arabidopsis thaliana]
Bra016284	0	13	0.01	2.16	7.75489	0.000122627	0.000540699	GO:0031224//intrinsic to membrane;GO:0043231//intracellular membrane-bounded organelle;GO:0044444//cytoplasmic part	-	GO:0046620//regulation of organ growth;GO:0048316//seed development;GO:0008361//regulation of cell size;GO:0007165//signal transduction;GO:0010467//gene expression	gi|75127836|sp|Q6R8G2.1|PHO18_ARATH/0/RecName: Full=Phosphate transporter PHO1 homolog 8; AltName: Full=Protein PHO1 homolog 8; Short=AtPHO1;H8
Bra032812	0	13	0.01	2.16	7.75489	0.000122627	0.000540577	-	-	-	gi|297845670|ref|XP_002890716.1|/3.13915e-17/hypothetical protein ARALYDRAFT_890247 [Arabidopsis lyrata subsp. lyrata]
Bra004749	0	13	0.01	2.16	7.75489	0.000122627	0.000540456	-	-	-	gi|559237|gb|AAA98492.1|/4.08303e-35/tyrosine-rich hydroxyproline-rich glycoprotein [Petroselinum crispum]
Bra010936	0	13	0.01	2.16	7.75489	0.000122627	0.000540334	GO:0016020//membrane	GO:0005515//protein binding	-	gi|297845696|ref|XP_002890729.1|/0/hypothetical protein ARALYDRAFT_890270 [Arabidopsis lyrata subsp. lyrata]
Bra020426	0	13	0.01	2.16	7.75489	0.000122627	0.000540212	GO:0043231//intracellular membrane-bounded organelle;GO:0031410//cytoplasmic vesicle;GO:0031090//organelle membrane	GO:0046872//metal ion binding;GO:0016861//intramolecular oxidoreductase activity, interconverting aldoses and ketoses	GO:0006007//glucose catabolic process;GO:0019321//pentose metabolic process	gi|312282455|dbj|BAJ34093.1|/7.52404e-56/unnamed protein product [Thellungiella halophila]
Bra033034	0	13	0.01	2.16	7.75489	0.000122627	0.000540091	GO:0016021//integral to membrane	GO:0015144//carbohydrate transmembrane transporter activity	GO:0006810//transport	gi|18405611|ref|NP_566829.1|/7.93793e-31/nodulin MtN3 family protein [Arabidopsis thaliana]
Bra035914	0	13	0.01	2.16	7.75489	0.000122627	0.000539969	-	GO:0016876//ligase activity, forming aminoacyl-tRNA and related compounds;GO:0032559	GO:0010467//gene expression	gi|224128486|ref|XP_002320344.1|/4.02973e-118/predicted protein [Populus trichocarpa]
Bra039443	0	13	0.01	2.16	7.75489	0.000122627	0.000539848	-	GO:0003676//nucleic acid binding;GO:0001071//nucleic acid binding transcription factor activity	-	gi|7596773|gb|AAF64544.1|/0/unknown protein [Arabidopsis thaliana]
Bra011811	0	13	0.01	2.16	7.75489	0.000122627	0.000539726	-	-	-	gi|18420584|ref|NP_568078.1|/5.16033e-47/unknown protein [Arabidopsis thaliana]
Bra040257	0	13	0.01	2.16	7.75489	0.000122627	0.000539605	GO:0016020//membrane	-	-	gi|297791685|ref|XP_002863727.1|/9.4011e-54/hypothetical protein ARALYDRAFT_494732 [Arabidopsis lyrata subsp. lyrata]
Bra015230	0	13	0.01	2.16	7.75489	0.000122627	0.000539483	GO:0043231//intracellular membrane-bounded organelle	-	-	gi|18397896|ref|NP_565377.1|/2.13278e-158/pentatricopeptide (PPR) repeat-containing protein [Arabidopsis thaliana]
Bra015089	0	13	0.01	2.16	7.75489	0.000122627	0.000539362	-	-	-	gi|297831368|ref|XP_002883566.1|/0/hypothetical protein ARALYDRAFT_480002 [Arabidopsis lyrata subsp. lyrata]
Bra039617	0	13	0.01	2.16	7.75489	0.000122627	0.000539241	GO:0043231//intracellular membrane-bounded organelle	GO:0003676//nucleic acid binding	-	gi|297832490|ref|XP_002884127.1|/9.41605e-31/DNA binding protein [Arabidopsis lyrata subsp. lyrata]
Bra016476	0	13	0.01	2.16	7.75489	0.000122627	0.00053912	-	GO:0005488//binding	-	gi|225457901|ref|XP_002271105.1|/4.41045e-95/PREDICTED: hypothetical protein [Vitis vinifera]
Bra039627	0	13	0.01	2.16	7.75489	0.000122627	0.000538999	-	-	-	gi|55168168|gb|AAV44035.1|/1.28101e-171/putative helicase [Oryza sativa Japonica Group]
Bra003263	0	13	0.01	2.16	7.75489	0.000122627	0.000538877	GO:0005618//cell wall;GO:0043231//intracellular membrane-bounded organelle;GO:0016020//membrane	GO:0016843	GO:0009820//alkaloid metabolic process	gi|312281991|dbj|BAJ33861.1|/7.84221e-96/unnamed protein product [Thellungiella halophila]
Bra001428	0	13	0.01	2.16	7.75489	0.000122627	0.000538756	GO:0031090//organelle membrane;GO:0015935//small ribosomal subunit;GO:0030312//external encapsulating structure;GO:0009536//plastid	GO:0003676//nucleic acid binding;GO:0005198//structural molecule activity	GO:0010467//gene expression	gi|15229897|ref|NP_187800.1|/3.84456e-80/ATRPS5A (RIBOSOMAL PROTEIN 5A); structural constituent of ribosome [Arabidopsis thaliana]
Bra022371	0	13	0.01	2.16	7.75489	0.000122627	0.000538635	-	-	-	gi|297834806|ref|XP_002885285.1|/4.00174e-86/hypothetical protein ARALYDRAFT_479410 [Arabidopsis lyrata subsp. lyrata]
Bra000475	0	13	0.01	2.16	7.75489	0.000122627	0.000538515	GO:0008287//protein serine/threonine phosphatase complex	GO:0043169//cation binding;GO:0004721//phosphoprotein phosphatase activity	GO:0006464//protein modification process	gi|158828312|gb|ABW81187.1|/8.86595e-135/serine-threonine-protein-phosphatase1 [Arabidopsis cebennensis]
Bra038957	0	13	0.01	2.16	7.75489	0.000122627	0.000538394	GO:0005618//cell wall;GO:0031224//intrinsic to membrane;GO:0031410//cytoplasmic vesicle;GO:0043231//intracellular membrane-bounded organelle	-	-	gi|297805262|ref|XP_002870515.1|/0/transporter [Arabidopsis lyrata subsp. lyrata]
Bra001653	0	13	0.01	2.16	7.75489	0.000122627	0.000538273	-	-	GO:0006950//response to stress	gi|297830270|ref|XP_002883017.1|/2.18258e-10/hypothetical protein ARALYDRAFT_318437 [Arabidopsis lyrata subsp. lyrata]
Bra030035	0	13	0.01	2.16	7.75489	0.000122627	0.000538152	GO:0012505//endomembrane system;GO:0043231//intracellular membrane-bounded organelle;GO:0016020//membrane	GO:0017016//Ras GTPase binding;GO:0022892	GO:0051169//nuclear transport;GO:0006605//protein targeting	gi|297851158|ref|XP_002893460.1|/2.12037e-47/hypothetical protein ARALYDRAFT_890252 [Arabidopsis lyrata subsp. lyrata]
Bra024300	0	13	0.01	2.16	7.75489	0.000122627	0.000538031	-	-	-	gi|297797463|ref|XP_002866616.1|/6.40833e-34/hypothetical protein ARALYDRAFT_919764 [Arabidopsis lyrata subsp. lyrata]
Bra002306	0	13	0.01	2.16	7.75489	0.000122627	0.000537911	-	-	-	gi|21536938|gb|AAM61279.1|/3.64931e-16/glutaredoxin [Arabidopsis thaliana]
Bra017430	0	13	0.01	2.16	7.75489	0.000122627	0.00053779	GO:0016020//membrane	-	GO:0006812//cation transport	gi|169244539|gb|ACA50526.1|/0/putative salt overly sensitive 1 [Brassica napus]
Bra027690	0	13	0.01	2.16	7.75489	0.000122627	0.00053767	GO:0043231//intracellular membrane-bounded organelle	GO:0030528//transcription regulator activity;GO:0005488//binding	GO:0002831//regulation of response to biotic stimulus;GO:0009867//jasmonic acid mediated signaling pathway;GO:0009743//response to carbohydrate stimulus;GO:0009627//systemic acquired resistance;GO:0009863//salicylic acid mediated signaling pathway	gi|149939633|gb|ABR46023.1|/2.93923e-155/non-expressor of PR1 [Arabidopsis thaliana]
Bra008429	0	13	0.01	2.16	7.75489	0.000122627	0.000537549	GO:0043231//intracellular membrane-bounded organelle;GO:0044444//cytoplasmic part	-	GO:0044260;GO:0010467//gene expression	gi|15220892|ref|NP_178208.1|/4.512e-102/MIF4G domain-containing protein / MA3 domain-containing protein [Arabidopsis thaliana]
Bra003192	0	13	0.01	2.16	7.75489	0.000122627	0.000537429	-	GO:0030246//carbohydrate binding;GO:0016861//intramolecular oxidoreductase activity, interconverting aldoses and ketoses	GO:0044238//primary metabolic process	gi|15232565|ref|NP_191029.1|/1.21318e-99/sugar isomerase (SIS) domain-containing protein / CBS domain-containing protein [Arabidopsis thaliana]
Bra008629	0	13	0.01	2.16	7.75489	0.000122627	0.000537309	GO:0043231//intracellular membrane-bounded organelle	GO:0003723//RNA binding	GO:0000956//nuclear-transcribed mRNA catabolic process;GO:0009908//flower development	gi|297807655|ref|XP_002871711.1|/1.75635e-42/RNA recognition motif-containing protein [Arabidopsis lyrata subsp. lyrata]
Bra013154	0	13	0.01	2.16	7.75489	0.000122627	0.000537188	-	-	-	gi|297835940|ref|XP_002885852.1|/1.68392e-126/hypothetical protein ARALYDRAFT_899530 [Arabidopsis lyrata subsp. lyrata]
Bra007171	0	13	0.01	2.16	7.75489	0.000122627	0.000537068	-	-	-	gi|297816846|ref|XP_002876306.1|/3.15841e-85/hypothetical protein ARALYDRAFT_485977 [Arabidopsis lyrata subsp. lyrata]
Bra017919	0	13	0.01	2.16	7.75489	0.000122627	0.000536948	-	GO:0035251//UDP-glucosyltransferase activity	-	gi|224085075|ref|XP_002307480.1|/0/predicted protein [Populus trichocarpa]
Bra030566	0	13	0.01	2.16	7.75489	0.000122627	0.000536828	-	GO:0016641//oxidoreductase activity, acting on the CH-NH2 group of donors, oxygen as acceptor	GO:0008152//metabolic process	gi|297843238|ref|XP_002889500.1|/4.42573e-77/hypothetical protein ARALYDRAFT_470412 [Arabidopsis lyrata subsp. lyrata]
Bra016722	0	13	0.01	2.16	7.75489	0.000122627	0.000536707	-	-	-	gi|297844288|ref|XP_002890025.1|/1.22851e-161/ELM2 domain-containing protein [Arabidopsis lyrata subsp. lyrata]
Bra017943	0	13	0.01	2.16	7.75489	0.000122627	0.000536587	GO:0070603//SWI/SNF-type complex	GO:0003676//nucleic acid binding	GO:0016568//chromatin modification	gi|297850600|ref|XP_002893181.1|/3.22421e-146/ATSWI3C [Arabidopsis lyrata subsp. lyrata]
Bra028251	0	13	0.01	2.16	7.75489	0.000122627	0.000536467	-	-	GO:0046246//terpene biosynthetic process;GO:0006714	gi|62005623|gb|AAX59990.1|/2.4292e-83/alpha-barbatene synthase [Arabidopsis thaliana]
Bra024734	0	13	0.01	2.16	7.75489	0.000122627	0.000536348	GO:0031410//cytoplasmic vesicle	-	-	gi|42562316|ref|NP_564237.2|/0/leucine-rich repeat protein-related [Arabidopsis thaliana]
Bra016496	0	13	0.01	2.16	7.75489	0.000122627	0.000536228	-	-	-	gi|30686497|ref|NP_849691.1|/0/jacalin lectin family protein [Arabidopsis thaliana]
Bra036228	0	13	0.01	2.16	7.75489	0.000122627	0.000536108	GO:0043231//intracellular membrane-bounded organelle	-	-	gi|297814001|ref|XP_002874884.1|/0/mitochondrial transcription termination factor family protein [Arabidopsis lyrata subsp. lyrata]
Bra033243	0	13	0.01	2.16	7.75489	0.000122627	0.000535988	-	GO:0004672//protein kinase activity;GO:0000166//nucleotide binding	GO:0006464//protein modification process	gi|297842952|ref|XP_002889357.1|/8.15608e-30/hypothetical protein ARALYDRAFT_333489 [Arabidopsis lyrata subsp. lyrata]
Bra000921	0	13	0.01	2.16	7.75489	0.000122627	0.000535868	GO:0031410//cytoplasmic vesicle	-	-	gi|297810001|ref|XP_002872884.1|/2.44899e-47/hypothetical protein ARALYDRAFT_490419 [Arabidopsis lyrata subsp. lyrata]
Bra027934	0	13	0.01	2.16	7.75489	0.000122627	0.000535749	GO:0005840//ribosome;GO:0043231//intracellular membrane-bounded organelle;GO:0000502//proteasome complex	GO:0004175//endopeptidase activity	GO:0019941//modification-dependent protein catabolic process;GO:0006970//response to osmotic stress;GO:0010038//response to metal ion	gi|297848158|ref|XP_002891960.1|/5.14621e-93/hypothetical protein ARALYDRAFT_474808 [Arabidopsis lyrata subsp. lyrata]
Bra003457	0	13	0.01	2.16	7.75489	0.000122627	0.000535629	-	GO:0005506//iron ion binding;GO:0016705//oxidoreductase activity, acting on paired donors, with incorporation or reduction of molecular oxygen	GO:0006631//fatty acid metabolic process	gi|297817478|ref|XP_002876622.1|/0/delta-8 sphingolipid desaturase [Arabidopsis lyrata subsp. lyrata]
Bra022593	0	13	0.01	2.16	7.75489	0.000122627	0.000535509	GO:0009534//chloroplast thylakoid;GO:0016020//membrane	GO:0022892;GO:0015291//secondary active transmembrane transporter activity	GO:0006612//protein targeting to membrane	gi|15237156|ref|NP_200057.1|/2.77247e-35/HCF106; proton motive force dependent protein transmembrane transporter [Arabidopsis thaliana]
Bra004436	0	13	0.01	2.16	7.75489	0.000122627	0.00053539	-	GO:0019787//small conjugating protein ligase activity	GO:0032446//protein modification by small protein conjugation	gi|297828491|ref|XP_002882128.1|/7.89972e-117/zinc finger family protein [Arabidopsis lyrata subsp. lyrata]
Bra000432	0	13	0.01	2.16	7.75489	0.000122627	0.000535271	GO:0031090//organelle membrane;GO:0043231//intracellular membrane-bounded organelle	GO:0046915//transition metal ion transmembrane transporter activity;GO:0008509//anion transmembrane transporter activity	GO:0010035//response to inorganic substance;GO:0006829//zinc ion transport	gi|32274627|gb|AAO83659.1|/2.12224e-177/cation-efflux transporter [Brassica juncea]
Bra005668	0	13	0.01	2.16	7.75489	0.000122627	0.000535151	GO:0009536//plastid	-	GO:0006952//defense response;GO:0010033//response to organic substance	gi|297810225|ref|XP_002872996.1|/1.82785e-71/hypothetical protein ARALYDRAFT_486891 [Arabidopsis lyrata subsp. lyrata]
Bra040702	0	13	0.01	2.16	7.75489	0.000122627	0.000535032	GO:0043231//intracellular membrane-bounded organelle;GO:0030529//ribonucleoprotein complex	GO:0005198//structural molecule activity	GO:0010467//gene expression	gi|255536973|ref|XP_002509553.1|/3.98269e-44/50S ribosomal protein L13, putative [Ricinus communis]
Bra007685	0	13	0.01	2.16	7.75489	0.000122627	0.000534912	GO:0031410//cytoplasmic vesicle	-	-	gi|297817592|ref|XP_002876679.1|/2.44344e-101/hypothetical protein ARALYDRAFT_486758 [Arabidopsis lyrata subsp. lyrata]
Bra034322	0	13	0.01	2.16	7.75489	0.000122627	0.000534793	GO:0016604//nuclear body;GO:0009536//plastid	GO:0003676//nucleic acid binding;GO:0001071//nucleic acid binding transcription factor activity	GO:0009955//adaxial/abaxial pattern formation;GO:2000026//regulation of multicellular organismal development;GO:0035196//production of miRNAs involved in gene silencing by miRNA;GO:0030422//production of siRNA involved in RNA interference;GO:0006351//transcription, DNA-dependent;GO:0006325//chromatin organization	gi|18401322|ref|NP_565635.1|/1.27301e-145/SE (SERRATE); DNA binding / transcription factor [Arabidopsis thaliana]
Bra007874	0	13	0.01	2.16	7.75489	0.000122627	0.000534674	GO:0044464//cell part	-	-	gi|15233264|ref|NP_188846.1|/5.67942e-47/meprin and TRAF homology domain-containing protein / MATH domain-containing protein [Arabidopsis thaliana]
Bra038257	0	13	0.01	2.16	7.75489	0.000122627	0.000534555	-	GO:0005488//binding	-	gi|297834954|ref|XP_002885359.1|/1.34982e-20/hypothetical protein ARALYDRAFT_342166 [Arabidopsis lyrata subsp. lyrata]
Bra039969	0	13	0.01	2.16	7.75489	0.000122627	0.000534436	GO:0044464//cell part	GO:0005488//binding;GO:0003824//catalytic activity	GO:0008152//metabolic process	gi|158828174|gb|ABW81053.1|/7.8532e-52/tropinone-reductase-like38 [Arabidopsis lyrata subsp. lyrata]
Bra027646	0	13	0.01	2.16	7.75489	0.000122627	0.000534317	GO:0016020//membrane	GO:0005488//binding;GO:0016301//kinase activity	-	gi|297840147|ref|XP_002887955.1|/0/kinase family protein [Arabidopsis lyrata subsp. lyrata]
Bra038175	0	13	0.01	2.16	7.75489	0.000122627	0.000534198	-	-	-	-
Bra008791	0	13	0.01	2.16	7.75489	0.000122627	0.000534079	-	-	-	gi|297811515|ref|XP_002873641.1|/0/hypothetical protein ARALYDRAFT_488220 [Arabidopsis lyrata subsp. lyrata]
Bra027391	0	13	0.01	2.16	7.75489	0.000122627	0.00053396	GO:0043231//intracellular membrane-bounded organelle;GO:0031090//organelle membrane	GO:0000166//nucleotide binding;GO:0016787//hydrolase activity	GO:0007010//cytoskeleton organization;GO:0009913//epidermal cell differentiation;GO:0048193//Golgi vesicle transport;GO:0009826//unidimensional cell growth;GO:0042546//cell wall biogenesis	gi|297834224|ref|XP_002884994.1|/5.23066e-148/hypothetical protein ARALYDRAFT_478791 [Arabidopsis lyrata subsp. lyrata]
Bra038644	0	12	0.01	1.99	7.63662	0.000245174	0.000999705	-	-	-	gi|110739605|dbj|BAF01711.1|/1.64585e-22/hypothetical protein [Arabidopsis thaliana]
Bra040374	0	12	0.01	1.99	7.63662	0.000245174	0.000999497	GO:0043234//protein complex;GO:0043231//intracellular membrane-bounded organelle;GO:0016020//membrane	GO:0033612//receptor serine/threonine kinase binding;GO:0019787//small conjugating protein ligase activity	GO:0009737//response to abscisic acid stimulus;GO:0032446//protein modification by small protein conjugation	gi|18397921|ref|NP_566304.1|/2.0717e-176/PUB9 (PLANT U-BOX 9); ubiquitin-protein ligase [Arabidopsis thaliana]
Bra028919	0	12	0.01	1.99	7.63662	0.000245174	0.000999288	-	-	-	gi|238481174|ref|NP_001154687.1|/8.11356e-108/unknown protein [Arabidopsis thaliana]
Bra008053	0	12	0.01	1.99	7.63662	0.000245174	0.00099908	GO:0009536//plastid	-	GO:0050896//response to stimulus	gi|297842029|ref|XP_002888896.1|/4.26176e-104/predicted protein [Arabidopsis lyrata subsp. lyrata]
Bra034693	0	12	0.01	1.99	7.63662	0.000245174	0.000998872	-	-	-	gi|297829866|ref|XP_002882815.1|/0/hypothetical protein ARALYDRAFT_341449 [Arabidopsis lyrata subsp. lyrata]
Bra009319	0	12	0.01	1.99	7.63662	0.000245174	0.000998664	-	GO:0016811//hydrolase activity, acting on carbon-nitrogen (but not peptide) bonds, in linear amides;GO:0008242//omega peptidase activity	GO:0009057//macromolecule catabolic process	gi|312282579|dbj|BAJ34155.1|/3.72613e-74/unnamed protein product [Thellungiella halophila]
Bra034767	0	12	0.01	1.99	7.63662	0.000245174	0.000998456	GO:0043231//intracellular membrane-bounded organelle;GO:0005737//cytoplasm	GO:0030528//transcription regulator activity;GO:0001071//nucleic acid binding transcription factor activity;GO:0003677//DNA binding;GO:0005515//protein binding	GO:0009627//systemic acquired resistance;GO:0042221//response to chemical stimulus;GO:0006351//transcription, DNA-dependent	gi|79313197|ref|NP_001030678.1|/1.84169e-81/TGA6 (TGACG MOTIF-BINDING FACTOR 6); DNA binding / transcription factor [Arabidopsis thaliana]
Bra011271	0	12	0.01	1.99	7.63662	0.000245174	0.000998249	-	-	-	gi|42573113|ref|NP_974653.1|/3.81798e-43/unknown protein [Arabidopsis thaliana]
Bra001163	0	12	0.01	1.99	7.63662	0.000245174	0.000998041	-	-	-	gi|6714442|gb|AAF26129.1|AC011620_5/0/unknown protein [Arabidopsis thaliana]
Bra010847	0	12	0.01	1.99	7.63662	0.000245174	0.000997833	GO:0043234//protein complex	GO:0005488//binding	GO:0051125//regulation of actin nucleation	gi|79355351|ref|NP_174212.2|/0/WAVE2 [Arabidopsis thaliana]
Bra004243	0	12	0.01	1.99	7.63662	0.000245174	0.000997626	GO:0031410//cytoplasmic vesicle	GO:0005488//binding	-	gi|297841467|ref|XP_002888615.1|/1.66553e-180/predicted protein [Arabidopsis lyrata subsp. lyrata]
Bra022242	0	12	0.01	1.99	7.63662	0.000245174	0.000997418	-	GO:0016740//transferase activity	-	gi|9294590|dbj|BAB02871.1|/5.77296e-109/dihydroxyacetone/glycerone kinase-like protein [Arabidopsis thaliana]
Bra039484	0	12	0.01	1.99	7.63662	0.000245174	0.000997211	GO:0043231//intracellular membrane-bounded organelle	GO:0008135//translation factor activity, nucleic acid binding;GO:0000339//RNA cap binding	GO:0051707//response to other organism;GO:0006412//translation;GO:0002698	gi|302138298|gb|ADK94610.1|/8.48868e-85/translation initiation factor eIF(iso)4E.b [Brassica rapa]
Bra023260	0	12	0.01	1.99	7.63662	0.000245174	0.000997004	-	GO:0046872//metal ion binding;GO:0001071//nucleic acid binding transcription factor activity	GO:0006351//transcription, DNA-dependent	gi|297846208|ref|XP_002890985.1|/1.275e-116/zinc finger (CCCH-type) family protein [Arabidopsis lyrata subsp. lyrata]
Bra015047	0	12	0.01	1.99	7.63662	0.000245174	0.000996796	GO:0044432//endoplasmic reticulum part;GO:0030312//external encapsulating structure;GO:0031981//nuclear lumen;GO:0009536//plastid;GO:0031090//organelle membrane	GO:0016628//oxidoreductase activity, acting on the CH-CH group of donors, NAD or NADP as acceptor;GO:0032559	GO:0043161//proteasomal ubiquitin-dependent protein catabolic process;GO:0010038//response to metal ion;GO:0000741//karyogamy;GO:0033554//cellular response to stress	gi|15241844|ref|NP_198206.1|/0/BIP1; ATP binding [Arabidopsis thaliana]
Bra035556	0	12	0.01	1.99	7.63662	0.000245174	0.000996589	-	GO:0003824//catalytic activity;GO:0000166//nucleotide binding	-	gi|297796385|ref|XP_002866077.1|/1.2037e-152/hypothetical protein ARALYDRAFT_918653 [Arabidopsis lyrata subsp. lyrata]
Bra001854	0	12	0.01	1.99	7.63662	0.000245174	0.000996382	-	-	GO:0006952//defense response;GO:0023052//signaling;GO:0009743//response to carbohydrate stimulus	gi|6714444|gb|AAF26131.1|AC011620_7/0/putative disease resistance protein [Arabidopsis thaliana]
Bra011844	0	12	0.01	1.99	7.63662	0.000245174	0.000996175	GO:0005618//cell wall;GO:0009536//plastid;GO:0042579//microbody;GO:0005576//extracellular region	GO:0016755;GO:0047635	GO:0006749//glutathione metabolic process;GO:0043094;GO:0006950//response to stress	gi|28208262|dbj|BAC56855.1|/2.11698e-178/gamma-glutamyl transferase [Raphanus sativus]
Bra005110	0	12	0.01	1.99	7.63662	0.000245174	0.000995968	GO:0016020//membrane	GO:0022892	GO:0048193//Golgi vesicle transport;GO:0015031//protein transport	gi|15224501|ref|NP_181375.1|/2.96904e-76/VHS domain-containing protein / GAT domain-containing protein [Arabidopsis thaliana]
Bra021421	0	12	0.01	1.99	7.63662	0.000245174	0.000995762	GO:0009536//plastid	GO:0003676//nucleic acid binding;GO:0004812//aminoacyl-tRNA ligase activity;GO:0032559	GO:0006418//tRNA aminoacylation for protein translation;GO:0003006//developmental process involved in reproduction	gi|297832898|ref|XP_002884331.1|/0/tRNA synthetase class I family protein [Arabidopsis lyrata subsp. lyrata]
Bra000242	0	12	0.01	1.99	7.63662	0.000245174	0.000995555	GO:0015935//small ribosomal subunit;GO:0016020//membrane;GO:0030312//external encapsulating structure;GO:0009536//plastid;GO:0031981//nuclear lumen	GO:0003676//nucleic acid binding;GO:0005198//structural molecule activity	GO:0010467//gene expression	gi|297820548|ref|XP_002878157.1|/8.65677e-94/40S ribosomal protein S2 [Arabidopsis lyrata subsp. lyrata]
Bra034173	0	12	0.01	1.99	7.63662	0.000245174	0.000995348	GO:0043231//intracellular membrane-bounded organelle	GO:0001071//nucleic acid binding transcription factor activity	GO:0009725//response to hormone stimulus;GO:0006351//transcription, DNA-dependent	gi|21618234|gb|AAM67284.1|/1.21201e-113/MYB-family transcription factor, putative [Arabidopsis thaliana]
Bra029615	0	12	0.01	1.99	7.63662	0.000245174	0.000995142	-	GO:0016758//transferase activity, transferring hexosyl groups	GO:0044238//primary metabolic process	gi|255560215|ref|XP_002521125.1|/1.25997e-125/transferase, transferring glycosyl groups, putative [Ricinus communis]
Bra039062	0	12	0.01	1.99	7.63662	0.000245174	0.000994936	GO:0044464//cell part	-	-	gi|157086540|gb|ABV21212.1|/8.02981e-69/Ty1_Copia-element protein [Arabidopsis thaliana]
Bra000211	0	12	0.01	1.99	7.63662	0.000245174	0.000994729	GO:0042598//vesicular fraction;GO:0043231//intracellular membrane-bounded organelle;GO:0031224//intrinsic to membrane	GO:0016709//oxidoreductase activity, acting on paired donors, with incorporation or reduction of molecular oxygen, NADH or NADPH as one donor, and incorporation of one atom of oxygen;GO:0005506//iron ion binding	GO:0009699//phenylpropanoid biosynthetic process	gi|297827723|ref|XP_002881744.1|/3.66552e-119/CYP98A3 [Arabidopsis lyrata subsp. lyrata]
Bra008848	0	12	0.01	1.99	7.63662	0.000245174	0.000994523	-	-	-	gi|7529274|emb|CAB86626.1|/4.58934e-33/putative protein [Arabidopsis thaliana]
Bra005357	0	12	0.01	1.99	7.63662	0.000245174	0.000994317	GO:0009536//plastid	GO:0046914//transition metal ion binding	GO:0000478//endonucleolytic cleavage involved in rRNA processing;GO:0006996//organelle organization	gi|297788043|ref|XP_002862198.1|/6.48779e-93/hypothetical protein ARALYDRAFT_921093 [Arabidopsis lyrata subsp. lyrata]
Bra032303	0	12	0.01	1.99	7.63662	0.000245174	0.000994111	GO:0044464//cell part	GO:0008320//protein transmembrane transporter activity	GO:0006810//transport	gi|186479015|ref|NP_174225.2|/0/P-P-bond-hydrolysis-driven protein transmembrane transporter [Arabidopsis thaliana]
Bra026148	0	12	0.01	1.99	7.63662	0.000245174	0.000993905	-	-	-	gi|30684286|ref|NP_172980.3|/1.02105e-75/glycine-rich protein [Arabidopsis thaliana]
Bra018135	0	12	0.01	1.99	7.63662	0.000245174	0.000993699	GO:0043231//intracellular membrane-bounded organelle;GO:0016021//integral to membrane;GO:0031410//cytoplasmic vesicle	GO:0016491//oxidoreductase activity;GO:0016462//pyrophosphatase activity	GO:0006810//transport	gi|159895446|gb|ABX10014.1|/0/vacuolar H+-pyrophosphatase [Triticum aestivum]
Bra037219	0	12	0.01	1.99	7.63662	0.000245174	0.000993493	-	GO:0016491//oxidoreductase activity;GO:0005506//iron ion binding	GO:0008152//metabolic process;GO:0009408//response to heat	gi|297844208|ref|XP_002889985.1|/0/CYP71B2 [Arabidopsis lyrata subsp. lyrata]
Bra018866	0	12	0.01	1.99	7.63662	0.000245174	0.000993287	-	-	-	gi|297847412|ref|XP_002891587.1|/0/hypothetical protein ARALYDRAFT_892003 [Arabidopsis lyrata subsp. lyrata]
Bra025369	0	12	0.01	1.99	7.63662	0.000245174	0.000993082	GO:0031224//intrinsic to membrane	-	-	gi|297818526|ref|XP_002877146.1|/1.27147e-174/amino acid transporter family protein [Arabidopsis lyrata subsp. lyrata]
Bra019150	0	12	0.01	1.99	7.63662	0.000245174	0.000992876	GO:0044464//cell part	GO:0046914//transition metal ion binding	-	gi|297803560|ref|XP_002869664.1|/1.05095e-119/zinc finger family protein [Arabidopsis lyrata subsp. lyrata]
Bra003804	0	12	0.01	1.99	7.63662	0.000245174	0.000992671	GO:0012505//endomembrane system;GO:0043231//intracellular membrane-bounded organelle;GO:0031224//intrinsic to membrane	GO:0042285//xylosyltransferase activity	GO:0048588//developmental cell growth	gi|297839313|ref|XP_002887538.1|/0/galactosyl transferase GMA12/MNN10 family protein [Arabidopsis lyrata subsp. lyrata]
Bra006556	0	12	0.01	1.99	7.63662	0.000245174	0.000992465	-	GO:0000166//nucleotide binding	GO:0006952//defense response;GO:0009987//cellular process	gi|227438175|gb|ACP30577.1|/0/disease resistance protein [Brassica rapa subsp. pekinensis]
Bra035793	0	12	0.01	1.99	7.63662	0.000245174	0.00099226	-	-	-	gi|297834964|ref|XP_002885364.1|/5.28927e-120/extracellular ligand-gated ion channel [Arabidopsis lyrata subsp. lyrata]
Bra036884	0	12	0.01	1.99	7.63662	0.000245174	0.000992055	-	GO:0043169//cation binding;GO:0030247//polysaccharide binding;GO:0016702//oxidoreductase activity, acting on single donors with incorporation of molecular oxygen, incorporation of two atoms of oxygen	GO:0008152//metabolic process	gi|37791221|gb|AAR03591.1|/7.97419e-53/ARD-like protein [Brassica juncea]
Bra039268	0	12	0.01	1.99	7.63662	0.000245174	0.000991849	GO:0031090//organelle membrane;GO:0009534//chloroplast thylakoid	GO:0016491//oxidoreductase activity;GO:0005506//iron ion binding	GO:0006952//defense response;GO:0008152//metabolic process	gi|15226029|ref|NP_182188.1|/7.21697e-52/CB5-C (CYTOCHROME B5 ISOFORM C); heme binding [Arabidopsis thaliana]
Bra036018	0	12	0.01	1.99	7.63662	0.000245174	0.000991644	GO:0016020//membrane	GO:0004672//protein kinase activity;GO:0032559	GO:0006464//protein modification process	gi|15241455|ref|NP_199242.1|/1.24937e-171/protein kinase family protein [Arabidopsis thaliana]
Bra005735	0	12	0.01	1.99	7.63662	0.000245174	0.000991439	GO:0009536//plastid;GO:0031090//organelle membrane;GO:0005576//extracellular region	GO:0019206//nucleoside kinase activity;GO:0004672//protein kinase activity;GO:0046914//transition metal ion binding	GO:0006166//purine ribonucleoside salvage;GO:0010038//response to metal ion;GO:0023052//signaling;GO:0034285	gi|15242717|ref|NP_195950.1|/1.7765e-101/ADK2 (ADENOSINE KINASE 2); adenosine kinase/ copper ion binding / kinase [Arabidopsis thaliana]
Bra018036	0	12	0.01	1.99	7.63662	0.000245174	0.000991235	GO:0043231//intracellular membrane-bounded organelle;GO:0055028//cortical microtubule;GO:0016020//membrane	GO:0004674//protein serine/threonine kinase activity;GO:0032559	GO:0007126//meiosis;GO:0006796//phosphate metabolic process;GO:0048229//gametophyte development;GO:0006261//DNA-dependent DNA replication;GO:0000087//M phase of mitotic cell cycle;GO:0003006//developmental process involved in reproduction;GO:0008283//cell proliferation;GO:0006950//response to stress;GO:0006464//protein modification process	gi|19699294|gb|AAL91258.1|/2.16978e-47/AT3g48750/T21J18_20 [Arabidopsis thaliana]
Bra028567	0	12	0.01	1.99	7.63662	0.000245174	0.00099103	-	-	-	gi|297807113|ref|XP_002871440.1|/1.27249e-20/hypothetical protein ARALYDRAFT_325616 [Arabidopsis lyrata subsp. lyrata]
Bra027956	0	12	0.01	1.99	7.63662	0.000245174	0.000990825	-	-	-	gi|12322171|gb|AAG51127.1|AC069144_24/3.08219e-86/unknown protein [Arabidopsis thaliana]
Bra017743	0	12	0.01	1.99	7.63662	0.000245174	0.00099062	-	-	-	gi|297798312|ref|XP_002867040.1|/0/armadillo/beta-catenin repeat family protein [Arabidopsis lyrata subsp. lyrata]
Bra030387	0	12	0.01	1.99	7.63662	0.000245174	0.000990416	GO:0043231//intracellular membrane-bounded organelle;GO:0044444//cytoplasmic part	GO:0005488//binding	-	gi|18403992|ref|NP_564606.1|/2.92917e-138/Ran-binding protein 1 domain-containing protein / RanBP1 domain-containing protein [Arabidopsis thaliana]
Bra031166	0	12	0.01	1.99	7.63662	0.000245174	0.000990211	GO:0031090//organelle membrane;GO:0009534//chloroplast thylakoid;GO:0031410//cytoplasmic vesicle	-	-	gi|297821307|ref|XP_002878536.1|/2.60653e-32/hypothetical protein ARALYDRAFT_480966 [Arabidopsis lyrata subsp. lyrata]
Bra026691	0	12	0.01	1.99	7.63662	0.000245174	0.000990007	GO:0043231//intracellular membrane-bounded organelle	GO:0003676//nucleic acid binding;GO:0001071//nucleic acid binding transcription factor activity	GO:0010467//gene expression	gi|15220011|ref|NP_173150.1|/0/D111/G-patch domain-containing protein [Arabidopsis thaliana]
Bra000958	0	12	0.01	1.99	7.63662	0.000245174	0.000989803	-	-	-	gi|42570051|ref|NP_680549.3|/1.78784e-67/UBX domain-containing protein [Arabidopsis thaliana]
Bra001348	0	12	0.01	1.99	7.63662	0.000245174	0.000989599	-	-	-	gi|34365761|gb|AAQ65192.1|/2.96717e-50/At3g08670 [Arabidopsis thaliana]
Bra005713	0	12	0.01	1.99	7.63662	0.000245174	0.000989394	GO:0009536//plastid	-	GO:0009725//response to hormone stimulus;GO:0000902//cell morphogenesis;GO:0009827//plant-type cell wall modification;GO:0009639//response to red or far red light	gi|15241741|ref|NP_195846.1|/5.79118e-60/ATEXPA9 (ARABIDOPSIS THALIANA EXPANSIN A9) [Arabidopsis thaliana]
Bra029992	0	12	0.01	1.99	7.63662	0.000245174	0.00098919	-	GO:0005488//binding	GO:0007049//cell cycle;GO:0008283//cell proliferation	gi|15229665|ref|NP_190576.1|/6.32795e-135/CYCD3;3 (CYCLIN D3;3); cyclin-dependent protein kinase [Arabidopsis thaliana]
Bra028039	0	12	0.01	1.99	7.63662	0.000245174	0.000988986	-	GO:0001071//nucleic acid binding transcription factor activity	GO:0009411//response to UV;GO:0032501//multicellular organismal process;GO:0009639//response to red or far red light;GO:0009743//response to carbohydrate stimulus	gi|297846400|ref|XP_002891081.1|/1.7359e-144/ANAC016 [Arabidopsis lyrata subsp. lyrata]
Bra005290	0	12	0.01	1.99	7.63662	0.000245174	0.000988783	GO:0009536//plastid	GO:0016861//intramolecular oxidoreductase activity, interconverting aldoses and ketoses	GO:0006547//histidine metabolic process	gi|55953220|dbj|BAD72794.1|/1.88693e-116/BBMII isomerase [Arabidopsis thaliana]
Bra031191	0	12	0.01	1.99	7.63662	0.000245174	0.000988579	GO:0044444//cytoplasmic part	GO:0008641//small protein activating enzyme activity;GO:0005488//binding	GO:0003006//developmental process involved in reproduction;GO:0032446//protein modification by small protein conjugation	gi|42570865|ref|NP_973506.1|/0/SAE2 (SUMO-ACTIVATING ENZYME 2); SUMO activating enzyme [Arabidopsis thaliana]
Bra007793	0	12	0.01	1.99	7.63662	0.000245174	0.000988375	GO:0016020//membrane;GO:0009536//plastid	GO:0015932//nucleobase, nucleoside, nucleotide and nucleic acid transmembrane transporter activity	GO:0015931//nucleobase, nucleoside, nucleotide and nucleic acid transport	gi|297821957|ref|XP_002878861.1|/1.31788e-90/mitochondrial substrate carrier family protein [Arabidopsis lyrata subsp. lyrata]
Bra008779	0	12	0.01	1.99	7.63662	0.000245174	0.000988171	-	GO:0017111//nucleoside-triphosphatase activity	-	gi|15241308|ref|NP_196914.1|/3.06311e-51/ATNAP14; transporter [Arabidopsis thaliana]
Bra031868	0	12	0.01	1.99	7.63662	0.000245174	0.000987968	-	-	-	gi|297794133|ref|XP_002864951.1|/0/LMBR1 integral membrane family protein [Arabidopsis lyrata subsp. lyrata]
Bra013301	0	12	0.01	1.99	7.63662	0.000245174	0.000987764	-	-	-	gi|297800232|ref|XP_002868000.1|/7.88703e-46/hypothetical protein ARALYDRAFT_914851 [Arabidopsis lyrata subsp. lyrata]
Bra018582	0	12	0.01	1.99	7.63662	0.000245174	0.000987561	GO:0043231//intracellular membrane-bounded organelle	GO:0005488//binding	GO:0006605//protein targeting	gi|18390977|ref|NP_563835.1|/5.97998e-79/SRC2 (SOYBEAN GENE REGULATED BY COLD-2); protein binding [Arabidopsis thaliana]
Bra039692	0	12	0.01	1.99	7.63662	0.000245174	0.000987358	-	-	-	gi|6056390|gb|AAF02854.1|AC009324_3/5.83099e-70/Unknown protein [Arabidopsis thaliana]
Bra037967	0	12	0.01	1.99	7.63662	0.000245174	0.000987155	GO:0044464//cell part	GO:0016879//ligase activity, forming carbon-nitrogen bonds;GO:0046914//transition metal ion binding	-	gi|66947626|emb|CAJ00009.1|/1.34949e-61/C3HC4 zinc finger containing protein [Medicago truncatula]
Bra003534	0	12	0.01	1.99	7.63662	0.000245174	0.000986951	GO:0043231//intracellular membrane-bounded organelle;GO:0031224//intrinsic to membrane	GO:0022891//substrate-specific transmembrane transporter activity;GO:0005488//binding;GO:0016491//oxidoreductase activity	GO:0006810//transport	gi|224070913|ref|XP_002303293.1|/1.6268e-114/predicted protein [Populus trichocarpa]
Bra006152	0	12	0.01	1.99	7.63662	0.000245174	0.000986748	GO:0032991//macromolecular complex;GO:0031966//mitochondrial membrane	-	GO:0042743//hydrogen peroxide metabolic process;GO:0009247//glycolipid biosynthetic process	gi|296083926|emb|CBI24314.3|/6.87406e-86/unnamed protein product [Vitis vinifera]
Bra037681	0	12	0.01	1.99	7.63662	0.000245174	0.000986545	-	-	GO:0009108//coenzyme biosynthetic process	gi|15224353|ref|NP_181904.1|/7.41495e-84/molybdopterin biosynthesis MoaE family protein [Arabidopsis thaliana]
Bra032933	0	12	0.01	1.99	7.63662	0.000245174	0.000986343	-	GO:0005488//binding	GO:0009409//response to cold	gi|297814870|ref|XP_002875318.1|/1.11111e-25/predicted protein [Arabidopsis lyrata subsp. lyrata]
Bra008844	0	12	0.01	1.99	7.63662	0.000245174	0.00098614	-	-	-	gi|297811441|ref|XP_002873604.1|/4.91954e-49/hypothetical protein ARALYDRAFT_488140 [Arabidopsis lyrata subsp. lyrata]
Bra000930	0	12	0.01	1.99	7.63662	0.000245174	0.000985937	-	-	-	gi|42566208|ref|NP_567191.2|/0/iqd17 (IQ-domain 17); calmodulin binding [Arabidopsis thaliana]
Bra006797	0	12	0.01	1.99	7.63662	0.000245174	0.000985735	-	GO:0008415//acyltransferase activity	-	gi|297796699|ref|XP_002866234.1|/0/transferase family protein [Arabidopsis lyrata subsp. lyrata]
Bra038124	0	12	0.01	1.99	7.63662	0.000245174	0.000985532	-	GO:0004672//protein kinase activity	-	gi|297847742|ref|XP_002891752.1|/5.38842e-178/leucine-rich repeat family protein [Arabidopsis lyrata subsp. lyrata]
Bra007241	0	12	0.01	1.99	7.63662	0.000245174	0.00098533	GO:0016020//membrane	GO:0016301//kinase activity;GO:0032559	GO:0007167//enzyme linked receptor protein signaling pathway;GO:0006464//protein modification process	gi|297820396|ref|XP_002878081.1|/0/hypothetical protein ARALYDRAFT_907079 [Arabidopsis lyrata subsp. lyrata]
Bra017220	0	12	0.01	1.99	7.63662	0.000245174	0.000985127	GO:0005576//extracellular region;GO:0030312//external encapsulating structure	GO:0016798//hydrolase activity, acting on glycosyl bonds;GO:0016758//transferase activity, transferring hexosyl groups	GO:0044042//glucan metabolic process	gi|38605514|sp|Q9SJL9.1|XTH32_ARATH/3.71785e-74/RecName: Full=Probable xyloglucan endotransglucosylase/hydrolase protein 32; Short=At-XTH32; Short=XTH-32; Flags: Precursor
Bra028657	0	12	0.01	1.99	7.63662	0.000245174	0.000984925	GO:0009536//plastid	GO:0051536//iron-sulfur cluster binding;GO:0016783//sulfurtransferase activity	GO:0006633//fatty acid biosynthetic process	gi|18415808|ref|NP_568196.1|/6.54985e-76/lipoic acid synthase family protein [Arabidopsis thaliana]
Bra009971	0	12	0.01	1.99	7.63662	0.000245174	0.000984723	-	-	-	gi|2191192|gb|AAB61077.1|/0/similar to N. tabacum membrane-associated salt-inducible protein (PID:g473874) [Arabidopsis thaliana]
Bra004192	0	12	0.01	1.99	7.63662	0.000245174	0.000984521	-	-	GO:0050896//response to stimulus	gi|227438255|gb|ACP30617.1|/0/disease resistance protein [Brassica rapa subsp. pekinensis]
Bra035726	0	12	0.01	1.99	7.63662	0.000245174	0.000984319	-	GO:0005488//binding	-	gi|301133590|gb|ADK63417.1|/6.1726e-75/C2H2 type zinc finger protein [Brassica rapa]
Bra027846	0	12	0.01	1.99	7.63662	0.000245174	0.000984117	GO:0016020//membrane	-	-	gi|297840625|ref|XP_002888194.1|/9.34525e-169/hypothetical protein ARALYDRAFT_475347 [Arabidopsis lyrata subsp. lyrata]
Bra027655	0	12	0.01	1.99	7.63662	0.000245174	0.000983915	GO:0043231//intracellular membrane-bounded organelle	GO:0016881//acid-amino acid ligase activity;GO:0032559	GO:0065008;GO:0000270//peptidoglycan metabolic process;GO:0042546//cell wall biogenesis	gi|238908349|emb|CAZ40334.1|/0/putative UDP-N-acetylmuranoylanalyl-D-2-6-diaminoligase [Raphanus sativus]
Bra030896	0	12	0.01	1.99	7.63662	0.000245174	0.000983713	-	-	-	gi|30683255|ref|NP_850086.1|/1.24844e-93/binding [Arabidopsis thaliana]
Bra025178	0	12	0.01	1.99	7.63662	0.000245174	0.000983511	GO:0042579//microbody;GO:0008287//protein serine/threonine phosphatase complex	GO:0019888//protein phosphatase regulator activity	GO:0023052//signaling	gi|297814828|ref|XP_002875297.1|/0/hypothetical protein ARALYDRAFT_904782 [Arabidopsis lyrata subsp. lyrata]
Bra023796	0	12	0.01	1.99	7.63662	0.000245174	0.00098331	-	GO:0017111//nucleoside-triphosphatase activity;GO:0003677//DNA binding;GO:0000166//nucleotide binding	GO:0000724//double-strand break repair via homologous recombination;GO:0022403;GO:0071844	gi|224107947|ref|XP_002314664.1|/6.84265e-62/predicted protein [Populus trichocarpa]
Bra015920	0	12	0.01	1.99	7.63662	0.000245174	0.000983108	GO:0043231//intracellular membrane-bounded organelle	GO:0004672//protein kinase activity;GO:0032559	GO:0006464//protein modification process	gi|79379990|ref|NP_177573.2|/0/ATP binding / protein kinase/ protein serine/threonine kinase/ protein tyrosine kinase [Arabidopsis thaliana]
Bra000023	0	12	0.01	1.99	7.63662	0.000245174	0.000982907	-	GO:0004672//protein kinase activity	-	gi|297823655|ref|XP_002879710.1|/1.03819e-159/kinase family protein [Arabidopsis lyrata subsp. lyrata]
Bra000657	0	12	0.01	1.99	7.63662	0.000245174	0.000982705	GO:0031224//intrinsic to membrane	GO:0004672//protein kinase activity;GO:0032559	GO:0006464//protein modification process	gi|186511604|ref|NP_192625.4|/0/kinase [Arabidopsis thaliana]
Bra031532	0	12	0.01	1.99	7.63662	0.000245174	0.000982504	-	GO:0016641//oxidoreductase activity, acting on the CH-NH2 group of donors, oxygen as acceptor	GO:0008152//metabolic process	gi|6692693|gb|AAF24827.1|AC007592_20/1.33012e-93/F12K11.6 [Arabidopsis thaliana]
Bra007879	0	12	0.01	1.99	7.63662	0.000245174	0.000982303	-	-	-	gi|21553939|gb|AAM63020.1|/1.26596e-46/unknown [Arabidopsis thaliana]
Bra006985	0	12	0.01	1.99	7.63662	0.000245174	0.000982102	GO:0044424//intracellular part	GO:0016841//ammonia-lyase activity	GO:0009411//response to UV;GO:0006558//L-phenylalanine metabolic process;GO:0009414//response to water deprivation;GO:0048229//gametophyte development;GO:0009696//salicylic acid metabolic process;GO:0009808//lignin metabolic process	gi|302201604|gb|ADL09136.1|/0/phenylanlanine ammonia-lyase [Brassica oleracea var. botrytis]
Bra026387	0	12	0.01	1.99	7.63662	0.000245174	0.000981901	-	GO:0005488//binding	-	gi|297799290|ref|XP_002867529.1|/5.74571e-76/hypothetical protein ARALYDRAFT_913848 [Arabidopsis lyrata subsp. lyrata]
Bra020207	0	12	0.01	1.99	7.63662	0.000245174	0.0009817	-	GO:0005488//binding	-	gi|297799258|ref|XP_002867513.1|/9.63446e-30/hypothetical protein ARALYDRAFT_913813 [Arabidopsis lyrata subsp. lyrata]
Bra015344	0	12	0.01	1.99	7.63662	0.000245174	0.000981499	GO:0016020//membrane	GO:0032561	-	gi|297848712|ref|XP_002892237.1|/0/hypothetical protein ARALYDRAFT_470457 [Arabidopsis lyrata subsp. lyrata]
Bra024861	0	12	0.01	1.99	7.63662	0.000245174	0.000981298	GO:0005618//cell wall;GO:0031090//organelle membrane;GO:0043231//intracellular membrane-bounded organelle;GO:0031224//intrinsic to membrane	GO:0004576//oligosaccharyl transferase activity	GO:0006464//protein modification process	gi|15226341|ref|NP_178281.1|/3.30139e-124/ribophorin I family protein [Arabidopsis thaliana]
Bra035823	0	12	0.01	1.99	7.63662	0.000245174	0.000981097	GO:0044464//cell part	GO:0004175//endopeptidase activity	GO:0019538//protein metabolic process	gi|297834938|ref|XP_002885351.1|/1.00477e-175/pepsin A [Arabidopsis lyrata subsp. lyrata]
Bra002955	0	12	0.01	1.99	7.63662	0.000245174	0.000980897	GO:0031224//intrinsic to membrane	GO:0015291//secondary active transmembrane transporter activity;GO:0015119;GO:0005342//organic acid transmembrane transporter activity	GO:0051707//response to other organism;GO:0006996//organelle organization;GO:0015712//hexose phosphate transport;GO:0015711//organic anion transport;GO:0015717//triose phosphate transport;GO:0009555//pollen development	gi|297840369|ref|XP_002888066.1|/9.04114e-72/glucose-6-phosphate/phosphate translocator 2 [Arabidopsis lyrata subsp. lyrata]
Bra024678	0	12	0.01	1.99	7.63662	0.000245174	0.000980696	GO:0044464//cell part	GO:0016741	GO:0006730//one-carbon metabolic process	gi|297850988|ref|XP_002893375.1|/0/dehydration-responsive family protein [Arabidopsis lyrata subsp. lyrata]
Bra016964	0	12	0.01	1.99	7.63662	0.000245174	0.000980496	GO:0042598//vesicular fraction;GO:0043231//intracellular membrane-bounded organelle;GO:0031224//intrinsic to membrane	GO:0016709//oxidoreductase activity, acting on paired donors, with incorporation or reduction of molecular oxygen, NADH or NADPH as one donor, and incorporation of one atom of oxygen;GO:0005506//iron ion binding	GO:0009699//phenylpropanoid biosynthetic process	gi|297827723|ref|XP_002881744.1|/2.18575e-119/CYP98A3 [Arabidopsis lyrata subsp. lyrata]
Bra040485	0	12	0.01	1.99	7.63662	0.000245174	0.000980295	-	GO:0005488//binding	-	gi|3510252|gb|AAC33496.1|/1.94692e-42/putative RNA-binding protein [Arabidopsis thaliana]
Bra004387	0	12	0.01	1.99	7.63662	0.000245174	0.000980095	-	-	-	gi|297838717|ref|XP_002887240.1|/4.86324e-15/predicted protein [Arabidopsis lyrata subsp. lyrata]
Bra021056	0	12	0.01	1.99	7.63662	0.000245174	0.000979895	-	-	GO:0046907//intracellular transport;GO:0015031//protein transport	gi|297804898|ref|XP_002870333.1|/1.44159e-96/hypothetical protein ARALYDRAFT_493493 [Arabidopsis lyrata subsp. lyrata]
Bra015636	0	12	0.01	1.99	7.63662	0.000245174	0.000979694	GO:0005576//extracellular region;GO:0031410//cytoplasmic vesicle;GO:0005618//cell wall;GO:0009536//plastid	GO:0004553//hydrolase activity, hydrolyzing O-glycosyl compounds	GO:0044238//primary metabolic process	gi|297842585|ref|XP_002889174.1|/6.15563e-165/glycosyl hydrolase family 3 protein [Arabidopsis lyrata subsp. lyrata]
Bra012605	0	12	0.01	1.99	7.63662	0.000245174	0.000979494	-	-	-	gi|297804350|ref|XP_002870059.1|/8.56122e-16/hypothetical protein ARALYDRAFT_914862 [Arabidopsis lyrata subsp. lyrata]
Bra011877	0	12	0.01	1.99	7.63662	0.000245174	0.000979294	GO:0043231//intracellular membrane-bounded organelle	GO:0004175//endopeptidase activity	GO:0009414//response to water deprivation;GO:0019538//protein metabolic process;GO:0006952//defense response;GO:0006970//response to osmotic stress	gi|312281839|dbj|BAJ33785.1|/1.05e-90/unnamed protein product [Thellungiella halophila]
Bra035252	0	12	0.01	1.99	7.63662	0.000245174	0.000979095	-	GO:0003824//catalytic activity	GO:0008152//metabolic process	gi|4850290|emb|CAB43046.1|/0/COP1 like protein [Arabidopsis thaliana]
Bra020081	0	12	0.01	1.99	7.63662	0.000245174	0.000978895	GO:0043231//intracellular membrane-bounded organelle	GO:0016765//transferase activity, transferring alkyl or aryl (other than methyl) groups;GO:0032559	GO:0006399//tRNA metabolic process;GO:0009690//cytokinin metabolic process	gi|297812191|ref|XP_002873979.1|/2.83749e-89/ATIPT9 [Arabidopsis lyrata subsp. lyrata]
Bra006453	0	12	0.01	1.99	7.63662	0.000245174	0.000978695	-	-	-	gi|297799512|ref|XP_002867640.1|/1.56212e-139/hypothetical protein ARALYDRAFT_492352 [Arabidopsis lyrata subsp. lyrata]
Bra037271	0	12	0.01	1.99	7.63662	0.000245174	0.000978495	GO:0016020//membrane	-	-	gi|15227838|ref|NP_179336.1|/0/leucine-rich repeat family protein [Arabidopsis thaliana]
Bra007365	0	12	0.01	1.99	7.63662	0.000245174	0.000978296	-	-	-	gi|297817120|ref|XP_002876443.1|/4.21805e-77/hypothetical protein ARALYDRAFT_486241 [Arabidopsis lyrata subsp. lyrata]
Bra012286	0	12	0.01	1.99	7.63662	0.000245174	0.000978096	-	-	-	-
Bra025732	0	12	0.01	1.99	7.63662	0.000245174	0.000977897	-	GO:0016740//transferase activity	GO:0006281//DNA repair	gi|297844896|ref|XP_002890329.1|/1.6588e-107/hypothetical protein ARALYDRAFT_472157 [Arabidopsis lyrata subsp. lyrata]
Bra004839	0	12	0.01	1.99	7.63662	0.000245174	0.000977698	GO:0042579//microbody;GO:0009526//plastid envelope	GO:0004721//phosphoprotein phosphatase activity;GO:0005515//protein binding;GO:0008422//beta-glucosidase activity;GO:0043167//ion binding	GO:0009651//response to salt stress;GO:0006714;GO:0010118//stomatal movement;GO:0050832//defense response to fungus;GO:0048878//chemical homeostasis;GO:0006796//phosphate metabolic process;GO:0043623//cellular protein complex assembly;GO:0006464//protein modification process;GO:0019762//glucosinolate catabolic process;GO:0009409//response to cold;GO:0009738//abscisic acid mediated signaling pathw…	gi|312283139|dbj|BAJ34435.1|/0/unnamed protein product [Thellungiella halophila]
Bra015970	0	12	0.01	1.99	7.63662	0.000245174	0.000977498	GO:0043231//intracellular membrane-bounded organelle	GO:0003676//nucleic acid binding;GO:0001071//nucleic acid binding transcription factor activity	GO:0000160//two-component signal transduction system (phosphorelay);GO:0010039//response to iron ion;GO:0006790//sulfur compound metabolic process;GO:0006351//transcription, DNA-dependent	gi|312282931|dbj|BAJ34331.1|/0/unnamed protein product [Thellungiella halophila]
Bra018003	0	12	0.01	1.99	7.63662	0.000245174	0.000977299	GO:0043231//intracellular membrane-bounded organelle	GO:0004553//hydrolase activity, hydrolyzing O-glycosyl compounds	GO:0003006//developmental process involved in reproduction;GO:0044238//primary metabolic process	gi|30693150|ref|NP_190486.2|/0/EMB2261 (embryo defective 2261) [Arabidopsis thaliana]
Bra036491	0	12	0.01	1.99	7.63662	0.000245174	0.0009771	GO:0031410//cytoplasmic vesicle	GO:0046872//metal ion binding	-	gi|297836826|ref|XP_002886295.1|/0/zinc finger family protein [Arabidopsis lyrata subsp. lyrata]
Bra004081	0	12	0.01	1.99	7.63662	0.000245174	0.000976901	-	GO:0046914//transition metal ion binding;GO:0016702//oxidoreductase activity, acting on single donors with incorporation of molecular oxygen, incorporation of two atoms of oxygen	GO:0006633//fatty acid biosynthetic process	gi|297838497|ref|XP_002887130.1|/2.67401e-131/lipoxygenase family protein [Arabidopsis lyrata subsp. lyrata]
Bra040171	0	12	0.01	1.99	7.63662	0.000245174	0.000976702	GO:0043234//protein complex	GO:0016772//transferase activity, transferring phosphorus-containing groups;GO:0019207//kinase regulator activity;GO:0005488//binding	GO:0006796//phosphate metabolic process;GO:0006464//protein modification process	gi|89257694|gb|ABD65181.1|/7.81499e-73/casein kinase II beta chain, putative [Brassica oleracea]
Bra027409	0	12	0.01	1.99	7.63662	0.000245174	0.000976503	-	GO:0016301//kinase activity	-	gi|297829912|ref|XP_002882838.1|/1.59423e-103/kinase family protein [Arabidopsis lyrata subsp. lyrata]
Bra001235	0	12	0.01	1.99	7.63662	0.000245174	0.000976305	GO:0012507//ER to Golgi transport vesicle membrane	GO:0046914//transition metal ion binding	GO:0048193//Golgi vesicle transport;GO:0015031//protein transport	gi|297833488|ref|XP_002884626.1|/0/hypothetical protein ARALYDRAFT_478029 [Arabidopsis lyrata subsp. lyrata]
Bra013111	0	12	0.01	1.99	7.63662	0.000245174	0.000976106	GO:0044464//cell part	-	-	gi|4585909|gb|AAD25570.1|/3.85808e-103/expressed protein [Arabidopsis thaliana]
Bra016307	0	12	0.01	1.99	7.63662	0.000245174	0.000975907	-	-	-	gi|145336153|ref|NP_174031.2|/2.02982e-83/binding [Arabidopsis thaliana]
Bra001489	0	12	0.01	1.99	7.63662	0.000245174	0.000975709	GO:0030529//ribonucleoprotein complex;GO:0009536//plastid	GO:0003723//RNA binding;GO:0005198//structural molecule activity	GO:0010467//gene expression	gi|297834126|ref|XP_002884945.1|/6.08782e-54/hypothetical protein ARALYDRAFT_478688 [Arabidopsis lyrata subsp. lyrata]
Bra034325	0	12	0.01	1.99	7.63662	0.000245174	0.00097551	GO:0030312//external encapsulating structure;GO:0044444//cytoplasmic part	GO:0051536//iron-sulfur cluster binding;GO:0018488//aryl-aldehyde oxidase activity;GO:0046914//transition metal ion binding;GO:0019899//enzyme binding;GO:0019115//benzaldehyde dehydrogenase activity;GO:0050662//coenzyme binding;GO:0016641//oxidoreductase activity, acting on the CH-NH2 group of donors, oxygen as acceptor	GO:0009687//abscisic acid metabolic process;GO:0009850//auxin metabolic process;GO:0019757;GO:0009832//plant-type cell wall biogenesis	gi|5672672|dbj|BAA82672.1|/0/aldehyde oxidase [Arabidopsis thaliana]
Bra010247	0	12	0.01	1.99	7.63662	0.000245174	0.000975312	GO:0016020//membrane	GO:0004702//receptor signaling protein serine/threonine kinase activity;GO:0032559	GO:0006464//protein modification process	gi|297798854|ref|XP_002867311.1|/0/kinase family protein [Arabidopsis lyrata subsp. lyrata]
Bra025827	0	12	0.01	1.99	7.63662	0.000245174	0.000975114	-	GO:0016405//CoA-ligase activity	-	gi|8886956|gb|AAF80642.1|AC069251_35/0/F2D10.4 [Arabidopsis thaliana]
Bra027179	0	12	0.01	1.99	7.63662	0.000245174	0.000974915	-	GO:0016891//endoribonuclease activity, producing 5'-phosphomonoesters	GO:0008033//tRNA processing	gi|297830222|ref|XP_002882993.1|/2.43741e-165/hypothetical protein ARALYDRAFT_341756 [Arabidopsis lyrata subsp. lyrata]
Bra021472	0	12	0.01	1.99	7.63662	0.000245174	0.000974717	-	-	-	gi|297832858|ref|XP_002884311.1|/0/hypothetical protein ARALYDRAFT_896190 [Arabidopsis lyrata subsp. lyrata]
Bra034242	0	12	0.01	1.99	7.63662	0.000245174	0.000974519	GO:0009526//plastid envelope	GO:0015291//secondary active transmembrane transporter activity	GO:0015698//inorganic anion transport	gi|30688378|ref|NP_189289.2|/8.90842e-127/PHT2;1 (PHOSPHATE TRANSPORTER 2;1); low affinity phosphate transmembrane transporter [Arabidopsis thaliana]
Bra000641	0	12	0.01	1.99	7.63662	0.000245174	0.000974321	GO:0005622//intracellular	-	GO:0006412//translation;GO:0006355//regulation of transcription, DNA-dependent;GO:0006354//transcription elongation, DNA-dependent;GO:0006366//transcription from RNA polymerase II promoter	gi|297809015|ref|XP_002872391.1|/2.62899e-129/hypothetical protein ARALYDRAFT_327088 [Arabidopsis lyrata subsp. lyrata]
Bra016453	0	12	0.01	1.99	7.63662	0.000245174	0.000974124	GO:0043234//protein complex;GO:0016020//membrane	GO:0033612//receptor serine/threonine kinase binding;GO:0019787//small conjugating protein ligase activity	GO:0032446//protein modification by small protein conjugation;GO:0015995//chlorophyll biosynthetic process;GO:0015996//chlorophyll catabolic process;GO:0009688//abscisic acid biosynthetic process;GO:0010260//organ senescence	gi|42562204|ref|NP_564125.2|/0/SAUL1 (SENESCENCE-ASSOCIATED E3 UBIQUITIN LIGASE 1); ubiquitin-protein ligase [Arabidopsis thaliana]
Bra003612	0	12	0.01	1.99	7.63662	0.000245174	0.000973926	GO:0043231//intracellular membrane-bounded organelle	-	-	gi|297842721|ref|XP_002889242.1|/6.97047e-27/hypothetical protein ARALYDRAFT_477104 [Arabidopsis lyrata subsp. lyrata]
Bra004809	0	12	0.01	1.99	7.63662	0.000245174	0.000973728	-	GO:0016740//transferase activity	GO:0006479//protein methylation	gi|297824409|ref|XP_002880087.1|/1.20496e-80/SET domain-containing protein [Arabidopsis lyrata subsp. lyrata]
Bra021814	0	12	0.01	1.99	7.63662	0.000245174	0.00097353	GO:0005618//cell wall;GO:0031090//organelle membrane;GO:0043231//intracellular membrane-bounded organelle;GO:0031410//cytoplasmic vesicle	GO:0030246//carbohydrate binding;GO:0043167//ion binding;GO:0015925	GO:0044238//primary metabolic process	gi|224129140|ref|XP_002328900.1|/4.45242e-110/predicted protein [Populus trichocarpa]
Bra000950	0	12	0.01	1.99	7.63662	0.000245174	0.000973333	GO:0043231//intracellular membrane-bounded organelle	GO:0003824//catalytic activity	-	gi|2191131|gb|AAB61018.1|/1.29994e-97/A_IG002N01.8 gene product [Arabidopsis thaliana]
Bra009010	0	12	0.01	1.99	7.63662	0.000245174	0.000973135	GO:0016020//membrane	GO:0005488//binding	GO:0008152//metabolic process	gi|10129651|emb|CAC08247.1|/8.9083e-72/putative protein [Arabidopsis thaliana]
Bra038237	0	12	0.01	1.99	7.63662	0.000245174	0.000972938	-	-	-	gi|297830654|ref|XP_002883209.1|/0/binding protein [Arabidopsis lyrata subsp. lyrata]
Bra020717	0	12	0.01	1.99	7.63662	0.000245174	0.000972741	GO:0043231//intracellular membrane-bounded organelle;GO:0044444//cytoplasmic part	GO:0016410//N-acyltransferase activity;GO:0016741	GO:0006498//N-terminal protein lipidation;GO:0010016//shoot morphogenesis;GO:0006730//one-carbon metabolic process	gi|18423927|ref|NP_568846.1|/0/NMT1 (MYRISTOYL-COA:PROTEIN N-MYRISTOYLTRANSFERASE); glycylpeptide N-tetradecanoyltransferase/ myristoyltransferase [Arabidopsis thaliana]
Bra001789	0	12	0.01	1.99	7.63662	0.000245174	0.000972543	GO:0016020//membrane	GO:0046872//metal ion binding;GO:0004674//protein serine/threonine kinase activity;GO:0032559	GO:0006464//protein modification process;GO:0023052//signaling	gi|297830722|ref|XP_002883243.1|/1.82789e-125/calmodulin-domain protein kinase 9 [Arabidopsis lyrata subsp. lyrata]
Bra001344	0	12	0.01	1.99	7.63662	0.000245174	0.000972346	-	GO:0003824//catalytic activity	-	gi|297833634|ref|XP_002884699.1|/4.68677e-110/D-alanine--D-alanine ligase family [Arabidopsis lyrata subsp. lyrata]
Bra026944	0	12	0.01	1.99	7.63662	0.000245174	0.000972149	-	-	-	gi|8698744|gb|AAF78502.1|AC012187_22/5.0667e-129/Contains similarity to CYR1 from Candida albicans gb|AB034965 and contains multiple Leucine Rich PF|00560 repeats [Arabidopsis thaliana]
Bra038611	0	12	0.01	1.99	7.63662	0.000245174	0.000971952	GO:0031410//cytoplasmic vesicle	GO:0016791//phosphatase activity	-	gi|297793909|ref|XP_002864839.1|/1.18472e-123/ATPAP29/PAP29 [Arabidopsis lyrata subsp. lyrata]
Bra036233	0	12	0.01	1.99	7.63662	0.000245174	0.000971755	-	-	-	gi|297814005|ref|XP_002874886.1|/3.04521e-139/oxidoreductase [Arabidopsis lyrata subsp. lyrata]
Bra000394	0	12	0.01	1.99	7.63662	0.000245174	0.000971558	-	GO:0003824//catalytic activity	-	gi|297828285|ref|XP_002882025.1|/4.02068e-90/hypothetical protein ARALYDRAFT_483703 [Arabidopsis lyrata subsp. lyrata]
Bra014692	0	12	0.01	1.99	7.63662	0.000245174	0.000971362	-	GO:0030528//transcription regulator activity;GO:0001071//nucleic acid binding transcription factor activity;GO:0003677//DNA binding	GO:0009719;GO:0009743//response to carbohydrate stimulus;GO:0002218//activation of innate immune response;GO:0009627//systemic acquired resistance;GO:0006351//transcription, DNA-dependent	gi|206574997|gb|ACI14407.1|/7.10863e-55/WRKY70-1 transcription factor [Brassica napus]
Bra009156	0	12	0.01	1.99	7.63662	0.000245174	0.000971165	GO:0043231//intracellular membrane-bounded organelle	GO:0016874//ligase activity	GO:0008152//metabolic process	gi|30681208|ref|NP_196217.2|/1.37756e-111/ATDFB (A. THALIANA DHFS-FPGS HOMOLOG B); tetrahydrofolylpolyglutamate synthase [Arabidopsis thaliana]
Bra012824	0	12	0.01	1.99	7.63662	0.000245174	0.000970968	-	-	-	gi|297816474|ref|XP_002876120.1|/1.41263e-97/F-box family protein [Arabidopsis lyrata subsp. lyrata]
Bra029953	0	12	0.01	1.99	7.63662	0.000245174	0.000970772	-	-	-	gi|297819580|ref|XP_002877673.1|/1.02554e-179/transducin family protein [Arabidopsis lyrata subsp. lyrata]
Bra017621	0	12	0.01	1.99	7.63662	0.000245174	0.000970576	GO:0043231//intracellular membrane-bounded organelle	GO:0030528//transcription regulator activity;GO:0003676//nucleic acid binding;GO:0001071//nucleic acid binding transcription factor activity	GO:0006970//response to osmotic stress;GO:0009755//hormone-mediated signaling pathway;GO:0006351//transcription, DNA-dependent	gi|312283257|dbj|BAJ34494.1|/1.92129e-88/unnamed protein product [Thellungiella halophila]
Bra007534	0	12	0.01	1.99	7.63662	0.000245174	0.000970379	-	-	-	gi|297817338|ref|XP_002876552.1|/0/hypothetical protein ARALYDRAFT_907562 [Arabidopsis lyrata subsp. lyrata]
Bra000587	0	12	0.01	1.99	7.63662	0.000245174	0.000970183	-	-	-	gi|42570855|ref|NP_973501.1|/1.71491e-102/unknown protein [Arabidopsis thaliana]
Bra015850	4	562	0.66	93.32	7.14358	4.5865e-05	0.000249043	GO:0009526//plastid envelope;GO:0009532//plastid stroma;GO:0030529//ribonucleoprotein complex	GO:0005198//structural molecule activity	GO:0003006//developmental process involved in reproduction;GO:0010467//gene expression;GO:0022613//ribonucleoprotein complex biogenesis	gi|297839413|ref|XP_002887588.1|/3.48545e-56/EMB2184 [Arabidopsis lyrata subsp. lyrata]
Bra013026	2	278	0.33	46.16	7.12803	0.00011534	0.000541518	GO:0009536//plastid	GO:0005515//protein binding	GO:0044267//cellular protein metabolic process;GO:0050896//response to stimulus	gi|26450983|dbj|BAC42598.1|/5.81659e-160/unknown protein [Arabidopsis thaliana]
Bra010558	3	371	0.5	61.61	6.94509	7.34822e-05	0.000364412	-	GO:0001071//nucleic acid binding transcription factor activity	GO:0009725//response to hormone stimulus;GO:0006351//transcription, DNA-dependent	gi|15451016|gb|AAK96779.1|/1.96715e-61/Unknown protein [Arabidopsis thaliana]
Bra016459	2	233	0.33	38.69	6.87335	0.00011534	0.000543736	GO:0005840//ribosome;GO:0030312//external encapsulating structure;GO:0009532//plastid stroma;GO:0009526//plastid envelope;GO:0042579//microbody;GO:0005576//extracellular region;GO:0016020//membrane	GO:0004601//peroxidase activity;GO:0015171//amino acid transmembrane transporter activity;GO:0005506//iron ion binding	GO:0009314//response to radiation;GO:0010038//response to metal ion;GO:0009267//cellular response to starvation;GO:0042743//hydrogen peroxide metabolic process;GO:0015837//amine transport	gi|5487875|gb|AAB53101.2|/0/catalase [Brassica napus]
Bra004137	7	585	1.16	97.14	6.38787	9.25584e-06	6.32046e-05	-	GO:0016831//carboxy-lyase activity;GO:0048037//cofactor binding;GO:0005515//protein binding	GO:0009064//glutamine family amino acid metabolic process	gi|45935268|gb|AAS79669.1|/6.5519e-95/glutamate decarboxylase 2 [Brassica juncea]
Bra018017	2	159	0.33	26.4	6.32193	0.00011534	0.00054269	GO:0031090//organelle membrane;GO:0015934//large ribosomal subunit;GO:0030312//external encapsulating structure;GO:0031981//nuclear lumen	GO:0005198//structural molecule activity	GO:0010467//gene expression;GO:0022613//ribonucleoprotein complex biogenesis	gi|730449|sp|P41128.1|RL131_BRANA/3.04764e-83/RecName: Full=60S ribosomal protein L13-1; AltName: Full=Cold-induced protein C24A
Bra022234	2	150	0.33	24.91	6.23812	0.00011534	0.000540351	-	-	-	gi|89257538|gb|ABD65028.1|/4.95846e-45/hypothetical protein 26.t00082 [Brassica oleracea]
Bra025832	9	642	1.5	106.61	6.15124	2.91372e-06	2.3116e-05	GO:0005840//ribosome;GO:0030312//external encapsulating structure;GO:0009532//plastid stroma;GO:0009526//plastid envelope;GO:0042579//microbody;GO:0005576//extracellular region;GO:0016020//membrane	GO:0004601//peroxidase activity;GO:0015171//amino acid transmembrane transporter activity;GO:0005506//iron ion binding	GO:0009314//response to radiation;GO:0006810//transport;GO:0010038//response to metal ion;GO:0009267//cellular response to starvation;GO:0042743//hydrogen peroxide metabolic process	gi|5487875|gb|AAB53101.2|/0/catalase [Brassica napus]
Bra002571	10	695	1.66	115.41	6.11944	1.6088e-06	1.3649e-05	GO:0043232;GO:0043231//intracellular membrane-bounded organelle	GO:0032559;GO:0005198//structural molecule activity	GO:0006996//organelle organization	gi|15231447|ref|NP_190236.1|/6.00097e-111/ACT12 (ACTIN-12); structural constituent of cytoskeleton [Arabidopsis thaliana]
Bra031210	3	195	0.5	32.38	6.01703	7.34822e-05	0.000366549	GO:0009536//plastid;GO:0042579//microbody	GO:0004672//protein kinase activity;GO:0004871//signal transducer activity;GO:0016620//oxidoreductase activity, acting on the aldehyde or oxo group of donors, NAD or NADP as acceptor;GO:0042802//identical protein binding;GO:0032559;GO:0043566//structure-specific DNA binding	GO:0006952//defense response;GO:0010118//stomatal movement;GO:0016070//RNA metabolic process;GO:0010038//response to metal ion;GO:0048511//rhythmic process;GO:0006405//RNA export from nucleus;GO:0006970//response to osmotic stress;GO:0009699//phenylpropanoid biosynthetic process;GO:0032392//DNA geometric change;GO:0003006//developmental process involved in reproduction;GO:0006464//protein modific…	gi|209976406|gb|ACJ04160.1|/1.80245e-18/putative glycine-rich RNA-binding protein [Chorispora bungeana]
Bra025660	10	619	1.66	102.79	5.95237	1.6088e-06	1.36136e-05	-	-	-	gi|224062033|ref|XP_002300721.1|/1.28702e-151/predicted protein [Populus trichocarpa]
Bra004340	2	122	0.33	20.26	5.94002	0.00011534	0.000542559	GO:0009536//plastid	GO:0004672//protein kinase activity;GO:0032559	GO:0010109//regulation of photosynthesis;GO:0048511//rhythmic process;GO:0006464//protein modification process	gi|18409136|ref|NP_564946.1|/2.75507e-156/STN7 (Stt7 homolog STN7); kinase/ protein kinase [Arabidopsis thaliana]
Bra016626	4	244	0.66	40.52	5.94002	4.5865e-05	0.000247191	-	-	-	gi|224114826|ref|XP_002316867.1|/2.71845e-26/predicted protein [Populus trichocarpa]
Bra022957	6	351	1	58.28	5.86493	1.61425e-05	0.000101384	-	GO:0046872//metal ion binding	GO:0034285;GO:0009746	gi|297826853|ref|XP_002881309.1|/2.2076e-134/frigida-essential 1 [Arabidopsis lyrata subsp. lyrata]
Bra017632	2	102	0.33	16.94	5.68182	0.00011534	0.000540609	GO:0016471//vacuolar proton-transporting V-type ATPase complex;GO:0009536//plastid	GO:0019829//cation-transporting ATPase activity;GO:0005506//iron ion binding	GO:0006754//ATP biosynthetic process;GO:0015988//energy coupled proton transport, against electrochemical gradient	gi|297802570|ref|XP_002869169.1|/1.30935e-65/vacuolar ATP synthase subunit H family protein [Arabidopsis lyrata subsp. lyrata]
Bra033379	5	234	0.83	38.86	5.54903	2.7586e-05	0.000163049	-	-	GO:0008152//metabolic process	gi|297843128|ref|XP_002889445.1|/1.70115e-74/phenazine biosynthesis PhzC/PhzF family protein [Arabidopsis lyrata subsp. lyrata]
Bra025931	4	181	0.66	30.06	5.50924	4.5865e-05	0.000247123	GO:0005840//ribosome;GO:0031234//extrinsic to internal side of plasma membrane;GO:0031981//nuclear lumen;GO:0009536//plastid	GO:0005488//binding;GO:0004871//signal transducer activity;GO:0004683//calmodulin-dependent protein kinase activity	GO:0006412//translation;GO:0010038//response to metal ion;GO:0006796//phosphate metabolic process;GO:0048513//organ development	gi|297844756|ref|XP_002890259.1|/1.59652e-163/hypothetical protein ARALYDRAFT_889221 [Arabidopsis lyrata subsp. lyrata]
Bra021477	2	90	0.33	14.94	5.50057	0.00011534	0.000543867	GO:0030312//external encapsulating structure;GO:0005746//mitochondrial respiratory chain;GO:0031981//nuclear lumen;GO:0009536//plastid	GO:0046914//transition metal ion binding;GO:0003824//catalytic activity	GO:0019538//protein metabolic process	gi|30678485|ref|NP_850500.1|/1.02921e-115/mitochondrial processing peptidase beta subunit, putative [Arabidopsis thaliana]
Bra002485	2	89	0.33	14.78	5.48504	0.00011534	0.000542429	GO:0043231//intracellular membrane-bounded organelle	GO:0004175//endopeptidase activity;GO:0005488//binding	GO:0009725//response to hormone stimulus;GO:0019538//protein metabolic process;GO:0032502//developmental process	gi|18141289|gb|AAL60582.1|AF454960_1/1.05586e-97/senescence-associated cysteine protease [Brassica oleracea]
Bra018386	4	171	0.66	28.4	5.42728	4.5865e-05	0.000248629	GO:0016020//membrane;GO:0044424//intracellular part	GO:0042277//peptide binding;GO:0016765//transferase activity, transferring alkyl or aryl (other than methyl) groups	GO:0009404//toxin metabolic process;GO:0006950//response to stress	gi|297826329|ref|XP_002881047.1|/4.45446e-108/glutathione-s-transferase 5 [Arabidopsis lyrata subsp. lyrata]
Bra016330	2	85	0.33	14.11	5.41811	0.00011534	0.000538931	GO:0043231//intracellular membrane-bounded organelle	GO:0003824//catalytic activity	GO:0008152//metabolic process	gi|18395300|ref|NP_564204.1|/2.58991e-167/ALDH2B7; 3-chloroallyl aldehyde dehydrogenase/ aldehyde dehydrogenase (NAD) [Arabidopsis thaliana]
Bra023885	2	84	0.33	13.95	5.40166	0.00011534	0.000539963	GO:0009536//plastid	-	GO:0009719;GO:0006970//response to osmotic stress;GO:0003006//developmental process involved in reproduction;GO:0010038//response to metal ion	gi|297830842|ref|XP_002883303.1|/1.36991e-157/hypothetical protein ARALYDRAFT_479659 [Arabidopsis lyrata subsp. lyrata]
Bra036642	2	83	0.33	13.78	5.38397	0.00011534	0.000543605	GO:0009536//plastid	GO:0016531//copper chaperone activity	GO:0006812//cation transport	gi|297849624|ref|XP_002892693.1|/1.1049e-52/Cu/Zn-superoxide dismutase copper chaperone precursor [Arabidopsis lyrata subsp. lyrata]
Bra009007	4	166	0.66	27.56	5.38397	4.5865e-05	0.000248148	GO:0005576//extracellular region	GO:0004175//endopeptidase activity	GO:0019538//protein metabolic process	gi|8979711|emb|CAB96832.1|/1.64621e-84/nucleoid DNA-binding protein cnd41-like protein [Arabidopsis thaliana]
Bra011116	7	290	1.16	48.16	5.37564	9.25584e-06	6.29629e-05	GO:0005753//mitochondrial proton-transporting ATP synthase complex	GO:0015077//monovalent inorganic cation transmembrane transporter activity	GO:0006818//hydrogen transport;GO:0006754//ATP biosynthetic process	gi|15233603|ref|NP_194677.1|/1.73568e-30/mitochondrial ATP synthase g subunit family protein [Arabidopsis thaliana]
Bra020215	2	82	0.33	13.62	5.36712	0.00011534	0.000543212	GO:0009536//plastid	GO:0004812//aminoacyl-tRNA ligase activity;GO:0043169//cation binding;GO:0003723//RNA binding;GO:0032559	GO:0006418//tRNA aminoacylation for protein translation	gi|224105089|ref|XP_002313683.1|/0/predicted protein [Populus trichocarpa]
Bra010412	2	82	0.33	13.62	5.36712	0.00011534	0.000541128	GO:0031090//organelle membrane;GO:0015934//large ribosomal subunit;GO:0009536//plastid;GO:0031981//nuclear lumen	GO:0005198//structural molecule activity	GO:0010467//gene expression;GO:0022613//ribonucleoprotein complex biogenesis	gi|15236981|ref|NP_194439.1|/6.99185e-35/60S ribosomal protein L14 (RPL14B) [Arabidopsis thaliana]
Bra039130	2	78	0.33	12.95	5.29434	0.00011534	0.000538674	GO:0031090//organelle membrane;GO:0043231//intracellular membrane-bounded organelle	GO:0019901//protein kinase binding	-	gi|18395770|ref|NP_566135.1|/2.67852e-124/band 7 family protein [Arabidopsis thaliana]
Bra029007	2	77	0.33	12.79	5.27641	0.00011534	0.000540869	GO:0009532//plastid stroma;GO:0009941//chloroplast envelope	GO:0046914//transition metal ion binding;GO:0042802//identical protein binding	GO:0006772//thiamine metabolic process;GO:0033554//cellular response to stress;GO:0018130	gi|297792939|ref|XP_002864354.1|/1.57125e-84/hypothetical protein ARALYDRAFT_918614 [Arabidopsis lyrata subsp. lyrata]
Bra035123	2	74	0.33	12.29	5.21888	0.00011534	0.000540998	GO:0044464//cell part	GO:0015075//ion transmembrane transporter activity	GO:0006811//ion transport	gi|30699426|ref|NP_178070.2|/3.35076e-161/cation efflux family protein [Arabidopsis thaliana]
Bra037364	8	297	1.33	49.32	5.21267	5.22512e-06	3.84013e-05	GO:0009526//plastid envelope;GO:0009532//plastid stroma;GO:0015934//large ribosomal subunit	GO:0005198//structural molecule activity	GO:0010467//gene expression	gi|297810027|ref|XP_002872897.1|/2.49461e-178/hypothetical protein ARALYDRAFT_490443 [Arabidopsis lyrata subsp. lyrata]
Bra016184	9	333	1.5	55.3	5.20425	2.91372e-06	2.3229e-05	GO:0009536//plastid	GO:0016868//intramolecular transferase activity, phosphotransferases	GO:0044238//primary metabolic process	gi|30725426|gb|AAP37735.1|/9.00666e-136/At1g70820 [Arabidopsis thaliana]
Bra011985	6	222	1	36.86	5.20398	1.61425e-05	0.000101092	GO:0009526//plastid envelope;GO:0005840//ribosome;GO:0009532//plastid stroma;GO:0005576//extracellular region	GO:0005515//protein binding;GO:0032559	GO:0006457//protein folding;GO:0007275//multicellular organismal development;GO:0009657//plastid organization	gi|1351030|sp|P21239.2|RUB1_BRANA/0/RecName: Full=RuBisCO large subunit-binding protein subunit alpha, chloroplastic; AltName: Full=60 kDa chaperonin subunit alpha; AltName: Full=CPN-60 alpha; Flags: Precursor
Bra036321	6	217	1	36.03	5.17113	1.61425e-05	0.00010077	GO:0043231//intracellular membrane-bounded organelle	GO:0004175//endopeptidase activity	GO:0019222//regulation of metabolic process;GO:0019538//protein metabolic process	gi|312283137|dbj|BAJ34434.1|/5.5773e-102/unnamed protein product [Thellungiella halophila]
Bra031539	4	142	0.66	23.58	5.15895	4.5865e-05	0.00024932	GO:0009507//chloroplast	GO:0016491//oxidoreductase activity	GO:0008152//metabolic process	gi|297848958|ref|XP_002892360.1|/5.11272e-92/predicted protein [Arabidopsis lyrata subsp. lyrata]
Bra018722	2	71	0.33	11.79	5.15895	0.00011534	0.000539833	GO:0031224//intrinsic to membrane;GO:0043231//intracellular membrane-bounded organelle	GO:0017111//nucleoside-triphosphatase activity;GO:0016491//oxidoreductase activity;GO:0015405;GO:0032559	GO:0009207;GO:0006865//amino acid transport	gi|110741635|dbj|BAE98764.1|/0/MRP-like ABC transporter [Arabidopsis thaliana]
Bra034800	2	69	0.33	11.46	5.118	0.00011534	0.00054426	-	-	GO:0050896//response to stimulus	gi|30681959|ref|NP_850563.1|/1.85332e-27/universal stress protein (USP) family protein [Arabidopsis thaliana]
Bra007497	4	136	0.66	22.58	5.09644	4.5865e-05	0.000246987	-	GO:0016646//oxidoreductase activity, acting on the CH-NH group of donors, NAD or NADP as acceptor	GO:0000096//sulfur amino acid metabolic process	gi|15232215|ref|NP_191556.1|/7.25549e-127/MTHFR1 (METHYLENETETRAHYDROFOLATE REDUCTASE 1); methylenetetrahydrofolate reductase (NADPH) [Arabidopsis thaliana]
Bra011573	5	169	0.83	28.06	5.07926	2.7586e-05	0.000163148	GO:0043231//intracellular membrane-bounded organelle	-	GO:0009628//response to abiotic stimulus	gi|297798430|ref|XP_002867099.1|/1.26403e-95/nodulin family protein [Arabidopsis lyrata subsp. lyrata]
Bra010234	2	66	0.33	10.96	5.05364	0.00011534	0.000540739	GO:0030120//vesicle coat	GO:0005488//binding	GO:0015031//protein transport	gi|146286090|sp|Q9SV21.2|COPB1_ARATH/0/RecName: Full=Coatomer subunit beta-1; AltName: Full=Beta-coat protein 1; Short=Beta-COP 1
Bra016656	5	164	0.83	27.23	5.03594	2.7586e-05	0.00016449	GO:0009941//chloroplast envelope;GO:0031224//intrinsic to membrane	GO:0032559;GO:0015300//solute:solute antiporter activity	GO:0051234//establishment of localization	gi|297844452|ref|XP_002890107.1|/0/hypothetical protein ARALYDRAFT_471751 [Arabidopsis lyrata subsp. lyrata]
Bra032854	4	127	0.66	21.09	4.99795	4.5865e-05	0.000246783	GO:0031410//cytoplasmic vesicle	GO:0005488//binding	-	gi|21537399|gb|AAM61740.1|/3.46012e-136/unknown [Arabidopsis thaliana]
Bra028861	3	96	0.5	15.94	4.99458	7.34822e-05	0.000365989	GO:0043231//intracellular membrane-bounded organelle	GO:0030528//transcription regulator activity;GO:0003676//nucleic acid binding	GO:0009628//response to abiotic stimulus;GO:0048511//rhythmic process;GO:0007165//signal transduction	gi|281308388|gb|ADA58342.1|/0/pseudo-response regulator 7a [Brassica rapa]
Bra018423	25	778	4.15	129.19	4.96024	1.29057e-10	2.10582e-09	GO:0009526//plastid envelope;GO:0009532//plastid stroma	GO:0005488//binding;GO:0016301//kinase activity	GO:0009409//response to cold;GO:0009608//response to symbiont	gi|196122257|gb|ACG69788.1|/0/glucan water dikinase [Solanum lycopersicum]
Bra024536	3	93	0.5	15.44	4.9486	7.34822e-05	0.000364689	GO:0031981//nuclear lumen	GO:0005488//binding	GO:0000302//response to reactive oxygen species;GO:0048582;GO:0009266//response to temperature stimulus;GO:0007623//circadian rhythm;GO:0006351//transcription, DNA-dependent;GO:0009639//response to red or far red light	gi|297845302|ref|XP_002890532.1|/0/hypothetical protein ARALYDRAFT_889789 [Arabidopsis lyrata subsp. lyrata]
Bra000120	4	122	0.66	20.26	4.94002	4.5865e-05	0.000247668	-	-	-	gi|297823809|ref|XP_002879787.1|/2.86937e-70/hypothetical protein ARALYDRAFT_903159 [Arabidopsis lyrata subsp. lyrata]
Bra021042	9	275	1.5	45.66	4.9279	2.91372e-06	2.31818e-05	GO:0009526//plastid envelope;GO:0009532//plastid stroma	-	-	gi|89257581|gb|ABD65070.1|/6.79785e-39/plastid ribosomal protein L19, putative [Brassica oleracea]
Bra036577	4	121	0.66	20.09	4.92787	4.5865e-05	0.000248423	GO:0009532//plastid stroma	GO:0016301//kinase activity;GO:0032559	GO:0005982//starch metabolic process;GO:0006468//protein phosphorylation	gi|79521972|ref|NP_198009.3|/4.52138e-158/ATGWD3; carbohydrate kinase/ catalytic/ phosphoglucan, water dikinase [Arabidopsis thaliana]
Bra009738	2	60	0.33	9.96	4.91561	0.00011534	0.000541648	GO:0031224//intrinsic to membrane	GO:0004497//monooxygenase activity;GO:0050662//coenzyme binding	GO:0006694//steroid biosynthetic process	gi|6685410|sp|O65726.1|ERG12_BRANA/1.18439e-102/RecName: Full=Squalene monooxygenase 1,2; AltName: Full=Squalene epoxidase 1,2; Short=SE 1,2
Bra040174	2	60	0.33	9.96	4.91561	0.00011534	0.000541388	-	-	-	gi|89274202|gb|ABD65606.1|/6.78297e-151/hypothetical protein 23.t00002 [Brassica oleracea]
Bra015314	6	176	1	29.23	4.86938	1.61425e-05	0.000101319	GO:0009532//plastid stroma;GO:0031090//organelle membrane;GO:0005576//extracellular region	GO:0016615//malate dehydrogenase activity;GO:0005488//binding	GO:0006007//glucose catabolic process;GO:0010038//response to metal ion;GO:0043648//dicarboxylic acid metabolic process;GO:0006970//response to osmotic stress;GO:0009060//aerobic respiration	gi|38605860|emb|CAE75902.1|/1.43033e-68/OSJNBb0034G17.18 [Oryza sativa Japonica Group]
Bra010858	2	58	0.33	9.63	4.867	0.00011534	0.000544392	GO:0030312//external encapsulating structure	GO:0016788//hydrolase activity, acting on ester bonds	GO:0044238//primary metabolic process	gi|62084739|gb|AAX62802.1|/2.01346e-130/lipase 2 [Brassica napus]
Bra011799	2	58	0.33	9.63	4.867	0.00011534	0.000543474	-	GO:0046914//transition metal ion binding;GO:0016616//oxidoreductase activity, acting on the CH-OH group of donors, NAD or NADP as acceptor	GO:0009699//phenylpropanoid biosynthetic process;GO:0033554//cellular response to stress;GO:0051707//response to other organism	gi|312281955|dbj|BAJ33843.1|/1.55314e-77/unnamed protein product [Thellungiella halophila]
Bra001406	3	86	0.5	14.28	4.83592	7.34822e-05	0.000366176	-	-	-	gi|224059234|ref|XP_002299781.1|/1.04958e-22/predicted protein [Populus trichocarpa]
Bra020253	7	197	1.16	32.71	4.81754	9.25584e-06	6.31385e-05	GO:0031981//nuclear lumen;GO:0009536//plastid;GO:0031090//organelle membrane	GO:0017111//nucleoside-triphosphatase activity;GO:0008135//translation factor activity, nucleic acid binding;GO:0032561;GO:0005515//protein binding	GO:0006412//translation;GO:0010038//response to metal ion;GO:0009207	gi|241740172|gb|ACS68201.1|/0/elongation factor 1 alpha [Brassica napus]
Bra040642	2	55	0.33	9.13	4.79008	0.00011534	0.000542298	GO:0016020//membrane	GO:0046914//transition metal ion binding;GO:0019787//small conjugating protein ligase activity	GO:0009725//response to hormone stimulus;GO:0009743//response to carbohydrate stimulus;GO:0031669//cellular response to nutrient levels;GO:0032446//protein modification by small protein conjugation	gi|297829040|ref|XP_002882402.1|/1.5909e-148/hypothetical protein ARALYDRAFT_477807 [Arabidopsis lyrata subsp. lyrata]
Bra027319	2	55	0.33	9.13	4.79008	0.00011534	0.000538802	GO:0043231//intracellular membrane-bounded organelle	GO:0016491//oxidoreductase activity;GO:0005506//iron ion binding	-	gi|312281537|dbj|BAJ33634.1|/0/unnamed protein product [Thellungiella halophila]
Bra031274	3	82	0.5	13.62	4.76765	7.34822e-05	0.000363583	-	-	-	gi|297835106|ref|XP_002885435.1|/1.32917e-120/hypothetical protein ARALYDRAFT_342282 [Arabidopsis lyrata subsp. lyrata]
Bra022999	2	54	0.33	8.97	4.76457	0.00011534	0.000542951	GO:0044444//cytoplasmic part	GO:0004672//protein kinase activity;GO:0032559	GO:0006464//protein modification process	gi|297823297|ref|XP_002879531.1|/0/kinase family protein [Arabidopsis lyrata subsp. lyrata]
Bra003777	3	81	0.5	13.45	4.74953	7.34822e-05	0.000365338	GO:0009536//plastid	GO:0004312//fatty acid synthase activity	GO:0006633//fatty acid biosynthetic process;GO:0009409//response to cold;GO:0003006//developmental process involved in reproduction	gi|5882727|gb|AAD55280.1|AC008263_11/1.82624e-103/Similar to gb|AF060519 3-ketoacyl-ACP synthase (Kas4) from Cuphea hookeriana [Arabidopsis thaliana]
Bra017496	3	81	0.5	13.45	4.74953	7.34822e-05	0.000365153	-	-	-	gi|89257422|gb|ABD64914.1|/1.60435e-42/nuclear RNA binding protein, putative [Brassica oleracea]
Bra029584	2	53	0.33	8.8	4.73697	0.00011534	0.000542038	GO:0009527//plastid outer membrane;GO:0031410//cytoplasmic vesicle	GO:0008422//beta-glucosidase activity	GO:0009409//response to cold;GO:0008152//metabolic process	gi|186509843|ref|NP_001118591.1|/1.28179e-134/SFR2 (SENSITIVE TO FREEZING 2); beta-glucosidase/ hydrolase, hydrolyzing O-glycosyl compounds [Arabidopsis thaliana]
Bra014162	2	52	0.33	8.63	4.70882	0.00011534	0.000539704	-	GO:0005488//binding	-	gi|89257599|gb|ABD65088.1|/1.42783e-51/hypothetical protein 27.t00109 [Brassica oleracea]
Bra012238	18	465	2.99	77.21	4.69057	1.12896e-08	1.41674e-07	GO:0005840//ribosome;GO:0030312//external encapsulating structure;GO:0009532//plastid stroma;GO:0009526//plastid envelope;GO:0042579//microbody;GO:0005576//extracellular region;GO:0016020//membrane	GO:0004601//peroxidase activity;GO:0015171//amino acid transmembrane transporter activity;GO:0005506//iron ion binding	GO:0009314//response to radiation;GO:0010038//response to metal ion;GO:0009267//cellular response to starvation;GO:0042743//hydrogen peroxide metabolic process;GO:0015837//amine transport	gi|5487875|gb|AAB53101.2|/0/catalase [Brassica napus]
Bra005560	2	51	0.33	8.47	4.68182	0.00011534	0.000543343	GO:0043234//protein complex	-	GO:0009894	gi|255080110|ref|XP_002503635.1|/1.40649e-160/proteasome regulatory complex component protein [Micromonas sp. RCC299]
Bra007615	2	51	0.33	8.47	4.68182	0.00011534	0.000543082	-	GO:0005506//iron ion binding;GO:0016705//oxidoreductase activity, acting on paired donors, with incorporation or reduction of molecular oxygen	GO:0006631//fatty acid metabolic process	gi|297817478|ref|XP_002876622.1|/0/delta-8 sphingolipid desaturase [Arabidopsis lyrata subsp. lyrata]
Bra028768	2	51	0.33	8.47	4.68182	0.00011534	0.00054048	GO:0031224//intrinsic to membrane;GO:0043231//intracellular membrane-bounded organelle	GO:0016759//cellulose synthase activity;GO:0046914//transition metal ion binding	GO:0045229//external encapsulating structure organization;GO:0009250//glucan biosynthetic process;GO:0009832//plant-type cell wall biogenesis;GO:0006950//response to stress	gi|241740113|gb|ACS68192.1|/0/cellulose synthase 3.1 catalytic subunit [Brassica napus]
Bra039865	3	77	0.5	12.79	4.67694	7.34822e-05	0.000364597	GO:0044464//cell part	GO:0032561	GO:0010038//response to metal ion	gi|297851506|ref|XP_002893634.1|/9.80392e-60/GTP binding protein [Arabidopsis lyrata subsp. lyrata]
Bra000018	3	77	0.5	12.79	4.67694	7.34822e-05	0.000363859	GO:0043231//intracellular membrane-bounded organelle;GO:0044444//cytoplasmic part	GO:0050661//NADP binding;GO:0004033//aldo-keto reductase activity	GO:0006970//response to osmotic stress;GO:0010038//response to metal ion	gi|312281947|dbj|BAJ33839.1|/1.77579e-97/unnamed protein product [Thellungiella halophila]
Bra026349	6	154	1	25.57	4.67638	1.61425e-05	0.000100545	GO:0009526//plastid envelope;GO:0009534//chloroplast thylakoid	GO:0016628//oxidoreductase activity, acting on the CH-CH group of donors, NAD or NADP as acceptor	GO:0009725//response to hormone stimulus;GO:0006779//porphyrin biosynthetic process	gi|211909305|gb|ACJ12925.1|/1.10466e-97/protochlorophyllide oxidoreductase B [Chorispora bungeana]
Bra020621	6	153	1	25.41	4.66732	1.61425e-05	0.000100738	-	GO:0016857//racemase and epimerase activity, acting on carbohydrates and derivatives;GO:0048037//cofactor binding;GO:0000166//nucleotide binding	GO:0019852//L-ascorbic acid metabolic process;GO:0006139//nucleobase, nucleoside, nucleotide and nucleic acid metabolic process	gi|83754654|pdb|2C59|A/1.07848e-84/Chain A, Gdp-Mannose-3', 5' -Epimerase (Arabidopsis Thaliana), With Gdp-Alpha-D-Mannose And Gdp-Beta-L-Galactose Bound In The Active Site.
Bra024230	9	229	1.5	38.03	4.6641	2.91372e-06	2.32007e-05	-	-	-	gi|240256095|ref|NP_194537.6|/0/binding [Arabidopsis thaliana]
Bra033545	18	455	2.99	75.55	4.65921	1.12896e-08	1.42222e-07	GO:0043231//intracellular membrane-bounded organelle	GO:0004175//endopeptidase activity	GO:0019538//protein metabolic process	gi|297804580|ref|XP_002870174.1|/1.69811e-85/hypothetical protein ARALYDRAFT_915142 [Arabidopsis lyrata subsp. lyrata]
Bra028697	2	50	0.33	8.3	4.65257	0.00011534	0.00054282	GO:0031090//organelle membrane;GO:0043231//intracellular membrane-bounded organelle	GO:0046914//transition metal ion binding;GO:0016639//oxidoreductase activity, acting on the CH-NH2 group of donors, NAD or NADP as acceptor;GO:0032559	GO:0006970//response to osmotic stress;GO:0019752//carboxylic acid metabolic process;GO:0010038//response to metal ion	gi|15004984|dbj|BAB62170.1|/9.61993e-104/glutamate dehydrogenase [Brassica napus]
Bra022718	2	50	0.33	8.3	4.65257	0.00011534	0.000542168	-	GO:0000166//nucleotide binding;GO:0042623//ATPase activity, coupled	-	gi|297850522|ref|XP_002893142.1|/0/EMB1507 [Arabidopsis lyrata subsp. lyrata]
Bra005390	2	50	0.33	8.3	4.65257	0.00011534	0.000541908	GO:0044464//cell part	GO:0003824//catalytic activity;GO:0050662//coenzyme binding	GO:0008152//metabolic process;GO:0006950//response to stress;GO:0009719	gi|297823267|ref|XP_002879516.1|/0/FAD-binding domain-containing protein [Arabidopsis lyrata subsp. lyrata]
Bra011449	2	50	0.33	8.3	4.65257	0.00011534	0.000539317	GO:0009536//plastid	GO:0005488//binding;GO:0016765//transferase activity, transferring alkyl or aryl (other than methyl) groups	GO:0008652//cellular amino acid biosynthetic process;GO:0043650	gi|297802656|ref|XP_002869212.1|/8.17259e-98/3-deoxy-D-arabino-heptulosonate 7-phosphate synthase [Arabidopsis lyrata subsp. lyrata]
Bra027204	18	449	2.99	74.56	4.64018	1.12896e-08	1.42497e-07	-	-	-	gi|18400924|ref|NP_566528.1|/5.25122e-106/PIFI (post-illumination chlorophyll fluorescence increase) [Arabidopsis thaliana]
Bra005469	5	124	0.83	20.59	4.63269	2.7586e-05	0.000163791	-	-	GO:0009746	gi|30685858|ref|NP_850220.1|/4.57382e-24/dormancy/auxin associated family protein [Arabidopsis thaliana]
Bra032756	2	49	0.33	8.14	4.62449	0.00011534	0.000539575	-	GO:0046914//transition metal ion binding	GO:0006790//sulfur compound metabolic process;GO:0010269//response to selenium ion;GO:0000741//karyogamy;GO:0000302//response to reactive oxygen species	gi|7488184|pir||E71401/0/probable selenium-binding protein - Arabidopsis thaliana
Bra001975	3	74	0.5	12.29	4.61941	7.34822e-05	0.00036506	-	-	GO:0009628//response to abiotic stimulus	gi|297832570|ref|XP_002884167.1|/2.36294e-83/hypothetical protein ARALYDRAFT_480799 [Arabidopsis lyrata subsp. lyrata]
Bra021506	3	74	0.5	12.29	4.61941	7.34822e-05	0.000364782	GO:0005618//cell wall	GO:0030246//carbohydrate binding;GO:0043167//ion binding;GO:0015925	GO:0044238//primary metabolic process	gi|118488890|gb|ABK96254.1|/1.90377e-145/unknown [Populus trichocarpa x Populus deltoides]
Bra000914	6	147	1	24.41	4.6094	1.61425e-05	0.000100834	GO:0031988//membrane-bounded vesicle;GO:0030312//external encapsulating structure;GO:0031981//nuclear lumen;GO:0044444//cytoplasmic part;GO:0016020//membrane	GO:0046914//transition metal ion binding;GO:0016765//transferase activity, transferring alkyl or aryl (other than methyl) groups;GO:0032559	GO:0009108//coenzyme biosynthetic process;GO:0010039//response to iron ion;GO:0009692;GO:0006970//response to osmotic stress	gi|75284101|sp|Q5DNB1.1|METK_BRARP/0/RecName: Full=S-adenosylmethionine synthase; Short=AdoMet synthase; AltName: Full=Methionine adenosyltransferase; Short=MAT
Bra001865	22	535	3.66	88.84	4.60129	8.80834e-10	1.32355e-08	GO:0019866//organelle inner membrane;GO:0043231//intracellular membrane-bounded organelle;GO:0031224//intrinsic to membrane	GO:0043169//cation binding;GO:0016682//oxidoreductase activity, acting on diphenols and related substances as donors, oxygen as acceptor	GO:0051234//establishment of localization;GO:0032501//multicellular organismal process;GO:0006950//response to stress;GO:0007165//signal transduction;GO:0015980//energy derivation by oxidation of organic compounds	gi|312282139|dbj|BAJ33935.1|/2.20137e-95/unnamed protein product [Thellungiella halophila]
Bra029828	2	48	0.33	7.97	4.59404	0.00011534	0.000543998	GO:0031224//intrinsic to membrane	-	-	gi|15228248|ref|NP_187640.1|/1.24815e-72/phosphate translocator-related [Arabidopsis thaliana]
[truncated: 3,209 more rows]

## Sheet: Bo vs. Bn-F1
Gene	RawIntensity-Bo	RawIntensity-Bn-F1	TPM-Bo	TPM-Bn-F1	log2 Ratio(Bn-F1/Bo)	P-Value	FDR	GO Component	GO Function	GO Process	blast nr
[truncated: 5,440 more rows]

## Sheet: Bn-F1 vs. Bn-F2
Gene	RawIntensity-Bn-F1	RawIntensity-Bn-F2	TPM-Bn-F1	TPM-Bn-F2	log2 Ratio(Bn-F2/Bn-F1)	P-Value	FDR	GO Component	GO Function	GO Process	blast nr
[truncated: 3,529 more rows]

## Sheet: Bn-F1 vs. Bn-F3
Gene	RawIntensity-Bn-F1	RawIntensity-Bn-F3	TPM-Bn-F1	TPM-Bn-F3	log2 Ratio(Bn-F3/Bn-F1)	P-Value	FDR	GO Component	GO Function	GO Process	blast nr
[truncated: 5,220 more rows]

[truncated: 2 more sheets: Bn-F1 vs. Bn-F4, Bn-N vs. Bn-F1]
