# Supplementary material for: Use of digital gene expression to discriminate gene expression differences in early generations of resynthesized Brassica napus and its diploid progenitors
Source: BMC Genomics. 2013 Feb 1;14:72. doi: 10.1186/1471-2164-14-72 (PMC3608150; doi:10.1186/1471-2164-14-72)
Supplement: Additional file 8: S8 — The top 20 most up-regulated and down-regulated genes between samples (Br vs. Bn-F1, Bo vs. Bn-F1, Bn-F1 vs. Bn-F2, Bn-F1 vs. Bn-F3, Bn-F1 vs. Bn-F4, Bn-N vs. Bn-F1. ‘A’ was the control and ‘B’ was experimental group in ‘A vs. B’). TPM: transcript copies per million tags. This table does not include genes that only expressed in one sample. [file 1471-2164-14-72-S8.xls]

## Sheet: Br vs. Bn-F1
The top 20 most differentially expressed genes
Gene	RawIntensity-Br	RawIntensity-Bn-F1	TPM-Br	TPM-Bn-F1	log2 Ratio(Bn-F1/Br)	Up-Down-Regulation(Bn-F1/Br)	P-Value	FDR	GO Component	GO Function	GO Process	blast nr
Bra001684	0	291	0.01	48.32	12.2384	Up	6.66134e-16	4.00992e-14	GO:0009536//plastid	GO:0016628//oxidoreductase activity, acting on the CH-CH group of donors, NAD or NADP as acceptor;GO:0004152//dihydroorotate dehydrogenase activity	GO:0019856//pyrimidine base biosynthetic process;GO:0031669//cellular response to nutrient levels;GO:0009174;GO:0006208//pyrimidine base catabolic process	gi|297830412|ref|XP_002883088.1|/7.83292e-36/dihydroorotate dehydrogenase family protein [Arabidopsis lyrata subsp. lyrata]
Bra023743	0	238	0.01	39.52	11.9484	Up	6.66134e-16	4.16366e-14	-	-	-	gi|89257601|gb|ABD65090.1|/1.20189e-36/hypothetical protein 27.t00116 [Brassica oleracea]
Bra026004	0	178	0.01	29.56	11.5294	Up	6.66134e-16	3.92538e-14	GO:0031410//cytoplasmic vesicle;GO:0031090//organelle membrane;GO:0043231//intracellular membrane-bounded organelle	-	-	gi|312281589|dbj|BAJ33660.1|/4.23111e-94/unnamed protein product [Thellungiella halophila]
Bra032605	0	171	0.01	28.4	11.4717	Up	6.66134e-16	3.91359e-14	GO:0031090//organelle membrane;GO:0043231//intracellular membrane-bounded organelle	-	-	gi|30725430|gb|AAP37737.1|/7.4885e-94/At1g70770 [Arabidopsis thaliana]
Bra003526	0	148	0.01	24.58	11.2633	Up	6.66134e-16	4.35861e-14	GO:0009532//plastid stroma;GO:0009534//chloroplast thylakoid	GO:0046872//metal ion binding;GO:0016702//oxidoreductase activity, acting on single donors with incorporation of molecular oxygen, incorporation of two atoms of oxygen	GO:0051707//response to other organism;GO:0006633//fatty acid biosynthetic process;GO:0009694//jasmonic acid metabolic process;GO:0009719;GO:0006950//response to stress	gi|255559247|ref|XP_002520644.1|/1.2569e-167/lipoxygenase, putative [Ricinus communis]
Bra040817	0	143	0.01	23.75	11.2137	Up	6.66134e-16	4.62136e-14	-	-	-	-
Bra023343	0	142	0.01	23.58	11.2033	Up	6.66134e-16	4.11112e-14	-	-	GO:0009914//hormone transport	gi|7573393|emb|CAB87697.1|/2.35793e-80/putative protein [Arabidopsis thaliana]
Bra016640	0	140	0.01	23.25	11.183	Up	6.66134e-16	4.2589e-14	GO:0043231//intracellular membrane-bounded organelle	-	GO:0007049//cell cycle	gi|22329611|ref|NP_173083.2|/4.24482e-83/CYCB3;1 (cyclin b3;1); cyclin-dependent protein kinase [Arabidopsis thaliana]
Bra003291	0	136	0.01	22.58	11.1408	Up	6.66134e-16	3.97325e-14	-	-	-	gi|297818040|ref|XP_002876903.1|/1.58433e-62/hypothetical protein ARALYDRAFT_904680 [Arabidopsis lyrata subsp. lyrata]
Bra030983	0	133	0.01	22.09	11.1092	Up	6.66134e-16	4.19043e-14	GO:0043231//intracellular membrane-bounded organelle	GO:0034593	GO:0000902//cell morphogenesis;GO:0042546//cell wall biogenesis;GO:0006996//organelle organization	gi|297844678|ref|XP_002890220.1|/2.18866e-48/phosphoinositide phosphatase family protein [Arabidopsis lyrata subsp. lyrata]
Bra034383	0	129	0.01	21.42	11.0647	Up	6.66134e-16	4.65437e-14	GO:0009526//plastid envelope;GO:0005840//ribosome;GO:0009532//plastid stroma;GO:0005576//extracellular region	GO:0005515//protein binding;GO:0032559	GO:0006457//protein folding;GO:0007275//multicellular organismal development;GO:0009657//plastid organization	gi|1351030|sp|P21239.2|RUB1_BRANA/1.20354e-173/RecName: Full=RuBisCO large subunit-binding protein subunit alpha, chloroplastic; AltName: Full=60 kDa chaperonin subunit alpha; AltName: Full=CPN-60 alpha; Flags: Precursor
Bra015574	0	120	0.01	19.93	10.9607	Up	6.66134e-16	4.49388e-14	GO:0009532//plastid stroma;GO:0009534//chloroplast thylakoid;GO:0000315//organellar large ribosomal subunit	GO:0008187//poly-pyrimidine tract binding;GO:0005198//structural molecule activity	GO:0044238//primary metabolic process;GO:0034645//cellular macromolecule biosynthetic process;GO:0010467//gene expression	gi|297843518|ref|XP_002889640.1|/3.92545e-115/hypothetical protein ARALYDRAFT_470751 [Arabidopsis lyrata subsp. lyrata]
Bra006852	0	108	0.01	17.93	10.8082	Up	6.66134e-16	4.75629e-14	-	-	-	gi|42568581|ref|NP_200496.2|/9.00585e-122/unknown protein [Arabidopsis thaliana]
Bra030844	0	105	0.01	17.44	10.7682	Up	6.66134e-16	4.70478e-14	GO:0044424//intracellular part	GO:0043169//cation binding;GO:0016776//phosphotransferase activity, phosphate group as acceptor;GO:0032559	GO:0009209//pyrimidine ribonucleoside triphosphate biosynthetic process;GO:0006796//phosphate metabolic process;GO:0009206;GO:0007602//phototransduction;GO:0009132//nucleoside diphosphate metabolic process	gi|1389640|dbj|BAA12982.1|/9.43098e-63/PNDKN1 [Pisum sativum]
Bra020970	0	105	0.01	17.44	10.7682	Up	6.66134e-16	4.44787e-14	GO:0009570//chloroplast stroma	GO:0005488//binding;GO:0016701//oxidoreductase activity, acting on single donors with incorporation of molecular oxygen	-	gi|297804226|ref|XP_002869997.1|/0/nine-cis-epoxycarotenoid dioxygenase 4 [Arabidopsis lyrata subsp. lyrata]
Bra014384	0	105	0.01	17.44	10.7682	Up	6.66134e-16	4.23125e-14	GO:0043231//intracellular membrane-bounded organelle	GO:0003747//translation release factor activity	GO:0009987//cellular process	gi|297821206|ref|XP_002878486.1|/4.73727e-87/hypothetical protein ARALYDRAFT_907869 [Arabidopsis lyrata subsp. lyrata]
Bra010844	0	101	0.01	16.77	10.7117	Up	6.66134e-16	3.94917e-14	GO:0031461//cullin-RING ubiquitin ligase complex	GO:0005488//binding;GO:0004871//signal transducer activity;GO:0004468//lysine N-acetyltransferase activity	GO:0006605//protein targeting	gi|82879859|gb|ABB92566.1|/0/peroxisomal import receptor PTS2 [Brassica napus]
Bra038629	0	98	0.01	16.27	10.668	Up	6.66134e-16	4.52509e-14	-	GO:0003676//nucleic acid binding;GO:0003824//catalytic activity	-	gi|9758283|dbj|BAB08807.1|/2.84801e-137/unnamed protein product [Arabidopsis thaliana]
Bra032004	0	95	0.01	15.78	10.6239	Up	6.66134e-16	4.63781e-14	GO:0016020//membrane;GO:0042995//cell projection	GO:0016740//transferase activity	GO:0052386//cell wall thickening;GO:0006970//response to osmotic stress;GO:0005984//disaccharide metabolic process;GO:0010038//response to metal ion;GO:0009267//cellular response to starvation;GO:0048229//gametophyte development	gi|297832968|ref|XP_002884366.1|/3.91967e-50/UDP-glucose pyrophosphorylase [Arabidopsis lyrata subsp. lyrata]
Bra022831	0	92	0.01	15.28	10.5774	Up	6.66134e-16	4.68786e-14	GO:0043231//intracellular membrane-bounded organelle	GO:0003676//nucleic acid binding;GO:0001071//nucleic acid binding transcription factor activity	GO:0010038//response to metal ion;GO:0009725//response to hormone stimulus;GO:0009743//response to carbohydrate stimulus;GO:0006970//response to osmotic stress;GO:0006351//transcription, DNA-dependent	gi|15224628|ref|NP_180676.1|/2.7117e-39/MYB14 (MYB DOMAIN PROTEIN 14); DNA binding / transcription factor [Arabidopsis thaliana]
Bra015379	237	0	39.38	0.01	-11.9432	Down	4.19052e-72	4.93876e-70	-	GO:0016791//phosphatase activity	-	gi|15220383|ref|NP_171993.1|/3.11346e-36/tyrosine specific protein phosphatase family protein [Arabidopsis thaliana]
Bra023733	205	0	34.06	0.01	-11.7339	Down	1.81865e-62	2.04483e-60	GO:0043231//intracellular membrane-bounded organelle	-	-	gi|89257447|gb|ABD64939.1|/1.93828e-151/hypothetical protein 24.t00017 [Brassica oleracea]
Bra018796	108	0	17.95	0.01	-10.8098	Down	2.97414e-33	2.82457e-31	GO:0043231//intracellular membrane-bounded organelle	-	-	gi|297847302|ref|XP_002891532.1|/2.1329e-46/basic helix-loop-helix family protein [Arabidopsis lyrata subsp. lyrata]
Bra036118	85	0	14.12	0.01	-10.4635	Down	2.51362e-26	2.21516e-24	-	GO:0004702//receptor signaling protein serine/threonine kinase activity;GO:0032559	GO:0009648//photoperiodism;GO:0006464//protein modification process	gi|164374639|gb|ABY52426.1|/3.05362e-77/NN mitogen-activated protein kinase [Nicotiana tabacum]
Bra014588	83	0	13.79	0.01	-10.4294	Down	1.00611e-25	8.78726e-24	GO:0044464//cell part	GO:0015075//ion transmembrane transporter activity	GO:0006811//ion transport	gi|297820600|ref|XP_002878183.1|/2.74287e-135/predicted protein [Arabidopsis lyrata subsp. lyrata]
Bra005401	82	0	13.63	0.01	-10.4126	Down	2.01286e-25	1.71963e-23	GO:0044464//cell part	GO:0004672//protein kinase activity	GO:0006464//protein modification process;GO:0048511//rhythmic process	gi|15241127|ref|NP_198160.1|/2.11708e-30/WNK9; kinase/ protein kinase [Arabidopsis thaliana]
Bra005428	81	0	13.46	0.01	-10.3945	Down	4.02704e-25	3.42544e-23	GO:0043231//intracellular membrane-bounded organelle;GO:0016020//membrane	GO:0008028//monocarboxylic acid transmembrane transporter activity;GO:0005372//water transmembrane transporter activity;GO:0015103//inorganic anion transmembrane transporter activity	GO:0015698//inorganic anion transport;GO:0010035//response to inorganic substance;GO:0006950//response to stress;GO:0055085//transmembrane transport;GO:0015711//organic anion transport	gi|189032243|gb|ACD75049.1|/2.69731e-70/aquaporin [Arabidopsis thaliana]
Bra036732	80	0	13.29	0.01	-10.3761	Down	8.0567e-25	6.82343e-23	-	-	-	gi|18396209|ref|NP_564271.1|/1.25357e-39/binding [Arabidopsis thaliana]
Bra017636	59	0	9.8	0.01	-9.93664	Down	1.70119e-18	1.31032e-16	-	-	-	gi|297802020|ref|XP_002868894.1|/2.19126e-37/kelch repeat-containing F-box family protein [Arabidopsis lyrata subsp. lyrata]
Bra019192	41	0	6.81	0.01	-9.41151	Down	4.48576e-13	1.09837e-11	GO:0009526//plastid envelope	GO:0008171//O-methyltransferase activity	GO:0006779//porphyrin biosynthetic process;GO:0006730//one-carbon metabolic process	gi|222422857|dbj|BAH19415.1|/6.73297e-63/AT4G25080 [Arabidopsis thaliana]
Bra039768	37	0	6.15	0.01	-9.26444	Down	7.18658e-12	1.36239e-10	GO:0030312//external encapsulating structure	GO:0004553//hydrolase activity, hydrolyzing O-glycosyl compounds;GO:0043167//ion binding	GO:0044238//primary metabolic process	gi|297813273|ref|XP_002874520.1|/0/glycosyl hydrolase family 10 protein [Arabidopsis lyrata subsp. lyrata]
Bra005263	31	0	5.15	0.01	-9.00843	Down	4.6084e-10	7.22426e-09	GO:0043231//intracellular membrane-bounded organelle	-	-	gi|15227986|ref|NP_181191.1|/0/CBS domain-containing protein / octicosapeptide/Phox/Bemp1 (PB1) domain-containing protein [Arabidopsis thaliana]
Bra011696	31	0	5.15	0.01	-9.00843	Down	4.6084e-10	7.21847e-09	-	-	GO:0051234//establishment of localization	gi|297798236|ref|XP_002867002.1|/1.89824e-125/SEC14 cytosolic factor family protein [Arabidopsis lyrata subsp. lyrata]
Bra032751	28	0	4.65	0.01	-8.86109	Down	3.69032e-09	5.03469e-08	-	GO:0046914//transition metal ion binding	-	gi|297800880|ref|XP_002868324.1|/2.62436e-166/zinc ion binding protein [Arabidopsis lyrata subsp. lyrata]
Bra021913	27	0	4.49	0.01	-8.81057	Down	7.38302e-09	9.60382e-08	-	GO:0016772//transferase activity, transferring phosphorus-containing groups	GO:0023052//signaling	gi|15225775|ref|NP_180861.1|/0/AtRLP24 (Receptor Like Protein 24); kinase/ protein binding [Arabidopsis thaliana]
Bra019190	27	0	4.49	0.01	-8.81057	Down	7.38302e-09	9.59744e-08	GO:0009526//plastid envelope	GO:0008171//O-methyltransferase activity	GO:0006779//porphyrin biosynthetic process;GO:0006730//one-carbon metabolic process	gi|297803610|ref|XP_002869689.1|/4.8835e-32/magnesium-protoporphyrin ix methyltransferase [Arabidopsis lyrata subsp. lyrata]
Bra015420	27	0	4.49	0.01	-8.81057	Down	7.38302e-09	9.59106e-08	-	GO:0005488//binding;GO:0003824//catalytic activity	-	gi|15220493|ref|NP_172027.1|/7.22613e-49/thiF family protein [Arabidopsis thaliana]
Bra021267	25	0	4.15	0.01	-8.69697	Down	2.95514e-08	3.50603e-07	-	-	GO:0010038//response to metal ion	gi|89274230|gb|ABD65634.1|/1.6926e-41/hypothetical protein 23.t00051 [Brassica oleracea]
Bra024498	25	0	4.15	0.01	-8.69697	Down	2.95514e-08	3.5039e-07	-	-	-	gi|297836486|ref|XP_002886125.1|/4.85833e-89/hypothetical protein ARALYDRAFT_480662 [Arabidopsis lyrata subsp. lyrata]
Bra008835	24	0	3.99	0.01	-8.64024	Down	5.91218e-08	6.61704e-07	-	GO:0030528//transcription regulator activity	GO:0009987//cellular process;GO:0009725//response to hormone stimulus;GO:0006970//response to osmotic stress;GO:0050826//response to freezing	gi|312282511|dbj|BAJ34121.1|/3.56331e-57/unnamed protein product [Thellungiella halophila]

## Sheet: Bo vs. Bn-F1
Gene	RawIntensity-Bo	RawIntensity-Bn-F1	TPM-Bo	TPM-Bn-F1	log2 Ratio(Bn-F1/Bo)	Up-Down-Regulation(Bn-F1/Br)	P-Value	FDR	GO Component	GO Function	GO Process	blast nr
Bra019170	0	2103	0.01	349.21	15.0918	Up	4.4409e-16	1.88429e-14	GO:0009526//plastid envelope;GO:0009532//plastid stroma	GO:0016787//hydrolase activity;GO:0019901//protein kinase binding;GO:0032559	GO:0043170	gi|297803584|ref|XP_002869676.1|/1.88312e-44/clp amino terminal domain-containing protein [Arabidopsis lyrata subsp. lyrata]
Bra014908	0	2014	0.01	334.43	15.0294	Up	4.4409e-16	1.43785e-14	GO:0009526//plastid envelope;GO:0009570//chloroplast stroma;GO:0009534//chloroplast thylakoid;GO:0009522//photosystem I	-	GO:0044237//cellular metabolic process	gi|5734518|emb|CAB52747.1|/5.37399e-96/photosystem I subunit III precursor [Arabidopsis thaliana]
Bra001611	0	1481	0.01	245.92	14.5859	Up	4.4409e-16	1.74596e-14	GO:0031224//intrinsic to membrane;GO:0044424//intracellular part	GO:0016215	GO:0006633//fatty acid biosynthetic process;GO:0009767//photosynthetic electron transport chain	gi|240255355|ref|NP_188208.4|/4.69574e-58/oxidoreductase [Arabidopsis thaliana]
Bra030858	0	1458	0.01	242.11	14.5634	Up	4.4409e-16	1.79219e-14	GO:0005840//ribosome;GO:0009532//plastid stroma;GO:0009526//plastid envelope;GO:0005576//extracellular region;GO:0016020//membrane	GO:0005515//protein binding;GO:0000166//nucleotide binding	GO:0051084//'de novo' posttranslational protein folding;GO:0009814//defense response, incompatible interaction	gi|134104|sp|P21241.1|RUBB_BRANA/0/RecName: Full=RuBisCO large subunit-binding protein subunit beta, chloroplastic; AltName: Full=60 kDa chaperonin subunit beta; AltName: Full=CPN-60 beta; Flags: Precursor
Bra020194	0	1313	0.01	218.03	14.4122	Up	4.4409e-16	2.18897e-14	GO:0005618//cell wall;GO:0043231//intracellular membrane-bounded organelle	-	-	gi|297812375|ref|XP_002874071.1|/6.08295e-75/esterase/lipase/thioesterase family protein [Arabidopsis lyrata subsp. lyrata]
Bra008661	0	1243	0.01	206.4	14.3332	Up	4.4409e-16	1.6666e-14	-	-	-	gi|10121871|gb|AAG13408.1|AF297472_1/9.30377e-13/BN28b [Brassica napus]
Bra007494	0	1060	0.01	176.02	14.1035	Up	4.4409e-16	1.67932e-14	-	-	-	gi|297817292|ref|XP_002876529.1|/3.23336e-166/kelch repeat-containing F-box family protein [Arabidopsis lyrata subsp. lyrata]
Bra013066	0	1008	0.01	167.38	14.0308	Up	4.4409e-16	2.30962e-14	GO:0016471//vacuolar proton-transporting V-type ATPase complex	GO:0005488//binding;GO:0015077//monovalent inorganic cation transmembrane transporter activity;GO:0019829//cation-transporting ATPase activity	GO:0015992//proton transport	gi|224103313|ref|XP_002313006.1|/6.10117e-46/predicted protein [Populus trichocarpa]
Bra000219	0	837	0.01	138.99	13.7627	Up	4.4409e-16	2.37828e-14	GO:0044459//plasma membrane part;GO:0042995//cell projection;GO:0044444//cytoplasmic part	GO:0016307//phosphatidylinositol phosphate kinase activity;GO:0032559	GO:0016192//vesicle-mediated transport;GO:0046488//phosphatidylinositol metabolic process;GO:0009856//pollination;GO:0006796//phosphate metabolic process;GO:0009664//plant-type cell wall organization;GO:0000904//cell morphogenesis involved in differentiation	gi|15227305|ref|NP_181654.1|/0/PIP5K5 (PHOSPHATIDYLINOSITOL- 4-PHOSPHATE 5-KINASE 5); 1-phosphatidylinositol-4-phosphate 5-kinase [Arabidopsis thaliana]
Bra020393	0	828	0.01	137.49	13.747	Up	4.4409e-16	1.767e-14	GO:0031090//organelle membrane;GO:0043231//intracellular membrane-bounded organelle	-	GO:0051234//establishment of localization;GO:0009314//response to radiation;GO:0006972//hyperosmotic response	gi|77744889|gb|ABB02398.1|/2.818e-94/temperature-induced lipocalin [Brassica napus]
Bra028778	0	652	0.01	108.27	13.4023	Up	4.4409e-16	1.35588e-14	GO:0015935//small ribosomal subunit;GO:0016020//membrane;GO:0031981//nuclear lumen	GO:0005198//structural molecule activity	GO:0010467//gene expression	gi|297806461|ref|XP_002871114.1|/2.86692e-65/40S ribosomal protein S17 [Arabidopsis lyrata subsp. lyrata]
Bra016269	0	616	0.01	102.29	13.3204	Up	4.4409e-16	2.06081e-14	GO:0031981//nuclear lumen;GO:0009526//plastid envelope;GO:0015934//large ribosomal subunit;GO:0031090//organelle membrane	GO:0005198//structural molecule activity;GO:0016787//hydrolase activity	GO:0044238//primary metabolic process;GO:0010224//response to UV-B;GO:0045229//external encapsulating structure organization;GO:0010467//gene expression	gi|18408550|ref|NP_564878.1|/8.76371e-48/60S ribosomal protein L10 (RPL10C) [Arabidopsis thaliana]
Bra018642	0	596	0.01	98.97	13.2728	Up	4.4409e-16	1.80321e-14	GO:0043231//intracellular membrane-bounded organelle	-	-	gi|21555067|gb|AAM63768.1|/4.47391e-76/unknown [Arabidopsis thaliana]
Bra004137	0	585	0.01	97.14	13.2458	Up	4.4409e-16	1.94682e-14	-	GO:0016831//carboxy-lyase activity;GO:0048037//cofactor binding;GO:0005515//protein binding	GO:0009064//glutamine family amino acid metabolic process	gi|45935268|gb|AAS79669.1|/6.5519e-95/glutamate decarboxylase 2 [Brassica juncea]
Bra034729	0	505	0.01	83.86	13.0338	Up	4.4409e-16	2.25055e-14	GO:0009532//plastid stroma	GO:0016301//kinase activity;GO:0032559	GO:0006007//glucose catabolic process;GO:0010038//response to metal ion;GO:0006796//phosphate metabolic process;GO:0015977//carbon fixation	gi|255544584|ref|XP_002513353.1|/2.38473e-101/phosphoglycerate kinase, putative [Ricinus communis]
Bra021673	0	452	0.01	75.06	12.8738	Up	4.4409e-16	2.23909e-14	GO:0030312//external encapsulating structure;GO:0009532//plastid stroma;GO:0005576//extracellular region;GO:0016020//membrane	GO:0042277//peptide binding;GO:0046914//transition metal ion binding;GO:0004601//peroxidase activity;GO:0016765//transferase activity, transferring alkyl or aryl (other than methyl) groups	GO:0006952//defense response;GO:0010038//response to metal ion;GO:0009404//toxin metabolic process	gi|121483748|gb|ABM54449.1|/4.80288e-74/glutathione transferase [Brassica juncea]
Bra039066	0	450	0.01	74.72	12.8673	Up	4.4409e-16	2.34657e-14	GO:0000315//organellar large ribosomal subunit;GO:0009532//plastid stroma;GO:0009534//chloroplast thylakoid	GO:0005488//binding;GO:0005198//structural molecule activity	GO:0006952//defense response;GO:0010467//gene expression	gi|15232276|ref|NP_189423.1|/3.32339e-54/RPL12-C (ribosomal protein l12-c); structural constituent of ribosome [Arabidopsis thaliana]
Bra018565	0	426	0.01	70.74	12.7883	Up	4.4409e-16	1.88027e-14	GO:0009526//plastid envelope;GO:0042579//microbody;GO:0009570//chloroplast stroma;GO:0030529//ribonucleoprotein complex;GO:0005576//extracellular region	GO:0048037//cofactor binding	GO:0006952//defense response;GO:0048511//rhythmic process;GO:0042254//ribosome biogenesis;GO:0009657//plastid organization;GO:0008152//metabolic process	gi|21593201|gb|AAM65150.1|/1.79325e-162/putative RNA-binding protein [Arabidopsis thaliana]
Bra013458	0	425	0.01	70.57	12.7848	Up	4.4409e-16	1.9819e-14	GO:0031981//nuclear lumen;GO:0009532//plastid stroma;GO:0043232;GO:0009526//plastid envelope;GO:0009534//chloroplast thylakoid;GO:0005576//extracellular region	GO:0017111//nucleoside-triphosphatase activity;GO:0008135//translation factor activity, nucleic acid binding;GO:0032561	GO:0006412//translation;GO:0009207	gi|297804102|ref|XP_002869935.1|/0/chloroplast elongation factor tub [Arabidopsis lyrata subsp. lyrata]
Bra006429	0	421	0.01	69.91	12.7713	Up	4.4409e-16	1.71868e-14	GO:0009532//plastid stroma;GO:0009526//plastid envelope;GO:0042579//microbody;GO:0031090//organelle membrane;GO:0005576//extracellular region	GO:0016627//oxidoreductase activity, acting on the CH-CH group of donors;GO:0008172//S-methyltransferase activity;GO:0016620//oxidoreductase activity, acting on the aldehyde or oxo group of donors, NAD or NADP as acceptor;GO:0046914//transition metal ion binding	GO:0010208//pollen wall assembly;GO:0000097//sulfur amino acid biosynthetic process;GO:0010038//response to metal ion;GO:0006730//one-carbon metabolic process;GO:0006970//response to osmotic stress	gi|297807807|ref|XP_002871787.1|/0/cobalamin-independent methionine synthase [Arabidopsis lyrata subsp. lyrata]
Bra039021	718	0	121.06	0.01	-13.5634	Down	2.89996e-219	4.91134e-217	-	GO:0016701//oxidoreductase activity, acting on single donors with incorporation of molecular oxygen	GO:0009987//cellular process;GO:0008152//metabolic process	gi|297832174|ref|XP_002883969.1|/7.70792e-52/myo-inositol oxygenase 2 [Arabidopsis lyrata subsp. lyrata]
Bra039065	559	0	94.25	0.01	-13.2023	Down	7.18576e-171	1.13909e-168	GO:0043231//intracellular membrane-bounded organelle	GO:0030528//transcription regulator activity;GO:0003676//nucleic acid binding;GO:0001071//nucleic acid binding transcription factor activity	GO:0003002//regionalization;GO:0045165//cell fate commitment;GO:0010476//gibberellin mediated signaling pathway;GO:0010467//gene expression;GO:0008104//protein localization	gi|307133859|gb|ADN32868.1|/2.0375e-50/glabra 1 [Brassica rapa]
Bra009445	279	0	47.04	0.01	-12.1997	Down	1.19881e-85	1.44844e-83	GO:0043231//intracellular membrane-bounded organelle	GO:0016747//transferase activity, transferring acyl groups other than amino-acyl groups	GO:0009314//response to radiation;GO:0006950//response to stress;GO:0006631//fatty acid metabolic process	gi|297810541|ref|XP_002873154.1|/0/beta-ketoacyl-CoA synthase family protein [Arabidopsis lyrata subsp. lyrata]
Bra015379	264	0	44.51	0.01	-12.1199	Down	4.40788e-81	5.23007e-79	-	GO:0016791//phosphatase activity	-	gi|15220383|ref|NP_171993.1|/3.11346e-36/tyrosine specific protein phosphatase family protein [Arabidopsis thaliana]
Bra018796	205	0	34.57	0.01	-11.7553	Down	3.99744e-63	4.44996e-61	GO:0043231//intracellular membrane-bounded organelle	-	-	gi|297847302|ref|XP_002891532.1|/2.1329e-46/basic helix-loop-helix family protein [Arabidopsis lyrata subsp. lyrata]
Bra022086	205	0	34.57	0.01	-11.7553	Down	3.99744e-63	4.4251e-61	GO:0030529//ribonucleoprotein complex	-	-	gi|192910820|gb|ACF06518.1|/1.42154e-37/40S ribosomal protein S23 [Elaeis guineensis]
Bra035753	176	0	29.68	0.01	-11.5353	Down	2.68148e-54	2.76737e-52	-	-	-	gi|297830766|ref|XP_002883265.1|/6.25057e-142/hypothetical protein ARALYDRAFT_318821 [Arabidopsis lyrata subsp. lyrata]
Bra021913	119	0	20.06	0.01	-10.9701	Down	5.98682e-37	5.39222e-35	-	GO:0016772//transferase activity, transferring phosphorus-containing groups	GO:0023052//signaling	gi|15225775|ref|NP_180861.1|/0/AtRLP24 (Receptor Like Protein 24); kinase/ protein binding [Arabidopsis thaliana]
Bra008920	106	0	17.87	0.01	-10.8033	Down	5.41932e-33	4.68925e-31	-	GO:0005515//protein binding	GO:0006461//protein complex assembly;GO:0009642//response to light intensity;GO:0006970//response to osmotic stress;GO:0044267//cellular protein metabolic process;GO:0000302//response to reactive oxygen species	gi|297811323|ref|XP_002873545.1|/2.49382e-65/17.6 kDa class II heat shock protein [Arabidopsis lyrata subsp. lyrata]
Bra036701	101	0	17.03	0.01	-10.7339	Down	1.80207e-31	1.50667e-29	-	GO:0016701//oxidoreductase activity, acting on single donors with incorporation of molecular oxygen	GO:0009987//cellular process	gi|297832174|ref|XP_002883969.1|/6.33365e-56/myo-inositol oxygenase 2 [Arabidopsis lyrata subsp. lyrata]
Bra004409	77	0	12.98	0.01	-10.3421	Down	3.63528e-24	2.58183e-22	GO:0043231//intracellular membrane-bounded organelle;GO:0044444//cytoplasmic part;GO:0016020//membrane	GO:0004601//peroxidase activity	GO:0006950//response to stress;GO:0003006//developmental process involved in reproduction;GO:0008152//metabolic process	gi|15229378|ref|NP_191867.1|/1.15253e-28/ATGPX5 (glutathione peroxidase 5); glutathione peroxidase [Arabidopsis thaliana]
Bra037506	77	0	12.98	0.01	-10.3421	Down	3.63528e-24	2.57261e-22	GO:0043231//intracellular membrane-bounded organelle	-	GO:0044271//cellular nitrogen compound biosynthetic process;GO:0051707//response to other organism;GO:0010038//response to metal ion;GO:0019759	gi|312282799|dbj|BAJ34265.1|/1.93019e-176/unnamed protein product [Thellungiella halophila]
Bra015420	72	0	12.14	0.01	-10.2456	Down	1.20883e-22	8.11964e-21	-	GO:0005488//binding;GO:0003824//catalytic activity	-	gi|15220493|ref|NP_172027.1|/7.22613e-49/thiF family protein [Arabidopsis thaliana]
Bra017494	70	0	11.8	0.01	-10.2046	Down	4.91016e-22	3.23239e-20	-	-	-	-
Bra008215	65	0	10.96	0.01	-10.098	Down	1.63276e-20	1.03035e-18	-	-	-	gi|255538904|ref|XP_002510517.1|/2.73406e-38/conserved hypothetical protein [Ricinus communis]
Bra005762	65	0	10.96	0.01	-10.098	Down	1.63276e-20	1.02708e-18	-	GO:0043169//cation binding	-	gi|297810411|ref|XP_002873089.1|/5.63664e-27/hypothetical protein ARALYDRAFT_908205 [Arabidopsis lyrata subsp. lyrata]
Bra001663	49	0	8.26	0.01	-9.69	Down	1.20995e-15	3.49491e-14	GO:0016020//membrane	-	-	gi|297834658|ref|XP_002885211.1|/5.04144e-70/NPSN13 [Arabidopsis lyrata subsp. lyrata]
Bra023092	46	0	7.76	0.01	-9.59991	Down	9.90516e-15	2.60652e-13	GO:0043231//intracellular membrane-bounded organelle	GO:0003676//nucleic acid binding	-	gi|30687001|ref|NP_850275.1|/1.04284e-80/TRFL8 (TRF-LIKE 8); DNA binding [Arabidopsis thaliana]
Bra018530	45	0	7.59	0.01	-9.56796	Down	1.99631e-14	5.15063e-13	-	GO:0003676//nucleic acid binding	GO:0044260;GO:0044238//primary metabolic process	gi|297802532|ref|XP_002869150.1|/2.0877e-41/hypothetical protein ARALYDRAFT_912952 [Arabidopsis lyrata subsp. lyrata]
Bra021343	43	0	7.25	0.01	-9.50184	Down	8.10882e-14	1.7408e-12	-	-	-	gi|297832636|ref|XP_002884200.1|/4.83038e-33/hypothetical protein ARALYDRAFT_900393 [Arabidopsis lyrata subsp. lyrata]

## Sheet: Bn-F1 vs. Bn-F2
Gene	RawIntensity-Bn-F1	RawIntensity-Bn-F2	TPM-Bn-F1	TPM-Bn-F2	log2 Ratio(Bn-F2/Bn-F1)	Up-Down-Regulation(Bn-F1/Br)	P-Value	FDR	GO Component	GO Function	GO Process	blast nr
Bra039065	0	287	0.01	48.23	12.2357	Up	0	0	GO:0043231//intracellular membrane-bounded organelle	GO:0030528//transcription regulator activity;GO:0003676//nucleic acid binding;GO:0001071//nucleic acid binding transcription factor activity	GO:0003002//regionalization;GO:0045165//cell fate commitment;GO:0010476//gibberellin mediated signaling pathway;GO:0010467//gene expression;GO:0008104//protein localization	gi|307133859|gb|ADN32868.1|/2.0375e-50/glabra 1 [Brassica rapa]
Bra035753	0	74	0.01	12.44	10.2808	Up	0	0	-	-	-	gi|297830766|ref|XP_002883265.1|/6.25057e-142/hypothetical protein ARALYDRAFT_318821 [Arabidopsis lyrata subsp. lyrata]
Bra020660	0	65	0.01	10.92	10.0928	Up	0	0	-	-	-	gi|225431768|ref|XP_002270712.1|/2.61438e-172/PREDICTED: hypothetical protein [Vitis vinifera]
Bra009445	0	57	0.01	9.58	9.90388	Up	0	0	GO:0043231//intracellular membrane-bounded organelle	GO:0016747//transferase activity, transferring acyl groups other than amino-acyl groups	GO:0009314//response to radiation;GO:0006950//response to stress;GO:0006631//fatty acid metabolic process	gi|297810541|ref|XP_002873154.1|/0/beta-ketoacyl-CoA synthase family protein [Arabidopsis lyrata subsp. lyrata]
Bra023495	0	56	0.01	9.41	9.87805	Up	0	0	-	-	-	gi|15232572|ref|NP_191033.1|/4.55744e-06/unknown protein [Arabidopsis thaliana]
Bra003635	0	55	0.01	9.24	9.85175	Up	0	0	GO:0005618//cell wall;GO:0031090//organelle membrane;GO:0005576//extracellular region	GO:0030246//carbohydrate binding	-	gi|297842669|ref|XP_002889216.1|/0/hypothetical protein ARALYDRAFT_895785 [Arabidopsis lyrata subsp. lyrata]
Bra001223	0	55	0.01	9.24	9.85175	Up	0	0	-	-	-	gi|297833462|ref|XP_002884613.1|/0/transducin family protein [Arabidopsis lyrata subsp. lyrata]
Bra039021	0	53	0.01	8.91	9.79928	Up	0	0	-	GO:0016701//oxidoreductase activity, acting on single donors with incorporation of molecular oxygen	GO:0009987//cellular process;GO:0008152//metabolic process	gi|297832174|ref|XP_002883969.1|/7.70792e-52/myo-inositol oxygenase 2 [Arabidopsis lyrata subsp. lyrata]
Bra018796	0	52	0.01	8.74	9.77149	Up	0	0	GO:0043231//intracellular membrane-bounded organelle	-	-	gi|297847302|ref|XP_002891532.1|/2.1329e-46/basic helix-loop-helix family protein [Arabidopsis lyrata subsp. lyrata]
Bra021913	0	47	0.01	7.9	9.62571	Up	4.21884e-15	8.76837e-14	-	GO:0016772//transferase activity, transferring phosphorus-containing groups	GO:0023052//signaling	gi|15225775|ref|NP_180861.1|/0/AtRLP24 (Receptor Like Protein 24); kinase/ protein binding [Arabidopsis thaliana]
Bra025476	0	46	0.01	7.73	9.59432	Up	9.54792e-15	1.92582e-13	-	-	-	-
Bra032751	0	45	0.01	7.56	9.56224	Up	2.04282e-14	4.04621e-13	-	GO:0046914//transition metal ion binding	-	gi|297800880|ref|XP_002868324.1|/2.62436e-166/zinc ion binding protein [Arabidopsis lyrata subsp. lyrata]
Bra012037	0	39	0.01	6.55	9.35535	Up	1.42752e-12	2.34842e-11	GO:0043231//intracellular membrane-bounded organelle;GO:0031090//organelle membrane	GO:0046872//metal ion binding;GO:0008168//methyltransferase activity	GO:0009856//pollination;GO:0019932//second-messenger-mediated signaling;GO:0009640//photomorphogenesis;GO:0009593//detection of chemical stimulus;GO:0009057//macromolecule catabolic process	gi|3121848|sp|P93087.3|CALM_CAPAN/6.48833e-76/RecName: Full=Calmodulin; Short=CaM
Bra014220	0	35	0.01	5.88	9.19967	Up	2.34184e-11	3.43083e-10	-	GO:0008135//translation factor activity, nucleic acid binding	GO:0006412//translation	gi|297799272|ref|XP_002867520.1|/3.21966e-27/hypothetical protein ARALYDRAFT_492082 [Arabidopsis lyrata subsp. lyrata]
Bra034321	0	33	0.01	5.55	9.11634	Up	9.4815e-11	1.30962e-09	-	-	-	gi|297822321|ref|XP_002879043.1|/1.35424e-117/hypothetical protein ARALYDRAFT_481588 [Arabidopsis lyrata subsp. lyrata]
Bra016320	0	30	0.01	5.04	8.97728	Up	7.7239e-10	9.6279e-09	-	-	-	gi|22329767|ref|NP_173822.2|/5.75488e-94/ARL1 (ARG1-LIKE 1); heat shock protein binding / unfolded protein binding [Arabidopsis thaliana]
Bra016024	0	29	0.01	4.87	8.92778	Up	1.55413e-09	1.89083e-08	-	-	-	gi|12584302|gb|AAG52949.1|/0/gag/pol polyprotein [Arabidopsis thaliana]
Bra004127	0	27	0.01	4.54	8.82655	Up	6.29204e-09	7.14601e-08	GO:0016020//membrane	GO:0015197//peptide transporter activity	GO:0006810//transport	gi|189163712|gb|ACD77012.1|/0/metal transporter protein [Brassica juncea]
Bra002967	0	26	0.01	4.37	8.77149	Up	1.26603e-08	1.37404e-07	GO:0009536//plastid	GO:0003824//catalytic activity	GO:0008299//isoprenoid biosynthetic process	gi|2326342|emb|CAA72070.1|/4.09263e-41/Terpene cyclase, TC1 [Arabidopsis thaliana]
Bra040582	0	26	0.01	4.37	8.77149	Up	1.26603e-08	1.37328e-07	-	-	GO:0051707//response to other organism	gi|42568048|ref|NP_197784.2|/9.0401e-94/TPS21 (TERPENE SYNTHASE 21); (-)-E-beta-caryophyllene synthase/ alpha-humulene synthase [Arabidopsis thaliana]
Bra015850	562	0	93.32	0.01	-13.188	Down	1.94149e-168	2.84852e-166	GO:0009526//plastid envelope;GO:0009532//plastid stroma;GO:0030529//ribonucleoprotein complex	GO:0005198//structural molecule activity	GO:0003006//developmental process involved in reproduction;GO:0010467//gene expression;GO:0022613//ribonucleoprotein complex biogenesis	gi|297839413|ref|XP_002887588.1|/3.48545e-56/EMB2184 [Arabidopsis lyrata subsp. lyrata]
Bra034077	239	0	39.69	0.01	-11.9546	Down	4.7774e-72	4.13214e-70	GO:0015935//small ribosomal subunit;GO:0031981//nuclear lumen	GO:0005198//structural molecule activity	GO:0010467//gene expression	gi|15242574|ref|NP_195916.1|/5.47816e-64/40S ribosomal protein S23 (RPS23B) [Arabidopsis thaliana]
Bra023743	238	0	39.52	0.01	-11.9484	Down	9.49764e-72	8.14371e-70	-	-	-	gi|89257601|gb|ABD65090.1|/1.20189e-36/hypothetical protein 27.t00116 [Brassica oleracea]
Bra040817	143	0	23.75	0.01	-11.2137	Down	2.12778e-43	1.18385e-41	-	-	-	-
Bra023343	142	0	23.58	0.01	-11.2033	Down	4.2301e-43	2.32738e-41	-	-	GO:0009914//hormone transport	gi|7573393|emb|CAB87697.1|/2.35793e-80/putative protein [Arabidopsis thaliana]
Bra016640	140	0	23.25	0.01	-11.183	Down	1.67186e-42	9.14766e-41	GO:0043231//intracellular membrane-bounded organelle	-	GO:0007049//cell cycle	gi|22329611|ref|NP_173083.2|/4.24482e-83/CYCB3;1 (cyclin b3;1); cyclin-dependent protein kinase [Arabidopsis thaliana]
Bra003291	136	0	22.58	0.01	-11.1408	Down	2.61154e-41	1.4133e-39	-	-	-	gi|297818040|ref|XP_002876903.1|/1.58433e-62/hypothetical protein ARALYDRAFT_904680 [Arabidopsis lyrata subsp. lyrata]
Bra020970	105	0	17.44	0.01	-10.7682	Down	4.65642e-32	1.99631e-30	GO:0009570//chloroplast stroma	GO:0005488//binding;GO:0016701//oxidoreductase activity, acting on single donors with incorporation of molecular oxygen	-	gi|297804226|ref|XP_002869997.1|/0/nine-cis-epoxycarotenoid dioxygenase 4 [Arabidopsis lyrata subsp. lyrata]
Bra010844	101	0	16.77	0.01	-10.7117	Down	7.27358e-31	2.99517e-29	GO:0031461//cullin-RING ubiquitin ligase complex	GO:0005488//binding;GO:0004871//signal transducer activity;GO:0004468//lysine N-acetyltransferase activity	GO:0006605//protein targeting	gi|82879859|gb|ABB92566.1|/0/peroxisomal import receptor PTS2 [Brassica napus]
Bra019045	100	0	16.61	0.01	-10.6978	Down	1.44602e-30	5.91761e-29	GO:0016020//membrane;GO:0043231//intracellular membrane-bounded organelle	GO:0005488//binding	-	gi|4972075|emb|CAB43882.1|/7.38963e-164/proton pump interactor [Arabidopsis thaliana]
Bra002289	98	0	16.27	0.01	-10.668	Down	5.71508e-30	2.30547e-28	-	GO:0035251//UDP-glucosyltransferase activity	GO:0005984//disaccharide metabolic process	gi|297812209|ref|XP_002873988.1|/0/ATSPS1F [Arabidopsis lyrata subsp. lyrata]
Bra028861	96	0	15.94	0.01	-10.6384	Down	2.25876e-29	8.94785e-28	GO:0043231//intracellular membrane-bounded organelle	GO:0030528//transcription regulator activity;GO:0003676//nucleic acid binding	GO:0009628//response to abiotic stimulus;GO:0048511//rhythmic process;GO:0007165//signal transduction	gi|281308388|gb|ADA58342.1|/0/pseudo-response regulator 7a [Brassica rapa]
Bra032004	95	0	15.78	0.01	-10.6239	Down	4.4905e-29	1.76826e-27	GO:0016020//membrane;GO:0042995//cell projection	GO:0016740//transferase activity	GO:0052386//cell wall thickening;GO:0006970//response to osmotic stress;GO:0005984//disaccharide metabolic process;GO:0010038//response to metal ion;GO:0009267//cellular response to starvation;GO:0048229//gametophyte development	gi|297832968|ref|XP_002884366.1|/3.91967e-50/UDP-glucose pyrophosphorylase [Arabidopsis lyrata subsp. lyrata]
Bra006710	86	0	14.28	0.01	-10.4798	Down	2.17828e-26	7.75993e-25	-	GO:0016641//oxidoreductase activity, acting on the CH-NH2 group of donors, oxygen as acceptor;GO:0016706//oxidoreductase activity, acting on paired donors, with incorporation or reduction of molecular oxygen, 2-oxoglutarate as one donor, and incorporation of one atom each of oxygen into both donors	GO:0008152//metabolic process	gi|297796903|ref|XP_002866336.1|/4.53622e-78/oxidoreductase [Arabidopsis lyrata subsp. lyrata]
Bra036642	83	0	13.78	0.01	-10.4284	Down	1.71154e-25	5.9579e-24	GO:0009536//plastid	GO:0016531//copper chaperone activity	GO:0006812//cation transport	gi|297849624|ref|XP_002892693.1|/1.1049e-52/Cu/Zn-superoxide dismutase copper chaperone precursor [Arabidopsis lyrata subsp. lyrata]
Bra016965	77	0	12.79	0.01	-10.3208	Down	1.05665e-23	3.40311e-22	-	GO:0046914//transition metal ion binding;GO:0016787//hydrolase activity;GO:0004866//endopeptidase inhibitor activity	GO:0050896//response to stimulus;GO:0051346//negative regulation of hydrolase activity	gi|15226769|ref|NP_181620.1|/1.55725e-37/ATCYSA (CYSTATIN A); cysteine-type endopeptidase inhibitor [Arabidopsis thaliana]
Bra007510	74	0	12.29	0.01	-10.2633	Down	8.30244e-23	2.56547e-21	GO:0044464//cell part	GO:0016798//hydrolase activity, acting on glycosyl bonds	GO:0009628//response to abiotic stimulus;GO:0009607//response to biotic stimulus;GO:0032502//developmental process	gi|297817312|ref|XP_002876539.1|/2.19341e-109/hypothetical protein ARALYDRAFT_486481 [Arabidopsis lyrata subsp. lyrata]
Bra018242	70	0	11.62	0.01	-10.1824	Down	1.29689e-21	3.78314e-20	GO:0031981//nuclear lumen;GO:0009536//plastid;GO:0031090//organelle membrane	GO:0017111//nucleoside-triphosphatase activity;GO:0008135//translation factor activity, nucleic acid binding;GO:0032561;GO:0005515//protein binding	GO:0006412//translation;GO:0010038//response to metal ion;GO:0009207	gi|241740172|gb|ACS68201.1|/0/elongation factor 1 alpha [Brassica napus]
Bra034629	67	0	11.13	0.01	-10.1202	Down	1.019e-20	2.85884e-19	-	-	GO:0000902//cell morphogenesis;GO:0007010//cytoskeleton organization	gi|62733576|gb|AAX95693.1|/5.9775e-105/CAP protein [Oryza sativa Japonica Group]
Bra033224	66	0	10.96	0.01	-10.098	Down	2.02582e-20	5.53454e-19	-	-	-	gi|15217583|ref|NP_171699.1|/2.07096e-160/pentatricopeptide (PPR) repeat-containing protein [Arabidopsis thaliana]

## Sheet: Bn-F1 vs. Bn-F3
Gene	RawIntensity-Bn-F1	RawIntensity-Bn-F3	TPM-Bn-F1	TPM-Bn-F3	log2 Ratio(Bn-F3/Bn-F1)	Up-Down-Regulation(Bn-F1/Br)	P-Value	FDR	GO Component	GO Function	GO Process	blast nr
Bra039065	0	346	0.01	57.75	12.4956	Up	0	0	GO:0043231//intracellular membrane-bounded organelle	GO:0030528//transcription regulator activity;GO:0003676//nucleic acid binding;GO:0001071//nucleic acid binding transcription factor activity	GO:0003002//regionalization;GO:0045165//cell fate commitment;GO:0010476//gibberellin mediated signaling pathway;GO:0010467//gene expression;GO:0008104//protein localization	gi|307133859|gb|ADN32868.1|/2.0375e-50/glabra 1 [Brassica rapa]
Bra020660	0	335	0.01	55.92	12.4491	Up	0	0	-	-	-	gi|225431768|ref|XP_002270712.1|/2.61438e-172/PREDICTED: hypothetical protein [Vitis vinifera]
Bra018796	0	281	0.01	46.9	12.1954	Up	0	0	GO:0043231//intracellular membrane-bounded organelle	-	-	gi|297847302|ref|XP_002891532.1|/2.1329e-46/basic helix-loop-helix family protein [Arabidopsis lyrata subsp. lyrata]
Bra039021	0	246	0.01	41.06	12.0035	Up	0	0	-	GO:0016701//oxidoreductase activity, acting on single donors with incorporation of molecular oxygen	GO:0009987//cellular process;GO:0008152//metabolic process	gi|297832174|ref|XP_002883969.1|/7.70792e-52/myo-inositol oxygenase 2 [Arabidopsis lyrata subsp. lyrata]
Bra028452	0	217	0.01	36.22	11.8226	Up	0	0	-	-	-	gi|117165994|dbj|BAF36296.1|/0/hypothetical protein [Ipomoea trifida]
Bra005263	0	118	0.01	19.7	10.944	Up	0	0	GO:0043231//intracellular membrane-bounded organelle	-	-	gi|15227986|ref|NP_181191.1|/0/CBS domain-containing protein / octicosapeptide/Phox/Bemp1 (PB1) domain-containing protein [Arabidopsis thaliana]
Bra002967	0	67	0.01	11.18	10.1267	Up	0	0	GO:0009536//plastid	GO:0003824//catalytic activity	GO:0008299//isoprenoid biosynthetic process	gi|2326342|emb|CAA72070.1|/4.09263e-41/Terpene cyclase, TC1 [Arabidopsis thaliana]
Bra009445	0	62	0.01	10.35	10.0154	Up	0	0	GO:0043231//intracellular membrane-bounded organelle	GO:0016747//transferase activity, transferring acyl groups other than amino-acyl groups	GO:0009314//response to radiation;GO:0006950//response to stress;GO:0006631//fatty acid metabolic process	gi|297810541|ref|XP_002873154.1|/0/beta-ketoacyl-CoA synthase family protein [Arabidopsis lyrata subsp. lyrata]
Bra023763	0	57	0.01	9.51	9.8933	Up	0	0	GO:0043231//intracellular membrane-bounded organelle	GO:0005515//protein binding	GO:0006281//DNA repair	gi|22331270|ref|NP_188951.2|/1.37574e-74/XRCC4; protein C-terminus binding [Arabidopsis thaliana]
Bra036701	0	50	0.01	8.35	9.70563	Up	6.66134e-16	9.33872e-15	-	GO:0016701//oxidoreductase activity, acting on single donors with incorporation of molecular oxygen	GO:0009987//cellular process	gi|297832174|ref|XP_002883969.1|/6.33365e-56/myo-inositol oxygenase 2 [Arabidopsis lyrata subsp. lyrata]
Bra007199	0	48	0.01	8.01	9.64566	Up	3.10862e-15	4.19621e-14	-	-	-	gi|297816916|ref|XP_002876341.1|/7.14456e-18/yippee family protein [Arabidopsis lyrata subsp. lyrata]
Bra021913	0	44	0.01	7.34	9.51964	Up	5.04042e-14	6.15609e-13	-	GO:0016772//transferase activity, transferring phosphorus-containing groups	GO:0023052//signaling	gi|15225775|ref|NP_180861.1|/0/AtRLP24 (Receptor Like Protein 24); kinase/ protein binding [Arabidopsis thaliana]
Bra014975	0	42	0.01	7.01	9.45327	Up	2.0317e-13	2.35119e-12	GO:0005576//extracellular region;GO:0030312//external encapsulating structure	GO:0016798//hydrolase activity, acting on glycosyl bonds;GO:0016758//transferase activity, transferring hexosyl groups;GO:0005488//binding	GO:0044042//glucan metabolic process	gi|38605344|sp|Q8LG58.2|XTH16_ARATH/8.81571e-148/RecName: Full=Probable xyloglucan endotransglucosylase/hydrolase protein 16; Short=At-XTH16; Short=XTH-16; Flags: Precursor
Bra025476	0	42	0.01	7.01	9.45327	Up	2.0317e-13	2.3498e-12	-	-	-	-
Bra036977	0	41	0.01	6.84	9.41785	Up	4.07674e-13	4.58797e-12	GO:0016020//membrane	GO:0005488//binding	GO:0023052//signaling	gi|297851108|ref|XP_002893435.1|/3.2067e-101/leucine-rich repeat family protein [Arabidopsis lyrata subsp. lyrata]
Bra040582	0	37	0.01	6.18	9.27146	Up	6.59606e-12	6.65609e-11	-	-	GO:0051707//response to other organism	gi|42568048|ref|NP_197784.2|/9.0401e-94/TPS21 (TERPENE SYNTHASE 21); (-)-E-beta-caryophyllene synthase/ alpha-humulene synthase [Arabidopsis thaliana]
Bra015420	0	31	0.01	5.17	9.01402	Up	4.28754e-10	3.67956e-09	-	GO:0005488//binding;GO:0003824//catalytic activity	-	gi|15220493|ref|NP_172027.1|/7.22613e-49/thiF family protein [Arabidopsis thaliana]
Bra014220	0	30	0.01	5.01	8.96867	Up	8.59724e-10	7.18952e-09	-	GO:0008135//translation factor activity, nucleic acid binding	GO:0006412//translation	gi|297799272|ref|XP_002867520.1|/3.21966e-27/hypothetical protein ARALYDRAFT_492082 [Arabidopsis lyrata subsp. lyrata]
Bra021343	0	29	0.01	4.84	8.91886	Up	1.72389e-09	1.40277e-08	-	-	-	gi|297832636|ref|XP_002884200.1|/4.83038e-33/hypothetical protein ARALYDRAFT_900393 [Arabidopsis lyrata subsp. lyrata]
Bra005345	0	28	0.01	4.67	8.86728	Up	3.4567e-09	2.72031e-08	GO:0044421//extracellular region part;GO:0031410//cytoplasmic vesicle	GO:0004553//hydrolase activity, hydrolyzing O-glycosyl compounds;GO:0030247//polysaccharide binding	GO:0009607//response to biotic stimulus;GO:0006950//response to stress;GO:0006026	gi|297828069|ref|XP_002881917.1|/8.41548e-62/hypothetical protein ARALYDRAFT_483470 [Arabidopsis lyrata subsp. lyrata]
Bra016672	251	0	41.68	0.01	-12.0251	Down	5.28634e-76	2.95598e-74	GO:0009526//plastid envelope;GO:0009532//plastid stroma	GO:0046914//transition metal ion binding;GO:0003824//catalytic activity	GO:0008152//metabolic process	gi|42571483|ref|NP_973832.1|/5.13074e-57/oxidoreductase NAD-binding domain-containing protein [Arabidopsis thaliana]
Bra034077	239	0	39.69	0.01	-11.9546	Down	2.09942e-72	1.10175e-70	GO:0015935//small ribosomal subunit;GO:0031981//nuclear lumen	GO:0005198//structural molecule activity	GO:0010467//gene expression	gi|15242574|ref|NP_195916.1|/5.47816e-64/40S ribosomal protein S23 (RPS23B) [Arabidopsis thaliana]
Bra023743	238	0	39.52	0.01	-11.9484	Down	4.18806e-72	2.18615e-70	-	-	-	gi|89257601|gb|ABD65090.1|/1.20189e-36/hypothetical protein 27.t00116 [Brassica oleracea]
Bra029172	233	0	38.69	0.01	-11.9177	Down	1.32304e-70	6.76234e-69	GO:0005576//extracellular region;GO:0030312//external encapsulating structure	GO:0005488//binding	GO:0009725//response to hormone stimulus;GO:0006970//response to osmotic stress;GO:0051234//establishment of localization;GO:0010876	gi|4185505|gb|AAD09107.1|/8.58906e-56/nonspecific lipid-transfer protein precursor [Brassica napus]
Bra029407	163	0	27.07	0.01	-11.4025	Down	1.30445e-49	4.95213e-48	GO:0043231//intracellular membrane-bounded organelle	GO:0030528//transcription regulator activity;GO:0003676//nucleic acid binding;GO:0004871//signal transducer activity	GO:0006913//nucleocytoplasmic transport;GO:0048511//rhythmic process;GO:0007165//signal transduction;GO:0006351//transcription, DNA-dependent;GO:0009639//response to red or far red light	gi|281308394|gb|ADA58345.1|/6.79606e-85/pseudo-response regulator 5b [Brassica rapa]
Bra010320	157	0	26.07	0.01	-11.3482	Down	8.22056e-48	3.03851e-46	GO:0043231//intracellular membrane-bounded organelle	GO:0016787//hydrolase activity	GO:0006753	gi|297799020|ref|XP_002867394.1|/0/type I phosphodiesterase/nucleotide pyrophosphatase family protein [Arabidopsis lyrata subsp. lyrata]
Bra040469	150	0	24.91	0.01	-11.2825	Down	1.03344e-45	3.6812e-44	GO:0009532//plastid stroma	GO:0051536//iron-sulfur cluster binding	GO:0009314//response to radiation;GO:0022900//electron transport chain	gi|312281725|dbj|BAJ33728.1|/5.97499e-49/unnamed protein product [Thellungiella halophila]
Bra003526	148	0	24.58	0.01	-11.2633	Down	4.11256e-45	1.43881e-43	GO:0009532//plastid stroma;GO:0009534//chloroplast thylakoid	GO:0046872//metal ion binding;GO:0016702//oxidoreductase activity, acting on single donors with incorporation of molecular oxygen, incorporation of two atoms of oxygen	GO:0051707//response to other organism;GO:0006633//fatty acid biosynthetic process;GO:0009694//jasmonic acid metabolic process;GO:0009719;GO:0006950//response to stress	gi|255559247|ref|XP_002520644.1|/1.2569e-167/lipoxygenase, putative [Ricinus communis]
Bra040817	143	0	23.75	0.01	-11.2137	Down	1.29919e-43	4.45012e-42	-	-	-	-
Bra038457	143	0	23.75	0.01	-11.2137	Down	1.29919e-43	4.44237e-42	GO:0043231//intracellular membrane-bounded organelle	GO:0005488//binding	-	gi|18414651|ref|NP_567494.1|/9.71729e-64/unknown protein [Arabidopsis thaliana]
Bra031539	142	0	23.58	0.01	-11.2033	Down	2.5917e-43	8.77022e-42	GO:0009507//chloroplast	GO:0016491//oxidoreductase activity	GO:0008152//metabolic process	gi|297848958|ref|XP_002892360.1|/5.11272e-92/predicted protein [Arabidopsis lyrata subsp. lyrata]
Bra023343	142	0	23.58	0.01	-11.2033	Down	2.5917e-43	8.75513e-42	-	-	GO:0009914//hormone transport	gi|7573393|emb|CAB87697.1|/2.35793e-80/putative protein [Arabidopsis thaliana]
Bra015768	140	0	23.25	0.01	-11.183	Down	1.03136e-42	3.46618e-41	GO:0044451//nucleoplasm part;GO:0030529//ribonucleoprotein complex	-	GO:0035194//posttranscriptional gene silencing by RNA;GO:0007154//cell communication	gi|148909638|gb|ABR17910.1|/1.75824e-21/unknown [Picea sitchensis]
Bra016640	140	0	23.25	0.01	-11.183	Down	1.03136e-42	3.46025e-41	GO:0043231//intracellular membrane-bounded organelle	-	GO:0007049//cell cycle	gi|22329611|ref|NP_173083.2|/4.24482e-83/CYCB3;1 (cyclin b3;1); cyclin-dependent protein kinase [Arabidopsis thaliana]
Bra023291	136	0	22.58	0.01	-11.1408	Down	1.63327e-41	5.35162e-40	-	-	-	gi|79319100|ref|NP_001031131.1|/2.89483e-76/RNA-binding protein, putative [Arabidopsis thaliana]
Bra034383	129	0	21.42	0.01	-11.0647	Down	2.05326e-39	6.47899e-38	GO:0009526//plastid envelope;GO:0005840//ribosome;GO:0009532//plastid stroma;GO:0005576//extracellular region	GO:0005515//protein binding;GO:0032559	GO:0006457//protein folding;GO:0007275//multicellular organismal development;GO:0009657//plastid organization	gi|1351030|sp|P21239.2|RUB1_BRANA/1.20354e-173/RecName: Full=RuBisCO large subunit-binding protein subunit alpha, chloroplastic; AltName: Full=60 kDa chaperonin subunit alpha; AltName: Full=CPN-60 alpha; Flags: Precursor
Bra013787	126	0	20.92	0.01	-11.0307	Down	1.62997e-38	4.97534e-37	-	GO:0005488//binding	-	gi|145358728|ref|NP_568594.3|/1.04721e-107/RNA binding / nucleic acid binding / nucleotide binding [Arabidopsis thaliana]
Bra000120	122	0	20.26	0.01	-10.9844	Down	2.58124e-37	7.69939e-36	-	-	-	gi|297823809|ref|XP_002879787.1|/2.86937e-70/hypothetical protein ARALYDRAFT_903159 [Arabidopsis lyrata subsp. lyrata]
Bra020970	105	0	17.44	0.01	-10.7682	Down	3.23844e-32	8.56615e-31	GO:0009570//chloroplast stroma	GO:0005488//binding;GO:0016701//oxidoreductase activity, acting on single donors with incorporation of molecular oxygen	-	gi|297804226|ref|XP_002869997.1|/0/nine-cis-epoxycarotenoid dioxygenase 4 [Arabidopsis lyrata subsp. lyrata]
Bra032012	102	0	16.94	0.01	-10.7262	Down	2.57082e-31	6.65666e-30	GO:0043231//intracellular membrane-bounded organelle;GO:0031224//intrinsic to membrane;GO:0031410//cytoplasmic vesicle	GO:0005488//binding	GO:0015031//protein transport	gi|297828788|ref|XP_002882276.1|/6.7376e-67/hypothetical protein ARALYDRAFT_477563 [Arabidopsis lyrata subsp. lyrata]

## Sheet: Bn-F1 vs. Bn-F4
Gene	RawIntensity-Bn-F1	RawIntensity-Bn-F4	TPM-Bn-F1	TPM-Bn-F4	log2 Ratio(Bn-F4/Bn-F1)	Up-Down-Regulation(Bn-F1/Br)	P-Value	FDR	GO Component	GO Function	GO Process	blast nr
Bra033829	0	225	0.01	38.8	11.9218	Up	8.88178e-16	2.17828e-14	-	-	-	gi|89257630|gb|ABD65118.1|/9.71827e-11/hypothetical protein 31.t00031 [Brassica oleracea]
Bra006702	0	206	0.01	35.52	11.7944	Up	8.88178e-16	2.19179e-14	GO:0005746//mitochondrial respiratory chain	-	-	gi|17381284|gb|AAL36060.1|/7.10825e-18/AT3g46430/F18L15_150 [Arabidopsis thaliana]
Bra015379	0	142	0.01	24.49	11.258	Up	8.88178e-16	2.17292e-14	-	GO:0016791//phosphatase activity	-	gi|15220383|ref|NP_171993.1|/3.11346e-36/tyrosine specific protein phosphatase family protein [Arabidopsis thaliana]
Bra023733	0	75	0.01	12.93	10.3365	Up	8.88178e-16	2.18367e-14	GO:0043231//intracellular membrane-bounded organelle	-	-	gi|89257447|gb|ABD64939.1|/1.93828e-151/hypothetical protein 24.t00017 [Brassica oleracea]
Bra018796	0	66	0.01	11.38	10.1523	Up	8.88178e-16	2.18097e-14	GO:0043231//intracellular membrane-bounded organelle	-	-	gi|297847302|ref|XP_002891532.1|/2.1329e-46/basic helix-loop-helix family protein [Arabidopsis lyrata subsp. lyrata]
Bra004032	0	62	0.01	10.69	10.062	Up	8.88178e-16	2.18637e-14	-	-	-	-
Bra039065	0	61	0.01	10.52	10.0389	Up	8.88178e-16	2.1756e-14	GO:0043231//intracellular membrane-bounded organelle	GO:0030528//transcription regulator activity;GO:0003676//nucleic acid binding;GO:0001071//nucleic acid binding transcription factor activity	GO:0003002//regionalization;GO:0045165//cell fate commitment;GO:0010476//gibberellin mediated signaling pathway;GO:0010467//gene expression;GO:0008104//protein localization	gi|307133859|gb|ADN32868.1|/2.0375e-50/glabra 1 [Brassica rapa]
Bra005345	0	47	0.01	8.1	9.66178	Up	3.77476e-15	8.86422e-14	GO:0044421//extracellular region part;GO:0031410//cytoplasmic vesicle	GO:0004553//hydrolase activity, hydrolyzing O-glycosyl compounds;GO:0030247//polysaccharide binding	GO:0009607//response to biotic stimulus;GO:0006950//response to stress;GO:0006026	gi|297828069|ref|XP_002881917.1|/8.41548e-62/hypothetical protein ARALYDRAFT_483470 [Arabidopsis lyrata subsp. lyrata]
Bra005762	0	41	0.01	7.07	9.46557	Up	2.04948e-13	4.06828e-12	-	GO:0043169//cation binding	-	gi|297810411|ref|XP_002873089.1|/5.63664e-27/hypothetical protein ARALYDRAFT_908205 [Arabidopsis lyrata subsp. lyrata]
Bra030162	0	36	0.01	6.21	9.27845	Up	7.18802e-12	1.18352e-10	-	-	-	gi|238478671|ref|NP_001154382.1|/1.86911e-39/protein kinase family protein [Arabidopsis thaliana]
Bra025818	0	34	0.01	5.86	9.19476	Up	2.98674e-11	4.61229e-10	GO:0005576//extracellular region;GO:0005618//cell wall	GO:0016491//oxidoreductase activity	GO:0008152//metabolic process	gi|15219118|ref|NP_173603.1|/1.93521e-52/sks8 (SKU5 Similar 8); copper ion binding / oxidoreductase [Arabidopsis thaliana]
Bra024657	0	33	0.01	5.69	9.15228	Up	6.08842e-11	9.13263e-10	-	-	-	gi|15226162|ref|NP_178819.1|/2.20563e-14/zinc knuckle (CCHC-type) family protein [Arabidopsis thaliana]
Bra021267	0	32	0.01	5.52	9.10852	Up	1.24112e-10	1.78624e-09	-	-	GO:0010038//response to metal ion	gi|89274230|gb|ABD65634.1|/1.6926e-41/hypothetical protein 23.t00051 [Brassica oleracea]
Bra008264	0	32	0.01	5.52	9.10852	Up	1.24112e-10	1.78495e-09	GO:0044464//cell part	-	GO:0060918//auxin transport	gi|227204379|dbj|BAH57041.1|/3.71175e-95/AT1G76520 [Arabidopsis thaliana]
Bra028053	0	32	0.01	5.52	9.10852	Up	1.24112e-10	1.78366e-09	-	-	-	-
Bra018749	0	31	0.01	5.35	9.0634	Up	2.53e-10	3.51163e-09	GO:0009536//plastid	GO:0016881//acid-amino acid ligase activity	GO:0002831//regulation of response to biotic stimulus;GO:0009626//plant-type hypersensitive response;GO:0042742//defense response to bacterium;GO:0032787//monocarboxylic acid metabolic process;GO:0048878//chemical homeostasis;GO:0000902//cell morphogenesis;GO:0009755//hormone-mediated signaling pathway;GO:0009581	gi|183013708|gb|ACC38383.1|/6.48815e-167/putative GH3-like protein [Brassica juncea]
Bra005388	0	29	0.01	5	8.96578	Up	1.05133e-09	1.37211e-08	GO:0043231//intracellular membrane-bounded organelle;GO:0031090//organelle membrane	GO:0001071//nucleic acid binding transcription factor activity;GO:0003677//DNA binding	GO:0051707//response to other organism;GO:0048229//gametophyte development;GO:0033554//cellular response to stress;GO:0003006//developmental process involved in reproduction;GO:0010467//gene expression	gi|204306087|gb|ACH99804.1|/7.81532e-65/WRKY35 transcription factor [Brassica napus]
Bra027422	0	29	0.01	5	8.96578	Up	1.05133e-09	1.37121e-08	GO:0043231//intracellular membrane-bounded organelle	GO:0005488//binding;GO:0016879//ligase activity, forming carbon-nitrogen bonds	GO:0006464//protein modification process;GO:0009640//photomorphogenesis	gi|22331064|ref|NP_566459.2|/2.03318e-48/FUS9 (FUSCA 9); protein binding / ubiquitin-protein ligase [Arabidopsis thaliana]
Bra000845	0	29	0.01	5	8.96578	Up	1.05133e-09	1.37031e-08	-	GO:0016491//oxidoreductase activity;GO:0005506//iron ion binding	GO:0008152//metabolic process	gi|42565044|ref|NP_188644.2|/6.51022e-84/CYP705A18; electron carrier/ heme binding / iron ion binding / monooxygenase/ oxygen binding [Arabidopsis thaliana]
Bra035907	0	27	0.01	4.66	8.86419	Up	4.36876e-09	5.33423e-08	GO:0009536//plastid	GO:0003677//DNA binding;GO:0001071//nucleic acid binding transcription factor activity;GO:0016628//oxidoreductase activity, acting on the CH-CH group of donors, NAD or NADP as acceptor	GO:0006351//transcription, DNA-dependent	gi|227202618|dbj|BAH56782.1|/3.8405e-24/AT5G62165 [Arabidopsis thaliana]
Bra023743	238	0	39.52	0.01	-11.9484	Down	1.98009e-70	1.91184e-68	-	-	-	gi|89257601|gb|ABD65090.1|/1.20189e-36/hypothetical protein 27.t00116 [Brassica oleracea]
Bra003526	148	0	24.58	0.01	-11.2633	Down	4.55148e-44	2.81146e-42	GO:0009532//plastid stroma;GO:0009534//chloroplast thylakoid	GO:0046872//metal ion binding;GO:0016702//oxidoreductase activity, acting on single donors with incorporation of molecular oxygen, incorporation of two atoms of oxygen	GO:0051707//response to other organism;GO:0006633//fatty acid biosynthetic process;GO:0009694//jasmonic acid metabolic process;GO:0009719;GO:0006950//response to stress	gi|255559247|ref|XP_002520644.1|/1.2569e-167/lipoxygenase, putative [Ricinus communis]
Bra040817	143	0	23.75	0.01	-11.2137	Down	1.32642e-42	8.04342e-41	-	-	-	-
Bra032854	127	0	21.09	0.01	-11.0423	Down	6.44412e-38	3.56038e-36	GO:0031410//cytoplasmic vesicle	GO:0005488//binding	-	gi|21537399|gb|AAM61740.1|/3.46012e-136/unknown [Arabidopsis thaliana]
Bra022967	106	0	17.6	0.01	-10.7814	Down	9.12374e-32	4.38336e-30	-	-	-	gi|297823201|ref|XP_002879483.1|/2.03714e-53/zinc finger family protein [Arabidopsis lyrata subsp. lyrata]
Bra030844	105	0	17.44	0.01	-10.7682	Down	1.79093e-31	8.48131e-30	GO:0044424//intracellular part	GO:0043169//cation binding;GO:0016776//phosphotransferase activity, phosphate group as acceptor;GO:0032559	GO:0009209//pyrimidine ribonucleoside triphosphate biosynthetic process;GO:0006796//phosphate metabolic process;GO:0009206;GO:0007602//phototransduction;GO:0009132//nucleoside diphosphate metabolic process	gi|1389640|dbj|BAA12982.1|/9.43098e-63/PNDKN1 [Pisum sativum]
Bra020970	105	0	17.44	0.01	-10.7682	Down	1.79093e-31	8.46117e-30	GO:0009570//chloroplast stroma	GO:0005488//binding;GO:0016701//oxidoreductase activity, acting on single donors with incorporation of molecular oxygen	-	gi|297804226|ref|XP_002869997.1|/0/nine-cis-epoxycarotenoid dioxygenase 4 [Arabidopsis lyrata subsp. lyrata]
Bra040146	92	0	15.28	0.01	-10.5774	Down	1.15039e-27	4.86835e-26	GO:0030312//external encapsulating structure;GO:0031967;GO:0031981//nuclear lumen;GO:0009536//plastid;GO:0031090//organelle membrane;GO:0005576//extracellular region	GO:0046914//transition metal ion binding;GO:0008943//glyceraldehyde-3-phosphate dehydrogenase activity	GO:0006007//glucose catabolic process;GO:0006952//defense response;GO:0010038//response to metal ion;GO:0000302//response to reactive oxygen species;GO:0006970//response to osmotic stress;GO:0034285;GO:0009791//post-embryonic development;GO:0048608//reproductive structure development	gi|312282755|dbj|BAJ34243.1|/4.38594e-103/unnamed protein product [Thellungiella halophila]
Bra005414	84	0	13.95	0.01	-10.446	Down	2.53564e-25	1.00466e-23	-	GO:0017111//nucleoside-triphosphatase activity;GO:0000166//nucleotide binding	-	gi|297823241|ref|XP_002879503.1|/5.39126e-143/hypothetical protein ARALYDRAFT_482419 [Arabidopsis lyrata subsp. lyrata]
Bra023885	84	0	13.95	0.01	-10.446	Down	2.53564e-25	1.00266e-23	GO:0009536//plastid	-	GO:0009719;GO:0006970//response to osmotic stress;GO:0003006//developmental process involved in reproduction;GO:0010038//response to metal ion	gi|297830842|ref|XP_002883303.1|/1.36991e-157/hypothetical protein ARALYDRAFT_479659 [Arabidopsis lyrata subsp. lyrata]
Bra036642	83	0	13.78	0.01	-10.4284	Down	4.97728e-25	1.94495e-23	GO:0009536//plastid	GO:0016531//copper chaperone activity	GO:0006812//cation transport	gi|297849624|ref|XP_002892693.1|/1.1049e-52/Cu/Zn-superoxide dismutase copper chaperone precursor [Arabidopsis lyrata subsp. lyrata]
Bra036253	72	0	11.96	0.01	-10.224	Down	8.29754e-22	2.8504e-20	GO:0033176;GO:0031090//organelle membrane;GO:0043231//intracellular membrane-bounded organelle	GO:0015078//hydrogen ion transmembrane transporter activity;GO:0019829//cation-transporting ATPase activity	GO:0015988//energy coupled proton transport, against electrochemical gradient	gi|297809889|ref|XP_002872828.1|/6.22816e-22/predicted protein [Arabidopsis lyrata subsp. lyrata]
Bra012100	67	0	11.13	0.01	-10.1202	Down	2.4181e-20	7.74493e-19	GO:0030312//external encapsulating structure;GO:0005746//mitochondrial respiratory chain	GO:0046914//transition metal ion binding;GO:0050662//coenzyme binding;GO:0000104//succinate dehydrogenase activity;GO:0032559	GO:0022904//respiratory electron transport chain;GO:0009060//aerobic respiration	gi|222636391|gb|EEE66523.1|/1.96903e-138/hypothetical protein OsJ_23002 [Oryza sativa Japonica Group]
Bra009349	66	0	10.96	0.01	-10.098	Down	4.74658e-20	1.50573e-18	GO:0009526//plastid envelope;GO:0009534//chloroplast thylakoid	-	-	gi|21592521|gb|AAM64471.1|/3.33183e-79/unknown [Arabidopsis thaliana]
Bra003918	65	0	10.79	0.01	-10.0755	Down	9.31722e-20	2.8911e-18	GO:0005618//cell wall;GO:0043231//intracellular membrane-bounded organelle	GO:0016209//antioxidant activity;GO:0005506//iron ion binding;GO:0003824//catalytic activity	GO:0006950//response to stress;GO:0008152//metabolic process	gi|253762012|gb|ACT35470.1|/8.08873e-138/peroxidase 12 [Brassica rapa]
Bra008055	63	0	10.46	0.01	-10.0307	Down	3.59002e-19	1.0819e-17	-	-	-	gi|15233861|ref|NP_192680.1|/6.30168e-26/disease resistance protein (TIR-NBS class), putative [Arabidopsis thaliana]
Bra029138	62	0	10.3	0.01	-10.0084	Down	7.04696e-19	2.09513e-17	-	-	-	-
Bra015299	62	0	10.3	0.01	-10.0084	Down	7.04696e-19	2.092e-17	GO:0009532//plastid stroma;GO:0031090//organelle membrane;GO:0015935//small ribosomal subunit;GO:0031981//nuclear lumen	GO:0003676//nucleic acid binding;GO:0005198//structural molecule activity	GO:0010467//gene expression	gi|15219697|ref|NP_171923.1|/1.26349e-41/RPS15 (CYTOSOLIC RIBOSOMAL PROTEIN S15); structural constituent of ribosome [Arabidopsis thaliana]
Bra018677	61	0	10.13	0.01	-9.98442	Down	1.38327e-18	4.02829e-17	GO:0030312//external encapsulating structure;GO:0009532//plastid stroma;GO:0016020//membrane	GO:0005488//binding;GO:0004601//peroxidase activity	GO:0006979//response to oxidative stress;GO:0010038//response to metal ion;GO:0006970//response to osmotic stress;GO:0042743//hydrogen peroxide metabolic process;GO:0003006//developmental process involved in reproduction	gi|259122791|gb|ACV92696.1|/7.18558e-108/APX [Brassica rapa subsp. pekinensis]
Bra018159	61	0	10.13	0.01	-9.98442	Down	1.38327e-18	4.0224e-17	GO:0043231//intracellular membrane-bounded organelle	GO:0005515//protein binding	-	gi|297791995|ref|XP_002863882.1|/4.2584e-15/hypothetical protein ARALYDRAFT_494878 [Arabidopsis lyrata subsp. lyrata]

## Sheet: Bn-N vs. Bn-F1
Gene	RawIntensity-Bn-N	RawIntensity-Bn-F1	TPM-Bn-N	TPM-Bn-F1	log2 Ratio(Bn-F1/Bn-N)	Up-Down-Regulation(Bn-F1/Br)	P-Value	FDR	GO Component	GO Function	GO Process	blast nr
Bra011556	0	424	0.01	70.41	12.7816	Up	8.88178e-16	4.44833e-14	GO:0005774//vacuolar membrane;GO:0033176	GO:0005488//binding;GO:0008324//cation transmembrane transporter activity;GO:0016887//ATPase activity	GO:0006818//hydrogen transport;GO:0006811//ion transport	gi|297844954|ref|XP_002890358.1|/1.60032e-45/vacuolar-H+-pumping ATPase 16 kDa proteolipid subunit 2 [Arabidopsis lyrata subsp. lyrata]
Bra022851	0	332	0.01	55.13	12.4286	Up	8.88178e-16	4.7241e-14	GO:0015935//small ribosomal subunit;GO:0031981//nuclear lumen;GO:0009536//plastid;GO:0031090//organelle membrane	GO:0003676//nucleic acid binding	GO:0006970//response to osmotic stress	gi|297805098|ref|XP_002870433.1|/8.94296e-47/40S ribosomal protein S3 [Arabidopsis lyrata subsp. lyrata]
Bra001684	0	291	0.01	48.32	12.2384	Up	8.88178e-16	4.20298e-14	GO:0009536//plastid	GO:0016628//oxidoreductase activity, acting on the CH-CH group of donors, NAD or NADP as acceptor;GO:0004152//dihydroorotate dehydrogenase activity	GO:0019856//pyrimidine base biosynthetic process;GO:0031669//cellular response to nutrient levels;GO:0009174;GO:0006208//pyrimidine base catabolic process	gi|297830412|ref|XP_002883088.1|/7.83292e-36/dihydroorotate dehydrogenase family protein [Arabidopsis lyrata subsp. lyrata]
Bra006593	0	229	0.01	38.03	11.8929	Up	8.88178e-16	4.21308e-14	-	GO:0016491//oxidoreductase activity	GO:0008152//metabolic process;GO:0023052//signaling;GO:0009987//cellular process	gi|11762126|gb|AAG40341.1|AF324989_1/1.95286e-28/AT5g21090 [Arabidopsis thaliana]
Bra020253	0	197	0.01	32.71	11.6755	Up	8.88178e-16	4.47102e-14	GO:0031981//nuclear lumen;GO:0009536//plastid;GO:0031090//organelle membrane	GO:0017111//nucleoside-triphosphatase activity;GO:0008135//translation factor activity, nucleic acid binding;GO:0032561;GO:0005515//protein binding	GO:0006412//translation;GO:0010038//response to metal ion;GO:0009207	gi|241740172|gb|ACS68201.1|/0/elongation factor 1 alpha [Brassica napus]
Bra006716	0	189	0.01	31.38	11.6156	Up	8.88178e-16	4.43707e-14	-	GO:0003824//catalytic activity	-	gi|297796893|ref|XP_002866331.1|/9.65998e-113/hypothetical protein ARALYDRAFT_496081 [Arabidopsis lyrata subsp. lyrata]
Bra022815	0	186	0.01	30.89	11.5929	Up	8.88178e-16	4.54052e-14	GO:0030312//external encapsulating structure;GO:0009532//plastid stroma;GO:0005576//extracellular region;GO:0016020//membrane	GO:0042277//peptide binding;GO:0046914//transition metal ion binding;GO:0004601//peroxidase activity;GO:0016765//transferase activity, transferring alkyl or aryl (other than methyl) groups	GO:0006952//defense response;GO:0010038//response to metal ion;GO:0009404//toxin metabolic process	gi|15224581|ref|NP_180643.1|/6.17046e-100/ATGSTF9 (GLUTATHIONE S-TRANSFERASE PHI 9); copper ion binding / glutathione binding / glutathione peroxidase/ glutathione transferase [Arabidopsis thaliana]
Bra026004	0	178	0.01	29.56	11.5294	Up	8.88178e-16	4.15318e-14	GO:0031410//cytoplasmic vesicle;GO:0031090//organelle membrane;GO:0043231//intracellular membrane-bounded organelle	-	-	gi|312281589|dbj|BAJ33660.1|/4.23111e-94/unnamed protein product [Thellungiella halophila]
Bra032605	0	171	0.01	28.4	11.4717	Up	8.88178e-16	4.14336e-14	GO:0031090//organelle membrane;GO:0043231//intracellular membrane-bounded organelle	-	-	gi|30725430|gb|AAP37737.1|/7.4885e-94/At1g70770 [Arabidopsis thaliana]
Bra040207	0	168	0.01	27.9	11.446	Up	8.88178e-16	4.31685e-14	GO:0015935//small ribosomal subunit;GO:0030312//external encapsulating structure;GO:0009536//plastid;GO:0031981//nuclear lumen	GO:0005198//structural molecule activity	GO:0010467//gene expression	gi|297812013|ref|XP_002873890.1|/8.82442e-72/40S ribosomal protein S16 [Arabidopsis lyrata subsp. lyrata]
Bra009007	0	166	0.01	27.56	11.4284	Up	8.88178e-16	4.29569e-14	GO:0005576//extracellular region	GO:0004175//endopeptidase activity	GO:0019538//protein metabolic process	gi|8979711|emb|CAB96832.1|/1.64621e-84/nucleoid DNA-binding protein cnd41-like protein [Arabidopsis thaliana]
Bra016640	0	140	0.01	23.25	11.183	Up	8.88178e-16	4.39259e-14	GO:0043231//intracellular membrane-bounded organelle	-	GO:0007049//cell cycle	gi|22329611|ref|NP_173083.2|/4.24482e-83/CYCB3;1 (cyclin b3;1); cyclin-dependent protein kinase [Arabidopsis thaliana]
Bra030983	0	133	0.01	22.09	11.1092	Up	8.88178e-16	4.33822e-14	GO:0043231//intracellular membrane-bounded organelle	GO:0034593	GO:0000902//cell morphogenesis;GO:0042546//cell wall biogenesis;GO:0006996//organelle organization	gi|297844678|ref|XP_002890220.1|/2.18866e-48/phosphoinositide phosphatase family protein [Arabidopsis lyrata subsp. lyrata]
Bra001845	0	123	0.01	20.42	10.9958	Up	8.88178e-16	4.78864e-14	GO:0044464//cell part	GO:0035251//UDP-glucosyltransferase activity	GO:0009725//response to hormone stimulus;GO:0006970//response to osmotic stress;GO:0009687//abscisic acid metabolic process	gi|297830870|ref|XP_002883317.1|/0/UDP-glucoronosyl/UDP-glucosyl transferase family protein [Arabidopsis lyrata subsp. lyrata]
Bra015574	0	120	0.01	19.93	10.9607	Up	8.88178e-16	4.57609e-14	GO:0009532//plastid stroma;GO:0009534//chloroplast thylakoid;GO:0000315//organellar large ribosomal subunit	GO:0008187//poly-pyrimidine tract binding;GO:0005198//structural molecule activity	GO:0044238//primary metabolic process;GO:0034645//cellular macromolecule biosynthetic process;GO:0010467//gene expression	gi|297843518|ref|XP_002889640.1|/3.92545e-115/hypothetical protein ARALYDRAFT_470751 [Arabidopsis lyrata subsp. lyrata]
Bra008880	0	114	0.01	18.93	10.8865	Up	8.88178e-16	4.63662e-14	GO:0043231//intracellular membrane-bounded organelle	-	-	gi|30725614|gb|AAP37829.1|/1.63269e-65/At5g12470 [Arabidopsis thaliana]
Bra020631	0	111	0.01	18.43	10.8478	Up	8.88178e-16	4.49395e-14	-	-	-	gi|110738483|dbj|BAF01167.1|/5.09707e-18/hypothetical protein [Arabidopsis thaliana]
Bra020970	0	105	0.01	17.44	10.7682	Up	8.88178e-16	4.52879e-14	GO:0009570//chloroplast stroma	GO:0005488//binding;GO:0016701//oxidoreductase activity, acting on single donors with incorporation of molecular oxygen	-	gi|297804226|ref|XP_002869997.1|/0/nine-cis-epoxycarotenoid dioxygenase 4 [Arabidopsis lyrata subsp. lyrata]
Bra002368	0	103	0.01	17.1	10.7398	Up	8.88178e-16	4.73687e-14	-	GO:0046872//metal ion binding;GO:0008168//methyltransferase activity	-	gi|300521436|gb|ADK25937.1|/4.02623e-65/calmodulin [Musa acuminata AAA Group]
Bra010844	0	101	0.01	16.77	10.7117	Up	8.88178e-16	4.17296e-14	GO:0031461//cullin-RING ubiquitin ligase complex	GO:0005488//binding;GO:0004871//signal transducer activity;GO:0004468//lysine N-acetyltransferase activity	GO:0006605//protein targeting	gi|82879859|gb|ABB92566.1|/0/peroxisomal import receptor PTS2 [Brassica napus]
Bra005428	225	0	38.64	0.01	-11.9159	Down	4.02568e-70	4.43792e-68	GO:0043231//intracellular membrane-bounded organelle;GO:0016020//membrane	GO:0008028//monocarboxylic acid transmembrane transporter activity;GO:0005372//water transmembrane transporter activity;GO:0015103//inorganic anion transmembrane transporter activity	GO:0015698//inorganic anion transport;GO:0010035//response to inorganic substance;GO:0006950//response to stress;GO:0055085//transmembrane transport;GO:0015711//organic anion transport	gi|189032243|gb|ACD75049.1|/2.69731e-70/aquaporin [Arabidopsis thaliana]
Bra017636	136	0	23.36	0.01	-11.1898	Down	1.12608e-42	1.02875e-40	-	-	-	gi|297802020|ref|XP_002868894.1|/2.19126e-37/kelch repeat-containing F-box family protein [Arabidopsis lyrata subsp. lyrata]
Bra023733	126	0	21.64	0.01	-11.0795	Down	1.36607e-39	1.19277e-37	GO:0043231//intracellular membrane-bounded organelle	-	-	gi|89257447|gb|ABD64939.1|/1.93828e-151/hypothetical protein 24.t00017 [Brassica oleracea]
Bra039065	110	0	18.89	0.01	-10.8834	Down	1.17413e-34	9.7349e-33	GO:0043231//intracellular membrane-bounded organelle	GO:0030528//transcription regulator activity;GO:0003676//nucleic acid binding;GO:0001071//nucleic acid binding transcription factor activity	GO:0003002//regionalization;GO:0045165//cell fate commitment;GO:0010476//gibberellin mediated signaling pathway;GO:0010467//gene expression;GO:0008104//protein localization	gi|307133859|gb|ADN32868.1|/2.0375e-50/glabra 1 [Brassica rapa]
Bra011696	71	0	12.19	0.01	-10.2515	Down	1.25007e-22	8.5355e-21	-	-	GO:0051234//establishment of localization	gi|297798236|ref|XP_002867002.1|/1.89824e-125/SEC14 cytosolic factor family protein [Arabidopsis lyrata subsp. lyrata]
Bra013317	64	0	10.99	0.01	-10.102	Down	1.80163e-20	1.14314e-18	-	GO:0005488//binding;GO:0016740//transferase activity	-	gi|224116784|ref|XP_002317391.1|/6.15625e-125/predicted protein [Populus trichocarpa]
Bra028548	60	0	10.3	0.01	-10.0084	Down	3.0848e-19	1.89045e-17	-	GO:0016874//ligase activity;GO:0000166//nucleotide binding	GO:0044238//primary metabolic process;GO:0034641//cellular nitrogen compound metabolic process	gi|145339441|ref|NP_190886.4|/7.29857e-113/catalytic/ glutamate-ammonia ligase [Arabidopsis thaliana]
Bra005547	49	0	8.41	0.01	-9.71596	Down	7.61236e-16	4.16107e-14	GO:0043231//intracellular membrane-bounded organelle;GO:0044427	-	GO:0000087//M phase of mitotic cell cycle	gi|297823079|ref|XP_002879422.1|/6.08177e-91/ATZW10 [Arabidopsis lyrata subsp. lyrata]
Bra039021	46	0	7.9	0.01	-9.62571	Down	6.40752e-15	2.75468e-13	-	GO:0016701//oxidoreductase activity, acting on single donors with incorporation of molecular oxygen	GO:0009987//cellular process;GO:0008152//metabolic process	gi|297832174|ref|XP_002883969.1|/7.70792e-52/myo-inositol oxygenase 2 [Arabidopsis lyrata subsp. lyrata]
Bra014220	44	0	7.56	0.01	-9.56224	Down	2.65136e-14	1.05059e-12	-	GO:0008135//translation factor activity, nucleic acid binding	GO:0006412//translation	gi|297799272|ref|XP_002867520.1|/3.21966e-27/hypothetical protein ARALYDRAFT_492082 [Arabidopsis lyrata subsp. lyrata]
Bra019192	43	0	7.38	0.01	-9.52748	Down	5.39336e-14	1.91761e-12	GO:0009526//plastid envelope	GO:0008171//O-methyltransferase activity	GO:0006779//porphyrin biosynthetic process;GO:0006730//one-carbon metabolic process	gi|222422857|dbj|BAH19415.1|/6.73297e-63/AT4G25080 [Arabidopsis thaliana]
Bra004601	43	0	7.38	0.01	-9.52748	Down	5.39336e-14	1.91416e-12	-	-	-	gi|297824059|ref|XP_002879912.1|/1.14403e-81/hypothetical protein ARALYDRAFT_483184 [Arabidopsis lyrata subsp. lyrata]
Bra032751	41	0	7.04	0.01	-9.45943	Down	2.23172e-13	6.35477e-12	-	GO:0046914//transition metal ion binding	-	gi|297800880|ref|XP_002868324.1|/2.62436e-166/zinc ion binding protein [Arabidopsis lyrata subsp. lyrata]
Bra028955	29	0	4.98	0.01	-8.96	Down	1.12027e-09	1.81646e-08	GO:0016323//basolateral plasma membrane	GO:0004672//protein kinase activity;GO:0032559	GO:0006464//protein modification process;GO:0009926//auxin polar transport	gi|15241076|ref|NP_200402.1|/4.08617e-130/D6PK (D6 PROTEIN KINASE); kinase/ protein kinase [Arabidopsis thaliana]
Bra009445	28	0	4.81	0.01	-8.90989	Down	2.27884e-09	3.53803e-08	GO:0043231//intracellular membrane-bounded organelle	GO:0016747//transferase activity, transferring acyl groups other than amino-acyl groups	GO:0009314//response to radiation;GO:0006950//response to stress;GO:0006631//fatty acid metabolic process	gi|297810541|ref|XP_002873154.1|/0/beta-ketoacyl-CoA synthase family protein [Arabidopsis lyrata subsp. lyrata]
Bra008259	26	0	4.46	0.01	-8.8009	Down	9.42962e-09	1.34544e-07	-	GO:0003676//nucleic acid binding;GO:0001071//nucleic acid binding transcription factor activity	GO:0010346;GO:0048827//phyllome development;GO:0003006//developmental process involved in reproduction;GO:0009933//meristem structural organization;GO:0010160//formation of organ boundary;GO:0003156//regulation of organ formation	gi|219394442|gb|ACL14365.1|/1.63576e-42/CUP-SHAPED COTYLEDON3 [Cardamine hirsuta]
Bra005105	26	0	4.46	0.01	-8.8009	Down	9.42962e-09	1.34447e-07	-	-	-	gi|297827431|ref|XP_002881598.1|/3.32633e-15/hypothetical protein ARALYDRAFT_482856 [Arabidopsis lyrata subsp. lyrata]
Bra039768	25	0	4.29	0.01	-8.74483	Down	1.91816e-08	2.61945e-07	GO:0030312//external encapsulating structure	GO:0004553//hydrolase activity, hydrolyzing O-glycosyl compounds;GO:0043167//ion binding	GO:0044238//primary metabolic process	gi|297813273|ref|XP_002874520.1|/0/glycosyl hydrolase family 10 protein [Arabidopsis lyrata subsp. lyrata]
Bra015420	25	0	4.29	0.01	-8.74483	Down	1.91816e-08	2.61764e-07	-	GO:0005488//binding;GO:0003824//catalytic activity	-	gi|15220493|ref|NP_172027.1|/7.22613e-49/thiF family protein [Arabidopsis thaliana]
Bra005762	25	0	4.29	0.01	-8.74483	Down	1.91816e-08	2.61583e-07	-	GO:0043169//cation binding	-	gi|297810411|ref|XP_002873089.1|/5.63664e-27/hypothetical protein ARALYDRAFT_908205 [Arabidopsis lyrata subsp. lyrata]
