# Supplementary material for: Use of digital gene expression to discriminate gene expression differences in early generations of resynthesized Brassica napus and its diploid progenitors
Source: BMC Genomics. 2013 Feb 1;14:72. doi: 10.1186/1471-2164-14-72 (PMC3608150; doi:10.1186/1471-2164-14-72)
Supplement: Additional file 10: S10 — List of pathway enrichment analysis. Pathways with Q value ≤ 0.05 are significantly enriched in DEGs, see red-border region (‘A’ was the control and ‘B’ was experimental group in ‘A vs. B’). [file 1471-2164-14-72-S10.xls]

## Sheet: Sheet1
List of Pathway Enrichment Analysis
B.rapa vs B.napus-F1								B.oleracea vs B.napus-F1								B.napus-F1 vs B.napus-F2								B.napus-F1 vs B.napus-F3								B.napus-F1 vs B.napus-F4								B.napus-N vs B.napus-F1
#	Pathway	DEGs with pathway annotation (2911)	All genes with pathway annotation (19584)	Pvalue	Qvalue	Pathway ID		#	Pathway	DEGs with pathway annotation (3339)	All genes with pathway annotation (19584)	Pvalue	Qvalue	Pathway ID		#	Pathway	DEGs with pathway annotation (2293)	All genes with pathway annotation (19584)	Pvalue	Qvalue	Pathway ID		#	Pathway	DEGs with pathway annotation (3322)	All genes with pathway annotation (19584)	Pvalue	Qvalue	Pathway ID		#	Pathway	DEGs with pathway annotation (2229)	All genes with pathway annotation (19584)	Pvalue	Qvalue	Pathway ID		#	Pathway	DEGs with pathway annotation (2283)	All genes with pathway annotation (19584)	Pvalue	Qvalue	Pathway ID
1	Ribosome	196 (6.73%)	618 (3.16%)	4.62338e-27	5.59428e-25	ko03010		1	Metabolic pathways	957 (28.66%)	4228 (21.59%)	1.57705e-26	1.92401e-24	ko01100		1	Metabolic pathways	706 (30.79%)	4228 (21.59%)	3.11074e-28	3.79511e-26	ko01100		1	Ribosome	225 (6.77%)	618 (3.16%)	2.72135e-32	3.26562e-30	ko03010		1	Ribosome	187 (8.39%)	618 (3.16%)	3.64038e-38	4.33205e-36	ko03010		1	Metabolic pathways	714 (31.27%)	4228 (21.59%)	7.64436e-31	9.09679e-29	ko01100
2	Metabolic pathways	846 (29.06%)	4228 (21.59%)	3.89094e-25	2.35402e-23	ko01100		2	Carbon fixation in photosynthetic organisms	74 (2.22%)	153 (0.78%)	3.09001e-19	1.88491e-17	ko00710		2	Carbon fixation in photosynthetic organisms	62 (2.7%)	153 (0.78%)	7.63635e-20	4.65817e-18	ko00710		2	Metabolic pathways	957 (28.81%)	4228 (21.59%)	2.23961e-27	1.34377e-25	ko01100		2	Metabolic pathways	663 (29.74%)	4228 (21.59%)	4.52758e-22	2.69391e-20	ko01100		2	Ribosome	150 (6.57%)	618 (3.16%)	4.56374e-19	2.71543e-17	ko03010
3	Carbon fixation in photosynthetic organisms	69 (2.37%)	153 (0.78%)	2.95031e-19	1.18996e-17	ko00710		3	Ribosome	187 (5.6%)	618 (3.16%)	1.41983e-16	5.77398e-15	ko03010		3	Ribosome	137 (5.97%)	618 (3.16%)	5.58804e-14	2.27247e-12	ko03010		3	Carbon fixation in photosynthetic organisms	71 (2.14%)	153 (0.78%)	2.11258e-17	8.45034e-16	ko00710		3	Carbon fixation in photosynthetic organisms	63 (2.83%)	153 (0.78%)	3.23034e-21	1.28137e-19	ko00710		3	Carbon fixation in photosynthetic organisms	58 (2.54%)	153 (0.78%)	3.9449e-17	1.56481e-15	ko00710
4	Glycolysis / Gluconeogenesis	75 (2.58%)	225 (1.15%)	2.54069e-12	7.68557e-11	ko00010		4	Biosynthesis of secondary metabolites	528 (15.81%)	2367 (12.09%)	1.21217e-12	3.69712e-11	ko01110		4	Biosynthesis of secondary metabolites	373 (16.27%)	2367 (12.09%)	1.85308e-10	5.65191e-09	ko01110		4	Biosynthesis of secondary metabolites	520 (15.65%)	2367 (12.09%)	1.09408e-11	3.28225e-10	ko01110		4	Photosynthesis - antenna proteins	19 (0.85%)	35 (0.18%)	7.24047e-10	2.15404e-08	ko00196		4	Biosynthesis of secondary metabolites	394 (17.26%)	2367 (12.09%)	8.07963e-15	2.40369e-13	ko01110
5	Porphyrin and chlorophyll metabolism	43 (1.48%)	109 (0.56%)	3.16029e-10	7.6479e-09	ko00860		5	Glycolysis / Gluconeogenesis	81 (2.43%)	225 (1.15%)	5.24412e-12	1.27956e-10	ko00010		5	Citrate cycle (TCA cycle)	37 (1.61%)	108 (0.55%)	6.42342e-10	1.56731e-08	ko00020		5	Photosynthesis	47 (1.41%)	104 (0.53%)	1.69536e-11	4.06887e-10	ko00195		5	Photosynthesis	34 (1.53%)	104 (0.53%)	5.96748e-09	1.42026e-07	ko00195		5	Glycolysis / Gluconeogenesis	66 (2.89%)	225 (1.15%)	5.27224e-13	1.25479e-11	ko00010
6	Citrate cycle (TCA cycle)	42 (1.44%)	108 (0.55%)	8.53086e-10	1.72039e-08	ko00020		6	Photosynthesis	46 (1.38%)	104 (0.53%)	8.21631e-11	1.67065e-09	ko00195		6	Glyoxylate and dicarboxylate metabolism	30 (1.31%)	77 (0.39%)	7.74289e-10	1.57439e-08	ko00630		6	Glycolysis / Gluconeogenesis	79 (2.38%)	225 (1.15%)	3.09114e-11	6.18228e-10	ko00010		6	Porphyrin and chlorophyll metabolism	34 (1.53%)	109 (0.56%)	2.27549e-08	4.51306e-07	ko00860		6	Pyruvate metabolism	49 (2.15%)	159 (0.81%)	7.48347e-11	1.48422e-09	ko00620
7	Oxidative phosphorylation	76 (2.61%)	265 (1.35%)	4.94641e-09	8.55022e-08	ko00190		7	Pyruvate metabolism	57 (1.71%)	159 (0.81%)	8.45621e-09	1.4738e-07	ko00620		7	Glycolysis / Gluconeogenesis	59 (2.57%)	225 (1.15%)	1.40723e-09	2.4526e-08	ko00010		7	Selenocompound metabolism	23 (0.69%)	38 (0.19%)	1.97123e-09	3.37926e-08	ko00450		7	Biosynthesis of secondary metabolites	350 (15.7%)	2367 (12.09%)	4.3256e-08	7.35352e-07	ko01110		7	Porphyrin and chlorophyll metabolism	38 (1.66%)	109 (0.56%)	1.86301e-10	3.16712e-09	ko00860
8	Cysteine and methionine metabolism	57 (1.96%)	180 (0.92%)	8.78338e-09	1.32365e-07	ko00270		8	Oxidative phosphorylation	82 (2.46%)	265 (1.35%)	1.64679e-08	2.51135e-07	ko00190		8	Oxidative phosphorylation	63 (2.75%)	265 (1.35%)	2.46583e-08	3.76039e-07	ko00190		8	Nitrogen metabolism	40 (1.2%)	93 (0.47%)	3.21689e-09	4.82534e-08	ko00910		8	Glycolysis / Gluconeogenesis	54 (2.42%)	225 (1.15%)	6.8053e-08	1.01229e-06	ko00010		8	Oxidative phosphorylation	67 (2.93%)	265 (1.35%)	4.9415e-10	7.35048e-09	ko00190
9	Biosynthesis of secondary metabolites	446 (15.32%)	2367 (12.09%)	9.84535e-09	1.32365e-07	ko01110		9	Porphyrin and chlorophyll metabolism	43 (1.29%)	109 (0.56%)	2.28598e-08	3.09877e-07	ko00860		9	Glutathione metabolism	45 (1.96%)	165 (0.84%)	3.42416e-08	4.64164e-07	ko00480		9	Citrate cycle (TCA cycle)	44 (1.32%)	108 (0.55%)	4.17431e-09	5.13777e-08	ko00020		9	Pyruvate metabolism	42 (1.88%)	159 (0.81%)	1.1601e-07	1.44665e-06	ko00620		9	Citrate cycle (TCA cycle)	37 (1.62%)	108 (0.55%)	5.67751e-10	7.50693e-09	ko00020
10	Photosynthesis	37 (1.27%)	104 (0.53%)	1.30411e-07	1.57797e-06	ko00195		10	Glyoxylate and dicarboxylate metabolism	33 (0.99%)	77 (0.39%)	9.42937e-08	1.0618e-06	ko00630		10	Porphyrin and chlorophyll metabolism	34 (1.48%)	109 (0.56%)	4.59974e-08	5.61168e-07	ko00860		10	Glutathione metabolism	59 (1.78%)	165 (0.84%)	4.28148e-09	5.13777e-08	ko00480		10	Oxidative phosphorylation	60 (2.69%)	265 (1.35%)	1.21567e-07	1.44665e-06	ko00190		10	Photosynthesis - antenna proteins	18 (0.79%)	35 (0.18%)	9.43143e-09	1.12234e-07	ko00196
11	Pyruvate metabolism	49 (1.68%)	159 (0.81%)	2.40588e-07	2.64647e-06	ko00620		11	Photosynthesis - antenna proteins	20 (0.6%)	35 (0.18%)	9.57358e-08	1.0618e-06	ko00196		11	Cysteine and methionine metabolism	47 (2.05%)	180 (0.92%)	7.37631e-08	8.181e-07	ko00270		11	Oxidative phosphorylation	83 (2.5%)	265 (1.35%)	5.70097e-09	6.21924e-08	ko00190		11	Glyoxylate and dicarboxylate metabolism	26 (1.17%)	77 (0.39%)	1.72756e-07	1.8689e-06	ko00630		11	Nitrogen metabolism	29 (1.27%)	93 (0.47%)	4.03294e-07	4.36291e-06	ko00910
12	Proteasome	38 (1.31%)	111 (0.57%)	2.78697e-07	2.77904e-06	ko03050		12	Citrate cycle (TCA cycle)	41 (1.23%)	108 (0.55%)	1.68339e-07	1.71145e-06	ko00020		12	Peroxisome	50 (2.18%)	200 (1.02%)	1.27158e-07	1.29278e-06	ko04146		12	Aminoacyl-tRNA biosynthesis	46 (1.38%)	117 (0.6%)	7.20869e-09	7.20869e-08	ko00970		12	Pentose phosphate pathway	28 (1.26%)	90 (0.46%)	4.10139e-07	4.06721e-06	ko00030		12	Glyoxylate and dicarboxylate metabolism	25 (1.1%)	77 (0.39%)	1.08125e-06	1.07224e-05	ko00630
13	Fructose and mannose metabolism	37 (1.27%)	107 (0.55%)	2.98574e-07	2.77904e-06	ko00051		13	Pentose phosphate pathway	36 (1.08%)	90 (0.46%)	2.06381e-07	1.93681e-06	ko00030		13	Selenocompound metabolism	17 (0.74%)	38 (0.19%)	3.49637e-07	3.2812e-06	ko00450		13	Pentose phosphate pathway	38 (1.14%)	90 (0.46%)	1.46349e-08	1.35092e-07	ko00030		13	Citrate cycle (TCA cycle)	31 (1.39%)	108 (0.55%)	7.34922e-07	6.72736e-06	ko00020		13	Photosynthesis	30 (1.31%)	104 (0.53%)	1.62588e-06	1.48831e-05	ko00195
14	Nitrogen metabolism	33 (1.13%)	93 (0.47%)	6.55386e-07	5.66441e-06	ko00910		14	Selenocompound metabolism	20 (0.6%)	38 (0.19%)	5.85761e-07	5.10449e-06	ko00450		14	Nitrogen metabolism	29 (1.26%)	93 (0.47%)	4.42297e-07	3.8543e-06	ko00910		14	Porphyrin and chlorophyll metabolism	43 (1.29%)	109 (0.56%)	1.95907e-08	1.67921e-07	ko00860		14	Aminoacyl-tRNA biosynthesis	31 (1.39%)	117 (0.6%)	4.72471e-06	4.016e-05	ko00970		14	Cysteine and methionine metabolism	43 (1.88%)	180 (0.92%)	3.04046e-06	2.58439e-05	ko00270
15	Glutathione metabolism	49 (1.68%)	165 (0.84%)	8.22896e-07	6.63803e-06	ko00480		15	Cysteine and methionine metabolism	56 (1.68%)	180 (0.92%)	2.41574e-06	1.9648e-05	ko00270		15	Photosynthesis - antenna proteins	16 (0.7%)	35 (0.18%)	5.38354e-07	4.18037e-06	ko00196		15	Photosynthesis - antenna proteins	20 (0.6%)	35 (0.18%)	8.76978e-08	7.01583e-07	ko00196		15	Fructose and mannose metabolism	29 (1.3%)	107 (0.55%)	5.84114e-06	4.63397e-05	ko00051		15	Pentose phosphate pathway	26 (1.14%)	90 (0.46%)	7.6378e-06	6.05932e-05	ko00030
16	Aminoacyl-tRNA biosynthesis	38 (1.31%)	117 (0.6%)	1.25048e-06	9.45673e-06	ko00970		16	Nitrogen metabolism	34 (1.02%)	93 (0.47%)	4.94328e-06	3.76925e-05	ko00910		16	Photosynthesis	31 (1.35%)	104 (0.53%)	5.48246e-07	4.18037e-06	ko00195		16	Fructose and mannose metabolism	41 (1.23%)	107 (0.55%)	1.08095e-07	8.10715e-07	ko00051		16	Cysteine and methionine metabolism	41 (1.84%)	180 (0.92%)	9.85053e-06	7.32633e-05	ko00270		16	Arginine and proline metabolism	36 (1.58%)	148 (0.76%)	1.22509e-05	9.11159e-05	ko00330
17	Glyoxylate and dicarboxylate metabolism	28 (0.96%)	77 (0.39%)	2.59283e-06	1.84548e-05	ko00630		17	Aminoacyl-tRNA biosynthesis	38 (1.14%)	117 (0.6%)	3.32272e-05	0.000238454	ko00970		17	Pyruvate metabolism	40 (1.74%)	159 (0.81%)	1.87565e-06	1.34605e-05	ko00620		17	Cysteine and methionine metabolism	58 (1.75%)	180 (0.92%)	3.73935e-07	2.63954e-06	ko00270		17	Peroxisome	44 (1.97%)	200 (1.02%)	1.21551e-05	8.50856e-05	ko04146		17	Selenocompound metabolism	14 (0.61%)	38 (0.19%)	5.21003e-05	0.000364702	ko00450
18	Pentose phosphate pathway	31 (1.06%)	90 (0.46%)	2.92204e-06	1.96426e-05	ko00030		18	Arginine and proline metabolism	45 (1.35%)	148 (0.76%)	4.24533e-05	0.000287739	ko00330		18	Fructose and mannose metabolism	30 (1.31%)	107 (0.55%)	3.39696e-06	2.30238e-05	ko00051		18	Pyruvate metabolism	51 (1.54%)	159 (0.81%)	2.14105e-06	1.42737e-05	ko00620		18	Phagosome	47 (2.11%)	224 (1.14%)	2.30947e-05	0.000152682	ko04145		18	Propanoate metabolism	20 (0.88%)	68 (0.35%)	6.2909e-05	0.000415899	ko00640
19	Phagosome	58 (1.99%)	224 (1.14%)	1.08704e-05	6.92275e-05	ko04145		19	Lysine biosynthesis	17 (0.51%)	39 (0.2%)	9.42684e-05	0.000605302	ko00300		19	Pentose phosphate pathway	26 (1.13%)	90 (0.46%)	8.2683e-06	5.30912e-05	ko00030		19	Arginine and proline metabolism	47 (1.41%)	148 (0.76%)	7.12937e-06	4.50276e-05	ko00330		19	Glutathione metabolism	36 (1.62%)	165 (0.84%)	8.66615e-05	0.000542775	ko00480		19	Fructose and mannose metabolism	27 (1.18%)	107 (0.55%)	7.33672e-05	0.00045951	ko00051
20	Peroxisome	53 (1.82%)	200 (1.02%)	1.26702e-05	7.6655e-05	ko04146		20	Fructose and mannose metabolism	34 (1.02%)	107 (0.55%)	0.000136526	0.000808782	ko00051		20	Tropane, piperidine and pyridine alkaloid biosynthesis	21 (0.92%)	65 (0.33%)	9.00159e-06	5.49097e-05	ko00960		20	Peroxisome	57 (1.72%)	200 (1.02%)	3.1104e-05	0.000186624	ko04146		20	Proteasome	27 (1.21%)	111 (0.57%)	9.56199e-05	0.000568939	ko03050		20	Phagosome	46 (2.01%)	224 (1.14%)	8.75521e-05	0.000520935	ko04145
21	Tropane, piperidine and pyridine alkaloid biosynthesis	23 (0.79%)	65 (0.33%)	3.30059e-05	0.000190177	ko00960		21	Peroxisome	55 (1.65%)	200 (1.02%)	0.000139217	0.000808782	ko04146		21	Phagosome	49 (2.14%)	224 (1.14%)	1.02981e-05	5.98269e-05	ko04145		21	Proteasome	36 (1.08%)	111 (0.57%)	4.89766e-05	0.000279866	ko03050		21	Glycine, serine and threonine metabolism	30 (1.35%)	132 (0.67%)	0.00015183	0.00086037	ko00260		21	Ubiquinone and other terpenoid-quinone biosynthesis	19 (0.83%)	69 (0.35%)	0.000247944	0.00140502	ko00130
22	Photosynthesis - antenna proteins	15 (0.52%)	35 (0.18%)	6.1906e-05	0.000340483	ko00196		22	Glutathione metabolism	47 (1.41%)	165 (0.84%)	0.000169148	0.000938004	ko00480		22	Glycine, serine and threonine metabolism	33 (1.44%)	132 (0.67%)	1.6584e-05	9.19659e-05	ko00260		22	Phagosome	60 (1.81%)	224 (1.14%)	0.000136845	0.000746426	ko04145		22	Galactose metabolism	26 (1.17%)	114 (0.58%)	0.000382867	0.00207096	ko00052		22	Valine, leucine and isoleucine biosynthesis	25 (1.1%)	107 (0.55%)	0.000478474	0.00258811	ko00290
23	Arginine and proline metabolism	40 (1.37%)	148 (0.76%)	8.74201e-05	0.000459906	ko00330		23	Tyrosine metabolism	27 (0.81%)	80 (0.41%)	0.000215094	0.00114093	ko00350		23	Aminoacyl-tRNA biosynthesis	29 (1.26%)	117 (0.6%)	6.22002e-05	0.000329931	ko00970		23	Glyoxylate and dicarboxylate metabolism	26 (0.78%)	77 (0.39%)	0.000254765	0.00132921	ko00630		23	Ubiquinone and other terpenoid-quinone biosynthesis	18 (0.81%)	69 (0.35%)	0.000546149	0.00282573	ko00130		23	Glycerolipid metabolism	27 (1.18%)	123 (0.63%)	0.00082214	0.00421987	ko00561
24	Isoquinoline alkaloid biosynthesis	15 (0.52%)	36 (0.18%)	9.16068e-05	0.000461851	ko00950		24	Glycine, serine and threonine metabolism	39 (1.17%)	132 (0.67%)	0.00025855	0.0013143	ko00260		24	Tyrosine metabolism	22 (0.96%)	80 (0.41%)	9.07076e-05	0.000461097	ko00350		24	Valine, leucine and isoleucine biosynthesis	33 (0.99%)	107 (0.55%)	0.000287163	0.00143581	ko00290		24	Selenocompound metabolism	12 (0.54%)	38 (0.19%)	0.000725648	0.00359801	ko00450		24	Proteasome	25 (1.1%)	111 (0.57%)	0.000851066	0.00421987	ko03050
25	Ubiquinone and other terpenoid-quinone biosynthesis	23 (0.79%)	69 (0.35%)	9.59002e-05	0.000464157	ko00130		25	Ubiquinone and other terpenoid-quinone biosynthesis	24 (0.72%)	69 (0.35%)	0.000283226	0.00138214	ko00130		25	Isoquinoline alkaloid biosynthesis	12 (0.52%)	36 (0.18%)	0.000540836	0.00263928	ko00950		25	Endocytosis	57 (1.72%)	218 (1.11%)	0.000387822	0.00186154	ko04144		25	One carbon pool by folate	12 (0.54%)	40 (0.2%)	0.00120653	0.00574308	ko00670		25	Lysine biosynthesis	12 (0.53%)	39 (0.2%)	0.00116404	0.00533981	ko00300
26	Lysine biosynthesis	15 (0.52%)	39 (0.2%)	0.000266262	0.00123914	ko00300		26	Proteasome	34 (1.02%)	111 (0.57%)	0.000298367	0.00140003	ko03050		26	Arginine and proline metabolism	31 (1.35%)	148 (0.76%)	0.000881773	0.00413755	ko00330		26	Glycine, serine and threonine metabolism	37 (1.11%)	132 (0.67%)	0.000993727	0.00458643	ko00260		26	Isoquinoline alkaloid biosynthesis	11 (0.49%)	36 (0.18%)	0.00162113	0.00741978	ko00950		26	Glycine, serine and threonine metabolism	28 (1.23%)	132 (0.67%)	0.00116668	0.00533981	ko00260
27	Tyrosine metabolism	24 (0.82%)	80 (0.41%)	0.000418859	0.00187711	ko00350		27	Propanoate metabolism	23 (0.69%)	68 (0.35%)	0.000592717	0.0026782	ko00640		27	Lysine biosynthesis	12 (0.52%)	39 (0.2%)	0.00120992	0.00546704	ko00300		27	Phenylalanine, tyrosine and tryptophan biosynthesis	23 (0.69%)	72 (0.37%)	0.00134107	0.00596032	ko00400		27	Valine, leucine and isoleucine biosynthesis	23 (1.03%)	107 (0.55%)	0.00188239	0.00829644	ko00290		27	Valine, leucine and isoleucine degradation	20 (0.88%)	86 (0.44%)	0.00178994	0.00788901	ko00280
28	Galactose metabolism	30 (1.03%)	114 (0.58%)	0.00101348	0.00437968	ko00052		28	Circadian rhythm - plant	51 (1.53%)	196 (1%)	0.000963321	0.00419733	ko04712		28	Propanoate metabolism	17 (0.74%)	68 (0.35%)	0.00176152	0.00767518	ko00640		28	Ubiquinone and other terpenoid-quinone biosynthesis	22 (0.66%)	69 (0.35%)	0.00173599	0.00743998	ko00130		28	Purine metabolism	48 (2.15%)	289 (1.48%)	0.00464687	0.0197492	ko00230		28	Glutathione metabolism	32 (1.4%)	165 (0.84%)	0.00256297	0.0108926	ko00480
29	One carbon pool by folate	14 (0.48%)	40 (0.2%)	0.00126693	0.00528615	ko00670		29	Isoquinoline alkaloid biosynthesis	14 (0.42%)	36 (0.18%)	0.0015182	0.00638692	ko00950		29	Riboflavin metabolism	9 (0.39%)	26 (0.13%)	0.00197166	0.00829459	ko00740		29	Lysine biosynthesis	14 (0.42%)	39 (0.2%)	0.00347028	0.0143598	ko00300		29	Tropane, piperidine and pyridine alkaloid biosynthesis	15 (0.67%)	65 (0.33%)	0.00550096	0.0225729	ko00960		29	Histidine metabolism	13 (0.57%)	49 (0.25%)	0.00325832	0.0133704	ko00340
30	Glycine, serine and threonine metabolism	33 (1.13%)	132 (0.67%)	0.00151148	0.00609629	ko00260		30	Valine, leucine and isoleucine degradation	26 (0.78%)	86 (0.44%)	0.00179471	0.00729848	ko00280		30	Ubiquinone and other terpenoid-quinone biosynthesis	17 (0.74%)	69 (0.35%)	0.00208693	0.00848684	ko00130		30	Tropane, piperidine and pyridine alkaloid biosynthesis	20 (0.6%)	65 (0.33%)	0.00435732	0.0169444	ko00960		30	Tyrosine metabolism	17 (0.76%)	80 (0.41%)	0.00781483	0.0303937	ko00350		30	beta-Alanine metabolism	17 (0.74%)	73 (0.37%)	0.00375969	0.0149134	ko00410
31	Selenocompound metabolism	13 (0.45%)	38 (0.19%)	0.00236699	0.0092389	ko00450		31	Histidine metabolism	17 (0.51%)	49 (0.25%)	0.00216837	0.00810564	ko00340		31	Alanine, aspartate and glutamate metabolism	26 (1.13%)	130 (0.66%)	0.00426367	0.0167796	ko00250		31	Isoquinoline alkaloid biosynthesis	13 (0.39%)	36 (0.18%)	0.00451546	0.0169444	ko00950		31	Nitrogen metabolism	19 (0.85%)	93 (0.47%)	0.00791769	0.0303937	ko00910		31	Aminoacyl-tRNA biosynthesis	23 (1.01%)	117 (0.6%)	0.0081039	0.0311085	ko00970
32	Endocytosis	47 (1.61%)	218 (1.11%)	0.00487598	0.0184373	ko04144		32	Riboflavin metabolism	11 (0.33%)	26 (0.13%)	0.00218164	0.00810564	ko00740		32	Sulfur metabolism	20 (0.87%)	94 (0.48%)	0.00559829	0.0213435	ko00920		32	One carbon pool by folate	14 (0.42%)	40 (0.2%)	0.00451851	0.0169444	ko00670		32	Propanoate metabolism	15 (0.67%)	68 (0.35%)	0.00850018	0.0316101	ko00640		32	Carotenoid biosynthesis	21 (0.92%)	106 (0.54%)	0.0101379	0.0377002	ko00906
33	Phenylalanine, tyrosine and tryptophan biosynthesis	19 (0.65%)	72 (0.37%)	0.00766827	0.0279119	ko00400		33	Glycerolipid metabolism	34 (1.02%)	123 (0.63%)	0.00219251	0.00810564	ko00561		33	Valine, leucine and isoleucine biosynthesis	22 (0.96%)	107 (0.55%)	0.00581101	0.0214831	ko00290		33	Sulfur metabolism	26 (0.78%)	94 (0.48%)	0.00631482	0.022963	ko00920		33	Lysine biosynthesis	10 (0.45%)	39 (0.2%)	0.0102171	0.0368437	ko00300		33	Ascorbate and aldarate metabolism	25 (1.1%)	134 (0.68%)	0.0115851	0.0417764	ko00053
34	Sulfur relay system	8 (0.27%)	21 (0.11%)	0.00784301	0.0279119	ko04122		34	Carotenoid biosynthesis	30 (0.9%)	106 (0.54%)	0.0026241	0.00941589	ko00906		34	Glycerolipid metabolism	24 (1.05%)	123 (0.63%)	0.00803986	0.0288489	ko00561		34	Riboflavin metabolism	10 (0.3%)	26 (0.13%)	0.00742061	0.0261904	ko00740		34	Alanine, aspartate and glutamate metabolism	24 (1.08%)	130 (0.66%)	0.0113426	0.039699	ko00250		34	One carbon pool by folate	10 (0.44%)	40 (0.2%)	0.014382	0.0503371	ko00670
35	Alanine, aspartate and glutamate metabolism	30 (1.03%)	130 (0.66%)	0.00830089	0.0286974	ko00250		35	Phenylalanine, tyrosine and tryptophan biosynthesis	22 (0.66%)	72 (0.37%)	0.00336932	0.0117445	ko00400		35	Proteasome	22 (0.96%)	111 (0.57%)	0.00903214	0.0314835	ko03050		35	Tyrosine metabolism	22 (0.66%)	80 (0.41%)	0.0122033	0.04184	ko00350		35	Riboflavin metabolism	7 (0.31%)	26 (0.13%)	0.0229307	0.0779643	ko00740		35	Peroxisome	34 (1.49%)	200 (1.02%)	0.0153069	0.0520436	ko04146
36	Propanoate metabolism	18 (0.62%)	68 (0.35%)	0.008994	0.0302298	ko00640		36	Phagosome	54 (1.62%)	224 (1.14%)	0.00425179	0.0144088	ko04145		36	Phenylalanine, tyrosine and tryptophan biosynthesis	15 (0.65%)	72 (0.37%)	0.0182351	0.0617969	ko00400		36	Spliceosome	102 (3.07%)	489 (2.5%)	0.0133294	0.0444315	ko03040		36	Arginine and proline metabolism	25 (1.12%)	148 (0.76%)	0.0280896	0.0928518	ko00330		36	Phenylalanine, tyrosine and tryptophan biosynthesis	15 (0.66%)	72 (0.37%)	0.0175828	0.0581208	ko00400
37	Riboflavin metabolism	9 (0.31%)	26 (0.13%)	0.00994561	0.0325248	ko00740		37	Tropane, piperidine and pyridine alkaloid biosynthesis	20 (0.6%)	65 (0.33%)	0.00462409	0.015247	ko00960		37	Valine, leucine and isoleucine degradation	17 (0.74%)	86 (0.44%)	0.0205619	0.0677988	ko00280		37	Propanoate metabolism	19 (0.57%)	68 (0.35%)	0.0160331	0.05192	ko00640		37	Phenylalanine, tyrosine and tryptophan biosynthesis	14 (0.63%)	72 (0.37%)	0.0308216	0.099129	ko00400		37	Tyrosine metabolism	16 (0.7%)	80 (0.41%)	0.0210114	0.0675773	ko00350
38	Valine, leucine and isoleucine biosynthesis	25 (0.86%)	107 (0.55%)	0.0128718	0.0409866	ko00290		38	Sulfur relay system	9 (0.27%)	21 (0.11%)	0.00494148	0.0158648	ko04122		38	Galactose metabolism	21 (0.92%)	114 (0.58%)	0.0232177	0.0745411	ko00052		38	Alanine, aspartate and glutamate metabolism	32 (0.96%)	130 (0.66%)	0.0164413	0.05192	ko00250		38	Other glycan degradation	11 (0.49%)	53 (0.27%)	0.0340324	0.103843	ko00511		38	Lysine degradation	14 (0.61%)	68 (0.35%)	0.0235021	0.0735987	ko00310
39	Fatty acid biosynthesis	17 (0.58%)	70 (0.36%)	0.0253057	0.0785125	ko00061		39	Valine, leucine and isoleucine biosynthesis	29 (0.87%)	107 (0.55%)	0.00600257	0.0187773	ko00290		39	Pantothenate and CoA biosynthesis	11 (0.48%)	50 (0.26%)	0.0275429	0.0861597	ko00770		39	Purine metabolism	63 (1.9%)	289 (1.48%)	0.0189492	0.0583052	ko00230		39	Butanoate metabolism	11 (0.49%)	53 (0.27%)	0.0340324	0.103843	ko00650		39	Riboflavin metabolism	7 (0.31%)	26 (0.13%)	0.0258259	0.0779483	ko00740
40	Purine metabolism	55 (1.89%)	289 (1.48%)	0.0301824	0.0913019	ko00230		40	Cyanoamino acid metabolism	39 (1.17%)	157 (0.8%)	0.00819063	0.0244926	ko00460		40	One carbon pool by folate	9 (0.39%)	40 (0.2%)	0.0385525	0.117585	ko00670		40	Cyanoamino acid metabolism	37 (1.11%)	157 (0.8%)	0.0206688	0.0620063	ko00460		40	C5-Branched dibasic acid metabolism	4 (0.18%)	12 (0.06%)	0.0391278	0.116405	ko00660		40	Purine metabolism	45 (1.97%)	289 (1.48%)	0.0263471	0.0779483	ko00230
41	beta-Alanine metabolism	17 (0.58%)	73 (0.37%)	0.0368779	0.108835	ko00410		41	Galactose metabolism	30 (0.9%)	114 (0.58%)	0.00823112	0.0244926	ko00052		41	beta-Alanine metabolism	14 (0.61%)	73 (0.37%)	0.0421291	0.12536	ko00410		41	Amino sugar and nucleotide sugar metabolism	56 (1.69%)	257 (1.31%)	0.0258677	0.0757104	ko00520		41	Glycerolipid metabolism	20 (0.9%)	123 (0.63%)	0.0637526	0.183501	ko00561		41	Alanine, aspartate and glutamate metabolism	23 (1.01%)	130 (0.66%)	0.0268561	0.0779483	ko00250
42	Butanoate metabolism	13 (0.45%)	53 (0.27%)	0.0434143	0.125074	ko00650		42	One carbon pool by folate	13 (0.39%)	40 (0.2%)	0.0126541	0.0367572	ko00670		42	Carotenoid biosynthesis	18 (0.78%)	106 (0.54%)	0.0668738	0.194253	ko00906		42	Pantothenate and CoA biosynthesis	14 (0.42%)	50 (0.26%)	0.0349569	0.0998768	ko00770		42	Sulfur metabolism	16 (0.72%)	94 (0.48%)	0.0647652	0.183501	ko00920		42	Fatty acid biosynthesis	14 (0.61%)	70 (0.36%)	0.0296064	0.0838849	ko00061
43	Sulfur metabolism	20 (0.69%)	94 (0.48%)	0.0589787	0.165963	ko00920		43	Pantothenate and CoA biosynthesis	15 (0.45%)	50 (0.26%)	0.0167425	0.047502	ko00770		43	Caffeine metabolism	2 (0.09%)	4 (0.02%)	0.0699586	0.198487	ko00232		43	Galactose metabolism	27 (0.81%)	114 (0.58%)	0.0407038	0.113592	ko00052		43	RNA transport	72 (3.23%)	538 (2.75%)	0.0810284	0.224242	ko03013		43	Thiamine metabolism	4 (0.18%)	11 (0.06%)	0.0309667	0.0856985	ko00730
44	Glycerolipid metabolism	25 (0.86%)	123 (0.63%)	0.0612702	0.167994	ko00561		44	beta-Alanine metabolism	20 (0.6%)	73 (0.37%)	0.0179511	0.0497735	ko00410		44	mRNA surveillance pathway	49 (2.14%)	345 (1.76%)	0.0879571	0.243881	ko03015		44	Biosynthesis of unsaturated fatty acids	25 (0.75%)	109 (0.56%)	0.0659578	0.179885	ko01040		44	Amino sugar and nucleotide sugar metabolism	36 (1.62%)	257 (1.31%)	0.11036	0.298473	ko00520		44	RNA transport	77 (3.37%)	538 (2.75%)	0.0328592	0.0888692	ko03013
45	Carotenoid biosynthesis	22 (0.76%)	106 (0.54%)	0.0624771	0.167994	ko00906		45	Endocytosis	49 (1.47%)	218 (1.11%)	0.0228394	0.0619202	ko04144		45	Sulfur relay system	5 (0.22%)	21 (0.11%)	0.0904248	0.245152	ko04122		45	Fatty acid biosynthesis	17 (0.51%)	70 (0.36%)	0.0744829	0.198621	ko00061		45	Circadian rhythm - plant	28 (1.26%)	196 (1%)	0.121982	0.322575	ko04712		45	Tryptophan metabolism	29 (1.27%)	177 (0.9%)	0.0366333	0.0968748	ko00380
46	Spliceosome	84 (2.89%)	489 (2.5%)	0.0837918	0.220409	ko03040		46	Sulfur metabolism	24 (0.72%)	94 (0.48%)	0.0240186	0.0637015	ko00920		46	Thiamine metabolism	3 (0.13%)	11 (0.06%)	0.129206	0.342676	ko00730		46	Carotenoid biosynthesis	24 (0.72%)	106 (0.54%)	0.0796083	0.207674	ko00906		46	Pyrimidine metabolism	37 (1.66%)	273 (1.39%)	0.149019	0.385505	ko00240		46	Endocytosis	34 (1.49%)	218 (1.11%)	0.0472236	0.122165	ko04144
47	Other glycan degradation	12 (0.41%)	53 (0.27%)	0.0856621	0.220534	ko00511		47	Ascorbate and aldarate metabolism	32 (0.96%)	134 (0.68%)	0.0266427	0.0691578	ko00053		47	Purine metabolism	40 (1.74%)	289 (1.48%)	0.148573	0.380509	ko00230		47	Valine, leucine and isoleucine degradation	20 (0.6%)	86 (0.44%)	0.0824242	0.210445	ko00280		47	Linoleic acid metabolism	5 (0.22%)	26 (0.13%)	0.166879	0.422524	ko00591		47	Isoquinoline alkaloid biosynthesis	8 (0.35%)	36 (0.18%)	0.0517955	0.131142	ko00950
48	Tryptophan metabolism	33 (1.13%)	177 (0.9%)	0.0969765	0.237205	ko00380		48	RNA transport	108 (3.23%)	538 (2.75%)	0.035339	0.08982	ko03013		48	Arachidonic acid metabolism	7 (0.31%)	38 (0.19%)	0.149708	0.380509	ko00590		48	RNA transport	103 (3.1%)	538 (2.75%)	0.0965643	0.238765	ko03013		48	mRNA surveillance pathway	45 (2.02%)	345 (1.76%)	0.184158	0.456558	ko03015		48	Pantothenate and CoA biosynthesis	10 (0.44%)	50 (0.26%)	0.0601467	0.149114	ko00770
49	RNA transport	91 (3.13%)	538 (2.75%)	0.099249	0.237205	ko03013		49	Biosynthesis of unsaturated fatty acids	26 (0.78%)	109 (0.56%)	0.0429273	0.10688	ko01040		49	C5-Branched dibasic acid metabolism	3 (0.13%)	12 (0.06%)	0.157988	0.393359	ko00660		49	Arachidonic acid metabolism	10 (0.3%)	38 (0.19%)	0.0974957	0.238765	ko00590		49	Pantothenate and CoA biosynthesis	8 (0.36%)	50 (0.26%)	0.203748	0.486115	ko00770		49	Butanoate metabolism	10 (0.44%)	53 (0.27%)	0.0833105	0.202325	ko00650
50	Ether lipid metabolism	13 (0.45%)	60 (0.31%)	0.100306	0.237205	ko00565		50	Fatty acid metabolism	23 (0.69%)	98 (0.5%)	0.0636332	0.155265	ko00071		50	Other glycan degradation	9 (0.39%)	53 (0.27%)	0.16171	0.394573	ko00511		50	Histidine metabolism	12 (0.36%)	49 (0.25%)	0.114881	0.275715	ko00340		50	beta-Alanine metabolism	11 (0.49%)	73 (0.37%)	0.20425	0.486115	ko00410		50	Sulfur relay system	5 (0.22%)	21 (0.11%)	0.089099	0.212056	ko04122
51	Circadian rhythm - plant	36 (1.24%)	196 (1%)	0.101694	0.237205	ko04712		51	mRNA surveillance pathway	69 (2.07%)	345 (1.76%)	0.0830469	0.198661	ko03015		51	Fatty acid metabolism	15 (0.65%)	98 (0.5%)	0.168906	0.404051	ko00071		51	C5-Branched dibasic acid metabolism	4 (0.12%)	12 (0.06%)	0.131507	0.29705	ko00660		51	Nicotinate and nicotinamide metabolism	4 (0.18%)	22 (0.11%)	0.236283	0.546642	ko00760		51	Amino sugar and nucleotide sugar metabolism	37 (1.62%)	257 (1.31%)	0.102653	0.239523	ko00520
52	Histidine metabolism	11 (0.38%)	49 (0.25%)	0.101939	0.237205	ko00340		52	Inositol phosphate metabolism	31 (0.93%)	145 (0.74%)	0.102428	0.240312	ko00562		52	Inositol phosphate metabolism	21 (0.92%)	145 (0.74%)	0.178872	0.419661	ko00562		52	Glycerolipid metabolism	26 (0.78%)	123 (0.63%)	0.132974	0.29705	ko00561		52	Spliceosome	61 (2.74%)	489 (2.5%)	0.239641	0.546642	ko03040		52	Circadian rhythm - plant	29 (1.27%)	196 (1%)	0.105569	0.241591	ko04712
53	Caffeine metabolism	2 (0.07%)	4 (0.02%)	0.107739	0.245971	ko00232		53	Other glycan degradation	13 (0.39%)	53 (0.27%)	0.105847	0.243647	ko00511		53	Fatty acid biosynthesis	11 (0.48%)	70 (0.36%)	0.191585	0.437129	ko00061		53	Caffeine metabolism	2 (0.06%)	4 (0.02%)	0.136062	0.29705	ko00232		53	Sphingolipid metabolism	11 (0.49%)	76 (0.39%)	0.243462	0.546642	ko00600		53	Sulfur metabolism	15 (0.66%)	94 (0.48%)	0.128618	0.288785	ko00920
54	Pantothenate and CoA biosynthesis	11 (0.38%)	50 (0.26%)	0.114027	0.255505	ko00770		54	Alanine, aspartate and glutamate metabolism	28 (0.84%)	130 (0.66%)	0.108075	0.244169	ko00250		54	Monoterpenoid biosynthesis	2 (0.09%)	7 (0.04%)	0.193483	0.437129	ko00902		54	Tryptophan metabolism	36 (1.08%)	177 (0.9%)	0.136074	0.29705	ko00380		54	Synthesis and degradation of ketone bodies	2 (0.09%)	9 (0.05%)	0.273315	0.602304	ko00072		54	Protein export	16 (0.7%)	104 (0.53%)	0.15052	0.331701	ko03060
55	Folate biosynthesis	10 (0.34%)	46 (0.23%)	0.135824	0.298813	ko00790		55	Fatty acid biosynthesis	16 (0.48%)	70 (0.36%)	0.129607	0.287491	ko00061		55	Endocytosis	30 (1.31%)	218 (1.11%)	0.1976	0.438312	ko04144		55	Ascorbate and aldarate metabolism	28 (0.84%)	134 (0.68%)	0.136148	0.29705	ko00053		55	Endocytosis	27 (1.21%)	218 (1.11%)	0.350027	0.75733	ko04144		55	C5-Branched dibasic acid metabolism	3 (0.13%)	12 (0.06%)	0.156484	0.338576	ko00660
56	Protein export	19 (0.65%)	104 (0.53%)	0.197511	0.419804	ko03060		56	Caffeine metabolism	2 (0.06%)	4 (0.02%)	0.137282	0.299079	ko00232		56	Biosynthesis of unsaturated fatty acids	16 (0.7%)	109 (0.56%)	0.202961	0.441589	ko01040		56	Fatty acid metabolism	21 (0.63%)	98 (0.5%)	0.148057	0.317265	ko00071		56	Thiamine metabolism	2 (0.09%)	11 (0.06%)	0.361347	0.758892	ko00730		56	Biosynthesis of unsaturated fatty acids	16 (0.7%)	109 (0.56%)	0.198131	0.421029	ko01040
57	Fatty acid metabolism	18 (0.62%)	98 (0.5%)	0.198893	0.419804	ko00071		57	Tryptophan metabolism	36 (1.08%)	177 (0.9%)	0.143105	0.306295	ko00380		57	Histidine metabolism	8 (0.35%)	49 (0.25%)	0.209712	0.441589	ko00340		57	Circadian rhythm - plant	38 (1.14%)	196 (1%)	0.205928	0.433532	ko04712		57	Tryptophan metabolism	22 (0.99%)	177 (0.9%)	0.363636	0.758892	ko00380		57	Tropane, piperidine and pyridine alkaloid biosynthesis	10 (0.44%)	65 (0.33%)	0.221533	0.462499	ko00960
58	Valine, leucine and isoleucine degradation	16 (0.55%)	86 (0.44%)	0.201229	0.419804	ko00280		58	Lysine degradation	15 (0.45%)	68 (0.35%)	0.172507	0.36286	ko00310		58	Flavone and flavonol biosynthesis	12 (0.52%)	79 (0.4%)	0.209936	0.441589	ko00944		58	beta-Alanine metabolism	15 (0.45%)	73 (0.37%)	0.248056	0.513219	ko00410		58	Vitamin B6 metabolism	4 (0.18%)	27 (0.14%)	0.36988	0.758892	ko00750		58	Nicotinate and nicotinamide metabolism	4 (0.18%)	22 (0.11%)	0.249913	0.508048	ko00760
59	Thiamine metabolism	3 (0.1%)	11 (0.06%)	0.217037	0.43918	ko00730		59	Butanoate metabolism	12 (0.36%)	53 (0.27%)	0.181415	0.37513	ko00650		59	RNA transport	69 (3.01%)	538 (2.75%)	0.224767	0.464773	ko03013		59	Linoleic acid metabolism	6 (0.18%)	26 (0.13%)	0.271499	0.547167	ko00591		59	Caffeine metabolism	1 (0.04%)	4 (0.02%)	0.383297	0.77024	ko00232		59	Galactose metabolism	16 (0.7%)	114 (0.58%)	0.251889	0.508048	ko00052
60	Nicotinate and nicotinamide metabolism	5 (0.17%)	22 (0.11%)	0.220374	0.43918	ko00760		60	Arachidonic acid metabolism	9 (0.27%)	38 (0.19%)	0.187925	0.382114	ko00590		60	Amino sugar and nucleotide sugar metabolism	34 (1.48%)	257 (1.31%)	0.248477	0.505237	ko00520		60	Other glycan degradation	11 (0.33%)	53 (0.27%)	0.280674	0.547167	ko00511		60	Valine, leucine and isoleucine degradation	11 (0.49%)	86 (0.44%)	0.388598	0.77024	ko00280		60	Ether lipid metabolism	9 (0.39%)	60 (0.31%)	0.261416	0.518475	ko00565
61	Amino sugar and nucleotide sugar metabolism	43 (1.48%)	257 (1.31%)	0.221405	0.43918	ko00520		61	Fatty acid elongation in mitochondria	3 (0.09%)	11 (0.06%)	0.285501	0.561792	ko00062		61	Ascorbate and aldarate metabolism	18 (0.78%)	134 (0.68%)	0.303702	0.607404	ko00053		61	Sesquiterpenoid biosynthesis	3 (0.09%)	11 (0.06%)	0.282703	0.547167	ko00909		61	Fatty acid biosynthesis	9 (0.4%)	70 (0.36%)	0.402382	0.77024	ko00061		61	Inositol phosphate metabolism	19 (0.83%)	145 (0.74%)	0.329396	0.642592	ko00562
62	C5-Branched dibasic acid metabolism	3 (0.1%)	12 (0.06%)	0.259487	0.500765	ko00660		62	Thiamine metabolism	3 (0.09%)	11 (0.06%)	0.285501	0.561792	ko00730		62	Phenylalanine metabolism	28 (1.22%)	218 (1.11%)	0.329937	0.641342	ko00360		62	Thiamine metabolism	3 (0.09%)	11 (0.06%)	0.282703	0.547167	ko00730		62	Flavone and flavonol biosynthesis	10 (0.45%)	79 (0.4%)	0.411217	0.77024	ko00944		62	Starch and sucrose metabolism	74 (3.24%)	604 (3.08%)	0.340629	0.648197	ko00500
63	Protein processing in endoplasmic reticulum	87 (2.99%)	547 (2.79%)	0.260729	0.500765	ko04141		63	Spliceosome	88 (2.64%)	489 (2.5%)	0.304312	0.589303	ko03040		63	Protein export	14 (0.61%)	104 (0.53%)	0.331185	0.641342	ko03060		63	Ether lipid metabolism	12 (0.36%)	60 (0.31%)	0.313814	0.59774	ko00565		63	Terpenoid backbone biosynthesis	15 (0.67%)	122 (0.62%)	0.416488	0.77024	ko00900		63	mRNA surveillance pathway	43 (1.88%)	345 (1.76%)	0.343163	0.648197	ko03015
64	mRNA surveillance pathway	55 (1.89%)	345 (1.76%)	0.306976	0.580376	ko03015		64	Protein export	20 (0.6%)	104 (0.53%)	0.31405	0.598658	ko03060		64	Circadian rhythm - plant	25 (1.09%)	196 (1%)	0.355404	0.671025	ko04712		64	Inositol phosphate metabolism	27 (0.81%)	145 (0.74%)	0.329088	0.61704	ko00562		64	Cyanoamino acid metabolism	19 (0.85%)	157 (0.8%)	0.424552	0.77024	ko00460		64	Fatty acid metabolism	13 (0.57%)	98 (0.5%)	0.353998	0.658214	ko00071
65	Sphingolipid metabolism	13 (0.45%)	76 (0.39%)	0.337128	0.617751	ko00600		65	Amino sugar and nucleotide sugar metabolism	47 (1.41%)	257 (1.31%)	0.322031	0.604428	ko00520		65	Phosphatidylinositol signaling system	22 (0.96%)	172 (0.88%)	0.362861	0.671025	ko04070		65	ABC transporters	26 (0.78%)	141 (0.72%)	0.352898	0.651504	ko02010		65	Folate biosynthesis	6 (0.27%)	46 (0.23%)	0.427688	0.77024	ko00790		65	Linoleic acid metabolism	4 (0.18%)	26 (0.13%)	0.359846	0.658795	ko00591
66	Lipoic acid metabolism	2 (0.07%)	8 (0.04%)	0.338516	0.617751	ko00785		66	C5-Branched dibasic acid metabolism	3 (0.09%)	12 (0.06%)	0.336198	0.620885	ko00660		66	Linoleic acid metabolism	4 (0.17%)	26 (0.13%)	0.363014	0.671025	ko00591		66	Non-homologous end-joining	4 (0.12%)	18 (0.09%)	0.365226	0.654401	ko03450		66	Carotenoid biosynthesis	13 (0.58%)	106 (0.54%)	0.431733	0.77024	ko00906		66	Caffeine metabolism	1 (0.04%)	4 (0.02%)	0.390938	0.704873	ko00232
67	Linoleic acid metabolism	5 (0.17%)	26 (0.13%)	0.342061	0.617751	ko00591		67	Monoterpenoid biosynthesis	2 (0.06%)	7 (0.04%)	0.340978	0.620885	ko00902		67	Sesquiterpenoid biosynthesis	2 (0.09%)	11 (0.06%)	0.375108	0.683033	ko00909		67	Lysine degradation	13 (0.39%)	68 (0.35%)	0.365374	0.654401	ko00310		67	Sulfur relay system	3 (0.13%)	21 (0.11%)	0.433833	0.77024	ko04122		67	Circadian rhythm - mammal	6 (0.26%)	44 (0.22%)	0.407945	0.724043	ko04710
68	Biosynthesis of unsaturated fatty acids	18 (0.62%)	109 (0.56%)	0.352834	0.627837	ko01040		68	Non-homologous end-joining	4 (0.12%)	18 (0.09%)	0.369072	0.662158	ko03450		68	Lysine degradation	9 (0.39%)	68 (0.35%)	0.401557	0.720441	ko00310		68	DNA replication	17 (0.51%)	91 (0.46%)	0.372416	0.657204	ko03030		68	Fatty acid metabolism	12 (0.54%)	98 (0.5%)	0.440137	0.77024	ko00071		68	Mismatch repair	9 (0.39%)	69 (0.35%)	0.413739	0.724043	ko03430
69	Synthesis and degradation of ketone bodies	2 (0.07%)	9 (0.05%)	0.39583	0.694137	ko00072		69	Lipoic acid metabolism	2 (0.06%)	8 (0.04%)	0.40728	0.716694	ko00785		69	Spliceosome	59 (2.57%)	489 (2.5%)	0.423065	0.748027	ko03040		69	mRNA surveillance pathway	61 (1.84%)	345 (1.76%)	0.381955	0.662644	ko03015		69	Biosynthesis of unsaturated fatty acids	13 (0.58%)	109 (0.56%)	0.473211	0.816117	ko01040		69	Other glycan degradation	7 (0.31%)	53 (0.27%)	0.42398	0.731212	ko00511
70	N-Glycan biosynthesis	14 (0.48%)	87 (0.44%)	0.418537	0.723472	ko00510		70	Purine metabolism	51 (1.53%)	289 (1.48%)	0.417068	0.716694	ko00230		70	Starch and sucrose metabolism	72 (3.14%)	604 (3.08%)	0.454002	0.791261	ko00500		70	Mismatch repair	13 (0.39%)	69 (0.35%)	0.386542	0.662644	ko03430		70	Inositol phosphate metabolism	17 (0.76%)	145 (0.74%)	0.486987	0.821698	ko00562		70	Flavone and flavonol biosynthesis	10 (0.44%)	79 (0.4%)	0.441781	0.751028	ko00944
71	Lysine degradation	11 (0.38%)	68 (0.35%)	0.431275	0.73499	ko00310		71	Sphingolipid metabolism	14 (0.42%)	76 (0.39%)	0.42148	0.716694	ko00600		71	Brassinosteroid biosynthesis	4 (0.17%)	30 (0.15%)	0.472975	0.812717	ko00905		71	Glycerophospholipid metabolism	38 (1.14%)	213 (1.09%)	0.393671	0.665359	ko00564		71	Histidine metabolism	6 (0.27%)	49 (0.25%)	0.490257	0.821698	ko00340		71	Protein processing in endoplasmic reticulum	65 (2.85%)	547 (2.79%)	0.454114	0.76112	ko04141
72	Terpenoid backbone biosynthesis	19 (0.65%)	122 (0.62%)	0.45117	0.758216	ko00900		72	Terpenoid backbone biosynthesis	22 (0.66%)	122 (0.62%)	0.422967	0.716694	ko00900		72	Tryptophan metabolism	21 (0.92%)	177 (0.9%)	0.509182	0.862781	ko00380		72	Base excision repair	13 (0.39%)	71 (0.36%)	0.42915	0.715251	ko03410		72	Ether lipid metabolism	7 (0.31%)	60 (0.31%)	0.532369	0.870422	ko00565		72	Cyanoamino acid metabolism	19 (0.83%)	157 (0.8%)	0.46778	0.773136	ko00460
73	Cyanoamino acid metabolism	24 (0.82%)	157 (0.8%)	0.474963	0.787267	ko00460		73	Synthesis and degradation of ketone bodies	2 (0.06%)	9 (0.05%)	0.470137	0.776108	ko00072		73	Protein processing in endoplasmic reticulum	64 (2.79%)	547 (2.79%)	0.522876	0.868581	ko04141		73	Sulfur relay system	4 (0.12%)	21 (0.11%)	0.487892	0.802014	ko04122		73	Mismatch repair	8 (0.36%)	69 (0.35%)	0.533956	0.870422	ko03430		73	Phenylalanine metabolism	26 (1.14%)	218 (1.11%)	0.482042	0.785794	ko00360
74	Glycosaminoglycan degradation	2 (0.07%)	11 (0.06%)	0.502657	0.81235	ko00531		74	Taurine and hypotaurine metabolism	6 (0.18%)	32 (0.16%)	0.470754	0.776108	ko00430		74	Glycerophospholipid metabolism	25 (1.09%)	213 (1.09%)	0.526844	0.868581	ko00564		74	Nicotinate and nicotinamide metabolism	4 (0.12%)	22 (0.11%)	0.526707	0.844364	ko00760		74	Phosphatidylinositol signaling system	19 (0.85%)	172 (0.88%)	0.591198	0.941154	ko04070		74	Pyrimidine metabolism	32 (1.4%)	273 (1.39%)	0.515175	0.828457	ko00240
75	Glycerophospholipid metabolism	32 (1.1%)	213 (1.09%)	0.503523	0.81235	ko00564		75	Protein processing in endoplasmic reticulum	94 (2.82%)	547 (2.79%)	0.48426	0.78773	ko04141		75	alpha-Linolenic acid metabolism	18 (0.78%)	156 (0.8%)	0.563784	0.89878	ko00592		75	Nucleotide excision repair	24 (0.72%)	141 (0.72%)	0.527728	0.844364	ko03420		75	DNA replication	10 (0.45%)	91 (0.46%)	0.596232	0.941154	ko03030		75	Sphingolipid metabolism	9 (0.39%)	76 (0.39%)	0.533094	0.845843	ko00600
76	Flavone and flavonol biosynthesis	12 (0.41%)	79 (0.4%)	0.515833	0.82126	ko00944		76	Regulation of autophagy	21 (0.63%)	121 (0.62%)	0.502009	0.805857	ko04140		76	Ether lipid metabolism	7 (0.31%)	60 (0.31%)	0.563798	0.89878	ko00565		76	Pyrimidine metabolism	46 (1.38%)	273 (1.39%)	0.545414	0.861181	ko00240		76	Phenylalanine metabolism	24 (1.08%)	218 (1.11%)	0.601073	0.941154	ko00360		76	Monoterpenoid biosynthesis	1 (0.04%)	7 (0.04%)	0.580118	0.899058	ko00902
77	Nucleotide excision repair	21 (0.72%)	141 (0.72%)	0.53248	0.836754	ko03420		77	Limonene and pinene degradation	46 (1.38%)	269 (1.37%)	0.516702	0.81867	ko00903		77	Mismatch repair	8 (0.35%)	69 (0.35%)	0.567611	0.89878	ko03430		77	Flavone and flavonol biosynthesis	13 (0.39%)	79 (0.4%)	0.59454	0.922513	ko00944		77	ABC transporters	15 (0.67%)	141 (0.72%)	0.649213	0.992454	ko02010		77	Nucleotide excision repair	16 (0.7%)	141 (0.72%)	0.585105	0.899058	ko03420
78	Pyrimidine metabolism	40 (1.37%)	273 (1.39%)	0.565871	0.877826	ko00240		78	Anthocyanin biosynthesis	2 (0.06%)	10 (0.05%)	0.528797	0.820131	ko00942		78	N-Glycan biosynthesis	10 (0.44%)	87 (0.44%)	0.57463	0.89878	ko00510		78	Protein processing in endoplasmic reticulum	91 (2.74%)	547 (2.79%)	0.599851	0.922513	ko04141		78	Other types of O-glycan biosynthesis	2 (0.09%)	19 (0.1%)	0.653768	0.992454	ko00514		78	Glycerophospholipid metabolism	24 (1.05%)	213 (1.09%)	0.602776	0.899058	ko00564
79	Mismatch repair	10 (0.34%)	69 (0.35%)	0.586419	0.888454	ko03430		79	Nicotinate and nicotinamide metabolism	4 (0.12%)	22 (0.11%)	0.531069	0.820131	ko00760		79	Nucleotide excision repair	16 (0.7%)	141 (0.72%)	0.592439	0.913013	ko03420		79	Protein export	17 (0.51%)	104 (0.53%)	0.607321	0.922513	ko03060		79	Starch and sucrose metabolism	66 (2.96%)	604 (3.08%)	0.658856	0.992454	ko00500		79	Phenylpropanoid biosynthesis	52 (2.28%)	459 (2.34%)	0.609868	0.899058	ko00940
80	Inositol phosphate metabolism	21 (0.72%)	145 (0.74%)	0.587408	0.888454	ko00562		80	ABC transporters	24 (0.72%)	141 (0.72%)	0.538677	0.821483	ko02010		80	Butanoate metabolism	6 (0.26%)	53 (0.27%)	0.598697	0.913013	ko00650		80	Circadian rhythm - mammal	7 (0.21%)	44 (0.22%)	0.636057	0.954086	ko04710		80	Ascorbate and aldarate metabolism	14 (0.63%)	134 (0.68%)	0.673821	1	ko00053		80	Vitamin B6 metabolism	3 (0.13%)	27 (0.14%)	0.624372	0.899058	ko00750
81	Base excision repair	10 (0.34%)	71 (0.36%)	0.624285	0.932574	ko03410		81	Phosphatidylinositol signaling system	29 (0.87%)	172 (0.88%)	0.558224	0.840781	ko04070		81	Lipoic acid metabolism	1 (0.04%)	8 (0.04%)	0.630795	0.92964	ko00785		81	Sphingolipid metabolism	12 (0.36%)	76 (0.39%)	0.654586	0.969757	ko00600		81	RNA polymerase	9 (0.4%)	89 (0.45%)	0.696331	1	ko03020		81	Lipoic acid metabolism	1 (0.04%)	8 (0.04%)	0.629083	0.899058	ko00785
82	Phenylalanine metabolism	31 (1.06%)	218 (1.11%)	0.635014	0.937033	ko00360		82	Ether lipid metabolism	10 (0.3%)	60 (0.31%)	0.584938	0.870273	ko00565		82	Steroid biosynthesis	8 (0.35%)	73 (0.37%)	0.633335	0.92964	ko00100		82	Folate biosynthesis	7 (0.21%)	46 (0.23%)	0.683905	0.984289	ko00790		82	Anthocyanin biosynthesis	1 (0.04%)	10 (0.05%)	0.70139	1	ko00942		82	Limonene and pinene degradation	30 (1.31%)	269 (1.37%)	0.630979	0.899058	ko00903
83	Arachidonic acid metabolism	5 (0.17%)	38 (0.19%)	0.685283	0.990051	ko00590		83	Flavone and flavonol biosynthesis	13 (0.39%)	79 (0.4%)	0.602465	0.876837	ko00944		83	Folate biosynthesis	5 (0.22%)	46 (0.23%)	0.638632	0.92964	ko00790		83	Vitamin B6 metabolism	4 (0.12%)	27 (0.14%)	0.695357	0.984289	ko00750		83	Base excision repair	7 (0.31%)	71 (0.36%)	0.711972	1	ko03410		83	Spliceosome	55 (2.41%)	489 (2.5%)	0.6339	0.899058	ko03040
84	RNA degradation	56 (1.92%)	397 (2.03%)	0.687308	0.990051	ko03018		84	Steroid biosynthesis	12 (0.36%)	73 (0.37%)	0.603723	0.876837	ko00100		84	Non-homologous end-joining	2 (0.09%)	18 (0.09%)	0.64008	0.92964	ko03450		84	Terpenoid backbone biosynthesis	19 (0.57%)	122 (0.62%)	0.695533	0.984289	ko00900		84	RNA degradation	42 (1.88%)	397 (2.03%)	0.717469	1	ko03018		84	Folate biosynthesis	5 (0.22%)	46 (0.23%)	0.634629	0.899058	ko00790
85	DNA replication	12 (0.41%)	91 (0.46%)	0.717585	1	ko03030		85	N-Glycan biosynthesis	14 (0.42%)	87 (0.44%)	0.638118	0.895795	ko00510		85	Other types of O-glycan biosynthesis	2 (0.09%)	19 (0.1%)	0.669803	0.930459	ko00514		85	Butanoate metabolism	8 (0.24%)	53 (0.27%)	0.697205	0.984289	ko00650		85	Glycosaminoglycan degradation	1 (0.04%)	11 (0.06%)	0.735395	1	ko00531		85	Glucosinolate biosynthesis	11 (0.48%)	103 (0.53%)	0.667234	0.919638	ko00966
86	Taurine and hypotaurine metabolism	4 (0.14%)	32 (0.16%)	0.721102	1	ko00430		86	Circadian rhythm - mammal	7 (0.21%)	44 (0.22%)	0.641756	0.895795	ko04710		86	Cyanoamino acid metabolism	17 (0.74%)	157 (0.8%)	0.671496	0.930459	ko00460		86	Steroid biosynthesis	11 (0.33%)	73 (0.37%)	0.713938	0.996193	ko00100		86	Fatty acid elongation in mitochondria	1 (0.04%)	11 (0.06%)	0.735395	1	ko00062		86	Other types of O-glycan biosynthesis	2 (0.09%)	19 (0.1%)	0.667334	0.919638	ko00514
87	Steroid biosynthesis	9 (0.31%)	73 (0.37%)	0.776152	1	ko00100		87	Starch and sucrose metabolism	100 (2.99%)	604 (3.08%)	0.645307	0.895795	ko00500		87	Pyrimidine metabolism	30 (1.31%)	273 (1.39%)	0.673071	0.930459	ko00240		87	Monoterpenoid biosynthesis	1 (0.03%)	7 (0.04%)	0.727847	1	ko00902		87	Circadian rhythm - mammal	4 (0.18%)	44 (0.22%)	0.753294	1	ko04710		87	Synthesis and degradation of ketone bodies	1 (0.04%)	9 (0.05%)	0.67234	0.919638	ko00072
88	Vitamin B6 metabolism	3 (0.1%)	27 (0.14%)	0.787265	1	ko00750		88	Other types of O-glycan biosynthesis	3 (0.09%)	19 (0.1%)	0.652268	0.895795	ko00514		88	Synthesis and degradation of ketone bodies	1 (0.04%)	9 (0.05%)	0.674041	0.930459	ko00072		88	RNA degradation	63 (1.9%)	397 (2.03%)	0.740847	1	ko03018		88	Glycerophospholipid metabolism	21 (0.94%)	213 (1.09%)	0.788964	1	ko00564		88	Brassinosteroid biosynthesis	3 (0.13%)	30 (0.15%)	0.696005	0.933382	ko00905
89	RNA polymerase	11 (0.38%)	89 (0.45%)	0.789143	1	ko03020		89	Ubiquitin mediated proteolysis	62 (1.86%)	378 (1.93%)	0.65349	0.895795	ko04120		89	Sphingolipid metabolism	8 (0.35%)	76 (0.39%)	0.678778	0.930459	ko00600		89	Brassinosteroid biosynthesis	4 (0.12%)	30 (0.15%)	0.773463	1	ko00905		89	Arachidonic acid metabolism	3 (0.13%)	38 (0.19%)	0.823116	1	ko00590		89	N-Glycan biosynthesis	9 (0.39%)	87 (0.44%)	0.698075	0.933382	ko00510
90	Other types of O-glycan biosynthesis	2 (0.07%)	19 (0.1%)	0.797212	1	ko00514		90	Folate biosynthesis	7 (0.21%)	46 (0.23%)	0.689386	0.934501	ko00790		90	Anthocyanin biosynthesis	1 (0.04%)	10 (0.05%)	0.712224	0.965459	ko00942		90	Lipoic acid metabolism	1 (0.03%)	8 (0.04%)	0.774029	1	ko00785		90	Glycosylphosphatidylinositol(GPI)-anchor biosynthesis	2 (0.09%)	27 (0.14%)	0.829108	1	ko00563		90	Phosphatidylinositol signaling system	18 (0.79%)	172 (0.88%)	0.722216	0.95493	ko04070
91	Anthocyanin biosynthesis	1 (0.03%)	10 (0.05%)	0.800037	1	ko00942		91	Glycosylphosphatidylinositol(GPI)-anchor biosynthesis	4 (0.12%)	27 (0.14%)	0.699476	0.93776	ko00563		91	Glycosaminoglycan degradation	1 (0.04%)	11 (0.06%)	0.745935	0.990734	ko00531		91	alpha-Linolenic acid metabolism	23 (0.69%)	156 (0.8%)	0.800173	1	ko00592		91	Glucosinolate biosynthesis	9 (0.4%)	103 (0.53%)	0.842584	1	ko00966		91	Glycosaminoglycan degradation	1 (0.04%)	11 (0.06%)	0.744314	0.956974	ko00531
92	Circadian rhythm - mammal	5 (0.17%)	44 (0.22%)	0.803321	1	ko04710		92	Indole alkaloid biosynthesis	7 (0.21%)	51 (0.26%)	0.789526	1	ko00901		92	Nicotinate and nicotinamide metabolism	2 (0.09%)	22 (0.11%)	0.747111	0.990734	ko00760		92	Starch and sucrose metabolism	95 (2.86%)	604 (3.08%)	0.808816	1	ko00500		92	Protein export	9 (0.4%)	104 (0.53%)	0.850469	1	ko03060		92	Fatty acid elongation in mitochondria	1 (0.04%)	11 (0.06%)	0.744314	0.956974	ko00062
93	Sesquiterpenoid biosynthesis	1 (0.03%)	11 (0.06%)	0.829775	1	ko00909		93	Base excision repair	10 (0.3%)	71 (0.36%)	0.791752	1	ko03410		93	Circadian rhythm - mammal	4 (0.17%)	44 (0.22%)	0.773488	1	ko04710		93	Taurine and hypotaurine metabolism	4 (0.12%)	32 (0.16%)	0.816137	1	ko00430		93	Steroid biosynthesis	6 (0.27%)	73 (0.37%)	0.851874	1	ko00100		93	DNA replication	9 (0.39%)	91 (0.46%)	0.747887	0.956974	ko03030
94	Fatty acid elongation in mitochondria	1 (0.03%)	11 (0.06%)	0.829775	1	ko00062		94	Benzoxazinoid biosynthesis	8 (0.24%)	58 (0.3%)	0.794953	1	ko00402		94	RNA degradation	42 (1.83%)	397 (2.03%)	0.781855	1	ko03018		94	N-Glycan biosynthesis	12 (0.36%)	87 (0.44%)	0.823648	1	ko00510		94	Brassinosteroid biosynthesis	2 (0.09%)	30 (0.15%)	0.870863	1	ko00905		94	Steroid biosynthesis	7 (0.31%)	73 (0.37%)	0.76188	0.958823	ko00100
95	Starch and sucrose metabolism	82 (2.82%)	604 (3.08%)	0.831779	1	ko00500		95	Glycerophospholipid metabolism	32 (0.96%)	213 (1.09%)	0.810042	1	ko00564		95	Natural killer cell mediated cytotoxicity	8 (0.35%)	89 (0.45%)	0.832507	1	ko04650		95	Phosphatidylinositol signaling system	25 (0.75%)	172 (0.88%)	0.829639	1	ko04070		95	SNARE interactions in vesicular transport	9 (0.4%)	109 (0.56%)	0.885286	1	ko04130		95	Regulation of autophagy	12 (0.53%)	121 (0.62%)	0.765447	0.958823	ko04140
96	Brassinosteroid biosynthesis	3 (0.1%)	30 (0.15%)	0.844122	1	ko00905		96	Glycosphingolipid biosynthesis - globo series	2 (0.06%)	18 (0.09%)	0.837646	1	ko00603		96	Glycosylphosphatidylinositol(GPI)-anchor biosynthesis	2 (0.09%)	27 (0.14%)	0.841438	1	ko00563		96	Phenylalanine metabolism	32 (0.96%)	218 (1.11%)	0.840036	1	ko00360		96	Glycosphingolipid biosynthesis - globo series	1 (0.04%)	18 (0.09%)	0.886504	1	ko00603		96	Terpenoid backbone biosynthesis	12 (0.53%)	122 (0.62%)	0.7751	0.960801	ko00900
97	Ascorbate and aldarate metabolism	16 (0.55%)	134 (0.68%)	0.860551	1	ko00053		97	Linoleic acid metabolism	3 (0.09%)	26 (0.13%)	0.844612	1	ko00591		97	Vitamin B6 metabolism	2 (0.09%)	27 (0.14%)	0.841438	1	ko00750		97	Glycosaminoglycan degradation	1 (0.03%)	11 (0.06%)	0.870655	1	ko00531		97	Nucleotide excision repair	12 (0.54%)	141 (0.72%)	0.890765	1	ko03420		97	ABC transporters	13 (0.57%)	141 (0.72%)	0.851152	1	ko02010
98	Phosphatidylinositol signaling system	21 (0.72%)	172 (0.88%)	0.86366	1	ko04070		98	Mismatch repair	9 (0.27%)	69 (0.35%)	0.853699	1	ko03430		98	ABC transporters	13 (0.57%)	141 (0.72%)	0.855357	1	ko02010		98	Homologous recombination	18 (0.54%)	133 (0.68%)	0.881973	1	ko03440		98	Lysine degradation	5 (0.22%)	68 (0.35%)	0.899076	1	ko00310		98	RNA degradation	40 (1.75%)	397 (2.03%)	0.858802	1	ko03018
99	Basal transcription factors	14 (0.48%)	121 (0.62%)	0.877424	1	ko03022		99	Vitamin B6 metabolism	3 (0.09%)	27 (0.14%)	0.862754	1	ko00750		99	Limonene and pinene degradation	26 (1.13%)	269 (1.37%)	0.875742	1	ko00903		99	RNA polymerase	11 (0.33%)	89 (0.45%)	0.907958	1	ko03020		99	alpha-Linolenic acid metabolism	13 (0.58%)	156 (0.8%)	0.913235	1	ko00592		99	Glycosphingolipid biosynthesis - globo series	1 (0.04%)	18 (0.09%)	0.892698	1	ko00603
100	Benzoxazinoid biosynthesis	6 (0.21%)	58 (0.3%)	0.879826	1	ko00402		100	Glycosaminoglycan degradation	1 (0.03%)	11 (0.06%)	0.872135	1	ko00531		100	Ribosome biogenesis in eukaryotes	44 (1.92%)	439 (2.24%)	0.883906	1	ko03008		100	Ubiquitin mediated proteolysis	55 (1.66%)	378 (1.93%)	0.9105	1	ko04120		100	Ribosome biogenesis in eukaryotes	41 (1.84%)	439 (2.24%)	0.928048	1	ko03008		100	Taurine and hypotaurine metabolism	2 (0.09%)	32 (0.16%)	0.901258	1	ko00430
101	Indole alkaloid biosynthesis	5 (0.17%)	51 (0.26%)	0.893448	1	ko00901		101	Pyrimidine metabolism	40 (1.2%)	273 (1.39%)	0.874522	1	ko00240		101	Glycosphingolipid biosynthesis - globo series	1 (0.04%)	18 (0.09%)	0.893809	1	ko00603		101	Limonene and pinene degradation	37 (1.11%)	269 (1.37%)	0.9355	1	ko00903		101	Indole alkaloid biosynthesis	3 (0.13%)	51 (0.26%)	0.940005	1	ko00901		101	Pentose and glucuronate interconversions	32 (1.4%)	335 (1.71%)	0.90553	1	ko00040
102	alpha-Linolenic acid metabolism	18 (0.62%)	156 (0.8%)	0.9042	1	ko00592		102	Phenylalanine metabolism	31 (0.93%)	218 (1.11%)	0.888405	1	ko00360		102	Taurine and hypotaurine metabolism	2 (0.09%)	32 (0.16%)	0.902681	1	ko00430		102	Indole alkaloid biosynthesis	5 (0.15%)	51 (0.26%)	0.94849	1	ko00901		102	N-Glycan biosynthesis	6 (0.27%)	87 (0.44%)	0.940687	1	ko00510		102	alpha-Linolenic acid metabolism	13 (0.57%)	156 (0.8%)	0.928449	1	ko00592
103	Glucosinolate biosynthesis	11 (0.38%)	103 (0.53%)	0.914289	1	ko00966		103	Phenylpropanoid biosynthesis	69 (2.07%)	459 (2.34%)	0.891189	1	ko00940		103	RNA polymerase	7 (0.31%)	89 (0.45%)	0.908809	1	ko03020		103	Phenylpropanoid biosynthesis	65 (1.96%)	459 (2.34%)	0.956183	1	ko00940		103	Ubiquitin mediated proteolysis	34 (1.53%)	378 (1.93%)	0.944136	1	ko04120		103	Arachidonic acid metabolism	2 (0.09%)	38 (0.19%)	0.946004	1	ko00590
104	Glycosylphosphatidylinositol(GPI)-anchor biosynthesis	2 (0.07%)	27 (0.14%)	0.92601	1	ko00563		104	RNA degradation	59 (1.77%)	397 (2.03%)	0.893833	1	ko03018		104	Terpenoid backbone biosynthesis	10 (0.44%)	122 (0.62%)	0.917584	1	ko00900		104	Glycosylphosphatidylinositol(GPI)-anchor biosynthesis	2 (0.06%)	27 (0.14%)	0.957016	1	ko00563		104	Basal transcription factors	8 (0.36%)	121 (0.62%)	0.9719	1	ko03022		104	Indole alkaloid biosynthesis	3 (0.13%)	51 (0.26%)	0.946416	1	ko00901
105	Natural killer cell mediated cytotoxicity	9 (0.31%)	89 (0.45%)	0.927389	1	ko04650		105	Nucleotide excision repair	19 (0.57%)	141 (0.72%)	0.89639	1	ko03420		105	DNA replication	7 (0.31%)	91 (0.46%)	0.919862	1	ko03030		105	Basal transcription factors	14 (0.42%)	121 (0.62%)	0.961593	1	ko03022		105	Homologous recombination	9 (0.4%)	133 (0.68%)	0.972791	1	ko03440		105	Stilbenoid, diarylheptanoid and gingerol biosynthesis	33 (1.45%)	365 (1.86%)	0.954983	1	ko00945
106	Ubiquitin mediated proteolysis	46 (1.58%)	378 (1.93%)	0.94372	1	ko04120		106	Brassinosteroid biosynthesis	3 (0.09%)	30 (0.15%)	0.906451	1	ko00905		106	Homologous recombination	11 (0.48%)	133 (0.68%)	0.920826	1	ko03440		106	Glycosphingolipid biosynthesis - globo series	1 (0.03%)	18 (0.09%)	0.964827	1	ko00603		106	Protein processing in endoplasmic reticulum	49 (2.2%)	547 (2.79%)	0.972959	1	ko04141		106	RNA polymerase	6 (0.26%)	89 (0.45%)	0.955949	1	ko03020
107	Glycosphingolipid biosynthesis - globo series	1 (0.03%)	18 (0.09%)	0.944865	1	ko00603		107	Natural killer cell mediated cytotoxicity	11 (0.33%)	89 (0.45%)	0.911371	1	ko04650		107	Ubiquitin mediated proteolysis	36 (1.57%)	378 (1.93%)	0.92471	1	ko04120		107	Other types of O-glycan biosynthesis	1 (0.03%)	19 (0.1%)	0.970799	1	ko00514		107	Taurine and hypotaurine metabolism	1 (0.04%)	32 (0.16%)	0.979139	1	ko00430		107	Ubiquitin mediated proteolysis	34 (1.49%)	378 (1.93%)	0.960284	1	ko04120
108	ABC transporters	14 (0.48%)	141 (0.72%)	0.967478	1	ko02010		108	DNA replication	10 (0.3%)	91 (0.46%)	0.960077	1	ko03030		108	Indole alkaloid biosynthesis	3 (0.13%)	51 (0.26%)	0.947533	1	ko00901		108	Glucosinolate biosynthesis	11 (0.33%)	103 (0.53%)	0.9727	1	ko00966		108	Limonene and pinene degradation	21 (0.94%)	269 (1.37%)	0.979243	1	ko00903		108	Ribosome biogenesis in eukaryotes	40 (1.75%)	439 (2.24%)	0.964072	1	ko03008
109	Limonene and pinene degradation	29 (1%)	269 (1.37%)	0.979812	1	ko00903		109	alpha-Linolenic acid metabolism	19 (0.57%)	156 (0.8%)	0.962979	1	ko00592		109	Benzoxazinoid biosynthesis	3 (0.13%)	58 (0.3%)	0.972597	1	ko00402		109	Natural killer cell mediated cytotoxicity	9 (0.27%)	89 (0.45%)	0.975482	1	ko04650		109	Phenylpropanoid biosynthesis	39 (1.75%)	459 (2.34%)	0.982605	1	ko00940		109	Benzoxazinoid biosynthesis	3 (0.13%)	58 (0.3%)	0.971905	1	ko00402
110	Phenylpropanoid biosynthesis	53 (1.82%)	459 (2.34%)	0.984009	1	ko00940		110	Basal transcription factors	14 (0.42%)	121 (0.62%)	0.963572	1	ko03022		110	Base excision repair	4 (0.17%)	71 (0.36%)	0.973094	1	ko03410		110	Benzoxazinoid biosynthesis	5 (0.15%)	58 (0.3%)	0.977617	1	ko00402		110	Regulation of autophagy	7 (0.31%)	121 (0.62%)	0.988011	1	ko04140		110	Base excision repair	4 (0.18%)	71 (0.36%)	0.972329	1	ko03410
111	SNARE interactions in vesicular transport	9 (0.31%)	109 (0.56%)	0.986733	1	ko04130		111	Stilbenoid, diarylheptanoid and gingerol biosynthesis	50 (1.5%)	365 (1.86%)	0.966039	1	ko00945		111	Basal transcription factors	8 (0.35%)	121 (0.62%)	0.977993	1	ko03022		111	Regulation of autophagy	12 (0.36%)	121 (0.62%)	0.989933	1	ko04140		111	Benzoxazinoid biosynthesis	2 (0.09%)	58 (0.3%)	0.992419	1	ko00402		111	Basal transcription factors	8 (0.35%)	121 (0.62%)	0.977128	1	ko03022
112	Homologous recombination	11 (0.38%)	133 (0.68%)	0.992276	1	ko03440		112	Homologous recombination	15 (0.45%)	133 (0.68%)	0.975689	1	ko03440		112	Phenylpropanoid biosynthesis	40 (1.74%)	459 (2.34%)	0.984692	1	ko00940		112	Ribosome biogenesis in eukaryotes	57 (1.72%)	439 (2.24%)	0.991294	1	ko03008		112	Diterpenoid biosynthesis	6 (0.27%)	115 (0.59%)	0.992841	1	ko00904		112	Natural killer cell mediated cytotoxicity	5 (0.22%)	89 (0.45%)	0.982669	1	ko04650
113	Regulation of autophagy	9 (0.31%)	121 (0.62%)	0.995755	1	ko04140		113	RNA polymerase	9 (0.27%)	89 (0.45%)	0.976635	1	ko03020		113	Glucosinolate biosynthesis	6 (0.26%)	103 (0.53%)	0.98546	1	ko00966		113	Stilbenoid, diarylheptanoid and gingerol biosynthesis	41 (1.23%)	365 (1.86%)	0.999213	1	ko00945		113	Natural killer cell mediated cytotoxicity	4 (0.18%)	89 (0.45%)	0.993305	1	ko04650		113	SNARE interactions in vesicular transport	6 (0.26%)	109 (0.56%)	0.990699	1	ko04130
114	Ribosome biogenesis in eukaryotes	46 (1.58%)	439 (2.24%)	0.997373	1	ko03008		114	Glucosinolate biosynthesis	10 (0.3%)	103 (0.53%)	0.98775	1	ko00966		114	SNARE interactions in vesicular transport	6 (0.26%)	109 (0.56%)	0.991069	1	ko04130		114	Diterpenoid biosynthesis	7 (0.21%)	115 (0.59%)	0.999862	1	ko00904		114	Zeatin biosynthesis	9 (0.4%)	177 (0.9%)	0.998863	1	ko00908		114	Diterpenoid biosynthesis	6 (0.26%)	115 (0.59%)	0.994342	1	ko00904
115	Stilbenoid, diarylheptanoid and gingerol biosynthesis	34 (1.17%)	365 (1.86%)	0.999439	1	ko00945		115	SNARE interactions in vesicular transport	10 (0.3%)	109 (0.56%)	0.993498	1	ko04130		115	Regulation of autophagy	6 (0.26%)	121 (0.62%)	0.996755	1	ko04140		115	Pentose and glucuronate interconversions	33 (0.99%)	335 (1.71%)	0.999929	1	ko00040		115	Stilbenoid, diarylheptanoid and gingerol biosynthesis	24 (1.08%)	365 (1.86%)	0.99934	1	ko00945		115	Homologous recombination	7 (0.31%)	133 (0.68%)	0.996353	1	ko03440
116	Pentose and glucuronate interconversions	29 (1%)	335 (1.71%)	0.999783	1	ko00040		116	Diterpenoid biosynthesis	10 (0.3%)	115 (0.59%)	0.996634	1	ko00904		116	Stilbenoid, diarylheptanoid and gingerol biosynthesis	26 (1.13%)	365 (1.86%)	0.998691	1	ko00945		116	Zeatin biosynthesis	13 (0.39%)	177 (0.9%)	0.999948	1	ko00908		116	Flavonoid biosynthesis	13 (0.58%)	282 (1.44%)	0.999982	1	ko00941		116	Flavonoid biosynthesis	19 (0.83%)	282 (1.44%)	0.997954	1	ko00941
117	Zeatin biosynthesis	11 (0.38%)	177 (0.9%)	0.999899	1	ko00908		117	Flavonoid biosynthesis	31 (0.93%)	282 (1.44%)	0.998397	1	ko00941		117	Zeatin biosynthesis	9 (0.39%)	177 (0.9%)	0.99925	1	ko00908		117	Flavonoid biosynthesis	25 (0.75%)	282 (1.44%)	0.999971	1	ko00941		117	Pentose and glucuronate interconversions	14 (0.63%)	335 (1.71%)	0.999999	1	ko00040		117	Zeatin biosynthesis	4 (0.18%)	177 (0.9%)	0.999999	1	ko00908
118	Diterpenoid biosynthesis	4 (0.14%)	115 (0.59%)	0.999987	1	ko00904		118	Ribosome biogenesis in eukaryotes	53 (1.59%)	439 (2.24%)	0.998573	1	ko03008		118	Flavonoid biosynthesis	17 (0.74%)	282 (1.44%)	0.999585	1	ko00941		118	SNARE interactions in vesicular transport	5 (0.15%)	109 (0.56%)	0.999982	1	ko04130		118	Plant hormone signal transduction	84 (3.77%)	1381 (7.05%)	1	1	ko04075		118	Plant hormone signal transduction	89 (3.9%)	1381 (7.05%)	1	1	ko04075
119	Flavonoid biosynthesis	19 (0.65%)	282 (1.44%)	0.999993	1	ko00941		119	Pentose and glucuronate interconversions	34 (1.02%)	335 (1.71%)	0.999881	1	ko00040		119	Pentose and glucuronate interconversions	21 (0.92%)	335 (1.71%)	0.999736	1	ko00040		119	Plant hormone signal transduction	133 (4%)	1381 (7.05%)	1	1	ko04075		119	Plant-pathogen interaction	89 (3.99%)	1598 (8.16%)	1	1	ko04626		119	Plant-pathogen interaction	85 (3.72%)	1598 (8.16%)	1	1	ko04626
120	Plant hormone signal transduction	118 (4.05%)	1381 (7.05%)	1	1	ko04075		120	Zeatin biosynthesis	11 (0.33%)	177 (0.9%)	0.999995	1	ko00908		120	Diterpenoid biosynthesis	3 (0.13%)	115 (0.59%)	0.999923	1	ko00904		120	Plant-pathogen interaction	135 (4.06%)	1598 (8.16%)	1	1	ko04626
121	Plant-pathogen interaction	111 (3.81%)	1598 (8.16%)	1	1	ko04626		121	Plant hormone signal transduction	155 (4.64%)	1381 (7.05%)	1	1	ko04075		121	Plant hormone signal transduction	91 (3.97%)	1381 (7.05%)	1	1	ko04075
								122	Plant-pathogen interaction	133 (3.98%)	1598 (8.16%)	1	1	ko04626		122	Plant-pathogen interaction	84 (3.66%)	1598 (8.16%)	1	1	ko04626
