# Supplementary material for: Use of digital gene expression to discriminate gene expression differences in early generations of resynthesized Brassica napus and its diploid progenitors
Source: BMC Genomics. 2013 Feb 1;14:72. doi: 10.1186/1471-2164-14-72 (PMC3608150; doi:10.1186/1471-2164-14-72)
Supplement: Additional file 11: S11 — Both union and intersection DEGs used for HCE clustering analysis. [file 1471-2164-14-72-S11.xls]

## Sheet: raw data for Fig 6
Gene	Bn-F1vsBn-F3	Bn-F1vsBn-F2	Bn-F1vsBn-F4	Bn-NvsBn-F1	BrvsBn-F1	BovsBn-F1	Description
Bra005226	-10.3576	1.53991	-3.24903	10.3576	10.3576	-2.28788	gi|225432410|ref|XP_002276935.1|/3.16766e-178/PREDICTED: hypothetical protein [Vitis vinifera]
Bra026817	-8.69697	1.62157	-3.6095	8.69697	8.69697	-2.52824	gi|297814450|ref|XP_002875108.1|/7.01647e-97/ATPTR2-B [Arabidopsis lyrata subsp. lyrata]
Bra006337	1.87193	2.1047	1.2912	8.86109	2.81669	8.86109	gi|186523274|ref|NP_001119233.1|/1.00123e-95/unknown protein [Arabidopsis thaliana]
Bra003291	-6.09644	-11.1408	2.72384	5.44039	11.1408	11.1408	gi|297818040|ref|XP_002876903.1|/1.58433e-62/hypothetical protein ARALYDRAFT_904680 [Arabidopsis lyrata subsp. lyrata]
Bra011350	-8.05528	-8.05528	2.00676	8.05528	8.05528	8.05528	gi|297798716|ref|XP_002867242.1|/3.75614e-24/hypothetical protein ARALYDRAFT_913201 [Arabidopsis lyrata subsp. lyrata]
Bra033034	-7.75489	-7.75489	1.63958	7.75489	7.75489	7.75489	gi|18405611|ref|NP_566829.1|/7.93793e-31/nodulin MtN3 family protein [Arabidopsis thaliana]
Bra003007	-9.09803	-2.70572	-4.01057	9.09803	2.04275	9.09803	gi|312283309|dbj|BAJ34520.1|/1.09741e-116/unnamed protein product [Thellungiella halophila]
Bra005318	-8.86109	-3.77362	-2.75256	8.86109	2.81669	8.86109	gi|297823359|ref|XP_002879562.1|/8.46595e-124/hypothetical protein ARALYDRAFT_482523 [Arabidopsis lyrata subsp. lyrata]
Bra006352	-8.57743	-3.48997	-3.48997	8.57743	2.53303	8.57743	gi|1070000|emb|CAA62261.1|/7.495e-45/biotin carboxyl carrier protein [Brassica napus]
Bra000952	-8.75489	-3.11103	-3.05445	8.75489	3.11103	8.75489	gi|297810027|ref|XP_002872897.1|/0/hypothetical protein ARALYDRAFT_490443 [Arabidopsis lyrata subsp. lyrata]
Bra020836	-8.57743	-3.48997	-2.87699	8.57743	3.53303	8.57743	gi|297803856|ref|XP_002869812.1|/0/hypothetical protein ARALYDRAFT_354499 [Arabidopsis lyrata subsp. lyrata]
Bra040409	-8.75489	-3.11103	-3.05445	8.75489	3.71049	8.75489	gi|15236171|ref|NP_195193.1|/4.1102e-84/40S ribosomal protein S3A (RPS3aB) [Arabidopsis thaliana]
Bra000024	-9.41151	-4.32405	-2.49265	9.41151	4.36712	9.41151	gi|297823657|ref|XP_002879711.1|/1.08692e-129/hypothetical protein ARALYDRAFT_482793 [Arabidopsis lyrata subsp. lyrata]
Bra022816	-9.54496	-4.4575	-2.26884	9.54496	3.90111	9.54496	gi|297822801|ref|XP_002879283.1|/1.28862e-78/early dehydration-induced 13 [Arabidopsis lyrata subsp. lyrata]
Bra014984	-9.37504	-4.28758	-4.28758	9.37504	3	9.37504	gi|20453075|gb|AAM19782.1|/6.83394e-139/AT3g23810/MYM9_15 [Arabidopsis thaliana]
Bra024262	-9.00843	-3.92097	-3.92097	9.00843	3.96403	9.00843	gi|225428342|ref|XP_002283154.1|/0/PREDICTED: hypothetical protein [Vitis vinifera]
Bra034374	-9.83447	-4.74701	-3.72595	9.83447	3.79008	9.83447	gi|297822499|ref|XP_002879132.1|/1.2231e-112/UDP-D-apiose/UDP-D-xylose synthase 1 [Arabidopsis lyrata subsp. lyrata]
Bra007615	-9.72622	-9.72622	-4.63875	9.72622	4.68182	9.72622	gi|297817478|ref|XP_002876622.1|/0/delta-8 sphingolipid desaturase [Arabidopsis lyrata subsp. lyrata]
Bra006077	-9.37504	-9.37504	-1.94877	9.37504	4.33064	9.37504	gi|56550679|gb|AAV97793.1|/9.69467e-161/At5g10750 [Arabidopsis thaliana]
Bra010824	-8.91289	-8.91289	-2.80437	8.91289	3.86849	8.91289	gi|12323519|gb|AAG51731.1|AC068667_10/3.50647e-27/hypothetical protein; 69078-67980 [Arabidopsis thaliana]
Bra016687	-8.64025	-8.64025	-3.55278	8.64025	2.99639	8.64025	gi|297817814|ref|XP_002876790.1|/0/hypothetical protein ARALYDRAFT_904415 [Arabidopsis lyrata subsp. lyrata]
Bra019896	-8.51175	-8.51175	-3.42429	8.51175	3.46736	8.51175	gi|30681946|ref|NP_172556.2|/1.64804e-90/AGD4 (ARF-GAP domain 4); ARF GTPase activator/ protein binding / zinc ion binding [Arabidopsis thaliana]
Bra022889	-8.37504	-8.37504	-3.28758	8.37504	3.33065	8.37504	gi|297826693|ref|XP_002881229.1|/3.57755e-74/hypothetical protein ARALYDRAFT_320989 [Arabidopsis lyrata subsp. lyrata]
Bra019115	-9.09803	-9.09803	-4.01057	9.09803	3.05364	9.09803	gi|297799374|ref|XP_002867571.1|/0/arginyl-tRNA synthetase [Arabidopsis lyrata subsp. lyrata]
Bra029642	-9.05257	-9.05257	-3.9651	9.05257	3.00817	9.05257	gi|18397921|ref|NP_566304.1|/4.91339e-174/PUB9 (PLANT U-BOX 9); ubiquitin-protein ligase [Arabidopsis thaliana]
Bra010412	-10.4115	-3.34542	-5.32405	10.4115	5.36712	4.01919	gi|15236981|ref|NP_194439.1|/6.99185e-35/60S ribosomal protein L14 (RPL14B) [Arabidopsis thaliana]
Bra007637	-9.37504	-4.28758	-4.28758	9.37504	4.33064	2.98272	gi|297821072|ref|XP_002878419.1|/2.30916e-45/ATHB-12 [Arabidopsis lyrata subsp. lyrata]
Bra008602	-9.63844	-4.55097	-4.55097	9.63844	3.99458	3.96601	gi|42567891|ref|NP_568337.3|/2.2134e-98/EMB2247 (embryo defective 2247); ATP binding / aminoacyl-tRNA ligase/ nucleotide binding / valine-tRNA ligase [Arabidopsis thaliana]
Bra021037	-8.96	-3.87254	-2.85148	8.96	3.91561	3.87254	gi|297790840|ref|XP_002863305.1|/6.65966e-32/predicted protein [Arabidopsis lyrata subsp. lyrata]
Bra026569	-9.83447	-3.76838	-2.72595	9.83447	2.97649	3.76838	gi|297817946|ref|XP_002876856.1|/8.65512e-70/ATEXPA15 [Arabidopsis lyrata subsp. lyrata]
Bra000878	-9.224	-2.56579	-3.11548	9.224	3.58014	1.69262	gi|297809901|ref|XP_002872834.1|/0/AAA-type ATPase family protein [Arabidopsis lyrata subsp. lyrata]
Bra022978	-9.57743	-1.70091	-3.15116	9.57743	3.93357	2.3295	gi|15226755|ref|NP_180995.1|/4.59077e-59/60S ribosomal protein L18A (RPL18aB) [Arabidopsis thaliana]
Bra028543	-9.3015	-2.41885	-4.21403	9.3015	3.65764	2.41885	gi|297820020|ref|XP_002877893.1|/0/hypothetical protein ARALYDRAFT_906673 [Arabidopsis lyrata subsp. lyrata]
Bra010196	-8.57743	-8.57743	-8.57743	8.57743	2.53303	3.48997	gi|297851772|ref|XP_002893767.1|/0/hypothetical protein ARALYDRAFT_473514 [Arabidopsis lyrata subsp. lyrata]
Bra011451	-8.86109	-3.77362	-8.86109	8.86109	3.81669	2.795	gi|7270301|emb|CAB80070.1|/0/putative potassium transporter AtKT5p (AtKT5) [Arabidopsis thaliana]
Bra040785	-9.3015	-4.21403	-9.3015	9.3015	4.2571	3.23541	gi|11994428|dbj|BAB02430.1|/2.62571e-170/nucleolar protein [Arabidopsis thaliana]
Bra009789	-2.39173	-4.17463	-2.34323	9.2621	4.2177	9.2621	gi|15912313|gb|AAL08290.1|/2.92448e-152/AT5g24690/MXC17_8 [Arabidopsis thaliana]
Bra006688	-3.31615	-1.49648	-1.32701	9.96	2.58496	9.96	gi|297796943|ref|XP_002866356.1|/4.63635e-62/hypothetical protein ARALYDRAFT_358205 [Arabidopsis lyrata subsp. lyrata]
Bra011671	-3.73118	-1.84366	-2.26652	9.37504	2.73118	9.37504	gi|12578901|emb|CAC26936.1|/3.87548e-148/ferulate-5-hydroxylase [Arabidopsis thaliana]
Bra003666	-3.21723	-2.20288	-3.77362	8.86109	2.48605	8.86109	gi|297839641|ref|XP_002887702.1|/2.00015e-176/hypothetical protein ARALYDRAFT_476949 [Arabidopsis lyrata subsp. lyrata]
Bra005581	-4.00817	-1.98648	-3.35213	9.05257	4.00817	9.05257	gi|13560977|gb|AAK30294.1|AF353207_1/1.18672e-128/beta-amylase [Castanea crenata]
Bra008812	-4.46933	-2.27532	-3.4052	9.51373	3.46933	9.51373	gi|225444798|ref|XP_002278397.1|/5.20418e-158/PREDICTED: hypothetical protein [Vitis vinifera]
Bra006014	-3.71049	-2.36257	-2.32862	8.75489	3.71049	8.75489	gi|17939849|emb|CAC81058.1|/0/mitochondrial F1 ATP synthase beta subunit [Arabidopsis thaliana]
Bra036935	-3.11103	-2.36257	-2.32862	8.75489	3.71049	8.75489	gi|75304482|sp|Q8VZN9.1|P2C11_ARATH/3.22922e-114/RecName: Full=Probable protein phosphatase 2C 11; Short=AtPP2C11
Bra030729	-3.11103	-3.11103	-2.64636	8.75489	3.11103	8.75489	gi|297843632|ref|XP_002889697.1|/4.12828e-19/hypothetical protein ARALYDRAFT_888081 [Arabidopsis lyrata subsp. lyrata]
Bra027607	-2.27174	-2.4839	-2.22324	9.14211	4.09771	9.14211	gi|15242384|ref|NP_199351.1|/2.72167e-68/sodium:solute symporter family protein [Arabidopsis thaliana]
Bra008880	-4.01609	-2.72659	-2.38661	10.8865	3.02227	10.8865	gi|30725614|gb|AAP37829.1|/1.63269e-65/At5g12470 [Arabidopsis thaliana]
Bra030951	-4.26754	-3.02875	-2.63527	9.91139	3.05341	9.91139	gi|2497857|sp|Q43744.1|MDHM_BRANA/1.83268e-147/RecName: Full=Malate dehydrogenase, mitochondrial; Flags: Precursor
Bra024968	-2.79763	-2.42482	-3.39187	10.668	3.43918	10.668	gi|297790979|ref|XP_002863374.1|/1.11078e-166/hypothetical protein ARALYDRAFT_494276 [Arabidopsis lyrata subsp. lyrata]
Bra022999	-4.76457	-3.74288	-3.3827	9.80896	4.76457	9.80896	gi|297823297|ref|XP_002879531.1|/0/kinase family protein [Arabidopsis lyrata subsp. lyrata]
Bra010782	-3.58014	-4.15791	-4.11548	10.224	2.99518	10.224	gi|312281801|dbj|BAJ33766.1|/0/unnamed protein product [Thellungiella halophila]
Bra038908	-3.98251	-4.7137	-2.93129	10.3576	3.7137	10.3576	gi|297819860|ref|XP_002877813.1|/5.47091e-55/hypothetical protein ARALYDRAFT_485512 [Arabidopsis lyrata subsp. lyrata]
Bra004805	-1.7031	-2.78624	-3.56036	9.66888	3.62449	2.59207	gi|157890964|dbj|BAF81523.1|/3.04569e-124/GDP dissociation inhibitor [Brassica rapa]
Bra012681	-3.73118	-3.30895	-2.09891	9.37504	2.51706	3.30895	gi|297839803|ref|XP_002887783.1|/2.25026e-19/hypothetical protein ARALYDRAFT_477103 [Arabidopsis lyrata subsp. lyrata]
Bra014002	-3.53854	-3.11631	-3.07387	9.18239	1.95358	3.11631	gi|32967701|gb|AAP92454.1|/4.12641e-122/S-adenosyl-L-homocystein hydrolase [Brassica oleracea var. alboglabra]
Bra015799	-1.99518	-3.15791	-2.30514	9.224	1.84896	4.13654	gi|8778815|gb|AAF26768.2|AC007396_17/5.07954e-116/T4O12.21 [Arabidopsis thaliana]
Bra022597	-3.45943	-3.76838	-1.63971	9.83447	2.60565	4.74701	gi|32140557|dbj|BAC78195.1|/1.38974e-109/prolyl-tRNA synthetase [Raphanus sativus]
Bra019044	-5.6236	-3.00979	-3.24173	10.668	3.29296	3.00979	gi|297799230|ref|XP_002867499.1|/6.95849e-43/hypothetical protein ARALYDRAFT_913787 [Arabidopsis lyrata subsp. lyrata]
Bra020019	-2.93894	-2.39104	-4.35398	10.4625	4.08746	4.39641	gi|312282147|dbj|BAJ33939.1|/2.00488e-106/unnamed protein product [Thellungiella halophila]
Bra002368	-3.21622	-3.67369	-3.46366	10.7398	3.6845	4.08157	gi|300521436|gb|ADK25937.1|/4.02623e-65/calmodulin [Musa acuminata AAA Group]
Bra017051	-3.46334	-3.87122	-3.42091	10.5294	3.47415	3.12855	gi|295413820|gb|ADG08111.1|/3.58401e-120/delta-1-pyrroline 5-carboxylase synthetase [Arabis stelleri]
Bra028768	-3.35118	-3.66013	-4.02578	9.72622	4.68182	3.66013	gi|241740113|gb|ACS68192.1|/0/cellulose synthase 3.1 catalytic subunit [Brassica napus]
Bra040573	-4.62449	-4.58142	-3.56036	9.66888	3.62449	3.99646	gi|30722286|emb|CAD91127.1|/1.26872e-165/glutathione transporter GT1 [Brassica juncea]
Bra026567	-4.05364	-2.70572	-3.39759	9.09803	4.05364	2.43982	gi|303275962|ref|XP_003057275.1|/1.07897e-33/predicted protein [Micromonas pusilla CCMP1545]
Bra030405	-4.00817	-2.98648	-2.94404	9.05257	3.40871	3.9651	gi|297852934|ref|XP_002894348.1|/1.06511e-123/hypothetical protein ARALYDRAFT_474319 [Arabidopsis lyrata subsp. lyrata]
Bra035980	-3.96403	-2.12579	-2.58216	9.00843	3.96403	3.92097	gi|18398753|ref|NP_564417.1|/5.26595e-79/60S ribosomal protein L9 (RPL90B) [Arabidopsis thaliana]
Bra020253	-5.03166	-6.03166	-4.56699	11.6755	4.81754	5.2832	gi|241740172|gb|ACS68201.1|/0/elongation factor 1 alpha [Brassica napus]
Bra022815	-5.94907	-2.71334	-4.67406	11.5929	3.83804	5.9205	gi|15224581|ref|NP_180643.1|/6.17046e-100/ATGSTF9 (GLUTATHIONE S-TRANSFERASE PHI 9); copper ion binding / glutathione binding / glutathione peroxidase/ glutathione transferase [Arabidopsis thaliana]
Bra009539	-9.00843	-9.00843	-2.8999	3.92097	9.00843	3.336	gi|312281683|dbj|BAJ33707.1|/0/unnamed protein product [Thellungiella halophila]
Bra000875	-9.44501	-9.44501	-1.63766	9.44501	9.44501	4.35755	gi|31790105|gb|AAP58396.1|/6.90516e-77/glutathione S-transferase 6 [Brassica juncea]
Bra001970	-8.96	-8.96	-3.87254	8.96	8.96	3.87254	gi|297832552|ref|XP_002884158.1|/2.49842e-101/hypothetical protein ARALYDRAFT_900277 [Arabidopsis lyrata subsp. lyrata]
Bra035997	-8.51175	-8.51175	-3.42429	8.51175	8.51175	3.42429	gi|1262756|emb|CAA65749.1|/2.10762e-40/lamin [Brassica oleracea]
Bra023518	-9.96	-4.87254	-2.53374	9.96	9.96	3.07736	gi|18417676|ref|NP_568314.1|/0/CLPB3 (CASEIN LYTIC PROTEINASE B3); ATP binding / ATPase/ nucleoside-triphosphatase/ nucleotide binding / protein binding [Arabidopsis thaliana]
Bra008737	-2.28491	-9.51373	-2.59486	9.51373	9.51373	2.2658	gi|297807495|ref|XP_002871631.1|/0/hypothetical protein ARALYDRAFT_488325 [Arabidopsis lyrata subsp. lyrata]
Bra008836	-4.17961	-9.224	-4.13654	9.224	9.224	3.15791	gi|297807355|ref|XP_002871561.1|/5.69566e-136/hypothetical protein ARALYDRAFT_488150 [Arabidopsis lyrata subsp. lyrata]
Bra004783	-2.74127	-8.80735	-3.71989	8.80735	8.80735	3.71989	gi|297828095|ref|XP_002881930.1|/0/transducin family protein [Arabidopsis lyrata subsp. lyrata]
Bra014640	-2.65764	-9.3015	-3.60106	9.3015	9.3015	2.90918	gi|195536974|dbj|BAG68207.1|/1.08829e-146/beta-1,3-glucanase [Brassica rapa subsp. chinensis]
Bra030798	-2.45418	-9.09803	-4.01057	9.09803	9.09803	3.03194	gi|297843776|ref|XP_002889769.1|/0/MYB transcription factor [Arabidopsis lyrata subsp. lyrata]
Bra032004	-4.98003	-10.6239	-3.70502	10.6239	10.6239	4.23156	gi|297832968|ref|XP_002884366.1|/3.91967e-50/UDP-glucose pyrophosphorylase [Arabidopsis lyrata subsp. lyrata]
Bra019953	-2.81517	-3.68052	-2.42585	10.3387	10.3387	4.27265	gi|298364400|gb|ADI79336.1|/4.51783e-59/chloroplast biotin carboxylase [Brassica rapa]
Bra035741	-3.43392	-2.41665	-2.11548	9.80896	9.80896	2.40808	gi|312281525|dbj|BAJ33628.1|/0/unnamed protein product [Thellungiella halophila]
Bra004590	-4.65257	-2.45856	-9.69697	9.69697	9.69697	9.69697	gi|297824023|ref|XP_002879894.1|/0/hypothetical protein ARALYDRAFT_483146 [Arabidopsis lyrata subsp. lyrata]
Bra013606	-4.2177	-2.60388	-9.2621	9.2621	9.2621	9.2621	gi|297803892|ref|XP_002869830.1|/6.48494e-119/hypothetical protein ARALYDRAFT_492639 [Arabidopsis lyrata subsp. lyrata]
Bra010625	-3.93357	-3.51134	-9.57743	9.57743	9.57743	9.57743	gi|312281955|dbj|BAJ33843.1|/2.11748e-109/unnamed protein product [Thellungiella halophila]
Bra000690	-3.59585	-3.55278	-8.64025	8.64025	8.64025	8.64025	gi|108861892|sp|Q56X76.2|RH39_ARATH/0/RecName: Full=DEAD-box ATP-dependent RNA helicase 39
Bra004543	-2.74127	-3.71989	-8.80735	8.80735	8.80735	8.80735	gi|227206310|dbj|BAH57210.1|/8.92766e-137/AT2G46370 [Arabidopsis thaliana]
Bra029067	-2.45418	-4.01057	-9.09803	9.09803	9.09803	9.09803	gi|297792719|ref|XP_002864244.1|/0/NADH-dependent glutamate synthase 1 gene [Arabidopsis lyrata subsp. lyrata]
Bra007317	-3.03194	-4.01057	-9.09803	9.09803	3.45418	9.09803	gi|297820522|ref|XP_002878144.1|/1.47191e-144/hypothetical protein ARALYDRAFT_486171 [Arabidopsis lyrata subsp. lyrata]
Bra032659	-4.05364	-3.45418	-9.09803	9.09803	4.05364	9.09803	gi|297817406|ref|XP_002876586.1|/0/guanine nucleotide exchange family protein [Arabidopsis lyrata subsp. lyrata]
Bra019572	-2.1635	-2.74127	-8.80735	8.80735	3.76296	8.80735	gi|297790864|ref|XP_002863317.1|/2.89686e-177/hypothetical protein ARALYDRAFT_497154 [Arabidopsis lyrata subsp. lyrata]
Bra032756	-3.6028	-2.43048	-9.66888	9.66888	4.62449	9.66888	gi|7488184|pir||E71401/0/probable selenium-binding protein - Arabidopsis thaliana
Bra004137	-7.17976	-5.36933	-3.52304	5.05602	6.38787	13.2459	gi|45935268|gb|AAS79669.1|/6.5519e-95/glutamate decarboxylase 2 [Brassica juncea]
Bra030858	-6.17967	-3.28318	-4.08057	8.86294	8.18834	14.5634	gi|134104|sp|P21241.1|RUBB_BRANA/0/RecName: Full=RuBisCO large subunit-binding protein subunit beta, chloroplastic; AltName: Full=60 kDa chaperonin subunit beta; AltName: Full=CPN-60 beta; Flags: Precursor
Bra004683	-5.21887	-1.10592	-5.17581	10.2633	10.2633	10.2633	gi|297839413|ref|XP_002887588.1|/2.54583e-52/EMB2184 [Arabidopsis lyrata subsp. lyrata]
Bra001931	-3.27376	-3.27376	-4.25239	9.33985	9.33985	9.33985	gi|15230074|ref|NP_189059.1|/6.04968e-92/ATGR1 (glutathione-disulfide reductase); FAD binding / NADP or NADPH binding / glutathione-disulfide reductase/ oxidoreductase [Arabidopsis thaliana]
Bra007235	-3.76296	-3.71989	-3.71989	8.80735	8.80735	8.80735	gi|297816956|ref|XP_002876361.1|/7.8813e-169/hypothetical protein ARALYDRAFT_486071 [Arabidopsis lyrata subsp. lyrata]
Bra038589	-3.11103	-3.66743	-3.66743	8.75489	8.75489	8.75489	gi|15220533|ref|NP_176352.1|/1.06868e-173/RPL3B (R-PROTEIN L3 B); structural constituent of ribosome [Arabidopsis thaliana]
Bra021701	-3.23541	-3.23541	-2.87523	9.3015	9.3015	9.3015	gi|297842863|ref|XP_002889313.1|/0/hypothetical protein ARALYDRAFT_477251 [Arabidopsis lyrata subsp. lyrata]
Bra022871	-3.96403	-3.92097	-2.58216	9.00843	9.00843	9.00843	gi|4887747|gb|AAD32283.1|/0/hypothetical protein [Arabidopsis thaliana]
Bra020737	-5.05364	-5.01057	-3.41153	10.098	10.098	10.098	gi|312281647|dbj|BAJ33689.1|/3.70527e-116/unnamed protein product [Thellungiella halophila]
Bra014365	-3.68713	-4.66575	-3.64469	9.75322	9.75322	9.75322	gi|297834230|ref|XP_002884997.1|/0/predicted protein [Arabidopsis lyrata subsp. lyrata]
Bra031676	-4.36712	-4.32405	-3.71107	9.41151	9.41151	9.41151	gi|297843762|ref|XP_002889762.1|/2.6429e-176/hypothetical protein ARALYDRAFT_471063 [Arabidopsis lyrata subsp. lyrata]
Bra001684	-5.17232	-2.81005	-3.80795	12.2384	12.2384	12.2384	gi|297830412|ref|XP_002883088.1|/7.83292e-36/dihydroorotate dehydrogenase family protein [Arabidopsis lyrata subsp. lyrata]
Bra015574	-3.73191	-4.07808	-1.72232	10.9607	10.9607	10.9607	gi|297843518|ref|XP_002889640.1|/3.92545e-115/hypothetical protein ARALYDRAFT_470751 [Arabidopsis lyrata subsp. lyrata]
Bra032605	-3.01635	-2.81704	-1.11522	11.4717	11.4717	11.4717	gi|30725430|gb|AAP37737.1|/7.4885e-94/At1g70770 [Arabidopsis thaliana]
Bra032620	-2.08505	-2.00107	-1.42761	10.3934	10.3934	10.3934	gi|18411448|ref|NP_567190.1|/1.05023e-13/60S acidic ribosomal protein P1 (RPP1B) [Arabidopsis thaliana]
Bra030983	-2.58954	-1.75383	-3.83305	11.1092	11.1092	11.1092	gi|297844678|ref|XP_002890220.1|/2.18866e-48/phosphoinositide phosphatase family protein [Arabidopsis lyrata subsp. lyrata]
Bra000925	-3.65257	-8.69697	-3.6095	8.69697	8.69697	8.69697	gi|297814193|ref|XP_002874980.1|/2.05735e-84/nodulin MtN21 family protein [Arabidopsis lyrata subsp. lyrata]
Bra004319	-3.59585	-8.64025	-3.55278	8.64025	8.64025	8.64025	gi|297841581|ref|XP_002888672.1|/0/alpha-xylosidase precursor [Arabidopsis lyrata subsp. lyrata]
Bra008797	-3.40269	-8.44708	-3.35962	8.44708	8.44708	8.44708	gi|297807413|ref|XP_002871590.1|/1.6355e-44/hypothetical protein ARALYDRAFT_909339 [Arabidopsis lyrata subsp. lyrata]
Bra005126	-3.91561	-8.96	-3.25956	8.96	8.96	8.96	gi|224091022|ref|XP_002309149.1|/0/predicted protein [Populus trichocarpa]
Bra034556	-3.65257	-8.69697	-2.58844	8.69697	8.69697	8.69697	gi|227438233|gb|ACP30606.1|/2.36759e-172/disease resistance protein [Brassica rapa subsp. pekinensis]
Bra008826	-4.96403	-10.0084	-3.08956	10.0084	10.0084	10.0084	gi|312282629|dbj|BAJ34180.1|/1.28104e-163/unnamed protein product [Thellungiella halophila]
Bra010844	-3.48285	-10.7117	-3.7928	10.7117	10.7117	10.7117	gi|82879859|gb|ABB92566.1|/0/peroxisomal import receptor PTS2 [Brassica napus]
Bra011642	-2.51134	-8.57743	-3.48997	3.48997	8.57743	8.57743	gi|15233349|ref|NP_195308.1|/0/aconitate hydratase, cytoplasmic / citrate hydro-lyase / aconitase (ACO) [Arabidopsis thaliana]
Bra003738	-2.79852	-9.66888	-2.75002	3.96845	9.66888	9.66888	gi|7715598|gb|AAF68116.1|AC010793_11/1.40992e-126/F20B17.18 [Arabidopsis thaliana]
Bra034629	-2.73653	-10.1202	-2.84411	4.4198	10.1202	10.1202	gi|62733576|gb|AAX95693.1|/5.9775e-105/CAP protein [Oryza sativa Japonica Group]
Bra029430	-3.07602	-9.14211	-2.45561	4.05464	9.14211	9.14211	gi|312282701|dbj|BAJ34216.1|/8.13818e-63/unnamed protein product [Thellungiella halophila]
Bra001450	-3.59585	-8.64025	-8.64025	8.64025	3.59585	8.64025	gi|71151984|sp|Q9LHG9.1|NACA1_ARATH/5.82896e-39/RecName: Full=Nascent polypeptide-associated complex subunit alpha-like protein 1; Short=NAC-alpha-like protein 1; AltName: Full=Alpha-NAC-like protein 1
Bra015815	-3.1635	-8.80735	-8.80735	8.80735	3.76296	8.80735	gi|4105696|gb|AAD02498.1|/1.02801e-117/beta tubulin 1 [Arabidopsis thaliana]
Bra000619	-3.25939	-8.30378	-3.21632	8.30378	3.25939	8.30378	gi|297795799|ref|XP_002865784.1|/5.48894e-104/hypothetical protein ARALYDRAFT_495092 [Arabidopsis lyrata subsp. lyrata]
Bra024886	-3.40269	-8.44708	-3.35962	8.44708	3.40269	8.44708	gi|3785991|gb|AAC67338.1|/7.17647e-111/putative MAP kinase [Arabidopsis thaliana]
Bra027755	-3.53303	-8.57743	-3.48997	8.57743	3.53303	8.57743	gi|297836961|ref|XP_002886362.1|/0/hypothetical protein ARALYDRAFT_474940 [Arabidopsis lyrata subsp. lyrata]
Bra003343	-8.96	-3.31615	-2.53374	8.96	8.96	8.96	gi|75335836|sp|Q9M2F9.1|RH52_ARATH/6.11759e-105/RecName: Full=DEAD-box ATP-dependent RNA helicase 52
Bra007025	-8.69697	-3.6095	-2.99653	8.69697	8.69697	8.69697	gi|18409908|ref|NP_566988.1|/0/ACT3 (actin 3); structural constituent of cytoskeleton [Arabidopsis thaliana]
Bra028365	-8.57743	-3.48997	-2.87699	8.57743	8.57743	8.57743	gi|297831228|ref|XP_002883496.1|/6.67536e-99/glycosyltransferase family 14 protein [Arabidopsis lyrata subsp. lyrata]
Bra023113	-8.75489	-3.66743	-2.64636	8.75489	8.75489	8.75489	gi|15228111|ref|NP_181264.1|/2.56656e-80/ATRPS5B (RIBOSOMAL PROTEIN 5B); structural constituent of ribosome [Arabidopsis thaliana]
Bra000808	-8.86109	-2.795	-3.77362	8.86109	8.86109	8.86109	gi|297813871|ref|XP_002874819.1|/1.63871e-64/N-ethylmaleimide sensitive factor [Arabidopsis lyrata subsp. lyrata]
Bra009354	-8.80735	-3.1635	-3.71989	8.80735	8.80735	8.80735	gi|21593536|gb|AAM65503.1|/4.69466e-79/serine/threonine-protein kinase [Arabidopsis thaliana]
Bra040903	-8.69697	-3.6095	-3.6095	8.69697	8.69697	8.69697	gi|297822541|ref|XP_002879153.1|/1.0747e-65/hypothetical protein ARALYDRAFT_901780 [Arabidopsis lyrata subsp. lyrata]
Bra008385	-9.60733	-4.51987	-3.49881	9.60733	9.60733	9.60733	gi|147861248|emb|CAN79321.1|/0/hypothetical protein VITISV_018984 [Vitis vinifera]
Bra011898	-9.47978	-4.39232	-4.39232	9.47978	9.47978	9.47978	gi|15233848|ref|NP_195558.1|/7.69269e-133/GGR (geranylgeranyl reductase); farnesyltranstransferase [Arabidopsis thaliana]
Bra021936	-9.2621	-4.17463	-4.17463	9.2621	9.2621	9.2621	gi|297823279|ref|XP_002879522.1|/3.02888e-35/hypothetical protein ARALYDRAFT_482448 [Arabidopsis lyrata subsp. lyrata]
Bra029275	-9.33985	-3.69599	-4.25239	9.33985	9.33985	9.33985	gi|297797185|ref|XP_002866477.1|/1.91726e-79/hypothetical protein ARALYDRAFT_496396 [Arabidopsis lyrata subsp. lyrata]
Bra020567	-9.69697	-2.81432	-3.99653	9.69697	9.69697	9.69697	gi|42568094|ref|NP_198055.3|/4.01895e-83/TPR3 (TOPLESS-RELATED 3) [Arabidopsis thaliana]
Bra007224	-8.80735	-8.80735	-3.71989	8.80735	8.80735	8.80735	gi|26451770|dbj|BAC42980.1|/1.14966e-38/putative alpha-soluble NSF attachment protein [Arabidopsis thaliana]
Bra006538	-8.91289	-8.91289	-3.82543	8.91289	8.91289	8.91289	gi|297808075|ref|XP_002871921.1|/4.34608e-27/hypothetical protein ARALYDRAFT_910048 [Arabidopsis lyrata subsp. lyrata]
Bra018561	-8.86109	-8.86109	-3.77362	8.86109	8.86109	8.86109	gi|297814083|ref|XP_002874925.1|/4.04578e-115/hypothetical protein ARALYDRAFT_490346 [Arabidopsis lyrata subsp. lyrata]
Bra034267	-8.69697	-8.69697	-3.6095	8.69697	8.69697	8.69697	gi|297825627|ref|XP_002880696.1|/0/EMB2410 [Arabidopsis lyrata subsp. lyrata]
Bra005669	-8.30378	-8.30378	-3.21632	8.30378	8.30378	8.30378	gi|297806035|ref|XP_002870901.1|/2.19078e-172/F-box family protein [Arabidopsis lyrata subsp. lyrata]
Bra006080	-8.30378	-8.30378	-3.21632	8.30378	8.30378	8.30378	gi|297811193|ref|XP_002873480.1|/0/hypothetical protein ARALYDRAFT_909044 [Arabidopsis lyrata subsp. lyrata]
Bra037995	-8.37504	-8.37504	-3.28758	8.37504	8.37504	8.37504	gi|255564850|ref|XP_002523419.1|/0/calpain, putative [Ricinus communis]
Bra016808	-8.51175	-8.51175	-3.42429	8.51175	8.51175	8.51175	gi|222640339|gb|EEE68471.1|/1.28075e-135/hypothetical protein OsJ_26871 [Oryza sativa Japonica Group]
Bra031515	-8.51175	-8.51175	-3.42429	8.51175	8.51175	8.51175	gi|297853500|ref|XP_002894631.1|/7.802e-125/hypothetical protein ARALYDRAFT_314895 [Arabidopsis lyrata subsp. lyrata]
Bra002762	-8.57743	-8.57743	-2.87699	8.57743	8.57743	8.57743	gi|312282693|dbj|BAJ34212.1|/4.48247e-128/unnamed protein product [Thellungiella halophila]
Bra036722	-8.57743	-8.57743	-2.87699	8.57743	8.57743	8.57743	gi|63376226|gb|AAY40784.1|/9.66082e-97/diacylglycerol acyltransferase DGAT1 [Brassica juncea]
Bra037355	-8.69697	-8.69697	-2.99653	8.69697	8.69697	8.69697	gi|312282947|dbj|BAJ34339.1|/0/unnamed protein product [Thellungiella halophila]
Bra016640	-11.183	-11.183	-4.75675	11.183	11.183	11.183	gi|22329611|ref|NP_173083.2|/4.24482e-83/CYCB3;1 (cyclin b3;1); cyclin-dependent protein kinase [Arabidopsis thaliana]
Bra018242	-10.1824	-10.1824	-5.09493	10.1824	10.1824	10.1824	gi|241740172|gb|ACS68201.1|/0/elongation factor 1 alpha [Brassica napus]
Bra033224	-10.098	-10.098	-3.67177	10.098	10.098	10.098	gi|15217583|ref|NP_171699.1|/2.07096e-160/pentatricopeptide (PPR) repeat-containing protein [Arabidopsis thaliana]
Bra011902	-9.33985	-4.25239	-9.33985	9.33985	9.33985	4.25239	gi|30691732|ref|NP_849516.1|/0/aminoacylase, putative / N-acyl-L-amino-acid amidohydrolase, putative [Arabidopsis thaliana]
Bra011467	-8.44708	-3.35962	-8.44708	8.44708	8.44708	3.35962	gi|30689804|ref|NP_195102.2|/1.31747e-152/tRNA synthetase class II (D, K and N) family protein [Arabidopsis thaliana]
Bra000019	-8.86109	-3.21723	-8.86109	8.86109	8.86109	3.77362	gi|312281947|dbj|BAJ33839.1|/1.14426e-91/unnamed protein product [Thellungiella halophila]
Bra014604	-9.00843	-2.94234	-9.00843	9.00843	9.00843	3.92097	gi|297824193|ref|XP_002879979.1|/1.30198e-113/hypothetical protein ARALYDRAFT_483324 [Arabidopsis lyrata subsp. lyrata]
Bra029922	-8.86109	-3.77362	-8.86109	8.86109	8.86109	3.77362	gi|297819504|ref|XP_002877635.1|/0/AtClpC [Arabidopsis lyrata subsp. lyrata]
Bra036334	-9.18239	-3.53854	-9.18239	9.18239	9.18239	4.09493	gi|297846860|ref|XP_002891311.1|/0/hypothetical protein ARALYDRAFT_473836 [Arabidopsis lyrata subsp. lyrata]
Bra000654	-8.96	-3.87254	-8.96	8.96	8.96	8.96	gi|297809053|ref|XP_002872410.1|/8.16999e-75/hypothetical protein ARALYDRAFT_489767 [Arabidopsis lyrata subsp. lyrata]
Bra037954	-8.96	-2.89391	-8.96	8.96	8.96	8.96	gi|1769968|emb|CAA71238.1|/5.0294e-138/myrosinase-associated protein [Brassica napus]
Bra000338	-8.44708	-3.35962	-8.44708	8.44708	8.44708	8.44708	gi|297828127|ref|XP_002881946.1|/9.60041e-121/dihydrodipicolinate reductase family protein [Arabidopsis lyrata subsp. lyrata]
Bra025289	-8.44708	-3.35962	-8.44708	8.44708	8.44708	8.44708	gi|15235108|ref|NP_195661.1|/0/CYP96A12; electron carrier/ heme binding / iron ion binding / monooxygenase/ oxygen binding [Arabidopsis thaliana]
Bra037966	-8.51175	-3.42429	-8.51175	8.51175	8.51175	8.51175	gi|225442114|ref|XP_002273796.1|/3.08482e-176/PREDICTED: hypothetical protein [Vitis vinifera]
Bra001039	-8.30378	-3.21632	-8.30378	8.30378	8.30378	8.30378	gi|30678524|ref|NP_186877.2|/1.48935e-173/flavodoxin family protein [Arabidopsis thaliana]
Bra002255	-8.30378	-3.21632	-8.30378	8.30378	8.30378	8.30378	gi|297808033|ref|XP_002871900.1|/1.08524e-177/hypothetical protein ARALYDRAFT_488863 [Arabidopsis lyrata subsp. lyrata]
Bra027715	-8.37504	-3.28758	-8.37504	8.37504	8.37504	8.37504	gi|297847252|ref|XP_002891507.1|/7.02529e-150/predicted protein [Arabidopsis lyrata subsp. lyrata]
Bra040201	-8.37504	-3.28758	-8.37504	8.37504	8.37504	8.37504	gi|297833118|ref|XP_002884441.1|/1.62098e-138/predicted protein [Arabidopsis lyrata subsp. lyrata]
Bra037115	-8.37504	-3.28758	-8.37504	8.37504	8.37504	8.37504	gi|18425181|ref|NP_569048.1|/0/ARA12; serine-type endopeptidase [Arabidopsis thaliana]
Bra022147	-8.44708	-2.80323	-8.44708	8.44708	8.44708	8.44708	gi|89257503|gb|ABD64993.1|/5.89104e-72/transcription factor Hap3b, putative [Brassica oleracea]
Bra018941	-9.33985	-3.69599	-9.33985	9.33985	9.33985	9.33985	gi|1655824|gb|AAC08048.1|/1.32973e-115/myrosinase-binding protein [Brassica napus]
Bra022535	-9.44501	-4.35755	-9.44501	9.44501	9.44501	9.44501	gi|130845790|gb|ABO32545.1|/0/LOX [Brassica oleracea var. gemmifera]
Bra015873	-9.96	-4.31615	-9.96	9.96	9.96	9.96	gi|195536974|dbj|BAG68207.1|/8.831e-141/beta-1,3-glucanase [Brassica rapa subsp. chinensis]
Bra028769	-9.72622	-4.08236	-9.72622	9.72622	9.72622	9.72622	gi|42565543|ref|NP_190083.2|/8.45203e-103/cytochrome P450 family protein [Arabidopsis thaliana]
Bra007023	-9.60733	-9.60733	-9.60733	9.60733	9.60733	4.51987	gi|302398709|gb|ADL36649.1|/1.11444e-39/C3HL domain class transcription factor [Malus x domestica]
Bra015299	-10.0084	-10.0084	-10.0084	10.0084	10.0084	4.92097	gi|15219697|ref|NP_171923.1|/1.26349e-41/RPS15 (CYTOSOLIC RIBOSOMAL PROTEIN S15); structural constituent of ribosome [Arabidopsis thaliana]
Bra020970	-10.7682	-10.7682	-10.7682	10.7682	10.7682	4.70209	gi|297804226|ref|XP_002869997.1|/0/nine-cis-epoxycarotenoid dioxygenase 4 [Arabidopsis lyrata subsp. lyrata]
Bra000294	-8.30378	-8.30378	-8.30378	8.30378	8.30378	3.21632	gi|30689278|ref|NP_850388.1|/4.88194e-136/catalytic [Arabidopsis thaliana]
Bra024346	-8.30378	-8.30378	-8.30378	8.30378	8.30378	3.21632	gi|115345735|gb|ABD47519.1|/4.19712e-98/annexin 2 [Brassica juncea]
Bra026586	-8.30378	-8.30378	-8.30378	8.30378	8.30378	3.21632	gi|297814506|ref|XP_002875136.1|/0/cullin-associated and neddylation dissociated, hemivenata [Arabidopsis lyrata subsp. lyrata]
Bra027209	-8.37504	-8.37504	-8.37504	8.37504	8.37504	3.28758	gi|13124444|sp|O82549.1|PLDA1_BRAOC/0/RecName: Full=Phospholipase D alpha 1; Short=PLD 1; AltName: Full=Choline phosphatase 1; AltName: Full=Phosphatidylcholine-hydrolyzing phospholipase D 1; Flags: Precursor
Bra020401	-8.64025	-8.64025	-8.64025	8.64025	8.64025	3.55278	gi|297796713|ref|XP_002866241.1|/1.25194e-62/GTP-binding family protein [Arabidopsis lyrata subsp. lyrata]
Bra010985	-3.81669	-8.86109	-8.86109	8.86109	8.86109	8.86109	gi|312281519|dbj|BAJ33625.1|/8.33982e-127/unnamed protein product [Thellungiella halophila]
Bra010574	-4.00817	-9.05257	-9.05257	9.05257	9.05257	9.05257	gi|312283237|dbj|BAJ34484.1|/4.72841e-151/unnamed protein product [Thellungiella halophila]
Bra037683	-4.09771	-9.14211	-9.14211	9.14211	9.14211	9.14211	gi|297828091|ref|XP_002881928.1|/2.27015e-29/hypothetical protein ARALYDRAFT_346189 [Arabidopsis lyrata subsp. lyrata]
Bra001286	-2.94234	-9.00843	-9.00843	9.00843	9.00843	9.00843	gi|297833602|ref|XP_002884683.1|/0/hypothetical protein ARALYDRAFT_896987 [Arabidopsis lyrata subsp. lyrata]
Bra020219	-2.99639	-8.64025	-8.64025	8.64025	8.64025	8.64025	gi|51536458|gb|AAU05467.1|/0/At5g22850 [Arabidopsis thaliana]
Bra028474	-3.05311	-8.69697	-8.69697	8.69697	8.69697	8.69697	gi|297805588|ref|XP_002870678.1|/2.88837e-148/glucose-6-phosphate dehydrogenase 6 [Arabidopsis lyrata subsp. lyrata]
Bra032059	-3.46736	-8.51175	-8.51175	8.51175	8.51175	8.51175	gi|297812799|ref|XP_002874283.1|/0/TIF3B1 [Arabidopsis lyrata subsp. lyrata]
Bra008055	-10.0307	-10.0307	-10.0307	10.0307	10.0307	10.0307	gi|15233861|ref|NP_192680.1|/6.30168e-26/disease resistance protein (TIR-NBS class), putative [Arabidopsis thaliana]
Bra010508	-9.88722	-9.88722	-9.88722	9.88722	9.88722	9.88722	gi|15233349|ref|NP_195308.1|/0/aconitate hydratase, cytoplasmic / citrate hydro-lyase / aconitase (ACO) [Arabidopsis thaliana]
Bra003009	-9.47978	-9.47978	-9.47978	9.47978	9.47978	9.47978	gi|297792849|ref|XP_002864309.1|/9.25461e-110/O-methyltransferase 1 [Arabidopsis lyrata subsp. lyrata]
Bra005269	-9.51373	-9.51373	-9.51373	9.51373	9.51373	9.51373	gi|297823453|ref|XP_002879609.1|/0/SBE2.1 [Arabidopsis lyrata subsp. lyrata]
Bra031749	-9.44501	-9.44501	-9.44501	9.44501	9.44501	9.44501	gi|6573745|gb|AAF17665.1|AC009398_14/1.21277e-100/F20B24.19 [Arabidopsis thaliana]
Bra014414	-9.224	-9.224	-9.224	9.224	9.224	9.224	gi|21555831|gb|AAM63944.1|/2.90977e-56/peptidylprolyl isomerase ROC4 [Arabidopsis thaliana]
Bra000585	-7.85798	-7.85798	-7.85798	7.85798	7.85798	7.85798	gi|42569202|ref|NP_179694.2|/1.69212e-67/MCM10 [Arabidopsis thaliana]
Bra001724	-7.85798	-7.85798	-7.85798	7.85798	7.85798	7.85798	gi|297830542|ref|XP_002883153.1|/1.30284e-66/hypothetical protein ARALYDRAFT_898258 [Arabidopsis lyrata subsp. lyrata]
Bra002886	-7.85798	-7.85798	-7.85798	7.85798	7.85798	7.85798	gi|297793037|ref|XP_002864403.1|/3.99059e-37/hypothetical protein ARALYDRAFT_918705 [Arabidopsis lyrata subsp. lyrata]
Bra007214	-7.85798	-7.85798	-7.85798	7.85798	7.85798	7.85798	gi|297820354|ref|XP_002878060.1|/7.01125e-83/hypothetical protein ARALYDRAFT_907041 [Arabidopsis lyrata subsp. lyrata]
Bra011000	-7.85798	-7.85798	-7.85798	7.85798	7.85798	7.85798	gi|4538901|emb|CAB39638.1|/0/RNA-directed DNA polymerase-like protein [Arabidopsis thaliana]
Bra015059	-7.85798	-7.85798	-7.85798	7.85798	7.85798	7.85798	gi|297835548|ref|XP_002885656.1|/3.49102e-79/hypothetical protein ARALYDRAFT_479971 [Arabidopsis lyrata subsp. lyrata]
Bra017207	-7.85798	-7.85798	-7.85798	7.85798	7.85798	7.85798	gi|297823539|ref|XP_002879652.1|/3.95282e-40/hypothetical protein ARALYDRAFT_902846 [Arabidopsis lyrata subsp. lyrata]
Bra022336	-7.85798	-7.85798	-7.85798	7.85798	7.85798	7.85798	gi|297834766|ref|XP_002885265.1|/5.83979e-110/hypothetical protein ARALYDRAFT_479365 [Arabidopsis lyrata subsp. lyrata]
Bra023536	-7.85798	-7.85798	-7.85798	7.85798	7.85798	7.85798	gi|297807597|ref|XP_002871682.1|/5.95861e-45/RNA-binding S4 domain-containing protein [Arabidopsis lyrata subsp. lyrata]
Bra024970	-7.85798	-7.85798	-7.85798	7.85798	7.85798	7.85798	gi|297801902|ref|XP_002868835.1|/1.58255e-114/pentatricopeptide repeat-containing protein [Arabidopsis lyrata subsp. lyrata]
Bra031475	-7.85798	-7.85798	-7.85798	7.85798	7.85798	7.85798	gi|38228677|emb|CAE54075.1|/4.35375e-53/serine/threonine-protein kinase [Fagus sylvatica]
Bra005026	-7.96	-7.96	-7.96	7.96	7.96	7.96	gi|297823853|ref|XP_002879809.1|/5.33948e-90/radical SAM domain-containing protein [Arabidopsis lyrata subsp. lyrata]
Bra012421	-7.96	-7.96	-7.96	7.96	7.96	7.96	gi|297850944|ref|XP_002893353.1|/3.75707e-78/binding protein [Arabidopsis lyrata subsp. lyrata]
Bra029477	-7.96	-7.96	-7.96	7.96	7.96	7.96	gi|5732069|gb|AAD48968.1|AF147263_10/5.29367e-115/contains similarity to Pfam family PF00036 - EF hand; score=11.7, E=0.66,N=1 [Arabidopsis thaliana]
Bra031283	-7.96	-7.96	-7.96	7.96	7.96	7.96	gi|11994381|dbj|BAB02340.1|/4.70346e-84/adenylyl cyclase [Arabidopsis thaliana]
Bra035260	-7.96	-7.96	-7.96	7.96	7.96	7.96	gi|45477151|sp|Q8RXA8.1|NDK4_SPIOL/7.27159e-68/RecName: Full=Nucleoside diphosphate kinase 4, chloroplastic; AltName: Full=Nucleoside diphosphate kinase III; AltName: Full=Nucleoside diphosphate kinase IV; Short=NDK IV; Short=NDP kinase IV; Short=NDPK IV; Flags: Precursor
Bra035594	-7.96	-7.96	-7.96	7.96	7.96	7.96	gi|297803436|ref|XP_002869602.1|/1.2051e-57/hypothetical protein ARALYDRAFT_492148 [Arabidopsis lyrata subsp. lyrata]
Bra036529	-7.96	-7.96	-7.96	7.96	7.96	7.96	gi|21592409|gb|AAM64360.1|/2.28213e-108/unknown [Arabidopsis thaliana]
Bra038725	-7.96	-7.96	-7.96	7.96	7.96	7.96	gi|18158608|gb|AAL59842.1|/2.60335e-72/cysteine protease inhibitor CPI-1 [Brassica oleracea]
Bra000803	-7.75489	-7.75489	-7.75489	7.75489	7.75489	7.75489	gi|297809639|ref|XP_002872703.1|/0/hypothetical protein ARALYDRAFT_490107 [Arabidopsis lyrata subsp. lyrata]
Bra001317	-7.75489	-7.75489	-7.75489	7.75489	7.75489	7.75489	gi|15232633|ref|NP_187541.1|/0/ORP3B (OSBP(OXYSTEROL BINDING PROTEIN)-RELATED PROTEIN 3B); oxysterol binding [Arabidopsis thaliana]
Bra005387	-7.75489	-7.75489	-7.75489	7.75489	7.75489	7.75489	gi|211906524|gb|ACJ11755.1|/2.16778e-90/UDP-D-xylose 4-epimerase [Gossypium hirsutum]
Bra006605	-7.75489	-7.75489	-7.75489	7.75489	7.75489	7.75489	gi|13374862|emb|CAC34496.1|/1.07579e-90/ubiquitin-specific protease-like protein [Arabidopsis thaliana]
Bra008832	-7.75489	-7.75489	-7.75489	7.75489	7.75489	7.75489	gi|297807367|ref|XP_002871567.1|/0/hypothetical protein ARALYDRAFT_488158 [Arabidopsis lyrata subsp. lyrata]
Bra013154	-7.75489	-7.75489	-7.75489	7.75489	7.75489	7.75489	gi|297835940|ref|XP_002885852.1|/1.68392e-126/hypothetical protein ARALYDRAFT_899530 [Arabidopsis lyrata subsp. lyrata]
Bra017144	-7.75489	-7.75489	-7.75489	7.75489	7.75489	7.75489	gi|297823677|ref|XP_002879721.1|/2.88787e-46/ribosome biogenesis regulatory protein family protein [Arabidopsis lyrata subsp. lyrata]
Bra019155	-7.75489	-7.75489	-7.75489	7.75489	7.75489	7.75489	gi|30686923|ref|NP_194285.2|/2.24264e-39/protein binding [Arabidopsis thaliana]
Bra021583	-7.75489	-7.75489	-7.75489	7.75489	7.75489	7.75489	gi|297834356|ref|XP_002885060.1|/0/hypothetical protein ARALYDRAFT_478918 [Arabidopsis lyrata subsp. lyrata]
Bra022239	-7.75489	-7.75489	-7.75489	7.75489	7.75489	7.75489	-
Bra024163	-7.75489	-7.75489	-7.75489	7.75489	7.75489	7.75489	gi|149944337|gb|ABR46211.1|/2.59867e-56/At4g29110 [Arabidopsis thaliana]
Bra027934	-7.75489	-7.75489	-7.75489	7.75489	7.75489	7.75489	gi|297848158|ref|XP_002891960.1|/5.14621e-93/hypothetical protein ARALYDRAFT_474808 [Arabidopsis lyrata subsp. lyrata]
Bra029526	-7.75489	-7.75489	-7.75489	7.75489	7.75489	7.75489	gi|297809667|ref|XP_002872717.1|/0/hypothetical protein ARALYDRAFT_490122 [Arabidopsis lyrata subsp. lyrata]
Bra030120	-7.75489	-7.75489	-7.75489	7.75489	7.75489	7.75489	gi|89257599|gb|ABD65088.1|/9.07814e-77/hypothetical protein 27.t00109 [Brassica oleracea]
Bra031134	-7.75489	-7.75489	-7.75489	7.75489	7.75489	7.75489	gi|312282095|dbj|BAJ33913.1|/9.24188e-128/unnamed protein product [Thellungiella halophila]
Bra032385	-7.75489	-7.75489	-7.75489	7.75489	7.75489	7.75489	gi|255571320|ref|XP_002526609.1|/0/mgatp-energized glutathione s-conjugate pump, putative [Ricinus communis]
Bra038957	-7.75489	-7.75489	-7.75489	7.75489	7.75489	7.75489	gi|297805262|ref|XP_002870515.1|/0/transporter [Arabidopsis lyrata subsp. lyrata]
Bra037751	-7.75489	-7.75489	-7.75489	7.75489	7.75489	7.75489	gi|297797373|ref|XP_002866571.1|/4.42388e-127/zinc finger family protein [Arabidopsis lyrata subsp. lyrata]
Bra005176	-8.224	-8.224	-8.224	8.224	8.224	8.224	gi|297827283|ref|XP_002881524.1|/8.60085e-62/ATEXPA3 [Arabidopsis lyrata subsp. lyrata]
Bra006440	-8.224	-8.224	-8.224	8.224	8.224	8.224	gi|18418521|ref|NP_568360.1|/4.69711e-94/ATAPRL7 (APR-like 7) [Arabidopsis thaliana]
Bra015123	-8.224	-8.224	-8.224	8.224	8.224	8.224	gi|18404505|ref|NP_566764.1|/2.65569e-143/bile acid:sodium symporter family protein [Arabidopsis thaliana]
Bra024014	-8.224	-8.224	-8.224	8.224	8.224	8.224	gi|297802904|ref|XP_002869336.1|/3.03378e-28/hypothetical protein ARALYDRAFT_491611 [Arabidopsis lyrata subsp. lyrata]
Bra037337	-8.224	-8.224	-8.224	8.224	8.224	8.224	gi|30678625|ref|NP_567175.2|/0/ANTR2; inorganic phosphate transmembrane transporter/ organic anion transmembrane transporter [Arabidopsis thaliana]
Bra020061	-8.30378	-8.30378	-8.30378	8.30378	8.30378	8.30378	gi|15241168|ref|NP_197478.1|/0/TUA3; structural constituent of cytoskeleton [Arabidopsis thaliana]
Bra021125	-8.30378	-8.30378	-8.30378	8.30378	8.30378	8.30378	gi|18400858|ref|NP_566522.1|/2.82704e-46/GRX4 (GLUTAREDOXIN 4); metal ion binding [Arabidopsis thaliana]
Bra001037	-8.13955	-8.13955	-8.13955	8.13955	8.13955	8.13955	gi|15232865|ref|NP_186872.1|/1.21174e-130/RGP1 (REVERSIBLY GLYCOSYLATED POLYPEPTIDE 1); cellulose synthase (UDP-forming) [Arabidopsis thaliana]
Bra012083	-8.13955	-8.13955	-8.13955	8.13955	8.13955	8.13955	gi|49359169|gb|AAT65501.1|/5.06109e-136/photosystem II protein [Brassica oleracea]
Bra023213	-8.13955	-8.13955	-8.13955	8.13955	8.13955	8.13955	gi|24417414|gb|AAN60317.1|/1.61307e-147/unknown [Arabidopsis thaliana]
Bra026729	-8.13955	-8.13955	-8.13955	8.13955	8.13955	8.13955	gi|255543411|ref|XP_002512768.1|/3.55689e-155/Membrane protein PB1A10.07c, putative [Ricinus communis]
Bra001239	-8.05528	-8.05528	-8.05528	8.05528	8.05528	8.05528	gi|240255301|ref|NP_187372.4|/2.00521e-130/ATGSL10 (glucan synthase-like 10); 1,3-beta-glucan synthase [Arabidopsis thaliana]
Bra001510	-8.05528	-8.05528	-8.05528	8.05528	8.05528	8.05528	gi|297834176|ref|XP_002884970.1|/1.70917e-164/MAPKKK7 [Arabidopsis lyrata subsp. lyrata]
Bra013537	-8.05528	-8.05528	-8.05528	8.05528	8.05528	8.05528	gi|312283433|dbj|BAJ34582.1|/2.78963e-89/unnamed protein product [Thellungiella halophila]
Bra016413	-8.05528	-8.05528	-8.05528	8.05528	8.05528	8.05528	gi|5263313|gb|AAD41415.1|AC007727_4/7.07046e-154/Contains similarity to gb|U07707 epidermal growth factor receptor substrate (eps15) from Homo sapiens and contains 2 PF|00036 EF hand domains. ESTs gb|T44428 and gb|AA395440 come from this gene [Arabidopsis thaliana]
Bra040236	-8.05528	-8.05528	-8.05528	8.05528	8.05528	8.05528	gi|297833342|ref|XP_002884553.1|/6.60091e-74/hypothetical protein ARALYDRAFT_477902 [Arabidopsis lyrata subsp. lyrata]
Bra020275	-8.05528	-8.05528	-8.05528	8.05528	8.05528	8.05528	gi|110736103|dbj|BAF00024.1|/6.28214e-43/histone H2B like protein [Arabidopsis thaliana]
Bra021979	-8.05528	-8.05528	-8.05528	8.05528	8.05528	8.05528	gi|15242414|ref|NP_199361.1|/0/unknown protein [Arabidopsis thaliana]
Bra022520	-8.05528	-8.05528	-8.05528	8.05528	8.05528	8.05528	gi|297820374|ref|XP_002878070.1|/0/hypothetical protein ARALYDRAFT_486056 [Arabidopsis lyrata subsp. lyrata]
Bra022577	-8.05528	-8.05528	-8.05528	8.05528	8.05528	8.05528	gi|145359142|ref|NP_200019.2|/3.1677e-107/ATBAG1 (ARABIDOPSIS THALIANA BCL-2-ASSOCIATED ATHANOGENE 1); protein binding [Arabidopsis thaliana]
Bra024238	-8.05528	-8.05528	-8.05528	8.05528	8.05528	8.05528	gi|226494417|ref|NP_001151478.1|/7.56188e-139/LOC100285111 [Zea mays]
Bra025412	-8.05528	-8.05528	-8.05528	8.05528	8.05528	8.05528	gi|297801730|ref|XP_002868749.1|/1.23303e-127/hypothetical protein ARALYDRAFT_916430 [Arabidopsis lyrata subsp. lyrata]
Bra029190	-8.05528	-8.05528	-8.05528	8.05528	8.05528	8.05528	gi|196052752|gb|ABY48757.4|/3.40898e-64/iron-superoxide dismutase [Dimocarpus longan]
Bra033323	-8.05528	-8.05528	-8.05528	8.05528	8.05528	8.05528	gi|312282071|dbj|BAJ33901.1|/2.88054e-150/unnamed protein product [Thellungiella halophila]
Bra034613	-8.05528	-8.05528	-8.05528	8.05528	8.05528	8.05528	gi|297802570|ref|XP_002869169.1|/5.34119e-62/vacuolar ATP synthase subunit H family protein [Arabidopsis lyrata subsp. lyrata]
Bra034616	-8.05528	-8.05528	-8.05528	8.05528	8.05528	8.05528	gi|297798490|ref|XP_002867129.1|/0/hypothetical protein ARALYDRAFT_491252 [Arabidopsis lyrata subsp. lyrata]
Bra037603	-8.05528	-8.05528	-8.05528	8.05528	8.05528	8.05528	gi|10176948|dbj|BAB10137.1|/2.95277e-74/alpha-adaptin C homolog [Arabidopsis thaliana]
Bra005643	-8.51175	-8.51175	-8.51175	8.51175	8.51175	8.51175	gi|30685043|ref|NP_850171.1|/3.06831e-121/methyltransferase [Arabidopsis thaliana]
Bra018652	-8.51175	-8.51175	-8.51175	8.51175	8.51175	8.51175	gi|297849114|ref|XP_002892438.1|/8.1977e-131/ATLIG1 [Arabidopsis lyrata subsp. lyrata]
Bra002861	-8.44708	-8.44708	-8.44708	8.44708	8.44708	8.44708	gi|9758216|dbj|BAB08661.1|/0/unnamed protein product [Arabidopsis thaliana]
Bra035413	-8.44708	-8.44708	-8.44708	8.44708	8.44708	8.44708	gi|75331892|sp|Q944S1.1|RH22_ARATH/0/RecName: Full=DEAD-box ATP-dependent RNA helicase 22
Bra035685	-8.44708	-8.44708	-8.44708	8.44708	8.44708	8.44708	gi|297793603|ref|XP_002864686.1|/7.16168e-20/MADS-box protein [Arabidopsis lyrata subsp. lyrata]
Bra028656	-8.57743	-8.57743	-8.57743	8.57743	8.57743	8.57743	gi|297806883|ref|XP_002871325.1|/4.61177e-66/hypothetical protein ARALYDRAFT_487679 [Arabidopsis lyrata subsp. lyrata]
Bra015783	-8.69697	-8.69697	-8.69697	8.69697	8.69697	8.69697	gi|79382269|ref|NP_177741.3|/0/serine-type endopeptidase/ serine-type peptidase [Arabidopsis thaliana]
Bra019925	-8.80735	-8.80735	-8.80735	8.80735	8.80735	8.80735	gi|5091545|gb|AAD39574.1|AC007067_14/1.12874e-30/T10O24.14 [Arabidopsis thaliana]
Bra033452	-8.75489	-8.75489	-8.75489	8.75489	8.75489	8.75489	gi|4678943|emb|CAB41334.1|/4.27145e-107/putative protein [Arabidopsis thaliana]
Bra001669	-8.86109	-8.86109	-8.86109	8.86109	8.86109	8.86109	gi|297830374|ref|XP_002883069.1|/9.75248e-36/hypothetical protein ARALYDRAFT_898099 [Arabidopsis lyrata subsp. lyrata]
Bra028420	-8.91289	-8.91289	-8.91289	8.91289	8.91289	8.91289	gi|297805872|ref|XP_002870820.1|/1.4567e-140/amino acid transporter family protein [Arabidopsis lyrata subsp. lyrata]
Bra028625	-8.91289	-8.91289	-8.91289	8.91289	8.91289	8.91289	gi|297811059|ref|XP_002873413.1|/2.66354e-29/inorganic pyrophosphatase family protein [Arabidopsis lyrata subsp. lyrata]
Bra036040	-8.91289	-8.91289	-8.91289	8.91289	8.91289	8.91289	gi|297816246|ref|XP_002876006.1|/1.60465e-72/LOB domain protein 38 [Arabidopsis lyrata subsp. lyrata]
Bra032344	-8.96	-8.96	-8.96	8.96	8.96	8.96	gi|297845912|ref|XP_002890837.1|/0/hypothetical protein ARALYDRAFT_473200 [Arabidopsis lyrata subsp. lyrata]
Bra021529	-9.47978	-4.39232	-9.47978	9.47978	4.43539	9.47978	gi|22331076|ref|NP_566473.2|/0/subtilase family protein [Arabidopsis thaliana]
Bra009529	-8.51175	-8.51175	-8.51175	8.51175	3.46736	8.51175	gi|18414227|ref|NP_568117.1|/1.47374e-83/phosphoadenosine phosphosulfate (PAPS) reductase family protein [Arabidopsis thaliana]
Bra014834	-8.51175	-8.51175	-8.51175	8.51175	3.46736	8.51175	gi|297820156|ref|XP_002877961.1|/0/hypothetical protein ARALYDRAFT_906825 [Arabidopsis lyrata subsp. lyrata]
Bra018597	-8.51175	-8.51175	-8.51175	8.51175	3.46736	8.51175	gi|297849186|ref|XP_002892474.1|/3.86659e-60/VAMP/synaptobrevin-associated protein 27-2 [Arabidopsis lyrata subsp. lyrata]
Bra036467	-8.30378	-8.30378	-8.30378	8.30378	3.25939	8.30378	gi|30680972|ref|NP_179627.2|/0/MUR3 (MURUS 3); catalytic/ transferase, transferring glycosyl groups [Arabidopsis thaliana]
Bra028028	-8.44708	-8.44708	-8.44708	8.44708	2.80323	8.44708	gi|13877525|gb|AAK43840.1|AF370463_1/1.2929e-28/S18.A ribosomal protein [Arabidopsis thaliana]
Bra034075	-8.80735	-8.80735	-8.80735	8.80735	3.76296	8.80735	gi|226497070|ref|NP_001147047.1|/2.2343e-151/60S ribosomal protein L4 [Zea mays]
Bra035852	-9.54496	-9.54496	-9.54496	9.54496	4.50057	9.54496	gi|297797311|ref|XP_002866540.1|/6.26742e-145/pectate lyase [Arabidopsis lyrata subsp. lyrata]
Bra012385	-7.75489	-7.75489	-7.75489	-1.96107	7.75489	7.75489	-
Bra004516	-3.76296	-8.80735	-8.80735	3.71989	8.80735	8.80735	gi|312282183|dbj|BAJ33957.1|/2.93833e-52/unnamed protein product [Thellungiella halophila]
Bra027121	-3.46736	-8.51175	-8.51175	3.42429	8.51175	8.51175	gi|12323331|gb|AAG51639.1|AC018908_5/0/putative phosphatidylinositol-4-phosphate 5-kinase; 11335-7537 [Arabidopsis thaliana]
Bra009293	-8.69697	-8.69697	-8.69697	2.58844	8.69697	8.69697	gi|15240687|ref|NP_196324.1|/0/CIPK2 (CBL-INTERACTING PROTEIN KINASE 2); ATP binding / kinase/ protein kinase/ protein serine/threonine kinase [Arabidopsis thaliana]
Bra017100	-8.51175	-8.51175	-8.51175	2.81131	8.51175	8.51175	gi|297827467|ref|XP_002881616.1|/0/hypothetical protein ARALYDRAFT_482889 [Arabidopsis lyrata subsp. lyrata]
Bra009004	-8.37504	-8.37504	-8.37504	3.28758	8.37504	8.37504	gi|167999265|ref|XP_001752338.1|/1.52143e-173/predicted protein [Physcomitrella patens subsp. patens]
Bra028007	-8.64025	-8.64025	-8.64025	3.55278	8.64025	8.64025	gi|145336377|ref|NP_174629.3|/7.06462e-118/RNA binding / nucleic acid binding [Arabidopsis thaliana]
Bra039003	-8.64025	-8.64025	-8.64025	3.55278	8.64025	8.64025	gi|7576941|gb|AAF64065.1|AF251794_1/9.21905e-110/putative diacylglycerol acyltransferase [Brassica napus]
Bra010416	-9.224	-9.224	-9.224	3.11548	4.17961	9.224	gi|15236949|ref|NP_194433.1|/2.89533e-146/small conjugating protein ligase [Arabidopsis thaliana]
Bra010564	-8.44708	-8.44708	-8.44708	3.35962	2.80323	8.44708	gi|297837003|ref|XP_002886383.1|/0/hypothetical protein ARALYDRAFT_474974 [Arabidopsis lyrata subsp. lyrata]
Bra011487	-8.37504	-8.37504	-8.37504	3.28758	3.33065	8.37504	gi|297802584|ref|XP_002869176.1|/0/protein binding protein [Arabidopsis lyrata subsp. lyrata]
Bra035112	-8.51175	-8.51175	-8.51175	3.42429	3.46736	8.51175	gi|297839803|ref|XP_002887783.1|/1.03666e-66/hypothetical protein ARALYDRAFT_477103 [Arabidopsis lyrata subsp. lyrata]
Bra021863	-8.64025	-8.64025	-8.64025	2.53172	2.99639	8.64025	gi|15226134|ref|NP_180917.1|/5.25003e-87/cinnamoyl-CoA reductase family [Arabidopsis thaliana]
Bra007159	-3.71049	-8.75489	-8.75489	2.32862	3.71049	8.75489	gi|297820298|ref|XP_002878032.1|/5.30759e-113/hypothetical protein ARALYDRAFT_906959 [Arabidopsis lyrata subsp. lyrata]
Bra030953	-2.63088	-8.69697	-8.69697	2.58844	2.32193	8.69697	gi|30695448|ref|NP_564623.2|/1.70659e-81/sodium/calcium exchanger family protein / calcium-binding EF hand family protein [Arabidopsis thaliana]
Bra007002	-9.41151	-9.41151	-4.32405	2.50462	9.41151	9.41151	gi|15231817|ref|NP_190914.1|/8.13891e-41/CP29; RNA binding / poly(U) binding [Arabidopsis thaliana]
Bra008159	-9.69697	-9.69697	-3.01047	1.89607	9.69697	9.69697	gi|18410661|ref|NP_565087.1|/3.68811e-104/unknown protein [Arabidopsis thaliana]
Bra008506	-9.47978	-9.47978	-3.37126	4.39232	9.47978	9.47978	gi|240254318|ref|NP_176659.6|/0/binding [Arabidopsis thaliana]
Bra022585	-9.41151	-9.41151	-3.30299	3.30299	9.41151	9.41151	gi|38456238|gb|AAR21079.1|/0/stress responsive protein [Brassica oleracea var. acephala]
Bra009360	-8.64025	-8.64025	-3.55278	3.55278	8.64025	8.64025	gi|231586|sp|P29685.1|ATPBM_HEVBR/0/RecName: Full=ATP synthase subunit beta, mitochondrial; Flags: Precursor
Bra037086	-8.91289	-8.91289	-2.22639	3.21245	8.91289	8.91289	gi|297804746|ref|XP_002870257.1|/0/SET domain-containing protein [Arabidopsis lyrata subsp. lyrata]
Bra026126	-9.96	-9.96	-4.87254	4.25956	9.96	9.96	gi|15220099|ref|NP_178146.1|/0/NTT1 (NUCLEOTIDE TRANSPORTER 1); ATP:ADP antiporter [Arabidopsis thaliana]
Bra023343	-11.2033	-11.2033	-6.11588	3.92722	11.2033	11.2033	gi|7573393|emb|CAB87697.1|/2.35793e-80/putative protein [Arabidopsis thaliana]
Bra009738	-9.96	-9.96	-2.85148	1.33429	4.91561	9.96	gi|6685410|sp|O65726.1|ERG12_BRANA/1.18439e-102/RecName: Full=Squalene monooxygenase 1,2; AltName: Full=Squalene epoxidase 1,2; Short=SE 1,2
Bra009735	-9.54496	-9.54496	-2.1187	2.63807	2.90111	9.54496	gi|312282679|dbj|BAJ34205.1|/9.26595e-103/unnamed protein product [Thellungiella halophila]
Bra014308	-9.83447	-9.83447	-2.91561	2.55835	2.77919	9.83447	gi|297789101|ref|XP_002862555.1|/1.54087e-126/jacalin lectin family protein [Arabidopsis lyrata subsp. lyrata]
Bra034968	-9.54496	-9.54496	-2.6261	2.1187	3.90111	9.54496	gi|297815454|ref|XP_002875610.1|/5.11849e-76/hypothetical protein ARALYDRAFT_484802 [Arabidopsis lyrata subsp. lyrata]
Bra017730	-9.41151	-9.41151	-2.98525	4.32405	2.76765	9.41151	gi|297798338|ref|XP_002867053.1|/0/atplddelta [Arabidopsis lyrata subsp. lyrata]
Bra019200	-9.69697	-9.69697	-2.7781	3.99653	2.64168	9.69697	gi|4455239|emb|CAB36738.1|/1.32498e-36/abscisic acid-induced-like protein [Arabidopsis thaliana]
Bra040633	-9.54496	-9.54496	-2.43644	3.84452	2.68698	9.54496	gi|14009292|gb|AAK50345.1|/1.87969e-169/defense-related protein [Brassica carinata]
Bra001740	-9.66888	-9.66888	-9.66888	4.58142	2.6136	2.26801	gi|15230323|ref|NP_188557.1|/2.6606e-59/LOH2 (LAG ONE HOMOLOGUE 2) [Arabidopsis thaliana]
Bra011794	-9.51373	-9.51373	-9.51373	3.81329	1.55373	3.44764	gi|297798080|ref|XP_002866924.1|/0/mthsc70-1 [Arabidopsis lyrata subsp. lyrata]
Bra036642	-10.4284	-10.4284	-10.4284	4.72792	5.38397	3.18043	gi|297849624|ref|XP_002892693.1|/1.1049e-52/Cu/Zn-superoxide dismutase copper chaperone precursor [Arabidopsis lyrata subsp. lyrata]
Bra006439	-4.05364	-9.09803	-9.09803	2	4.05364	2.02122	gi|15238740|ref|NP_197312.1|/1.7843e-77/NCBP (NOVEL CAP-BINDING PROTEIN); RNA binding / translation initiation factor [Arabidopsis thaliana]
Bra020232	-2.98648	-9.05257	-9.05257	3.35213	4.00817	3.9651	gi|297793631|ref|XP_002864700.1|/5.89784e-101/CAAX amino terminal protease family protein [Arabidopsis lyrata subsp. lyrata]
Bra031966	-2.65764	-9.3015	-9.3015	2.87523	4.2571	2.90918	gi|18396698|ref|NP_566216.1|/1.00658e-61/FMN binding [Arabidopsis thaliana]
Bra026445	-2.89391	-8.96	-8.96	2.2735	8.96	3.28758	gi|42573051|ref|NP_974622.1|/1.08667e-31/antitermination NusB domain-containing protein [Arabidopsis thaliana]
Bra008279	-2.6888	-8.75489	-3.66743	3.05445	2.37985	3.66743	gi|42563275|ref|NP_177807.3|/0/eukaryotic translation initiation factor 2 family protein / eIF-2 family protein [Arabidopsis thaliana]
Bra000838	-4.00817	-9.05257	-1.94404	2.14568	2.40871	3.38014	gi|297813977|ref|XP_002874872.1|/6.52963e-83/leucine-rich repeat family protein [Arabidopsis lyrata subsp. lyrata]
Bra018086	-3.16993	-9.54496	-2.43644	2.1187	1.90834	2.88675	gi|297815988|ref|XP_002875877.1|/4.98811e-101/predicted protein [Arabidopsis lyrata subsp. lyrata]
Bra015889	-2.98648	-9.05257	-2.36607	3.35213	4.00817	3.38014	gi|15221411|ref|NP_177623.1|/0/PTAC2 (PLASTID TRANSCRIPTIONALLY ACTIVE2) [Arabidopsis thaliana]
Bra028861	-3.25473	-10.6384	-2.83108	2.73155	4.99458	3.23756	gi|281308388|gb|ADA58342.1|/0/pseudo-response regulator 7a [Brassica rapa]
Bra002289	-4.29296	-10.668	-2.10194	3.56997	3.61272	5.58054	gi|297812209|ref|XP_002873988.1|/0/ATSPS1F [Arabidopsis lyrata subsp. lyrata]
Bra034897	-4.43539	-9.47978	-3.05352	4.39232	2.6218	4.39232	gi|297790606|ref|XP_002863188.1|/9.3477e-171/predicted protein [Arabidopsis lyrata subsp. lyrata]
Bra019045	-3.82747	-10.6978	-4.58931	4.01134	4.05398	4.63175	gi|4972075|emb|CAB43882.1|/7.38963e-164/proton pump interactor [Arabidopsis thaliana]
Bra025931	-4.90977	-6.46617	-4.4451	5.85319	5.50924	4.15275	gi|297844756|ref|XP_002890259.1|/1.59652e-163/hypothetical protein ARALYDRAFT_889221 [Arabidopsis lyrata subsp. lyrata]
Bra010418	-4.138	-9.18239	-4.09493	3.48196	4.138	9.18239	gi|224124344|ref|XP_002319308.1|/2.56243e-84/predicted protein [Populus trichocarpa]
Bra026427	-4.36712	-9.41151	-1.98525	4.32405	4.36712	9.41151	gi|225463508|ref|XP_002263911.1|/1.73775e-101/PREDICTED: hypothetical protein [Vitis vinifera]
Bra003001	-3.99458	-9.63844	-1.52991	1.83754	3.2634	9.63844	gi|312282057|dbj|BAJ33894.1|/1.85723e-125/unnamed protein product [Thellungiella halophila]
Bra021322	-3.26903	-8.91289	-2.48663	2.22639	2.86849	8.91289	gi|27372773|gb|AAO03558.1|/0/lipoxygenase 1 [Brassica napus]
Bra040496	-3.96403	-9.00843	-3.30799	2.58216	2.63339	9.00843	gi|5689613|emb|CAB51903.1|/0/cellulase [Brassica napus]
Bra035721	-2.94234	-9.00843	-3.92097	2.32193	2.36457	9.00843	gi|98960953|gb|ABF58960.1|/1.35788e-39/At5g51040 [Arabidopsis thaliana]
Bra003517	-8.69697	-8.69697	-2.99653	8.69697	3.65257	3.02454	gi|15229356|ref|NP_191855.1|/9.12639e-50/glutaredoxin family protein [Arabidopsis thaliana]
Bra003912	-8.64025	-8.64025	-3.55278	8.64025	3.59585	3.55278	gi|18409922|ref|NP_565026.1|/5.90955e-49/SEC6 [Arabidopsis thaliana]
Bra001174	-9.00843	-9.00843	-2.8999	9.00843	3.96403	3.92097	gi|3319355|gb|AAC26244.1|/0/similar to chaperonin containing TCP-1 complex gamma chain [Arabidopsis thaliana]
Bra027624	-8.80735	-8.80735	-3.10691	8.80735	3.76296	3.71989	gi|297837097|ref|XP_002886430.1|/3.94194e-128/hypothetical protein ARALYDRAFT_475032 [Arabidopsis lyrata subsp. lyrata]
Bra037952	-3.91561	-8.96	-2.85148	8.96	3.31615	2.56768	gi|30695748|ref|NP_199787.2|/0/leucine-rich repeat family protein / protein kinase family protein [Arabidopsis thaliana]
Bra014184	-9.47978	-9.47978	-4.39232	1.79328	4.43539	4.39232	gi|297847228|ref|XP_002891495.1|/4.32843e-145/cytochrome c biogenesis protein family [Arabidopsis lyrata subsp. lyrata]
Bra017987	-9.14211	-9.14211	-3.44167	2.04407	4.09771	4.05464	gi|15229132|ref|NP_190508.1|/2.1354e-60/CID10; RNA binding / protein binding [Arabidopsis thaliana]
Bra013863	-9.91139	-9.91139	-2.80287	3.22489	3.05341	1.66346	gi|157849698|gb|ABV89632.1|/6.74293e-42/superoxide dismutase [Brassica rapa]
Bra025754	-9.54496	-9.54496	-3.43644	3.84452	2.90111	1.77018	gi|297850354|ref|XP_002893058.1|/0/hypothetical protein ARALYDRAFT_472189 [Arabidopsis lyrata subsp. lyrata]
Bra020208	-8.91289	-8.91289	-3.82543	3.82543	2.86849	2.8468	-
Bra018621	-8.57743	-8.57743	-2.87699	3.48997	3.53303	2.905	gi|297849158|ref|XP_002892460.1|/1.32237e-105/hypothetical protein ARALYDRAFT_470910 [Arabidopsis lyrata subsp. lyrata]
Bra023483	-8.69697	-8.69697	-2.58844	2.99653	2.65257	2.63088	gi|9755740|emb|CAC01871.1|/3.03705e-109/protein kinase-like protein [Arabidopsis thaliana]
Bra026077	-8.80735	-8.80735	-2.38109	3.71989	2.43232	3.71989	gi|297852762|ref|XP_002894262.1|/2.85883e-170/hypothetical protein ARALYDRAFT_474191 [Arabidopsis lyrata subsp. lyrata]
Bra038453	-9.3015	-9.3015	-3.19297	2.39461	2.65764	3.23541	gi|9755888|emb|CAC01941.1|/0/RSP67.2 [Raphanus sativus]
Bra021067	-9.224	-9.224	-2.5375	4.13654	4.17961	3.55158	gi|297800398|ref|XP_002868083.1|/0/hypothetical protein ARALYDRAFT_355042 [Arabidopsis lyrata subsp. lyrata]
Bra038834	-9.2621	-9.2621	-3.15357	4.17463	3.2177	4.17463	gi|297836742|ref|XP_002886253.1|/1.34124e-69/predicted protein [Arabidopsis lyrata subsp. lyrata]
Bra004322	-1.91779	-2.90918	-9.3015	2.615	9.3015	1.64329	gi|297838619|ref|XP_002887191.1|/0/hypothetical protein ARALYDRAFT_475982 [Arabidopsis lyrata subsp. lyrata]
Bra015088	-3.21723	-2.46877	-8.86109	3.16065	8.86109	2.20288	gi|297829258|ref|XP_002882511.1|/1.36507e-45/structural constituent of ribosome [Arabidopsis lyrata subsp. lyrata]
Bra030844	-4.12433	-3.88554	-10.7682	5.06775	10.7682	4.37587	gi|1389640|dbj|BAA12982.1|/9.43098e-63/PNDKN1 [Pisum sativum]
Bra006262	-3.36457	-3.92097	-9.00843	9.00843	3.96403	3.336	gi|218195178|gb|EEC77605.1|/1.15179e-109/hypothetical protein OsI_16579 [Oryza sativa Indica Group]
Bra024200	-1.73853	-3.19601	-9.2621	9.2621	3.61824	2.37945	gi|297832660|ref|XP_002884212.1|/0/AtRPN1a/RPN1A [Arabidopsis lyrata subsp. lyrata]
Bra015812	-3.33065	-8.37504	-8.37504	8.37504	3.33065	3.28758	gi|290796119|gb|ADD64789.1|/0/CLAVATA1 [Brassica napus]
Bra002140	-3.40871	-9.05257	-9.05257	9.05257	9.05257	3.9651	gi|15238765|ref|NP_197320.1|/0/protein kinase family protein [Arabidopsis thaliana]
Bra021577	-3.33065	-8.37504	-8.37504	8.37504	8.37504	3.28758	gi|297834346|ref|XP_002885055.1|/1.93907e-31/nodulin MtN3 family protein [Arabidopsis lyrata subsp. lyrata]
Bra026162	-3.59585	-8.64025	-8.64025	8.64025	8.64025	2.96782	gi|297849938|ref|XP_002892850.1|/0/hydroxyproline-rich glycoprotein family protein [Arabidopsis lyrata subsp. lyrata]
Bra002878	-3.25939	-3.21632	-8.30378	8.30378	8.30378	3.21632	gi|297796451|ref|XP_002866110.1|/1.23679e-80/hypothetical protein ARALYDRAFT_495659 [Arabidopsis lyrata subsp. lyrata]
Bra026055	-3.05311	-3.6095	-8.69697	8.69697	8.69697	2.30465	gi|171921117|gb|ACB59214.1|/3.59457e-53/cytoplasmic thiosulfate:cyanide sulfur transferase [Brassica oleracea]
Bra030945	-3.05311	-4.60951	-9.69697	9.69697	9.69697	3.30465	gi|4033351|emb|CAA11415.1|/0/phosphoenolpyruvate carboxylase [Brassica juncea]
Bra000114	-3.26754	-3.51907	-9.91139	3.48513	3.867	3.51907	gi|297826111|ref|XP_002880938.1|/2.14132e-93/hypothetical protein ARALYDRAFT_481680 [Arabidopsis lyrata subsp. lyrata]
Bra005086	-2.73118	-2.98272	-9.37504	3.6746	4.33064	3.30895	gi|297827467|ref|XP_002881616.1|/0/hypothetical protein ARALYDRAFT_482889 [Arabidopsis lyrata subsp. lyrata]
Bra010097	-3.90111	-3.47887	-9.54496	2.63807	4.50057	2.66232	gi|224124158|ref|XP_002330119.1|/0/predicted protein [Populus trichocarpa]
Bra003918	-4.00939	-4.98802	-10.0755	3.38898	4.03109	3.68316	gi|253762012|gb|ACT35470.1|/8.08873e-138/peroxidase 12 [Brassica rapa]
Bra012100	-3.47638	-4.05415	-10.1202	4.01171	4.47638	5.03277	gi|222636391|gb|EEE66523.1|/1.96903e-138/hypothetical protein OsJ_23002 [Oryza sativa Japonica Group]
Bra013431	-2.70706	-4.48997	-9.57743	4.48997	4.53303	4.48997	gi|297842863|ref|XP_002889313.1|/0/hypothetical protein ARALYDRAFT_477251 [Arabidopsis lyrata subsp. lyrata]
Bra005414	-2.92249	-3.56341	-10.446	2.09732	4.40165	4.77362	gi|297823241|ref|XP_002879503.1|/5.39126e-143/hypothetical protein ARALYDRAFT_482419 [Arabidopsis lyrata subsp. lyrata]
Bra035119	-4.2571	-3.65764	-9.3015	1.73925	4.2571	4.21403	gi|15219379|ref|NP_178062.1|/1.53109e-45/ALDH5F1; 3-chloroallyl aldehyde dehydrogenase/ NAD or NADH binding / succinate-semialdehyde dehydrogenase [Arabidopsis thaliana]
Bra010484	-4.53303	-2.33902	-9.57743	2.15116	2.93357	2.17655	gi|297803642|ref|XP_002869705.1|/2.1253e-164/ubiquitin-associated /TS-N domain-containing protein [Arabidopsis lyrata subsp. lyrata]
Bra011609	-4.65257	-1.82045	-9.69697	1.59368	2.64168	3.63088	gi|297798382|ref|XP_002867075.1|/8.01476e-80/hypothetical protein ARALYDRAFT_491111 [Arabidopsis lyrata subsp. lyrata]
Bra013027	-2.58496	-3.87254	-8.96	2.85148	2.31615	2.56768	gi|16510|emb|CAA48891.1|/1.21672e-76/succinate--CoA ligase (GDP-forming) [Arabidopsis thaliana]
Bra033706	-2.50468	-2.71683	-9.37504	3.26652	2.51706	1.71683	gi|15240054|ref|NP_199207.1|/5.71368e-150/HOT5 (sensitive to hot temperatures 5); S-(hydroxymethyl)glutathione dehydrogenase/ S-nitrosoglutathione reductase [Arabidopsis thaliana]
Bra021262	-2.2162	-1.91363	-9.44501	2.34698	1.80839	4.35755	gi|297830386|ref|XP_002883075.1|/0/hypothetical protein ARALYDRAFT_479246 [Arabidopsis lyrata subsp. lyrata]
Bra033222	-3.19601	-2.37945	-9.2621	4.17463	2.61824	4.17463	gi|297842912|ref|XP_002889337.1|/0/hypothetical protein ARALYDRAFT_887229 [Arabidopsis lyrata subsp. lyrata]
Bra032854	-5.99795	-3.65003	-11.0423	1.6914	4.99795	5.36992	gi|21537399|gb|AAM61740.1|/3.46012e-136/unknown [Arabidopsis thaliana]
Bra009349	-5.05364	-3.43982	-10.098	1.47232	4.05364	10.098	gi|21592521|gb|AAM64471.1|/3.33183e-79/unknown [Arabidopsis thaliana]
Bra010455	-3.93357	-4.48997	-9.57743	3.87699	4.53303	9.57743	gi|18416588|ref|NP_567724.1|/5.33619e-70/FIB2 (FIBRILLARIN 2); snoRNA binding [Arabidopsis thaliana]
Bra018677	-3.91833	-3.5921	-9.98442	3.07753	4.34056	9.98442	gi|259122791|gb|ACV92696.1|/7.18558e-108/APX [Brassica rapa subsp. pekinensis]
Bra013392	-3.96403	-3.36457	-9.00843	2.58216	3.96403	9.00843	gi|297800116|ref|XP_002867942.1|/6.09077e-47/hypothetical protein ARALYDRAFT_492923 [Arabidopsis lyrata subsp. lyrata]
Bra001116	-3.71049	-3.11103	-8.75489	3.66743	3.71049	8.75489	gi|18396966|ref|NP_566235.1|/4.04985e-168/oxidoreductase [Arabidopsis thaliana]
Bra039169	-3.40269	-2.80323	-8.44708	3.35962	3.40269	8.44708	gi|297828676|ref|XP_002882220.1|/1.04175e-104/regulator of chromosome condensation family protein [Arabidopsis lyrata subsp. lyrata]
Bra023426	-9.60733	-3.54124	-9.60733	4.51987	3.23229	9.60733	gi|297807387|ref|XP_002871577.1|/4.03269e-94/predicted protein [Arabidopsis lyrata subsp. lyrata]
Bra012637	-8.96	-3.31615	-8.96	3.25956	3.91561	8.96	gi|89257686|gb|ABD65173.1|/6.33436e-168/acetylornithine deacetylase, putative [Brassica oleracea]
Bra038887	-8.37504	-3.28758	-8.37504	3.28758	3.33065	8.37504	gi|297816378|ref|XP_002876072.1|/2.29506e-65/hypothetical protein ARALYDRAFT_485468 [Arabidopsis lyrata subsp. lyrata]
Bra005835	-9.14211	-2.07602	-9.14211	2.71584	2.49825	2.4839	gi|297737988|emb|CBI27189.3|/3.76714e-112/unnamed protein product [Vitis vinifera]
Bra009644	-8.96	-2.07736	-8.96	2.2735	2.58496	3.28758	gi|18398225|ref|NP_566333.1|/3.82497e-70/elongation factor P (EF-P) family protein [Arabidopsis thaliana]
Bra006323	-8.80735	-3.71989	-8.80735	3.71989	3.1635	3.71989	gi|30685545|ref|NP_197085.2|/1.66848e-113/N2,N2-dimethylguanosine tRNA methyltransferase family protein [Arabidopsis thaliana]
Bra022170	-9.51373	-2.63109	-9.51373	4.42626	3.86987	2.63109	gi|297834552|ref|XP_002885158.1|/0/hypothetical protein ARALYDRAFT_479127 [Arabidopsis lyrata subsp. lyrata]
Bra034523	-9.86109	-3.46877	-9.86109	2.43482	3.81669	4.77362	gi|7362792|emb|CAB83068.1|/1.75505e-134/amine oxidase-like protein [Arabidopsis thaliana]
Bra040146	-10.5774	-4.18511	-10.5774	3.89093	3.71945	3.91922	gi|312282755|dbj|BAJ34243.1|/4.38594e-103/unnamed protein product [Thellungiella halophila]
Bra023798	-9.54496	-4.4575	-9.54496	1.74406	1.68078	2.14409	gi|38123375|gb|AAR11456.1|/1.26214e-56/ELIP [Brassica rapa subsp. pekinensis]
Bra023885	-10.446	-1.2887	-10.446	5.35859	5.40165	3.78784	gi|297830842|ref|XP_002883303.1|/1.36991e-157/hypothetical protein ARALYDRAFT_479659 [Arabidopsis lyrata subsp. lyrata]
Bra009603	-8.80735	-3.71989	-8.80735	2.38109	8.80735	3.71989	gi|297806163|ref|XP_002870965.1|/4.17313e-90/EMB2730 [Arabidopsis lyrata subsp. lyrata]
Bra034087	-8.91289	-3.82543	-8.91289	2.22639	8.91289	2.8468	gi|297829512|ref|XP_002882638.1|/3.07714e-71/hypothetical protein ARALYDRAFT_478305 [Arabidopsis lyrata subsp. lyrata]
Bra003526	-11.2633	-3.60506	-11.2633	4.35638	11.2633	11.2633	gi|255559247|ref|XP_002520644.1|/1.2569e-167/lipoxygenase, putative [Ricinus communis]
Bra003680	-9.14211	-3.49825	-9.14211	4.05464	9.14211	9.14211	gi|297840185|ref|XP_002887974.1|/6.86074e-80/hypothetical protein ARALYDRAFT_475033 [Arabidopsis lyrata subsp. lyrata]
Bra018368	-8.75489	-2.6888	-8.75489	3.05445	8.75489	8.75489	gi|297826365|ref|XP_002881065.1|/7.65438e-128/binding protein [Arabidopsis lyrata subsp. lyrata]
Bra034941	-8.86109	-2.795	-8.86109	3.77362	8.86109	8.86109	gi|197090683|gb|ACH41742.1|/1.09016e-143/CYP83B1 [Brassica rapa subsp. rapa]
Bra032269	-9.224	-2.15791	-9.224	3.52356	9.224	9.224	gi|297847164|ref|XP_002891463.1|/1.36857e-35/hypothetical protein ARALYDRAFT_474037 [Arabidopsis lyrata subsp. lyrata]
Bra002818	-8.91289	-3.82543	-8.91289	2.48663	8.91289	8.91289	gi|4538901|emb|CAB39638.1|/0/RNA-directed DNA polymerase-like protein [Arabidopsis thaliana]
Bra034458	-8.91289	-3.82543	-8.91289	3.21245	8.91289	8.91289	gi|312283547|dbj|BAJ34639.1|/2.45516e-103/unnamed protein product [Thellungiella halophila]
Bra032498	-9.44501	-3.80116	-9.44501	3.01875	9.44501	9.44501	gi|2494128|gb|AAB80637.1|/2.1542e-65/EST gb|T43244 comes from this gene [Arabidopsis thaliana]
Bra013544	-4.10936	-3.09501	-9.75322	-1.20678	9.75322	9.75322	gi|4455272|emb|CAB36808.1|/0/subtilisin-like protease [Arabidopsis thaliana]
Bra028393	-4.33064	-2.98272	-9.37504	4.28758	9.37504	9.37504	gi|15240349|ref|NP_198599.1|/0/OXP1 (OXOPROLINASE 1); 5-oxoprolinase (ATP-hydrolyzing)/ hydrolase [Arabidopsis thaliana]
Bra016293	-3.65257	-3.6095	-8.69697	2.99653	8.69697	8.69697	gi|297850988|ref|XP_002893375.1|/0/dehydration-responsive family protein [Arabidopsis lyrata subsp. lyrata]
Bra027339	-3.65257	-3.05311	-8.69697	3.6095	8.69697	8.69697	gi|224076908|ref|XP_002305044.1|/2.42506e-37/predicted protein [Populus trichocarpa]
Bra037951	-2.99639	-3.55278	-8.64025	2.9398	8.64025	8.64025	gi|238481524|ref|NP_001154772.1|/0/unknown protein [Arabidopsis thaliana]
Bra039265	-2.74127	-3.1635	-8.80735	3.10691	8.80735	8.80735	gi|312282183|dbj|BAJ33957.1|/4.04276e-92/unnamed protein product [Thellungiella halophila]
Bra009605	-10.0539	-1.73651	-1.69637	2.0427	1.29904	10.0539	gi|15241720|ref|NP_195843.1|/5.20773e-64/haloacid dehalogenase-like hydrolase family protein [Arabidopsis thaliana]
Bra011558	-10.2432	-1.47168	-1.96705	1.49834	1.14514	10.2432	gi|297798442|ref|XP_002867105.1|/0/hypothetical protein ARALYDRAFT_353351 [Arabidopsis lyrata subsp. lyrata]
Bra010320	-11.3482	-3.95586	-6.26071	1.33975	4.49019	11.3482	gi|297799020|ref|XP_002867394.1|/0/type I phosphodiesterase/nucleotide pyrophosphatase family protein [Arabidopsis lyrata subsp. lyrata]
Bra001975	-10.2633	-3.19718	-4.15475	1.40529	4.61941	10.2633	gi|297832570|ref|XP_002884167.1|/2.36294e-83/hypothetical protein ARALYDRAFT_480799 [Arabidopsis lyrata subsp. lyrata]
Bra024536	-10.5925	-3.06108	-5.50499	2.40263	4.9486	10.5925	gi|297845302|ref|XP_002890532.1|/0/hypothetical protein ARALYDRAFT_889789 [Arabidopsis lyrata subsp. lyrata]
Bra000120	-10.9844	-4.10177	-2.96761	5.89696	4.94002	10.9844	gi|297823809|ref|XP_002879787.1|/2.86937e-70/hypothetical protein ARALYDRAFT_903159 [Arabidopsis lyrata subsp. lyrata]
Bra020215	-10.4115	-5.32405	-3.30299	3.31348	5.36712	10.4115	gi|224105089|ref|XP_002313683.1|/0/predicted protein [Populus trichocarpa]
Bra001535	-9.60733	-3.54124	-3.49881	2.18107	3.56294	9.60733	gi|9294636|dbj|BAB02975.1|/1.23747e-106/unnamed protein product [Arabidopsis thaliana]
Bra014911	-9.44501	-3.80116	-2.75851	2.53812	2.2162	9.44501	gi|4914361|gb|AAD32898.1|/0/putative retroelement pol polyprotein [Arabidopsis thaliana]
Bra010626	-8.91289	-2.8468	-2.48663	2.22639	3.86849	8.91289	gi|312281955|dbj|BAJ33843.1|/4.73011e-110/unnamed protein product [Thellungiella halophila]
Bra028716	-8.51175	-3.42429	-2.81131	2.81131	3.46736	8.51175	gi|297806695|ref|XP_002871231.1|/0/predicted protein [Arabidopsis lyrata subsp. lyrata]
Bra000263	-9.88722	-2.64882	-2.46096	2.32498	3.51218	9.88722	gi|541620|gb|AAA66068.1|/4.29471e-34/low-temperature regulated protein BN115 [Brassica napus]
Bra039093	-9.66888	-1.59742	-2.24262	2.24262	3.29385	9.66888	gi|16604450|gb|AAL24231.1|/5.66367e-114/AT3g27090/MOJ10_18 [Arabidopsis thaliana]
Bra005884	-9.80896	-3.15075	-1.53284	4.7215	2.58014	9.80896	gi|297806643|ref|XP_002871205.1|/1.78729e-88/hypothetical protein ARALYDRAFT_487429 [Arabidopsis lyrata subsp. lyrata]
Bra033309	-9.14211	-3.07602	-1.86598	4.05464	2.76707	9.14211	gi|18378941|ref|NP_563646.1|/5.98076e-79/endonuclease/exonuclease/phosphatase family protein / calcium-binding EF hand family protein [Arabidopsis thaliana]
Bra005390	-9.69697	-3.63088	-4.60951	4.60951	4.65257	9.69697	gi|297823267|ref|XP_002879516.1|/0/FAD-binding domain-containing protein [Arabidopsis lyrata subsp. lyrata]
Bra006395	-9.14211	-4.05464	-3.03358	4.05464	4.09771	9.14211	gi|12585448|sp|P57751.1|UGPA1_ARATH/2.69941e-66/RecName: Full=UTP--glucose-1-phosphate uridylyltransferase 1; AltName: Full=UDP-glucose pyrophosphorylase 1; Short=UDPGP 1; Short=UGPase 1
Bra024486	-9.54496	-4.4575	-2.85846	3.84452	3.90111	9.54496	gi|186501175|ref|NP_179383.2|/0/binding / inositol or phosphatidylinositol kinase/ phosphotransferase, alcohol group as acceptor [Arabidopsis thaliana]
Bra016680	-9.96	-3.89391	-3.53374	3.2735	4.31615	9.96	gi|8778230|gb|AAF79239.1|AC006917_24/1.53793e-123/F10B6.22 [Arabidopsis thaliana]
Bra031233	-9.75322	-3.68713	-3.64469	4.66575	3.37818	9.75322	gi|297821417|ref|XP_002878591.1|/0/binding protein [Arabidopsis lyrata subsp. lyrata]
Bra012610	-9.96	-2.30179	-4.87254	4.25956	3.58496	9.96	gi|297799258|ref|XP_002867513.1|/3.91013e-16/hypothetical protein ARALYDRAFT_913813 [Arabidopsis lyrata subsp. lyrata]
Bra026325	-9.86109	-2.20288	-3.75256	3.17459	4.21723	9.86109	gi|18404967|ref|NP_564660.1|/4.19984e-53/unknown protein [Arabidopsis thaliana]
Bra000603	-9.14211	-2.74979	-4.05464	4.05464	9.14211	9.14211	gi|30695795|ref|NP_568717.2|/5.64528e-103/ATPPOX (A. THALIANA PYRIDOXIN (PYRODOXAMINE) 5'-PHOSPHATE OXIDASE); pyridoxamine-phosphate oxidase [Arabidopsis thaliana]
Bra023516	-8.64025	-2.57416	-3.55278	3.55278	8.64025	8.64025	gi|42567869|ref|NP_568313.2|/3.63326e-130/U-box domain-containing protein [Arabidopsis thaliana]
Bra006194	-8.86109	-3.77362	-3.77362	2.75256	8.86109	8.86109	gi|15220661|ref|NP_173729.1|/0/auxin-responsive GH3 family protein [Arabidopsis thaliana]
Bra010746	-9.09803	-4.01057	-4.01057	2.98951	9.09803	9.09803	gi|297801916|ref|XP_002868842.1|/3.10339e-105/patched family protein [Arabidopsis lyrata subsp. lyrata]
Bra034841	-8.75489	-3.11103	-3.66743	2.64636	8.75489	8.75489	gi|15229761|ref|NP_187752.1|/0/DNAJ heat shock N-terminal domain-containing protein / cell division protein-related [Arabidopsis thaliana]
Bra038678	-9.60733	-3.54124	-3.49881	3.90689	9.60733	9.60733	gi|297833962|ref|XP_002884863.1|/3.16979e-49/hypothetical protein ARALYDRAFT_478521 [Arabidopsis lyrata subsp. lyrata]
Bra015335	-9.37504	-1.98272	-2.45618	2.94877	9.37504	9.37504	gi|225433343|ref|XP_002285592.1|/3.9387e-43/PREDICTED: hypothetical protein [Vitis vinifera]
Bra022321	-9.41151	-2.34542	-1.98525	3.71107	9.41151	9.41151	gi|297834748|ref|XP_002885256.1|/1.15612e-115/tetratricopeptide repeat-containing protein [Arabidopsis lyrata subsp. lyrata]
Bra024312	-9.14211	-2.74979	-1.86598	2.71584	9.14211	9.14211	gi|10178061|dbj|BAB11425.1|/0/unnamed protein product [Arabidopsis thaliana]
Bra029697	-9.14211	-4.05464	-1.86598	4.05464	9.14211	9.14211	gi|4588474|gb|AAD26119.1|AF108123_1/0/phosphoinositide-specific phospholipase C [Brassica napus]
Bra035897	-9.66888	-4.58142	-4.58142	1.76199	9.66888	9.66888	gi|297793807|ref|XP_002864788.1|/8.60303e-83/invertase/pectin methylesterase inhibitor family protein [Arabidopsis lyrata subsp. lyrata]
Bra001391	-10.2633	-3.87095	-3.15475	4.15475	4.21887	5.17581	gi|297833898|ref|XP_002884831.1|/0/hypothetical protein ARALYDRAFT_478454 [Arabidopsis lyrata subsp. lyrata]
Bra009747	-10.0755	-3.00939	-2.64921	4.98802	4.03109	4.98802	gi|6690399|gb|AAF24126.1|AF121673_1/0/soluble starch synthase [Arabidopsis thaliana]
Bra029172	-11.9177	-4.14956	-3.35169	3.3555	3.22078	6.83028	gi|4185505|gb|AAD09107.1|/8.58906e-56/nonspecific lipid-transfer protein precursor [Brassica napus]
Bra004596	-10.0307	-2.49929	-2.92214	2.22977	2.27578	4.9432	gi|297827747|ref|XP_002881756.1|/1.89142e-136/PQ-loop repeat family protein [Arabidopsis lyrata subsp. lyrata]
Bra007937	-10.3387	-2.94642	-3.91247	2.32751	3.28345	4.66631	gi|75162486|sp|Q8W4J8.1|TIF7_ARATH/4.16858e-45/RecName: Full=Protein TIFY 7; AltName: Full=Jasmonate ZIM domain-containing protein 9
Bra011799	-9.91139	-3.02875	-2.99253	2.48513	4.867	3.8453	gi|312281955|dbj|BAJ33843.1|/1.55314e-77/unnamed protein product [Thellungiella halophila]
Bra013218	-9.33985	-3.27376	-3.63941	1.91359	4.29546	2.94753	gi|9279727|dbj|BAB01317.1|/3.9265e-96/unnamed protein product [Arabidopsis thaliana]
Bra022266	-9.18239	-4.09493	-3.48196	2.75613	4.138	4.09493	gi|32478660|gb|AAP83582.1|/1.62291e-132/phosphoethanolamine N-methyltransferase [Brassica napus]
Bra000976	-8.96	-3.87254	-2.2735	2.85148	2.91561	3.87254	gi|225454266|ref|XP_002275090.1|/2.17202e-156/PREDICTED: hypothetical protein [Vitis vinifera]
Bra006270	-9.51373	-3.44764	-2.4052	2.4157	2.65575	3.44764	gi|312283283|dbj|BAJ34507.1|/1.22808e-57/unnamed protein product [Thellungiella halophila]
Bra017855	-9.83447	-4.19062	-2.02712	3.14797	1.69492	3.44215	gi|179743760|gb|ACB86852.1|/2.721e-80/xyloglucan endotransglycosylase [Brassica rapa subsp. pekinensis]
Bra021818	-8.91289	-3.26903	-2.48663	2.80437	2.53785	2.52057	gi|15225760|ref|NP_180854.1|/5.74588e-129/COP1 (CONSTITUTIVE PHOTOMORPHOGENIC 1); protein binding / ubiquitin-protein ligase [Arabidopsis thaliana]
Bra024046	-9.05257	-3.9651	-3.35213	3.35213	2.40871	2.39436	gi|297798894|ref|XP_002867331.1|/0/hypothetical protein ARALYDRAFT_491679 [Arabidopsis lyrata subsp. lyrata]
Bra005523	-9.66888	-2.27657	-3.24262	3.56036	3.29385	3.99646	gi|7211989|gb|AAF40460.1|AC004809_18/1.90855e-50/Strong similarity to the synaptobrevin homolog F25I18.14 gi|2924792 from A. thaliana on BAC gb|AC002334 [Arabidopsis thaliana]
Bra008643	-10.224	-2.83168	-3.79774	3.5375	2.99518	3.83168	gi|15237278|ref|NP_197117.1|/6.96341e-82/40S ribosomal protein S7 (RPS7C) [Arabidopsis thaliana]
Bra011232	-9.2621	-2.19601	-3.56166	4.17463	4.2177	4.17463	gi|297798874|ref|XP_002867321.1|/0/cytosol aminopeptidase family protein [Arabidopsis lyrata subsp. lyrata]
Bra007179	-8.86109	-3.21723	-2.17459	3.16065	3.81669	2.46877	gi|12667251|gb|AAK01361.1|AF314812_1/0/delta 1-pyrroline-5-carboxylate synthetase B [Brassica napus]
Bra037091	-9.3015	-2.41885	-2.87523	3.60106	4.2571	2.64329	gi|42562778|ref|NP_176001.2|/7.07781e-171/GTP-binding protein-related [Arabidopsis thaliana]
Bra022161	-9.60733	-1.53587	-2.68847	3.18107	3.23229	2.3594	gi|30684083|ref|NP_566547.2|/4.27099e-163/JR1 [Arabidopsis thaliana]
Bra032445	-9.60733	-2.54124	-1.49881	3.49881	2.74935	3.54124	gi|238478362|ref|NP_001154308.1|/6.19348e-160/binding [Arabidopsis thaliana]
Bra032755	-9.66888	-2.6028	-2.39276	3.96845	3.29385	3.27657	gi|7488184|pir||E71401/3.99782e-152/probable selenium-binding protein - Arabidopsis thaliana
Bra011946	-9.78136	-1.80408	-1.97401	2.87447	2.02647	3.71527	gi|56201401|dbj|BAD20774.2|/0/beta-galactosidase [Raphanus sativus]
Bra011963	-9.78136	-1.53819	-1.86847	1.67807	2.55254	4.6939	gi|297826113|ref|XP_002880939.1|/0/ATCNGC15 [Arabidopsis lyrata subsp. lyrata]
Bra019344	-10.0084	-2.61611	-1.37543	1.58636	2.49273	2.7605	gi|146447410|gb|ABQ41358.1|/4.6212e-89/mitochondrial dihydroorotase [Brassica napus]
Bra009494	-9.3015	-1.90918	-1.87523	1.73925	4.2571	3.62907	gi|7406411|emb|CAB85521.1|/1.0924e-62/putative protein [Arabidopsis thaliana]
Bra025142	-10.4625	-2.21933	-1.89645	1.6616	3.81865	4.07019	gi|30678090|ref|NP_849932.1|/0/CR88; ATP binding [Arabidopsis thaliana]
Bra028409	-10.6978	-1.54049	-1.58931	4.01134	2.47383	4.63175	gi|224981577|gb|ACN73536.1|/3.13928e-124/1433-3 [Brassica napus]
Bra032012	-10.7262	-1.44545	-1.40881	2.37749	2.67094	1.1263	gi|297828788|ref|XP_002882276.1|/6.7376e-67/hypothetical protein ARALYDRAFT_477563 [Arabidopsis lyrata subsp. lyrata]
Bra031539	-11.2033	-5.55949	-3.09482	1.45683	5.15895	4.81103	gi|297848958|ref|XP_002892360.1|/5.11272e-92/predicted protein [Arabidopsis lyrata subsp. lyrata]
Bra005347	-9.37504	-2.30895	-1.68155	3.6746	9.37504	2.4924	gi|12644523|sp|Q9LQL0.1|GCSH2_ARATH/1.40073e-57/RecName: Full=Probable glycine cleavage system H protein 2, mitochondrial; Flags: Precursor
Bra032254	-9.224	-1.83168	-1.79774	3.11548	9.224	2.14719	gi|312282495|dbj|BAJ34113.1|/0/unnamed protein product [Thellungiella halophila]
Bra018019	-9.37504	-2.4924	-1.80518	3.6746	9.37504	3.30895	gi|297819514|ref|XP_002877640.1|/1.16288e-179/AMP-dependent synthetase and ligase family protein [Arabidopsis lyrata subsp. lyrata]
Bra038281	-9.33985	-2.45721	-2.23133	4.25239	9.33985	3.66743	gi|54402040|gb|AAV34677.1|/0/mitogen-activated protein kinase 3 [Brassica napus]
Bra014904	-8.96	-2.89391	-2.53374	2.2735	8.96	2.56768	gi|4512627|gb|AAD21696.1|/3.57632e-25/Similar to gb|Z29643 protein kinase C inhibitor (PKCI) from Zea mays and a member of HIT family PF|01230 [Arabidopsis thaliana]
Bra026186	-8.96	-3.87254	-3.25956	2.53374	8.96	2.89391	gi|8778230|gb|AAF79239.1|AC006917_24/5.64945e-133/F10B6.22 [Arabidopsis thaliana]
Bra037267	-8.57743	-3.48997	-3.48997	2.87699	8.57743	2.905	gi|297836470|ref|XP_002886117.1|/5.28266e-111/ribonuclease II family protein [Arabidopsis lyrata subsp. lyrata]
Bra039230	-9.00843	-3.92097	-3.92097	3.92097	9.00843	2.12579	gi|297825331|ref|XP_002880548.1|/0/PDE319/SCA3 [Arabidopsis lyrata subsp. lyrata]
Bra034383	-11.0647	-3.82634	-3.63848	4.95622	11.0647	3.98793	gi|1351030|sp|P21239.2|RUB1_BRANA/1.20354e-173/RecName: Full=RuBisCO large subunit-binding protein subunit alpha, chloroplastic; AltName: Full=60 kDa chaperonin subunit alpha; AltName: Full=CPN-60 alpha; Flags: Precursor
Bra001609	-4.17366	-2.01016	-1.2288	3.71598	2.48959	-3.30251	gi|312281637|dbj|BAJ33684.1|/1.22923e-107/unnamed protein product [Thellungiella halophila]
Bra029393	-3.65764	-2.18515	-1.38562	3.03003	2.29307	-1.47802	gi|6685411|sp|O65727.1|ERG11_BRANA/4.49476e-105/RecName: Full=Squalene monooxygenase 1,1; AltName: Full=Squalene epoxidase 1,1; Short=SE 1,1
Bra002424	-4.98627	-1.78749	-4.33023	1.53481	3.65563	4.35824	gi|297808261|ref|XP_002872014.1|/0/EMB1211 [Arabidopsis lyrata subsp. lyrata]
Bra002674	-4.46414	-2.69049	-4.27799	1.40593	2.98675	4.31646	gi|297796725|ref|XP_002866247.1|/3.27326e-55/hypothetical protein ARALYDRAFT_918995 [Arabidopsis lyrata subsp. lyrata]
Bra000220	-4.37996	-1.98253	-3.52719	2.02399	1.8058	5.35859	gi|297824067|ref|XP_002879916.1|/1.11489e-116/hypothetical protein ARALYDRAFT_483191 [Arabidopsis lyrata subsp. lyrata]
Bra025174	-3.86729	-1.93112	-3.88469	1.45996	1.83406	5.53732	gi|297818112|ref|XP_002876939.1|/5.37726e-50/hypothetical protein ARALYDRAFT_484358 [Arabidopsis lyrata subsp. lyrata]
Bra035416	-4.56294	-1.94912	-3.18107	1.70044	2.37851	4.51987	gi|157849684|gb|ABV89625.1|/3.82547e-120/pyruvate dehydrogenase complex E1 alpha subunit dehydrogenase [Brassica rapa]
Bra001608	-3.46321	-3.97668	-3.20147	1.15306	3.44482	5.80065	gi|18400924|ref|NP_566528.1|/5.49087e-72/PIFI (post-illumination chlorophyll fluorescence increase) [Arabidopsis thaliana]
Bra032697	-4.71176	-4.42859	-3.81067	2.03152	4.03152	5.99934	gi|4753659|emb|CAB41935.1|/1.84894e-175/putative protein [Arabidopsis thaliana]
Bra016656	-4.34489	-3.8796	-5.30246	2.17976	5.03594	5.01866	gi|297844452|ref|XP_002890107.1|/0/hypothetical protein ARALYDRAFT_471751 [Arabidopsis lyrata subsp. lyrata]
Bra018423	-5.2735	-4.41641	-5.22675	1.47295	4.96024	5.33528	gi|196122257|gb|ACG69788.1|/0/glucan water dikinase [Solanum lycopersicum]
Bra000265	-6.13072	-3.53379	-2.25691	1.42475	3.43473	4.89194	gi|90194340|gb|ABA01003.2|/1.47875e-28/cold-regulated protein [Brassica rapa subsp. chinensis]
Bra005212	-5.39437	-2.95153	-2.91544	1.57779	3.13783	4.38147	gi|297827229|ref|XP_002881497.1|/3.34369e-42/hypothetical protein ARALYDRAFT_482714 [Arabidopsis lyrata subsp. lyrata]
Bra018180	-5.2168	-3.65868	-3.37844	2.43339	4.53127	4.81345	gi|297819302|ref|XP_002877534.1|/2.46199e-107/alpha-glucan phosphorylase 2 [Arabidopsis lyrata subsp. lyrata]
Bra037364	-4.88425	-3.11061	-3.20456	2.41153	5.21267	4.86708	gi|297810027|ref|XP_002872897.1|/2.49461e-178/hypothetical protein ARALYDRAFT_490443 [Arabidopsis lyrata subsp. lyrata]
Bra036577	-5.32841	-2.31763	-3.05937	1.51283	4.92787	4.57994	gi|79521972|ref|NP_198009.3|/4.52138e-158/ATGWD3; carbohydrate kinase/ catalytic/ phosphoglucan, water dikinase [Arabidopsis thaliana]
Bra012788	-5.59722	-2.14571	-5.86374	1.51283	4.10808	6.8848	gi|297804708|ref|XP_002870238.1|/8.26166e-157/hydroperoxide lyase [Arabidopsis lyrata subsp. lyrata]
Bra011792	-3.18842	-2.38865	-3.52331	1.5111	4.50566	7.01262	gi|15235730|ref|NP_195500.1|/1.62231e-175/PCK1 (PHOSPHOENOLPYRUVATE CARBOXYKINASE 1); ATP binding / phosphoenolpyruvate carboxykinase (ATP)/ phosphoenolpyruvate carboxykinase/ purine nucleotide binding [Arabidopsis thaliana]
Bra040927	-4.69632	-2.39426	-3.5837	2.15447	4.23876	8.06419	gi|297826273|ref|XP_002881019.1|/2.06585e-41/hypothetical protein ARALYDRAFT_481805 [Arabidopsis lyrata subsp. lyrata]
Bra017052	-5.32236	-3.37999	-2.12945	5.27114	1.5553	6.60994	gi|312282543|dbj|BAJ34137.1|/2.74358e-123/unnamed protein product [Thellungiella halophila]
Bra011985	-6.20398	-3.87056	-4.04049	5.16134	5.20398	6.17542	gi|1351030|sp|P21239.2|RUB1_BRANA/0/RecName: Full=RuBisCO large subunit-binding protein subunit alpha, chloroplastic; AltName: Full=60 kDa chaperonin subunit alpha; AltName: Full=CPN-60 alpha; Flags: Precursor
Bra016184	-6.05802	-4.18989	-4.15694	3.47306	5.20425	7.3456	gi|30725426|gb|AAP37735.1|/9.00666e-136/At1g70820 [Arabidopsis thaliana]
Bra002485	-5.48504	-3.46334	-2.61654	3.84293	5.48504	5.44197	gi|18141289|gb|AAL60582.1|AF454960_1/1.05586e-97/senescence-associated cysteine protease [Brassica oleracea]
Bra025832	-4.41139	-3.2873	-3.18407	4.52207	6.15124	6.49741	gi|5487875|gb|AAB53101.2|/0/catalase [Brassica napus]
Bra000789	-4.18625	-3.90308	-3.45276	3.28516	4.18625	5.47382	gi|297809611|ref|XP_002872689.1|/0/hypothetical protein ARALYDRAFT_911697 [Arabidopsis lyrata subsp. lyrata]
Bra016729	-4.41154	-3.13293	-2.96137	3.81645	4.33729	5.67865	gi|241740186|gb|ACS68203.1|/2.01249e-102/glyceraldehyde-3-phosphate dehydrogenase 2 [Brassica napus]
Bra027204	-4.40886	-2.9603	-3.50883	3.11767	4.64018	5.3328	gi|18400924|ref|NP_566528.1|/5.25122e-106/PIFI (post-illumination chlorophyll fluorescence increase) [Arabidopsis thaliana]
Bra006772	-4.91743	-3.68477	-3.45276	4.46326	4.50601	5.16897	gi|312281617|dbj|BAJ33674.1|/1.06882e-144/unnamed protein product [Thellungiella halophila]
Bra031602	-5.04876	-4.20612	-4.00145	4.85131	4.52269	5.39494	gi|241740172|gb|ACS68201.1|/0/elongation factor 1 alpha [Brassica napus]
Bra018954	-4.51388	-3.06683	-4.10812	4.95798	3.86854	5.31815	gi|297852972|ref|XP_002894367.1|/5.24954e-19/hypothetical protein ARALYDRAFT_892226 [Arabidopsis lyrata subsp. lyrata]
Bra021042	-4.28635	-3.17943	-3.65687	4.73045	4.9279	5.4985	gi|89257581|gb|ABD65070.1|/6.79785e-39/plastid ribosomal protein L19, putative [Brassica oleracea]
Bra020621	-3.08236	-2.91886	-3.29437	4.21315	4.66732	6.22372	gi|83754654|pdb|2C59|A/1.07848e-84/Chain A, Gdp-Mannose-3', 5' -Epimerase (Arabidopsis Thaliana), With Gdp-Alpha-D-Mannose And Gdp-Beta-L-Galactose Bound In The Active Site.
Bra024230	-4.36936	-3.50061	-3.87611	4.33068	4.6641	6.80546	gi|240256095|ref|NP_194537.6|/0/binding [Arabidopsis thaliana]
Bra017219	-5.45418	-5.03194	-3.52818	5.39759	4.04275	5.03194	gi|297827187|ref|XP_002881476.1|/0/hypothetical protein ARALYDRAFT_902809 [Arabidopsis lyrata subsp. lyrata]
Bra017279	-4.21742	-4.9486	-3.67359	5.50499	3.36364	4.20014	gi|312281801|dbj|BAJ33766.1|/0/unnamed protein product [Thellungiella halophila]
Bra028214	-4.03647	-4.76766	-4.71107	5.32405	3.18269	4.73909	gi|28416787|gb|AAO42924.1|/2.45462e-10/At5g38980 [Arabidopsis thaliana]
Bra018669	-4.83867	-2.55908	-3.1969	6.12625	3.69801	4.5555	gi|241740172|gb|ACS68201.1|/0/elongation factor 1 alpha [Brassica napus]
Bra033973	-3.48027	-3.37459	-3.0156	6.35859	4.07101	4.36923	gi|297841501|ref|XP_002888632.1|/4.83046e-15/hypothetical protein ARALYDRAFT_894548 [Arabidopsis lyrata subsp. lyrata]
Bra015981	-7.29907	-1.98701	-3.37768	4.65696	2.89638	3.94686	gi|18406229|ref|NP_564729.1|/3.69704e-80/ZW9 [Arabidopsis thaliana]
Bra011919	-5.7761	-2.51608	-2.41715	4.31667	3.27785	4.43697	gi|168056654|ref|XP_001780334.1|/0/predicted protein [Physcomitrella patens subsp. patens]
Bra034704	-6.37557	-2.82377	-3.40315	4.51307	3.36468	4.76175	gi|297834126|ref|XP_002884945.1|/5.30439e-54/hypothetical protein ARALYDRAFT_478688 [Arabidopsis lyrata subsp. lyrata]
Bra035563	-6.05364	-3.12075	-3.08122	3.82191	3.72299	3.85011	gi|9758119|dbj|BAB08591.1|/3.6048e-164/trigger factor-like protein [Arabidopsis thaliana]
Bra002259	-2.81829	-2.17129	-2.01451	2.13974	1.65843	7.2835	gi|297812157|ref|XP_002873962.1|/8.18813e-99/dicarboxylate/tricarboxylate carrier [Arabidopsis lyrata subsp. lyrata]
Bra011820	-3.4841	-1.94383	-1.18931	1.96964	2.37547	7.62786	gi|223635624|sp|Q3E9N1.2|PP359_ARATH/0/RecName: Full=Pentatricopeptide repeat-containing protein At4g39952, mitochondrial; Flags: Precursor
Bra014229	-2.15999	-1.41772	-1.39407	1.8193	2.48858	6.17738	gi|297852688|ref|XP_002894225.1|/1.2314e-54/hypothetical protein ARALYDRAFT_891918 [Arabidopsis lyrata subsp. lyrata]
Bra027506	-2.46666	-1.53476	-1.35288	1.10663	2.17698	6.61845	gi|20340249|gb|AAM19711.1|AF499724_1/2.43197e-81/aluminum-induced protein-like protein [Thellungiella halophila]
Bra005238	-5.88176	-3.33621	-2.124	2.12976	2.28034	6.38283	gi|38605514|sp|Q9SJL9.1|XTH32_ARATH/1.16037e-77/RecName: Full=Probable xyloglucan endotransglucosylase/hydrolase protein 32; Short=At-XTH32; Short=XTH-32; Flags: Precursor
Bra013513	-4.29779	-3.2328	-1.70289	1.17594	2.45017	6.97188	gi|297804030|ref|XP_002869899.1|/7.6165e-110/phosphoprotein phosphatase/ protein kinase [Arabidopsis lyrata subsp. lyrata]
Bra024934	-5.95137	-1.11772	-1.30228	3.19487	1.98734	5.9083	gi|89257480|gb|ABD64971.1|/0/sodium-dependent transporter family protein [Brassica oleracea]
Bra004710	-1.39445	-2.38369	-2.39908	1.48848	2.07839	2.72799	gi|312282225|dbj|BAJ33978.1|/0/unnamed protein product [Thellungiella halophila]
Bra012716	-1.35414	-1.81347	-2.47731	1.18515	1.32091	2.98629	gi|297804546|ref|XP_002870157.1|/6.18744e-46/hypothetical protein ARALYDRAFT_915104 [Arabidopsis lyrata subsp. lyrata]
Bra014744	-1.67334	-2.16093	-2.12604	1.26552	1.45971	2.91992	gi|297816838|ref|XP_002876302.1|/1.24873e-37/predicted protein [Arabidopsis lyrata subsp. lyrata]
Bra010339	-1.08629	-1.69049	-1.49249	1.32036	1.40076	2.12674	gi|110741951|dbj|BAE98916.1|/9.32216e-133/hypothetical protein [Arabidopsis thaliana]
Bra026294	-1.19345	-1.69182	-1.37771	1.5367	1.16792	2.20825	gi|297799184|ref|XP_002867476.1|/5.47342e-120/C4-dicarboxylate transporter/malic acid transport family protein [Arabidopsis lyrata subsp. lyrata]
Bra028327	-1.01908	-2.04167	-1.89933	1.08861	1.44419	2.43733	gi|4139230|gb|AAD04176.1|/1.4783e-69/mismatch repair protein [Arabidopsis thaliana]
Bra028288	-1.25452	-2.47968	-1.35253	1.00996	2.28082	2.30025	gi|297792519|ref|XP_002864144.1|/2.48773e-174/hypothetical protein ARALYDRAFT_918235 [Arabidopsis lyrata subsp. lyrata]
Bra000687	-1.53984	-1.27823	-1.37726	1.16995	1.3574	1.53805	gi|297809143|ref|XP_002872455.1|/9.85994e-98/hypothetical protein ARALYDRAFT_489817 [Arabidopsis lyrata subsp. lyrata]
Bra011268	-1.36	-1.2856	-1.65308	1.19141	1.17895	1.86485	gi|22329052|ref|NP_194867.2|/0/ABC1 family protein [Arabidopsis thaliana]
Bra009776	-1.64222	-1.3112	-1.55603	1.04372	1.81816	1.40584	gi|297808475|ref|XP_002872121.1|/5.83957e-66/hypothetical protein ARALYDRAFT_910505 [Arabidopsis lyrata subsp. lyrata]
Bra037182	-1.80509	-1.03727	-1.43175	1.26879	1.13311	2.20293	gi|224134078|ref|XP_002327750.1|/1.63397e-135/predicted protein [Populus trichocarpa]
Bra015131	-2.31927	-1.25323	-1.48783	1.02212	1.41678	1.27745	gi|297835702|ref|XP_002885733.1|/9.17231e-119/mate efflux family protein [Arabidopsis lyrata subsp. lyrata]
Bra034798	-2.2044	-1.12042	-1.04717	1.01889	1.13553	1.6301	gi|145338396|ref|NP_187801.3|/8.33521e-180/prenyltransferase/ zinc ion binding [Arabidopsis thaliana]
Bra003198	-1.45373	-1.86374	-1.65317	1.47433	1.73079	1.12824	gi|312282193|dbj|BAJ33962.1|/2.31231e-69/unnamed protein product [Thellungiella halophila]
Bra011172	-1.16066	-1.38938	-1.89735	1.64395	1.7317	1.26031	gi|163311034|pdb|3B8C|A/0/Chain A, Crystal Structure Of A Plasma Membrane Proton Pump
Bra004782	-2.16743	-1.08054	-1.32264	1.92914	2.07153	1.26503	gi|15224353|ref|NP_181904.1|/3.24021e-82/molybdopterin biosynthesis MoaE family protein [Arabidopsis thaliana]
Bra009823	-1.95215	-1.60094	-1.53903	1.49639	2.31994	1.21942	gi|297808519|ref|XP_002872143.1|/8.52949e-60/hypothetical protein ARALYDRAFT_910561 [Arabidopsis lyrata subsp. lyrata]
Bra013204	-1.65522	-1.42421	-1.22942	1.61545	2.1768	1.12204	gi|15228152|ref|NP_178531.1|/2.04834e-65/eukaryotic translation initiation factor 1A, putative / eIF-1A, putative / eIF-4C, putative [Arabidopsis thaliana]
Bra021519	-2.12873	-1.64331	-1.1628	1.21035	2.13355	1.15298	gi|297834232|ref|XP_002884998.1|/8.50426e-80/DNA binding protein [Arabidopsis lyrata subsp. lyrata]
Bra000757	-1.9807	-1.90336	-1.39621	1.7038	2.13348	1.67307	gi|42566515|ref|NP_192933.2|/7.82641e-51/PGRL1B (PGR5-Like B) [Arabidopsis thaliana]
Bra035529	-1.73042	-1.76581	-1.54729	1.81603	2.17052	1.44578	gi|44885916|dbj|BAD12057.1|/1.31817e-156/plastidic glutamine synthetase [Phragmites australis]
Bra007109	-1.84413	-1.60006	-1.83343	1.27297	1.77753	2.07026	gi|312282193|dbj|BAJ33962.1|/1.26348e-92/unnamed protein product [Thellungiella halophila]
Bra009431	-2.37968	-1.60165	-1.51541	1.72853	1.66834	1.86765	gi|15238332|ref|NP_196100.1|/9.55176e-60/40S ribosomal protein S17 (RPS17D) [Arabidopsis thaliana]
Bra009554	-2.24478	-1.08572	-1.91345	1.10271	1.80404	1.82152	gi|145357576|ref|NP_568110.2|/8.83785e-138/iqd2 (IQ-domain 2); calmodulin binding [Arabidopsis thaliana]
Bra008824	-2.34831	-1.16922	-1.36459	1.37006	1.89773	1.71036	gi|297807377|ref|XP_002871572.1|/8.91022e-103/ribosomal protein L10 family protein [Arabidopsis lyrata subsp. lyrata]
Bra033317	-2.41154	-1.09776	-1.5955	1.33007	2.25751	1.84019	gi|225437762|ref|XP_002273793.1|/2.68361e-109/PREDICTED: hypothetical protein [Vitis vinifera]
Bra012340	-1.91168	-1.07676	-1.02719	1.384	1.74566	2.25204	gi|407092|emb|CAA53150.1|/0/sucrose-proton symporter [Arabidopsis thaliana]
Bra029372	-1.91559	-1.20837	-1.05494	1.28702	2.32031	2.12612	gi|157849692|gb|ABV89629.1|/7.40361e-73/lipoic acid synthase-like protein [Brassica rapa]
Bra025037	-2.05464	-1.26046	-1.41677	1.91467	2.26138	2.625	gi|1706107|sp|P52177.1|TPT1_BRAOB/4.13928e-85/RecName: Full=Triose phosphate/phosphate translocator, chloroplastic; Short=cTPT; Flags: Precursor
Bra038369	-2.02329	-1.63098	-1.29084	1.59983	2.16117	1.94648	gi|297813407|ref|XP_002874587.1|/6.28705e-60/hypothetical protein ARALYDRAFT_911244 [Arabidopsis lyrata subsp. lyrata]
Bra039506	-2.26384	-1.4676	-1.21692	1.95148	2.42782	2.13014	gi|297791407|ref|XP_002863588.1|/0/tubulin beta-4 chain [Arabidopsis lyrata subsp. lyrata]
Bra005405	-1.81	-1.57677	-1.72799	2.11606	2.30327	2.0587	gi|85541253|gb|ABC70867.1|/4.00765e-145/mTERF-like protein [Brassica napus]
Bra028906	-2.04162	-1.44664	-2.01346	2.25975	2.62345	1.74366	gi|312281599|dbj|BAJ33665.1|/4.4719e-75/unnamed protein product [Thellungiella halophila]
Bra010575	-2.0788	-1.53472	-1.89645	1.35921	2.40722	1.7414	gi|206601419|gb|ACI16426.1|/3.46236e-85/RUB1-conjugation enzyme [Brassica juncea]
Bra033402	-2.09343	-1.41663	-1.88562	1.61746	2.60655	1.92125	gi|297848564|ref|XP_002892163.1|/1.15552e-114/coproporphyrinogen III oxidase [Arabidopsis lyrata subsp. lyrata]
Bra040699	-1.59572	-1.92576	-1.61018	1.33328	2.72747	1.92125	gi|297828586|ref|XP_002882175.1|/2.49552e-172/hypothetical protein ARALYDRAFT_477362 [Arabidopsis lyrata subsp. lyrata]
Bra003745	-1.47849	-1.15725	-1.21661	2.38149	1.22239	1.71479	gi|145334271|ref|NP_001078516.1|/1.08153e-56/histone H3.2 [Arabidopsis thaliana]
Bra005424	-1.51705	-1.16625	-2.08878	2.17637	1.59959	1.62612	gi|18266039|gb|AAL67432.1|AF458406_1/4.78167e-89/chlorophyll a/b binding protein [Brassica oleracea]
Bra036948	-1.66872	-1.12851	-1.66985	1.96628	1.77294	1.81359	gi|255545394|ref|XP_002513757.1|/0/chlorophyll synthase, putative [Ricinus communis]
Bra006101	-1.5763	-2.08349	-2.04711	1.94877	2.32338	2.07736	gi|13878175|gb|AAK44165.1|AF370350_1/7.50977e-25/unknown protein [Arabidopsis thaliana]
Bra040197	-1.22287	-1.74124	-1.87589	1.79459	2.22953	2.32621	gi|297828932|ref|XP_002882348.1|/3.98076e-171/hypothetical protein ARALYDRAFT_477698 [Arabidopsis lyrata subsp. lyrata]
Bra023780	-1.22197	-2.06937	-1.94607	2.33993	1.83705	1.60555	gi|18403597|ref|NP_566720.1|/0/PKP-ALPHA; pyruvate kinase [Arabidopsis thaliana]
Bra012751	-2.80219	-2.37459	-1.88	1.02188	1.03454	1.91077	gi|18034123|gb|AAL57365.1|AF404866_1/4.46129e-15/neuronal nitric oxide synthase protein inhibitor [Arabidopsis thaliana]
Bra005787	-2.59932	-3.17708	-1.49163	2.05335	2.37899	1.7079	gi|297810477|ref|XP_002873122.1|/1.99136e-27/hypothetical protein ARALYDRAFT_487166 [Arabidopsis lyrata subsp. lyrata]
Bra014326	-2.596	-2.96523	-1.5502	2.00882	2.72093	2.37456	gi|297817718|ref|XP_002876742.1|/1.62955e-136/abc transporter family protein [Arabidopsis lyrata subsp. lyrata]
Bra017693	-2.0488	-2.63406	-1.34854	2.13224	2.01579	2.29523	gi|4336752|gb|AAD17933.1|/0/catalase [Brassica juncea]
Bra004168	-2.41369	-2.82157	-1.90993	1.79328	2.10474	2.40297	gi|22330456|ref|NP_564875.2|/9.16902e-95/pfkB-type carbohydrate kinase family protein [Arabidopsis thaliana]
Bra028651	-2.82383	-2.78122	-2.06501	1.83171	2.04082	2.80819	gi|22326669|ref|NP_196482.2|/1.71309e-115/GTP-binding protein LepA, putative [Arabidopsis thaliana]
Bra013314	-2.63286	-2.87087	-2.45952	2.046	2.21526	2.35925	gi|15233888|ref|NP_193583.1|/3.8204e-177/CHLI1; ATPase/ magnesium chelatase [Arabidopsis thaliana]
Bra027516	-2.6223	-2.52312	-2.48824	1.82501	2.23591	2.08308	gi|1498024|gb|AAB06322.1|/2.18848e-89/glutathione-dependent formaldehyde dehydrogenase [Arabidopsis thaliana]
Bra025079	-2.93357	-2.63101	-2.2495	1.81366	1.93839	2.1794	gi|18422548|ref|NP_568644.1|/2.13019e-85/CLPP4 (CLP PROTEASE P4); serine-type endopeptidase [Arabidopsis thaliana]
Bra015790	-2.30695	-2.36497	-2.11552	1.26575	2.11851	2.38044	gi|312282483|dbj|BAJ34107.1|/5.86181e-73/unnamed protein product [Thellungiella halophila]
Bra014720	-2.51279	-2.05832	-1.7998	1.95715	2.12332	2.49791	gi|15228194|ref|NP_191139.1|/8.12685e-123/SBPASE (sedoheptulose-bisphosphatase); phosphoric ester hydrolase/ sedoheptulose-bisphosphatase [Arabidopsis thaliana]
Bra014131	-2.54196	-2.16499	-2.06442	1.65592	2.29931	2.08162	gi|297847090|ref|XP_002891426.1|/3.2997e-48/ribosomal protein L18 family protein [Arabidopsis lyrata subsp. lyrata]
Bra035525	-2.30261	-2.14231	-2.36805	2.0163	2.2585	2.1366	gi|297805130|ref|XP_002870449.1|/0/glucose-6-phosphate dehydrogenase 1 [Arabidopsis lyrata subsp. lyrata]
Bra007750	-2.49152	-2.2013	-2.0295	2.288	1.46399	2.73144	gi|14030737|gb|AAK53043.1|AF375459_1/2.23928e-48/At2g26500 [Arabidopsis thaliana]
Bra017881	-2.74953	-1.73875	-2.11727	2.38216	1.6385	2.99251	gi|297795313|ref|XP_002865541.1|/0/pentatricopeptide repeat-containing protein [Arabidopsis lyrata subsp. lyrata]
Bra014662	-2.21925	-2.55791	-1.45948	1.80139	1.25244	3.01377	gi|32480921|gb|AAP83876.1|/9.10838e-51/putative fatty acid desaturase BNZIP [Brassica napus]
Bra016436	-2.17976	-2.4337	-1.7492	1.66447	1.40255	2.52834	gi|297845088|ref|XP_002890425.1|/6.87499e-44/hypothetical protein ARALYDRAFT_472344 [Arabidopsis lyrata subsp. lyrata]
Bra025156	-2.22584	-2.19694	-1.69075	1.65706	1.42217	2.67075	gi|42565189|ref|NP_189197.2|/5.07806e-157/CHUP1 (CHLOROPLAST UNUSUAL POSITIONING 1) [Arabidopsis thaliana]
Bra028856	-2.60071	-2.45304	-1.83213	1.67381	1.37524	2.20963	gi|15242574|ref|NP_195916.1|/6.50932e-66/40S ribosomal protein S23 (RPS23B) [Arabidopsis thaliana]
Bra003835	-2.16339	-1.9205	-1.04168	1.17298	2.39626	1.60483	gi|240254365|ref|NP_565069.4|/2.79705e-63/FK506 binding / peptidyl-prolyl cis-trans isomerase [Arabidopsis thaliana]
Bra020079	-2.09128	-1.99722	-1.59545	1.00453	2.37712	1.57897	gi|297808061|ref|XP_002871914.1|/4.306e-156/ATSUG1 [Arabidopsis lyrata subsp. lyrata]
Bra017287	-2.63807	-2.30465	-1.58844	1.13472	2.05793	1.81432	gi|297823393|ref|XP_002879579.1|/1.66037e-130/sucrose-phosphatase 1 [Arabidopsis lyrata subsp. lyrata]
Bra029267	-2.54413	-2.22422	-1.23996	1.00305	2.67414	2.00508	gi|297793803|ref|XP_002864786.1|/9.89658e-87/hypothetical protein ARALYDRAFT_496412 [Arabidopsis lyrata subsp. lyrata]
Bra021688	-3.08629	-2.53043	-1.06812	1.38841	2.09295	1.91415	gi|18402535|ref|NP_565711.1|/2.90691e-54/ATP synthase protein I -related [Arabidopsis thaliana]
Bra032377	-2.42447	-2.76037	-1.3507	1.63532	3.23646	1.19371	gi|297799258|ref|XP_002867513.1|/1.93362e-17/hypothetical protein ARALYDRAFT_913813 [Arabidopsis lyrata subsp. lyrata]
Bra011565	-1.81572	-1.25463	-1.76711	1.8821	3.62771	1.18116	gi|297798436|ref|XP_002867102.1|/1.63135e-123/binding protein [Arabidopsis lyrata subsp. lyrata]
Bra004459	-1.48491	-2.15329	-2.16479	2.32967	3.61487	1.73397	gi|297824833|ref|XP_002880299.1|/3.75574e-56/cp12 domain-containing protein 1 [Arabidopsis lyrata subsp. lyrata]
Bra018851	-1.35869	-2.04878	-1.92548	2.31934	3.06495	1.58496	gi|297847394|ref|XP_002891578.1|/0/10-formyltetrahydrofolate synthetase [Arabidopsis lyrata subsp. lyrata]
Bra016926	-1.2082	-1.75807	-1.21129	2.51324	3.0202	2.41727	gi|312282459|dbj|BAJ34095.1|/0/unnamed protein product [Thellungiella halophila]
Bra027469	-1.75877	-1.62024	-1.10442	2.84533	3.41918	2.27589	gi|11135129|sp|O64432.1|TRXH_BRARA/6.36122e-39/RecName: Full=Thioredoxin H-type; Short=Trx-H
Bra009968	-1.40702	-1.62781	-1.59101	2.5375	2.7083	1.90207	gi|18421108|ref|NP_568494.1|/7.14545e-37/SFP2; carbohydrate transmembrane transporter/ sugar:hydrogen symporter [Arabidopsis thaliana]
Bra031802	-1.21368	-1.71325	-1.27912	2.01944	2.39404	1.70874	gi|15239206|ref|NP_201395.1|/3.34857e-55/CHY1 (BETA-HYDROXYISOBUTYRYL-COA HYDROLASE 1); 3-hydroxyisobutyryl-CoA hydrolase [Arabidopsis thaliana]
Bra032668	-1.48451	-1.83797	-1.33571	1.95277	3.24621	1.90489	gi|6016561|sp|O65806.1|MGN_EUPLA/2.39988e-32/RecName: Full=Protein mago nashi homolog
Bra002665	-4.01869	-1.87554	-1.32906	1.7515	2.85518	1.49997	gi|297793347|ref|XP_002864558.1|/1.57688e-44/hypothetical protein ARALYDRAFT_919013 [Arabidopsis lyrata subsp. lyrata]
Bra008086	-4.15057	-1.70664	-1.99184	1.48543	3.3747	1.92079	gi|15219413|ref|NP_177466.1|/2.16938e-51/nascent polypeptide-associated complex (NAC) domain-containing protein [Arabidopsis thaliana]
Bra012303	-3.88228	-1.97109	-2.19682	1.0132	2.64459	1.28837	gi|42571297|ref|NP_973739.1|/6.19709e-95/FUS5 (FUSCA 5); MAP kinase kinase [Arabidopsis thaliana]
Bra016702	-4.35448	-2.03615	-1.80656	1.0481	2.58937	1.63179	gi|15223748|ref|NP_172893.1|/9.54346e-77/WHY1 (WHIRLY 1); DNA binding / telomeric DNA binding [Arabidopsis thaliana]
Bra025336	-4.31815	-1.78992	-1.54819	1.05333	2.42424	1.35496	gi|224060033|ref|XP_002300031.1|/3.52925e-72/predicted protein [Populus trichocarpa]
Bra004895	-3.14881	-1.73918	-1.6064	1.37612	2.80735	1.40283	gi|224127350|ref|XP_002320052.1|/6.96151e-124/predicted protein [Populus trichocarpa]
Bra010448	-3.27499	-1.76845	-2.10657	1.54058	2.67661	1.92635	gi|195653339|gb|ACG46137.1|/1.85759e-48/40S ribosomal protein S10 [Zea mays]
Bra013717	-3.17516	-1.73825	-2.02849	1.32903	2.74782	1.60675	gi|312282079|dbj|BAJ33905.1|/4.9473e-103/unnamed protein product [Thellungiella halophila]
Bra010018	-2.8455	-2.03518	-1.95267	1.72572	2.56154	1.18414	gi|297813179|ref|XP_002874473.1|/2.08162e-138/hypothetical protein ARALYDRAFT_489681 [Arabidopsis lyrata subsp. lyrata]
Bra017644	-3.11405	-2.21623	-1.55397	1.88113	2.34779	1.73649	gi|297802548|ref|XP_002869158.1|/1.75079e-22/hypothetical protein ARALYDRAFT_491238 [Arabidopsis lyrata subsp. lyrata]
Bra005261	-3.08595	-1.39046	-1.76426	2.09945	2.83415	1.57325	gi|302805600|ref|XP_002984551.1|/2.98972e-155/hypothetical protein SELMODRAFT_120189 [Selaginella moellendorffii]
Bra003882	-3.50708	-1.25373	-1.91613	2.30524	2.39845	1.76784	gi|15214300|sp|Q9ZSR8.1|RSSA_BRANA/4.95156e-104/RecName: Full=40S ribosomal protein SA; AltName: Full=Laminin receptor-like protein; AltName: Full=p40
Bra018381	-3.37035	-1.29053	-2.06056	1.95315	2.6145	1.87141	gi|297826347|ref|XP_002881056.1|/1.39059e-15/hypothetical protein ARALYDRAFT_901916 [Arabidopsis lyrata subsp. lyrata]
Bra026092	-3.74327	-1.13631	-2.00431	1.97669	2.12833	1.69211	gi|297844514|ref|XP_002890138.1|/6.17986e-49/40S ribosomal protein S12 [Arabidopsis lyrata subsp. lyrata]
Bra008766	-3.29204	-1.17843	-1.91394	1.05095	2.92333	1.54256	gi|11276604|pir||T48605/2.00048e-70/ribosomal protein S13-like protein F18O22.110 [imported] - Arabidopsis thaliana
Bra024401	-3.39514	-1.03807	-2.22851	1.24456	3.20775	1.23292	gi|7671449|emb|CAB89389.1|/1.97241e-180/oligopeptidase A-like protein [Arabidopsis thaliana]
Bra012595	-3.25048	-1.21842	-1.71127	1.88701	1.79745	1.62118	gi|15233888|ref|NP_193583.1|/4.28845e-180/CHLI1; ATPase/ magnesium chelatase [Arabidopsis thaliana]
Bra013239	-3.14179	-1.01624	-1.57583	1.28252	1.69872	1.65316	gi|297795569|ref|XP_002865669.1|/3.65621e-35/60S ribosomal protein L13A [Arabidopsis lyrata subsp. lyrata]
Bra001649	-3.35364	-1.83168	-1.30812	1.12071	2	1.10506	gi|255556366|ref|XP_002519217.1|/2.15245e-29/conserved hypothetical protein [Ricinus communis]
Bra015640	-3.34861	-1.55229	-1.38267	1.08357	2	1.45849	gi|6573766|gb|AAF17686.1|AC009243_13/6.35127e-83/F28K19.23 [Arabidopsis thaliana]
Bra012696	-2.85148	-1.39776	-1.09659	1.68854	2.07126	1.44135	gi|297804512|ref|XP_002870140.1|/0/hypothetical protein ARALYDRAFT_493210 [Arabidopsis lyrata subsp. lyrata]
Bra032122	-2.98463	-1.36692	-1.39742	1.28834	2.27192	1.3866	gi|3738336|gb|AAC63677.1|/7.22711e-24/putative chloroplast ribosomal protein L35 [Arabidopsis thaliana]
Bra038368	-2.85405	-1.53668	-1.14698	1.12897	2.15396	1.66055	gi|297809153|ref|XP_002872460.1|/8.06386e-135/short-chain dehydrogenase/reductase family protein [Arabidopsis lyrata subsp. lyrata]
Bra035836	-3.56695	-1.06724	-1.49549	1.46787	2.3366	1.07913	gi|75149864|sp|Q85WB7.1|GSA_BRANA/2.53079e-158/RecName: Full=Glutamate-1-semialdehyde 2,1-aminomutase, chloroplastic; Short=GSA; AltName: Full=Glutamate-1-semialdehyde aminotransferase; Short=GSA-AT; Flags: Precursor
Bra031714	-3.18443	-1.52492	-1.04124	2.27357	2.40458	1.32685	gi|15218550|ref|NP_172517.1|/2.74221e-69/ARR4 (RESPONSE REGULATOR 4); protein binding / transcription regulator/ two-component response regulator [Arabidopsis thaliana]
Bra007763	-3.54124	-2.21501	-1.69444	1.92083	1.46778	1.83254	gi|147861248|emb|CAN79321.1|/0/hypothetical protein VITISV_018984 [Vitis vinifera]
Bra004442	-2.73653	-1.72792	-1.48724	2.43374	1.81646	1.95533	gi|297824865|ref|XP_002880315.1|/9.60992e-101/60S ribosomal protein L7A [Arabidopsis lyrata subsp. lyrata]
Bra019543	-3.25473	-1.81189	-1.28309	2.01273	1.88355	2.03852	gi|21554817|gb|AAM63700.1|/1.66701e-39/unknown [Arabidopsis thaliana]
Bra005371	-2.99255	-1.12399	-1.45333	1.39682	1.32703	3.27846	gi|30686280|ref|NP_850240.1|/0/AICARFT/IMPCHase bienzyme family protein [Arabidopsis thaliana]
Bra005964	-3.13205	-1.02921	-1.22393	1.28107	1.50955	2.71686	gi|297806839|ref|XP_002871303.1|/3.8535e-25/hypothetical protein ARALYDRAFT_487637 [Arabidopsis lyrata subsp. lyrata]
Bra014258	-2.81658	-1.36218	-1.35519	1.1906	1.48556	2.54597	gi|297852806|ref|XP_002894284.1|/4.91242e-116/etfalpha [Arabidopsis lyrata subsp. lyrata]
Bra014069	-2.97032	-1.48412	-1.60056	1.32884	1.72837	2.12262	gi|15220153|ref|NP_175159.1|/3.13892e-82/GAMMA CA2 (GAMMA CARBONIC ANHYDRASE 2); carbonate dehydratase [Arabidopsis thaliana]
Bra023455	-2.93357	-1.33584	-1.73194	1.2525	2.02284	2.27975	gi|11276604|pir||T48605/3.68104e-29/ribosomal protein S13-like protein F18O22.110 [imported] - Arabidopsis thaliana
Bra023713	-2.77088	-1.64895	-1.47439	1.51389	1.87869	2.47439	gi|13487711|gb|AAK27685.1|AF347698_1/1.31089e-106/ADP-glucose pyrophosphorylase large subunit [Brassica rapa subsp. pekinensis]
Bra032672	-2.56451	-1.0036	-1.48828	1.87691	1.81893	2.38271	gi|297790810|ref|XP_002863290.1|/4.79045e-74/predicted protein [Arabidopsis lyrata subsp. lyrata]
Bra001768	-3.40146	-1.57627	-1.46201	1.04643	1.37245	2.21091	gi|20268744|gb|AAM14075.1|/0/putative myosin [Arabidopsis thaliana]
Bra040452	-3.64093	-1.55073	-1.20649	1.05265	2.10098	2.24009	gi|42571975|ref|NP_974078.1|/6.99245e-59/unknown protein [Arabidopsis thaliana]
Bra008811	-3.59272	-1.98613	-1.67931	1.76221	2.01556	2.98154	gi|297807389|ref|XP_002871578.1|/2.7254e-164/elongation factor family protein [Arabidopsis lyrata subsp. lyrata]
Bra007555	-3.31674	-1.89544	-1.80916	1.48931	2.01387	2.26927	gi|18411711|ref|NP_567103.1|/0/transketolase, putative [Arabidopsis thaliana]
Bra013018	-3.05798	-1.85259	-1.7823	1.74061	2.04552	2.67632	gi|15237225|ref|NP_197703.1|/2.89748e-113/HCF136; protein binding [Arabidopsis thaliana]
Bra014334	-3.64943	-1.48172	-1.46993	1.91713	2.14654	2.42799	gi|297817710|ref|XP_002876738.1|/6.37833e-87/60S ribosomal protein L7 [Arabidopsis lyrata subsp. lyrata]
Bra003776	-3.48134	-1.33689	-1.90924	1.50288	2.48042	2.25438	gi|12323890|gb|AAG51916.1|AC013258_10/4.41767e-48/putative ribosomal protein S9; 45292-45606 [Arabidopsis thaliana]
Bra038646	-3.57593	-1.33684	-1.48974	1.56315	2.71181	2.14327	gi|75149864|sp|Q85WB7.1|GSA_BRANA/2.62428e-146/RecName: Full=Glutamate-1-semialdehyde 2,1-aminomutase, chloroplastic; Short=GSA; AltName: Full=Glutamate-1-semialdehyde aminotransferase; Short=GSA-AT; Flags: Precursor
Bra011893	-2.93353	-1.36479	-1.63156	1.72072	2.36169	2.39303	gi|7620015|gb|AAF64551.1|AF110988_1/1.10801e-67/proline-rich protein 4 [Arabidopsis thaliana]
Bra027294	-3.03773	-1.53615	-1.45276	1.76039	2.50601	2.16468	gi|297830038|ref|XP_002882901.1|/0/hypothetical protein ARALYDRAFT_478912 [Arabidopsis lyrata subsp. lyrata]
Bra036580	-3.21584	-1.62729	-1.31615	1.42395	2.76623	2.034	gi|297808663|ref|XP_002872215.1|/1.02104e-68/uridylate kinase [Arabidopsis lyrata subsp. lyrata]
Bra028339	-2.78683	-1.00376	-1.41699	1.1206	2.57042	2.32047	gi|297826609|ref|XP_002881187.1|/2.56631e-90/hypothetical protein ARALYDRAFT_482092 [Arabidopsis lyrata subsp. lyrata]
Bra004247	-2.73689	-2.28388	-1.48406	1.40484	2.36709	2.92618	gi|302753920|ref|XP_002960384.1|/0/hypothetical protein SELMODRAFT_139726 [Selaginella moellendorffii]
Bra010123	-2.56669	-1.58941	-1.37193	1.40514	2.34108	2.82972	gi|85700244|gb|ABC74566.1|/6.67162e-150/1-deoxy-D-xylulose-5-phosphate reductoisomerase [Picrorhiza kurrooa]
Bra033787	-2.80212	-1.80976	-1.58715	1.56326	1.63343	3.00716	gi|297815948|ref|XP_002875857.1|/1.6847e-27/bundle-sheath defective protein 2 family [Arabidopsis lyrata subsp. lyrata]
Bra018617	-2.46347	-2.07153	-1.96947	1.35871	2.87241	3.10177	gi|7363218|emb|CAB83106.1|/2.29098e-138/sigma factor 2 [Sinapis alba]
Bra010011	-3.04254	-2.03357	-2.02822	1.63336	2.35015	3.09009	gi|297813135|ref|XP_002874451.1|/0/GDP-D-mannose 3',5'-epimerase [Arabidopsis lyrata subsp. lyrata]
Bra033155	-3.25273	-2.33102	-1.62276	1.71598	2.76223	3.23757	gi|15237054|ref|NP_192853.1|/2.91935e-90/TUF (VACUOLAR ATP SYNTHASE SUBUNIT E1); proton-transporting ATPase, rotational mechanism [Arabidopsis thaliana]
Bra037536	-3.31044	-1.58899	-1.0901	1.03623	2.52364	3.18506	gi|297834832|ref|XP_002885298.1|/0/ATPREP1 [Arabidopsis lyrata subsp. lyrata]
Bra008383	-3.49951	-1.25022	-1.35721	2.42378	3.12833	2.34794	gi|225446597|ref|XP_002280492.1|/5.99968e-26/PREDICTED: similar to UBC13A/UBC35 (UBIQUITIN-CONJUGATING ENZYME35); protein binding / ubiquitin-protein ligase isoform 2 [Vitis vinifera]
Bra031522	-3.44764	-1.74554	-1.82024	2.2376	3.13869	2.43691	gi|3249066|gb|AAC24050.1|/0/Similar to S. cerevisiae SIK1P protein gb|984964. ESTs gb|F15433 and gb|AA395158 come from this gene [Arabidopsis thaliana]
Bra008463	-2.60071	-1.38823	-1.78966	2.29792	2.46872	2.58354	gi|126201|sp|P29102.1|LEU3_BRANA/1.18775e-173/RecName: Full=3-isopropylmalate dehydrogenase, chloroplastic; Short=3-IPM-DH; Short=IMDH; AltName: Full=Beta-IPM dehydrogenase; Flags: Precursor
Bra036699	-2.82134	-1.01143	-1.63168	1.99369	2.5162	2.57781	gi|18141291|gb|AAL60583.1|AF454961_1/6.87088e-142/hexokinase [Brassica oleracea]
Bra026865	-3.1766	-1.48404	-1.92606	2.29809	2.80273	3.03696	gi|297849804|ref|XP_002892783.1|/4.56973e-149/hypothetical protein ARALYDRAFT_471564 [Arabidopsis lyrata subsp. lyrata]
Bra011557	-4.38681	-1.31642	-3.46081	1.46843	2.2201	2.49539	gi|30690114|ref|NP_195199.2|/1.36394e-73/ribosome-binding factor A family protein [Arabidopsis thaliana]
Bra003419	-3.45418	-1.21845	-2.52818	1.7493	2.46141	2.56665	gi|312282833|dbj|BAJ34282.1|/2.45901e-81/unnamed protein product [Thellungiella halophila]
Bra021847	-3.86955	-1.05358	-2.01485	1.24483	2.34037	2.37061	gi|157781823|gb|ABV72237.1|/1.79809e-55/caleosin [Ficus pumila var. awkeotsang]
Bra030577	-3.70376	-1.33237	-2.65544	1.06605	2.84619	2.19411	gi|2924772|gb|AAC04901.1|/4.58438e-35/expressed protein [Arabidopsis thaliana]
Bra003436	-2.63184	-2.00107	-2.82354	1.04245	2.01835	2.07146	gi|22331896|ref|NP_191667.2|/2.5151e-121/fructosamine kinase family protein [Arabidopsis thaliana]
Bra036409	-2.41088	-2.10096	-2.97767	1.516	2.07439	2.14176	gi|18397775|ref|NP_565372.1|/1.29126e-121/TIC21 (TRANSLOCON AT INNER MEMBRANE OF CHLOROPLASTS 21); copper uptake transmembrane transporter/ iron ion transmembrane transporter/ protein homodimerization [Arabidopsis thaliana]
Bra030066	-2.6845	-1.42091	-2.81305	1.19457	2.26117	2.32711	gi|297851226|ref|XP_002893494.1|/1.83471e-137/hypothetical protein ARALYDRAFT_890326 [Arabidopsis lyrata subsp. lyrata]
Bra025895	-1.93366	-1.37335	-2.67114	1.25674	1.7471	1.84316	gi|217071394|gb|ACJ84057.1|/2.85941e-45/unknown [Medicago truncatula]
Bra036611	-3.19661	-1.50597	-3.05387	1.63491	1.89795	1.69479	gi|15230011|ref|NP_187210.1|/1.83929e-68/RPL18 (RIBOSOMAL PROTEIN L18); structural constituent of ribosome [Arabidopsis thaliana]
Bra035629	-3.07566	-1.48602	-2.2638	1.23454	1.76412	1.56751	gi|15241902|ref|NP_200482.1|/4.07102e-32/60S ribosomal protein L31 (RPL31C) [Arabidopsis thaliana]
Bra038503	-3.53994	-1.19167	-2.31068	1.0397	2.22468	1.13848	gi|15235851|ref|NP_193405.1|/2.50121e-67/60S ribosomal protein L15 (RPL15A) [Arabidopsis thaliana]
Bra001359	-3.92646	-2.77012	-2.28469	2.5006	2.92646	1.13911	gi|166674|gb|AAB04606.1|/2.15728e-70/carboxypeptidase Y-like protein [Arabidopsis thaliana]
Bra009081	-3.84896	-2.9856	-1.86645	2.94788	2.7083	1.56222	gi|1168322|sp|P30168.2|ACT6_SOLTU/0/RecName: Full=Actin-71
Bra009895	-3.1627	-2.39685	-2.11487	2.16812	2.36231	1.21637	gi|3319346|gb|AAC26235.1|/7.18855e-77/F9D12.3 gene product [Arabidopsis thaliana]
Bra010130	-3.24618	-2.41154	-1.72928	2.44549	2.86818	1.1513	gi|297793881|ref|XP_002864825.1|/4.10348e-35/hypothetical protein ARALYDRAFT_496475 [Arabidopsis lyrata subsp. lyrata]
Bra013436	-4.29546	-2.45721	-2.65335	2.06373	3.29546	1.68164	gi|21554863|gb|AAM63712.1|/5.0937e-65/unknown [Arabidopsis thaliana]
Bra016163	-4.17961	-1.9856	-2.5375	1.94788	3.17961	1.97607	gi|21618150|gb|AAM67200.1|/0/spore coat protein-like protein [Arabidopsis thaliana]
Bra016707	-4.15791	-2.24672	-2.02924	2.03418	3.16872	1.62409	gi|142942516|gb|ABO93007.1|/2.75353e-45/putative CAAX aminoterminal protease [Solanum tuberosum]
Bra028837	-3.61206	-2.75259	-2.24422	1.76455	3.24088	1.75021	gi|226501892|ref|NP_001147270.1|/1.09493e-73/permeases of the major facilitator superfamily [Zea mays]
Bra034519	-3.61573	-2.42622	-2.26229	1.69285	2.7392	1.50833	gi|545029|gb|AAC60566.1|/5.8317e-20/proline-rich SAC51 [Brassica napus]
Bra037385	-3.45044	-1.78942	-2.89454	2.5199	3.46282	1.38711	gi|61661521|gb|AAX51387.1|/9.53392e-151/unknown protein Cr17 [Brassica napus]
Bra000234	-4.05311	-2.45856	-1.88961	2.2707	2.32193	2.29609	gi|18405775|ref|NP_565954.1|/5.32749e-107/NTRC (NADPH-DEPENDENT THIOREDOXIN REDUCTASE C); thioredoxin-disulfide reductase [Arabidopsis thaliana]
Bra037168	-3.89391	-2.89391	-1.85148	2.53374	2.58496	2.55912	gi|22328152|ref|NP_201448.2|/6.70729e-144/GTP binding / RNA binding [Arabidopsis thaliana]
Bra011047	-4.3929	-2.73189	-2.24925	2.11606	2.30327	2.60149	gi|7269721|emb|CAB81454.1|/2.62579e-76/photosystem II protein W-like [Arabidopsis thaliana]
Bra020278	-4.23477	-2.14372	-2.32247	1.80709	2.39867	2.66513	gi|297796943|ref|XP_002866356.1|/9.11429e-61/hypothetical protein ARALYDRAFT_358205 [Arabidopsis lyrata subsp. lyrata]
Bra005296	-3.98784	-2.28574	-2.36044	2.0427	2.18974	1.88902	gi|28436071|gb|AAO41731.1|/1.10924e-48/cytoplasmic ribosomal protein S14 [Brassica napus]
Bra028579	-4.09771	-2.4839	-2.22324	1.86598	2.49825	2.06529	gi|163889371|gb|ABY48141.1|/2.04778e-145/oligopeptidase A [Medicago truncatula]
Bra024240	-4.05364	-2.03194	-2.67177	2	2.04275	2.21539	gi|15237538|ref|NP_201189.1|/0/RSW3 (RADIAL SWELLING 3); glucosidase/ hydrolase, hydrolyzing O-glycosyl compounds [Arabidopsis thaliana]
Bra007032	-3.80185	-2.9592	-1.92214	1.40496	2.3337	2.70874	gi|15232354|ref|NP_190956.1|/8.55857e-103/aldo/keto reductase family protein [Arabidopsis thaliana]
Bra023108	-4.09	-2.60501	-2.32919	1.05122	2.41347	2.39241	gi|297827229|ref|XP_002881497.1|/7.74604e-57/hypothetical protein ARALYDRAFT_482714 [Arabidopsis lyrata subsp. lyrata]
Bra040895	-4.11244	-2.51749	-2.83476	1.54005	2.49283	2.69037	gi|30693537|ref|NP_850679.1|/5.57742e-80/ATG2; aminopeptidase/ metalloexopeptidase [Arabidopsis thaliana]
Bra011211	-4.558	-2.3569	-1.92851	2.07742	1.94858	1.73836	gi|297798900|ref|XP_002867334.1|/0/hypothetical protein ARALYDRAFT_353746 [Arabidopsis lyrata subsp. lyrata]
Bra040131	-4.84283	-2.22901	-2.31737	2.46096	2.6584	1.49062	gi|253720705|gb|ACT33454.1|/2.92177e-132/histone deacetylase 1 [Brassica rapa subsp. pekinensis]
Bra005820	-2.65462	-2.32193	-1.4883	1.11355	2.57321	4.11541	gi|297806461|ref|XP_002871114.1|/9.26504e-63/40S ribosomal protein S17 [Arabidopsis lyrata subsp. lyrata]
Bra007712	-3.67369	-2.86326	-1.5875	1.42917	2.87559	4.67369	gi|297821206|ref|XP_002878486.1|/3.72479e-51/hypothetical protein ARALYDRAFT_907869 [Arabidopsis lyrata subsp. lyrata]
Bra018288	-3.22345	-2.89411	-1.66003	1.22951	2.76876	4.04693	gi|312282199|dbj|BAJ33965.1|/0/unnamed protein product [Thellungiella halophila]
Bra010124	-2.88795	-2.7533	-1.05616	1.18029	2.35623	5.32405	gi|11094252|dbj|BAB17667.1|/1.93309e-59/PEX14 [Arabidopsis thaliana]
Bra022742	-3.69822	-2.91203	-1.35245	1.39268	3.22835	5.48095	gi|297792939|ref|XP_002864354.1|/1.51472e-106/hypothetical protein ARALYDRAFT_918614 [Arabidopsis lyrata subsp. lyrata]
Bra007825	-2.7353	-2.83864	-2.48005	2.07479	2.12181	4.82443	gi|15229451|ref|NP_191911.1|/4.48422e-95/CCD1 (CAROTENOID CLEAVAGE DIOXYGENASE 1); 9-cis-epoxycarotenoid dioxygenase [Arabidopsis thaliana]
Bra017625	-3.53916	-3.02314	-2.75256	1.75885	1.99814	4.5248	gi|297798504|ref|XP_002867136.1|/6.35475e-117/hypothetical protein ARALYDRAFT_912995 [Arabidopsis lyrata subsp. lyrata]
Bra001551	-2.86311	-2.29453	-2.40605	1.54688	2.31072	5.7717	gi|145361806|ref|NP_850585.2|/4.59911e-53/(S)-2-hydroxy-acid oxidase, peroxisomal, putative / glycolate oxidase, putative / short chain alpha-hydroxy acid oxidase, putative [Arabidopsis thaliana]
Bra036120	-2.74746	-3.41584	-1.94397	1.84816	1.89527	5.7207	gi|297813179|ref|XP_002874473.1|/2.13194e-67/hypothetical protein ARALYDRAFT_489681 [Arabidopsis lyrata subsp. lyrata]
Bra003735	-1.65365	-2.11438	-2.44466	2.45066	2.218	5.27009	gi|18958259|dbj|BAB85608.1|/2.00749e-48/kinetochore protein [Brassica juncea]
Bra011517	-2.25231	-1.72727	-1.96731	1.88837	2.89559	5.44716	gi|297814756|ref|XP_002875261.1|/2.0784e-46/hypothetical protein ARALYDRAFT_484316 [Arabidopsis lyrata subsp. lyrata]
Bra018612	-2.04661	-2.09391	-1.4137	1.89827	1.99759	5.7207	gi|297843650|ref|XP_002889706.1|/0/transcription factor jumonji family protein [Arabidopsis lyrata subsp. lyrata]
Bra024848	-1.42092	-1.87095	-2.06851	1.91233	3.03927	4.60506	gi|297814424|ref|XP_002875095.1|/7.33418e-75/endoxyloglucan transferase [Arabidopsis lyrata subsp. lyrata]
Bra007832	-3.80219	-1.16528	-2.42924	1.53616	3.58807	4.77362	gi|297808761|ref|XP_002872264.1|/0/TIF3B1 [Arabidopsis lyrata subsp. lyrata]
Bra018614	-3.82037	-1.35703	-2.13491	1.53552	2.58268	5.799	gi|312282269|dbj|BAJ34000.1|/4.81598e-99/unnamed protein product [Thellungiella halophila]
Bra037177	-4.35015	-1.84996	-1.96737	1.07934	2.3481	5.92078	gi|297794373|ref|XP_002865071.1|/1.78603e-09/hypothetical protein ARALYDRAFT_496967 [Arabidopsis lyrata subsp. lyrata]
Bra002322	-3.91561	-2.07736	-3.25956	2.85148	2.58496	3.87254	gi|312282371|dbj|BAJ34051.1|/3.01059e-113/unnamed protein product [Thellungiella halophila]
Bra000821	-3.96444	-2.23969	-2.37768	2.41504	2.52729	4.09145	gi|297809773|ref|XP_002872770.1|/4.21237e-50/hypothetical protein ARALYDRAFT_490216 [Arabidopsis lyrata subsp. lyrata]
Bra009499	-3.67568	-1.84291	-2.37384	2.52734	2.92153	3.90585	gi|10177197|dbj|BAB10385.1|/2.82944e-140/unnamed protein product [Arabidopsis thaliana]
Bra012223	-3.28193	-2.62413	-2.5876	2.7786	2.6405	3.95348	gi|9558599|gb|AAF88162.1|AC026234_13/7.58908e-115/Nearly identical to vacuolar ATP synthase subunit B (V-atpase B subunit)(V-atpase 57 KD subunit) from Arabidopsis thaliana gi|137465 and is a member of ATP synthase alpha/beta PF|00006 family and contains an ATP synthase beta chain PF|01038 domain. ESTs gb|F14109, gb|AA650677, gb|N65767, gb|BE038735, gb|T88157, gb|F14079, gb|H76885, gb|N96777, gb|…
Bra030707	-3.29203	-2.5662	-3.14558	2.89093	2.20239	4.27975	gi|8778823|gb|AAF79822.1|AC026875_2/0/T6D22.2 [Arabidopsis thaliana]
Bra036257	-3.19062	-2.44215	-2.26462	3.14797	1.87447	4.16205	gi|297814051|ref|XP_002874909.1|/2.79491e-118/ATCUL1 [Arabidopsis lyrata subsp. lyrata]
Bra008476	-3.01878	-2.8711	-1.93691	1.94305	2.10098	4.0016	gi|297842827|ref|XP_002889295.1|/9.09348e-137/predicted protein [Arabidopsis lyrata subsp. lyrata]
Bra001429	-3.09896	-2.82157	-2.05072	1.91754	2.10474	3.53336	gi|10998133|dbj|BAB03104.1|/3.94686e-69/unnamed protein product [Arabidopsis thaliana]
Bra021826	-2.90111	-2.47887	-2.1187	1.98272	2.02927	3.47887	gi|217071944|gb|ACJ84332.1|/1.84904e-101/unknown [Medicago truncatula]
Bra010751	-3.15429	-2.58725	-2.02305	2.29307	2.60279	3.76622	gi|157381267|gb|ABV46593.1|/1.33381e-129/phytoene desaturase [Brassica oleracea var. botrytis]
Bra016522	-3.23434	-2.24426	-2.50829	1.94742	1.71164	3.30523	gi|297844880|ref|XP_002890321.1|/2.10177e-122/hypothetical protein ARALYDRAFT_472139 [Arabidopsis lyrata subsp. lyrata]
Bra007070	-3.21723	-2.62268	-2.75256	2.17459	2.1062	3.46877	gi|15232503|ref|NP_191008.1|/1.02279e-74/aspartyl protease family protein [Arabidopsis thaliana]
Bra034643	-3.6028	-2.6028	-2.39276	1.98238	2.29385	3.6028	gi|15236171|ref|NP_195193.1|/3.04547e-92/40S ribosomal protein S3A (RPS3aB) [Arabidopsis thaliana]
Bra005423	-3.38863	-2.24116	-2.24756	2.50255	2.28891	2.69921	gi|109389998|gb|ABG29728.1|/1.43213e-100/chloroplast chlorophyll a/b binding protein [Brassica napus]
Bra035365	-3.49403	-2.05947	-1.95162	2.41935	2.00524	3.07998	gi|30692868|ref|NP_198446.3|/0/DNA-binding protein, putative [Arabidopsis thaliana]
Bra013094	-3.05311	-2.45856	-2.7781	2.42084	2.46815	3.03876	gi|224103501|ref|XP_002313081.1|/1.22356e-87/predicted protein [Populus trichocarpa]
Bra024282	-3.21723	-2.46877	-2.75256	2.43482	2.48605	3.18866	gi|312282645|dbj|BAJ34188.1|/1.55205e-146/unnamed protein product [Thellungiella halophila]
Bra020369	-3.00969	-2.23352	-3.11727	2.70689	2.6385	2.86201	gi|225439460|ref|XP_002268192.1|/1.65801e-111/PREDICTED: similar to 40S ribosomal S4 protein [Vitis vinifera]
Bra002261	-3.30895	-1.98272	-2.68854	2.94877	2.31976	2.98272	gi|15241168|ref|NP_197478.1|/0/TUA3; structural constituent of cytoskeleton [Arabidopsis thaliana]
Bra040341	-3.25515	-2.06054	-2.6225	2.6715	2.19736	3.23951	gi|18414006|ref|NP_567405.1|/7.29945e-103/IIL1 (ISOPROPYL MALATE ISOMERASE LARGE SUBUNIT 1); 4 iron, 4 sulfur cluster binding / hydro-lyase/ lyase [Arabidopsis thaliana]
Bra002176	-2.54124	-2.07595	-2.68847	2.04509	2.55205	4.51987	gi|297807887|ref|XP_002871827.1|/1.41489e-99/zinc finger family protein [Arabidopsis lyrata subsp. lyrata]
Bra002264	-2.48162	-2.12683	-2.32729	2.23475	2.48829	4.36053	gi|28950929|gb|AAO63388.1|/9.07632e-139/At5g19850 [Arabidopsis thaliana]
Bra028809	-2.21723	-2.0929	-2.29123	2.58496	2.1062	4.18866	gi|242084798|ref|XP_002442824.1|/8.74668e-129/hypothetical protein SORBIDRAFT_08g003410 [Sorghum bicolor]
Bra006768	-2.51108	-2.03184	-2.70658	2.85057	1.86112	3.49784	gi|297793377|ref|XP_002864573.1|/0/binding protein [Arabidopsis lyrata subsp. lyrata]
Bra025782	-2.65764	-2.06309	-2.19297	2.87523	1.92646	3.62907	gi|147861248|emb|CAN79321.1|/0/hypothetical protein VITISV_018984 [Vitis vinifera]
Bra023235	-2.73084	-2.22134	-2.3132	2.35738	1.92264	3.66671	gi|297846172|ref|XP_002890967.1|/6.96742e-104/hypothetical protein ARALYDRAFT_890765 [Arabidopsis lyrata subsp. lyrata]
Bra013425	-2.53325	-1.48332	-2.11694	2.7761	1.92811	3.80035	gi|297804164|ref|XP_002869966.1|/0/AK-HSDH/AK-HSDH II [Arabidopsis lyrata subsp. lyrata]
Bra026951	-2.34542	-1.64333	-2.30299	2.50462	1.65662	3.73909	gi|297843602|ref|XP_002889682.1|/2.41631e-63/EMB2284/POL2A/TIL1 [Arabidopsis lyrata subsp. lyrata]
Bra000127	-2.65764	-1.77012	-2.19297	1.73925	2.92646	4.21403	gi|15225064|ref|NP_181461.1|/6.02642e-85/PGP1 (PHOSPHATIDYLGLYCEROLPHOSPHATE SYNTHASE 1); CDP-alcohol phosphatidyltransferase/ CDP-diacylglycerol-glycerol-3-phosphate 3-phosphatidyltransferase [Arabidopsis thaliana]
Bra000663	-2.46347	-1.69532	-2.01203	2.03452	2.82895	3.25	gi|312281719|dbj|BAJ33725.1|/4.87678e-119/unnamed protein product [Thellungiella halophila]
Bra022356	-2.29748	-1.66708	-2.45591	1.8412	2.50838	3.60506	gi|222424327|dbj|BAH20120.1|/1.8074e-161/AT3G18780 [Arabidopsis thaliana]
Bra025167	-3.10936	-2.09501	-2.32695	2.19097	2.69793	3.68713	gi|297814808|ref|XP_002875287.1|/1.50865e-115/hypothetical protein ARALYDRAFT_904762 [Arabidopsis lyrata subsp. lyrata]
Bra034239	-2.90111	-1.77678	-2.6261	1.98272	2.90111	3.47887	gi|15227003|ref|NP_178362.1|/8.19407e-101/CYP71B9; electron carrier/ heme binding / iron ion binding / monooxygenase/ oxygen binding [Arabidopsis thaliana]
Bra005012	-2.7773	-1.0554	-2.80815	2.16144	2.45985	2.99196	gi|12667249|gb|AAK01360.1|AF314811_1/0/delta 1-pyrroline-5-carboxylate synthetase A [Brassica napus]
Bra014048	-2.70072	-1.95586	-2.71518	1.72247	2.08373	3.18327	gi|297846882|ref|XP_002891322.1|/1.67607e-99/light-harvesting complex protein [Arabidopsis lyrata subsp. lyrata]
Bra020193	-2.87956	-1.57677	-2.76342	1.80384	2.4527	3.09836	gi|15242248|ref|NP_197636.1|/4.21404e-83/60S ribosomal protein L10A (RPL10aC) [Arabidopsis thaliana]
Bra026465	-2.3565	-1.31184	-2.42279	2.02424	1.77875	3.41827	gi|6685411|sp|O65727.1|ERG11_BRANA/5.06594e-63/RecName: Full=Squalene monooxygenase 1,1; AltName: Full=Squalene epoxidase 1,1; Short=SE 1,1
Bra004055	-2.11626	-2.27999	-1.68908	2.62991	2.39203	3.55446	gi|297841525|ref|XP_002888644.1|/9.06104e-124/hypothetical protein ARALYDRAFT_475922 [Arabidopsis lyrata subsp. lyrata]
Bra005865	-2.67608	-2.5921	-2.12023	2.12644	2.60938	3.10177	gi|42573279|ref|NP_974736.1|/1.08204e-128/EGY2; metalloendopeptidase [Arabidopsis thaliana]
Bra014841	-2.6427	-2.32654	-2.23385	2.53579	2.5206	3.32325	gi|585118|sp|Q07204.1|F16P1_BRANA/4.90359e-142/RecName: Full=Fructose-1,6-bisphosphatase, chloroplastic; Short=FBPase; AltName: Full=D-fructose-1,6-bisphosphate 1-phosphohydrolase; Flags: Precursor
Bra004444	-2.74491	-2.339	-1.6979	2.09325	2.14036	3.1706	gi|297824863|ref|XP_002880314.1|/0/photolyase/blue-light receptor 2 [Arabidopsis lyrata subsp. lyrata]
Bra039113	-2.96671	-2.37064	-1.64008	2.27044	2.11138	3.03717	gi|312281625|dbj|BAJ33678.1|/6.6885e-41/unnamed protein product [Thellungiella halophila]
Bra011884	-2.47166	-2.25135	-1.70661	2.66975	2.17721	2.87821	gi|53828647|gb|AAU94433.1|/1.15462e-163/At4g38970 [Arabidopsis thaliana]
Bra039370	-2.68949	-2.27705	-1.85811	2.59249	2.58282	2.99679	gi|297834126|ref|XP_002884945.1|/5.6692e-53/hypothetical protein ARALYDRAFT_478688 [Arabidopsis lyrata subsp. lyrata]
Bra018622	-2.04741	-2.04078	-1.45141	2.90207	2.58014	2.73215	gi|15450427|gb|AAK96507.1|/2.50899e-21/At1g08480/T27G7_10 [Arabidopsis thaliana]
Bra022976	-1.92899	-2.08434	-1.71162	2.27158	2.86631	2.795	gi|115778|sp|P13851.1|CB21_SINAL/4.2008e-154/RecName: Full=Chlorophyll a-b binding protein 1, chloroplastic; AltName: Full=LHCII type I CAB-1; Short=LHCP; Flags: Precursor
Bra013183	-2.62772	-1.88532	-1.78503	3.04439	2.66045	3.18699	gi|297835814|ref|XP_002885789.1|/3.61337e-135/Lhcb2 protein [Arabidopsis lyrata subsp. lyrata]
Bra023176	-2.88009	-1.75038	-1.74952	3.48064	2.46788	2.83479	gi|297846544|ref|XP_002891153.1|/7.42621e-53/At1g31330/T19E23_1 [Arabidopsis lyrata subsp. lyrata]
Bra016270	-3.89391	-1.98272	-1.52955	3.53374	2.09582	3.07736	gi|13183730|gb|AAK15323.1|AF332195_1/6.72433e-135/aminolevulinate dehydratase [Raphanus sativus]
Bra029041	-3.37893	-1.91363	-1.63766	3.74458	2.06997	2.56237	gi|312283309|dbj|BAJ34520.1|/1.65725e-118/unnamed protein product [Thellungiella halophila]
Bra003950	-2.98784	-1.28244	-1.24657	3.14703	1.29904	2.97711	gi|297838869|ref|XP_002887316.1|/6.25269e-87/ATTAP1 [Arabidopsis lyrata subsp. lyrata]
Bra030303	-2.73457	-1.97215	-1.40227	2.864	1.72349	3.37275	gi|312281829|dbj|BAJ33780.1|/0/unnamed protein product [Thellungiella halophila]
Bra022748	-3.21723	-1.3297	-1.58496	2.29884	1.414	3.795	gi|18423226|ref|NP_568749.1|/2.10737e-39/rubredoxin family protein [Arabidopsis thaliana]
Bra039115	-3.64287	-1.06719	-2.01339	2.71233	1.87299	2.91332	gi|297832792|ref|XP_002884278.1|/7.5843e-107/hypothetical protein ARALYDRAFT_477375 [Arabidopsis lyrata subsp. lyrata]
Bra007041	-2.18311	-1.24612	-1.13859	1.07619	1.94147	4.57235	gi|224138966|ref|XP_002322946.1|/7.41294e-134/predicted protein [Populus trichocarpa]
Bra005236	-2.82177	-2.08819	-1.21136	1.61802	1.7521	4.32992	gi|15228048|ref|NP_181225.1|/0/MAT3 (methionine adenosyltransferase 3); copper ion binding / methionine adenosyltransferase [Arabidopsis thaliana]
Bra018062	-2.7524	-2.24971	-1.3957	1.23846	1.58354	4.32145	gi|297816036|ref|XP_002875901.1|/2.22611e-52/hypothetical protein ARALYDRAFT_347932 [Arabidopsis lyrata subsp. lyrata]
Bra016123	-2.7809	-1.86612	-1.29779	1.00419	1.91463	4.18043	gi|297839005|ref|XP_002887384.1|/8.03828e-176/predicted protein [Arabidopsis lyrata subsp. lyrata]
Bra015912	-3.02781	-1.88013	-1.13306	1.30822	1.40308	4.73909	gi|15221257|ref|NP_177583.1|/1.21194e-60/MYB95 (myb domain protein 95); DNA binding / transcription factor [Arabidopsis thaliana]
Bra015656	-2.15329	-1.92099	-1.1575	1.21647	1.09162	4.85313	gi|730137|sp|P39867.1|NIA1_BRANA/0/RecName: Full=Nitrate reductase [NADH], clone PBNBR1405; Short=NR
Bra027338	-2.41708	-2.35326	-1.46096	1.41016	1.63546	4.80919	gi|302754346|ref|XP_002960597.1|/8.17972e-80/hypothetical protein SELMODRAFT_266585 [Selaginella moellendorffii]
Bra027662	-1.85867	-2.34782	-1.56711	1.4654	1.73758	4.41077	gi|297839973|ref|XP_002887868.1|/2.56237e-80/hypothetical protein ARALYDRAFT_474875 [Arabidopsis lyrata subsp. lyrata]
Bra006208	-3.12918	-2.26647	-1.41631	2.61531	1.99577	4.40853	gi|297811475|ref|XP_002873621.1|/0/hypothetical protein ARALYDRAFT_909315 [Arabidopsis lyrata subsp. lyrata]
Bra009483	-3.08297	-2.64602	-1.74809	2.08903	1.94184	4.47831	gi|3869251|gb|AAC78551.1|/0/ferredoxin-dependent glutamate synthase precursor [Arabidopsis thaliana]
Bra028624	-3.53179	-1.85161	-1.57134	1.85021	2.25803	4.08291	gi|11133654|sp|Q9XFW3.1|MDHG2_BRANA/5.32059e-99/RecName: Full=Malate dehydrogenase 2, glyoxysomal; Flags: Precursor
Bra030300	-3.00405	-1.63638	-1.3132	1.96145	2.25417	4.1821	gi|312281833|dbj|BAJ33782.1|/5.51149e-132/unnamed protein product [Thellungiella halophila]
Bra007430	-2.17144	-1.32243	-1.3275	2.28996	1.90235	3.82157	gi|312283297|dbj|BAJ34514.1|/1.54454e-131/unnamed protein product [Thellungiella halophila]
Bra013352	-2.18899	-2.02132	-1.18645	2.32751	1.33031	3.68052	gi|225443738|ref|XP_002265546.1|/1.24717e-166/PREDICTED: hypothetical protein [Vitis vinifera]
Bra035392	-1.39594	-1.40893	-1.17783	2.07728	1.30368	4.36897	gi|166406194|gb|ABY87178.1|/0/chloroplast glutamine synthetase [Brassica rapa subsp. chinensis]
Bra008128	-2.2408	-1.37372	-2.38861	1.07028	1.49093	3.90918	gi|312282601|dbj|BAJ34166.1|/2.64745e-41/unnamed protein product [Thellungiella halophila]
Bra034580	-1.94949	-1.2183	-1.9425	1.14069	1.51224	3.77447	gi|18418270|ref|NP_567934.1|/8.28196e-159/AGD2 (ABERRANT GROWTH AND DEATH 2); L,L-diaminopimelate aminotransferase/ transaminase [Arabidopsis thaliana]
Bra025899	-1.88197	-1.13711	-2.17188	1.10526	2.22565	3.12855	gi|75707983|gb|ABA26446.1|/1.52261e-75/2-isopropylmalate synthase 1 [Brassica insularis]
Bra013206	-1.32709	-2.0077	-1.40279	1.68036	2.25694	3.62618	gi|310896465|gb|ADP37979.1|/7.96767e-14/water stress-induced protein [Brassica napus]
Bra004970	-1.92372	-1.74124	-1.62687	1.71296	2.02442	3.5921	gi|18405334|ref|NP_565927.1|/6.81293e-53/eukaryotic translation initiation factor 2 subunit 1, putative / eIF-2A, putative / eIF-2-alpha, putative [Arabidopsis thaliana]
Bra038361	-2.48967	-1.88308	-1.67633	1.50965	2.06243	3.87849	gi|297841589|ref|XP_002888676.1|/2.3489e-62/hypothetical protein ARALYDRAFT_894639 [Arabidopsis lyrata subsp. lyrata]
Bra003066	-1.5893	-2.07646	-2.02916	1.95622	1.9845	3.43071	gi|30693868|ref|NP_851116.1|/9.15319e-38/UBC8 (UBIQUITIN CONJUGATING ENZYME 8); protein binding / ubiquitin-protein ligase [Arabidopsis thaliana]
Bra020317	-1.8403	-1.9856	-2.11548	1.79774	1.84896	3.15791	gi|21592314|gb|AAM64265.1|/8.26345e-15/unknown [Arabidopsis thaliana]
Bra019040	-2.05387	-2.33902	-1.56062	1.5662	2.20239	3.18511	gi|21595460|gb|AAM66103.1|/3.77532e-125/carbohydrate kinase-like protein [Arabidopsis thaliana]
Bra034219	-1.88285	-2.22184	-1.47709	1.95232	1.79322	3.3609	gi|297813953|ref|XP_002874860.1|/2.95281e-166/two-pore channel 1 [Arabidopsis lyrata subsp. lyrata]
Bra030316	-2.12889	-1.78081	-1.42182	1.69072	1.79699	2.90196	gi|13431949|sp|Q9M4S8.1|TPIC_FRAAN/1.1541e-102/RecName: Full=Triosephosphate isomerase, chloroplastic; Short=TIM; Short=Triose-phosphate isomerase; Flags: Precursor
Bra035533	-1.77832	-1.82607	-1.78075	2.08796	1.5032	2.88611	gi|18396349|ref|NP_565335.1|/1.8786e-18/PSBX (photosystem II subunit X) [Arabidopsis thaliana]
Bra014656	-2.5763	-2.42862	-1.94319	1.2735	1.65622	3.89391	gi|6759491|emb|CAB69786.1|/9.51465e-28/hypothetical protein [Arabidopsis thaliana]
Bra017675	-2.41369	-2.08746	-2.37126	1.67888	2.10474	3.80735	gi|3096942|emb|CAA18852.1|/1.4045e-27/putative protein [Arabidopsis thaliana]
Bra037210	-2.31615	-2.30465	-2.47458	1.42395	2.32193	4.21584	gi|297831838|ref|XP_002883801.1|/2.97177e-84/hypothetical protein ARALYDRAFT_480310 [Arabidopsis lyrata subsp. lyrata]
Bra002767	-2.53325	-3.02478	-2.05	1.7731	1.87242	3.28212	gi|297796591|ref|XP_002866180.1|/1.82021e-68/lactoylglutathione lyase family protein [Arabidopsis lyrata subsp. lyrata]
Bra027932	-2.80644	-2.90918	-1.58451	1.7937	1.95454	3.3015	gi|225450563|ref|XP_002277564.1|/3.20468e-170/PREDICTED: hypothetical protein [Vitis vinifera]
Bra016862	-2.28412	-2.61518	-2.09261	1.53717	2.14537	3.06108	gi|227202786|dbj|BAH56866.1|/2.39277e-166/AT2G42690 [Arabidopsis thaliana]
Bra041008	-2.32643	-2.83993	-1.89598	1.25497	1.97475	3.44379	gi|297852236|ref|XP_002893999.1|/4.30419e-29/predicted protein [Arabidopsis lyrata subsp. lyrata]
Bra016810	-2.03271	-2.71144	-1.91513	2.27382	1.90009	3.93034	gi|297844036|ref|XP_002889899.1|/0/hypothetical protein ARALYDRAFT_471331 [Arabidopsis lyrata subsp. lyrata]
Bra020200	-1.99167	-2.87057	-1.84033	1.95232	1.88903	3.3609	gi|297812391|ref|XP_002874079.1|/4.28286e-84/phosphoglycerate/bisphosphoglycerate mutase family protein [Arabidopsis lyrata subsp. lyrata]
Bra025932	-1.57465	-2.56237	-1.63766	1.88277	1.69013	3.77259	gi|297837329|ref|XP_002886546.1|/0/S-locus lectin protein kinase family protein [Arabidopsis lyrata subsp. lyrata]
Bra037560	-1.86416	-2.68991	-2.54432	2.0089	2.37914	3.71197	gi|30685069|ref|NP_850611.1|/1.09026e-167/ACT2 (ACTIN 2); structural constituent of cytoskeleton [Arabidopsis thaliana]
Bra000837	-1.94329	-2.99462	-1.94149	2.62895	1.63985	4.51213	gi|9843639|emb|CAC03598.1|/4.53899e-62/Rieske FeS protein [Arabidopsis thaliana]
Bra029253	-1.71586	-2.5786	-1.85599	2.47305	2.44673	4.42946	gi|312283149|dbj|BAJ34440.1|/2.2782e-24/unnamed protein product [Thellungiella halophila]
Bra039835	-1.92144	-2.64882	-2.96836	2.78919	2.02303	4.21479	gi|18397775|ref|NP_565372.1|/2.75037e-69/TIC21 (TRANSLOCON AT INNER MEMBRANE OF CHLOROPLASTS 21); copper uptake transmembrane transporter/ iron ion transmembrane transporter/ protein homodimerization [Arabidopsis thaliana]
Bra029914	-1.34602	-3.08421	-1.15176	2.46487	1.77585	3.55985	gi|15229019|ref|NP_190443.1|/4.37012e-76/nodulin MtN3 family protein [Arabidopsis thaliana]
Bra006248	-1.98089	-1.4003	-2.27944	2.81534	3.45018	3.83887	gi|11276604|pir||T48605/1.33871e-51/ribosomal protein S13-like protein F18O22.110 [imported] - Arabidopsis thaliana
Bra013161	-2.19373	-1.60015	-1.66454	2.89093	3.53303	3.51134	gi|312283469|dbj|BAJ34600.1|/7.00866e-84/unnamed protein product [Thellungiella halophila]
Bra005694	-1.86921	-1.70572	-1.46504	3.98951	3.72299	3.43982	gi|297806109|ref|XP_002870938.1|/1.67243e-121/predicted protein [Arabidopsis lyrata subsp. lyrata]
Bra014671	-1.91779	-1.53001	-1.60801	3.39461	4.2571	3.64329	gi|297822305|ref|XP_002879035.1|/4.90246e-65/calmodulin-2 [Arabidopsis lyrata subsp. lyrata]
Bra015752	-1.88855	-1.23711	-2.09261	3.90596	3.07676	3.51564	gi|11762283|gb|AAG40412.1|AF325060_1/4.3734e-57/At1g20810 [Arabidopsis thaliana]
Bra000159	-2.9644	-1.95362	-1.14269	3.33213	2.09255	4.93583	gi|15225613|ref|NP_181530.1|/3.87562e-85/60S acidic ribosomal protein P0 (RPP0A) [Arabidopsis thaliana]
Bra001368	-2.40925	-2.30358	-2.26652	3.46815	2.62015	5.28758	gi|15238217|ref|NP_196079.1|/8.39462e-134/SIR; sulfite reductase (ferredoxin)/ sulfite reductase [Arabidopsis thaliana]
Bra031219	-2.5784	-2.38379	-1.59819	2.7493	2.45779	5.42561	gi|21592716|gb|AAM64665.1|/5.68519e-44/putative ATP synthase [Arabidopsis thaliana]
Bra034394	-2.74491	-1.36675	-1.7748	2.86342	3.18906	4.98716	gi|297826125|ref|XP_002880945.1|/1.0977e-51/copper/zinc superoxide dismutase [Arabidopsis lyrata subsp. lyrata]
Bra006029	-3.13781	-1.78301	-1.7046	3.80132	2.38366	4.24115	gi|15242465|ref|NP_196527.1|/1.04008e-92/AtPPa6 (Arabidopsis thaliana pyrophosphorylase 6); inorganic diphosphatase/ pyrophosphatase
Bra015913	-2.92646	-1.77012	-1.87523	3.60106	2.65764	4.21403	gi|18410608|ref|NP_565085.1|/2.91058e-52/zinc finger (C3HC4-type RING finger) family protein [Arabidopsis thaliana]
Bra010189	-2.42561	-1.94941	-1.76711	3.99649	2.02359	3.87135	gi|29337142|sp|Q9MAQ0.1|SSG1_ARATH/1.27132e-178/RecName: Full=Probable granule-bound starch synthase 1, chloroplastic/amyloplastic; AltName: Full=Granule-bound starch synthase I; Short=GBSS-I; Flags: Precursor
Bra021440	-2.2578	-2.01317	-2.2115	3.67284	2.26566	4.10893	gi|157849700|gb|ABV89633.1|/2.15519e-41/universal stress protein family protein [Brassica rapa]
Bra020060	-2.52096	-2.40293	-1.85206	4.18448	2.22723	4.39987	gi|297812157|ref|XP_002873962.1|/6.67588e-76/dicarboxylate/tricarboxylate carrier [Arabidopsis lyrata subsp. lyrata]
Bra021959	-2.11937	-1.73794	-2.62134	3.63033	1.72825	5.1449	-
Bra008984	-4.01835	-2.07598	-2.11727	3.29536	2.87769	4.00107	gi|238481238|ref|NP_001154706.1|/3.55787e-83/DEAD/DEAH box helicase, putative [Arabidopsis thaliana]
Bra037164	-3.83768	-2.06324	-1.81536	3.86397	3.35677	4.05083	gi|297797739|ref|XP_002866754.1|/2.35296e-135/oxygen-evolving enhancer 33 [Arabidopsis lyrata subsp. lyrata]
Bra040144	-3.47887	-1.88675	-1.63207	2.85846	3.16993	3.87254	gi|224144666|ref|XP_002325368.1|/0/predicted protein [Populus trichocarpa]
Bra020633	-3.50275	-1.77012	-2.32041	3.46019	3.24983	3.48558	gi|15218208|ref|NP_175640.1|/3.73875e-30/60S ribosomal protein L37 (RPL37B) [Arabidopsis thaliana]
Bra028590	-3.25182	-1.81594	-2.52577	3.38637	2.4558	3.90637	gi|72255619|gb|AAZ66937.1|/9.6073e-92/117M18_18 [Brassica rapa]
Bra037933	-3.29385	-1.9007	-2.39276	3.24262	3.02503	3.99646	gi|222616933|gb|EEE53065.1|/5.14763e-159/hypothetical protein OsJ_35807 [Oryza sativa Japonica Group]
Bra033859	-4.02899	-1.471	-1.79083	3.21286	2.14447	4.24115	gi|296085918|emb|CBI31242.3|/3.28516e-117/unnamed protein product [Vitis vinifera]
Bra036739	-4.23322	-2.29084	-1.3298	3.18199	2.64825	4.21594	gi|157849762|gb|ABV89664.1|/1.12704e-44/chloroplast one-helix protein 2 [Brassica rapa]
Bra004066	-1.40773	-2.88182	-1.84329	4.50436	3.22637	2.90941	gi|297841501|ref|XP_002888632.1|/1.46864e-23/hypothetical protein ARALYDRAFT_894548 [Arabidopsis lyrata subsp. lyrata]
Bra018907	-1.5602	-2.25924	-2.36156	4.27755	2.67862	1.65619	gi|312283313|dbj|BAJ34522.1|/6.58608e-24/unnamed protein product [Thellungiella halophila]
Bra000190	-2.21723	-1.78963	-1.75256	3.17459	1.72154	2.0863	gi|79572219|ref|NP_181580.2|/3.8007e-139/unknown protein [Arabidopsis thaliana]
Bra000503	-1.92144	-1.56981	-1.69246	3.46096	1.92722	2.11243	gi|297826199|ref|XP_002880982.1|/5.8632e-108/hypothetical protein ARALYDRAFT_481753 [Arabidopsis lyrata subsp. lyrata]
Bra013838	-1.93542	-2.30465	-2.7781	3.2707	1.39319	1.53206	gi|297799516|ref|XP_002867642.1|/3.8012e-68/hypothetical protein ARALYDRAFT_492356 [Arabidopsis lyrata subsp. lyrata]
Bra006777	-1.73118	-1.84366	-3.26652	3.26652	2	3.30895	gi|297796741|ref|XP_002866255.1|/2.3407e-84/hypothetical protein ARALYDRAFT_495935 [Arabidopsis lyrata subsp. lyrata]
Bra016818	-1.88092	-1.95921	-3.34417	2.6044	2.51497	3.14802	gi|297844020|ref|XP_002889891.1|/0/hypothetical protein ARALYDRAFT_312200 [Arabidopsis lyrata subsp. lyrata]
Bra034128	-1.07345	-2.02991	-2.54448	3.28516	1.8064	3.48447	gi|2584721|emb|CAA71239.1|/6.3527e-157/sulfite reductase [Arabidopsis thaliana]
Bra004267	-1.46576	-2.16237	-2.78629	2.67888	4.10474	2.40297	gi|297841501|ref|XP_002888632.1|/6.43501e-19/hypothetical protein ARALYDRAFT_894548 [Arabidopsis lyrata subsp. lyrata]
Bra007498	-1.86921	-1.85963	-2.98951	2	4.05364	2.21539	gi|15232216|ref|NP_191557.1|/2.62203e-94/tRNA-binding region domain-containing protein [Arabidopsis thaliana]
Bra023766	-2.12655	-2.324	-2.75341	1.14017	4.02926	1.17778	gi|15810257|gb|AAL07016.1|/2.18144e-74/unknown protein [Arabidopsis thaliana]
Bra025755	-2.10869	-2.7244	-2.81555	1.02774	3.70007	1.89478	gi|297850356|ref|XP_002893059.1|/1.48241e-127/wound-responsive family protein [Arabidopsis lyrata subsp. lyrata]
Bra007167	-3.96347	-3.21501	-2.49881	2.18107	4.56294	1.94912	gi|297820302|ref|XP_002878034.1|/0/hypothetical protein ARALYDRAFT_348635 [Arabidopsis lyrata subsp. lyrata]
Bra008963	-4.17708	-3.36053	-2.67332	2.23195	4.19878	1.7079	gi|186522138|ref|NP_196704.2|/0/zinc ion binding [Arabidopsis thaliana]
Bra003859	-2.50468	-2.13664	-2.45618	2.09891	3.73118	1.84366	gi|21537090|gb|AAM61431.1|/1.02363e-45/developmental protein, putative [Arabidopsis thaliana]
Bra010221	-2.96347	-2.36893	-2.18107	2.18107	3.56294	2.07595	gi|255548668|ref|XP_002515390.1|/4.0085e-127/RNA lariat debranching enzyme, putative [Ricinus communis]
Bra004721	-2.98489	-2.55908	-1.81925	2.15843	3.98489	1.67844	gi|18406052|ref|NP_565982.1|/2.57244e-117/DNAJ heat shock N-terminal domain-containing protein [Arabidopsis thaliana]
Bra008557	-3.11631	-2.11631	-1.90627	2.49589	4.138	2.10558	gi|297814101|ref|XP_002874934.1|/1.06379e-176/hypothetical protein ARALYDRAFT_912011 [Arabidopsis lyrata subsp. lyrata]
Bra021967	-3.08964	-2.42862	-1.52955	1.94877	4.31615	2.30179	gi|15242384|ref|NP_199351.1|/1.09951e-83/sodium:solute symporter family protein [Arabidopsis thaliana]
Bra027973	-3.63088	-2.63088	-1.58844	1.50714	4.05311	1.92218	gi|297853378|ref|XP_002894570.1|/1.35304e-64/HNH endonuclease domain-containing protein [Arabidopsis lyrata subsp. lyrata]
Bra012279	-3.44764	-1.98235	-2.82723	1.95148	4.46933	2.63109	gi|297850558|ref|XP_002893160.1|/3.90358e-104/VHS domain-containing protein [Arabidopsis lyrata subsp. lyrata]
Bra022281	-2.98784	-1.5904	-2.14104	1.7052	3.67889	2.17128	gi|15229587|ref|NP_188439.1|/0/EMB1270 (embryo defective 1270) [Arabidopsis thaliana]
Bra033415	-3.61902	-1.31841	-2.41739	1.4969	3.61902	2.45124	gi|15218860|ref|NP_171860.1|/1.42708e-86/POR C (PROTOCHLOROPHYLLIDE OXIDOREDUCTASE); NADPH dehydrogenase/ oxidoreductase/ protochlorophyllide reductase [Arabidopsis thaliana]
Bra029984	-3.78814	-1.79742	-3.18008	1.8193	3.18819	2.41216	gi|15229631|ref|NP_190560.1|/2.49261e-58/60S ribosomal protein L26 (RPL26A) [Arabidopsis thaliana]
Bra032019	-3.24336	-1.90994	-1.7787	1.98033	4.24336	3.4949	gi|297832950|ref|XP_002884357.1|/5.4506e-93/predicted protein [Arabidopsis lyrata subsp. lyrata]
Bra008402	-1.92778	-2.85453	-1.7612	2.82624	3.65476	2.26481	gi|297844574|ref|XP_002890168.1|/6.42712e-38/hypothetical protein ARALYDRAFT_471845 [Arabidopsis lyrata subsp. lyrata]
Bra000739	-2.77869	-2.92399	-2.2495	3.47589	3.78735	1.69479	gi|297813589|ref|XP_002874678.1|/8.87088e-68/VIRB2-interacting protein 2 [Arabidopsis lyrata subsp. lyrata]
Bra002662	-2.29511	-2.50775	-2.66255	2.97257	4.10711	1.30597	gi|15237159|ref|NP_200637.1|/2.52847e-71/RPT3 (REGULATORY PARTICLE TRIPLE-A ATPASE 3); ATPase [Arabidopsis thaliana]
Bra035338	-2.93894	-2.58598	-2.54961	2.6616	4.41811	1.47951	gi|24745880|dbj|BAC23035.1|/2.28181e-108/26S proteasome AAA-ATPase subunit RPT4a [Solanum tuberosum]
Bra015314	-2.75168	-2.48809	-2.70588	3.50201	4.86938	2.57954	gi|38605860|emb|CAE75902.1|/1.43033e-68/OSJNBb0034G17.18 [Oryza sativa Japonica Group]
Bra025833	-2.48272	-2.96153	-2.60244	2.79785	4.59346	2.72599	gi|8778617|gb|AAF79625.1|AC027665_26/0/F5M15.5 [Arabidopsis thaliana]
Bra015697	-2.37985	-3.11103	-3.66743	3.66743	3.71049	3.08246	gi|18411340|ref|NP_565148.1|/1.1021e-105/mutase family protein [Arabidopsis thaliana]
Bra014713	-1.78743	-3.3609	-3.32695	4.05278	3.37818	2.50529	gi|255574576|ref|XP_002528199.1|/0/Heat shock 70 kDa protein, putative [Ricinus communis]
Bra018575	-1.78341	-2.88675	-3.43644	3.43644	3.90111	2.46815	gi|3249100|gb|AAC24083.1|/1.86219e-114/Match to calreticulin (AtCRTL) mRNA gb|U27698 and DNA gb|U66344. ESTs gb|T45719, gb|T22451, gb|H36323 and gb|AA042519 come from this gene [Arabidopsis thaliana]
Bra011872	-2.11631	-3.53854	-3.48196	2.75613	3.138	2.10558	gi|15234962|ref|NP_195626.1|/1.72862e-111/DNAJ heat shock N-terminal domain-containing protein [Arabidopsis thaliana]
Bra028032	-2.34542	-3.34542	-2.72501	2.98525	3.76765	2.33469	gi|312282637|dbj|BAJ34184.1|/2.5732e-69/unnamed protein product [Thellungiella halophila]
Bra006626	-2.34831	-2.75259	-3.08288	1.5716	2.48007	1.9651	gi|9757826|dbj|BAB08344.1|/2.92489e-126/unnamed protein product [Arabidopsis thaliana]
Bra003302	-2.06131	-3.0527	-2.52615	2.34698	2.06997	1.67023	gi|297820588|ref|XP_002878177.1|/0/C2 domain-containing protein [Arabidopsis lyrata subsp. lyrata]
Bra021556	-1.91491	-2.96668	-2.95468	2.11067	2.49443	1.94946	gi|54043095|gb|AAV28535.1|/3.15211e-51/glycolate oxidase [Brassica napus]
Bra004113	-2.2162	-2.20661	-2.16889	2.01875	2.80116	1.91363	gi|15218643|ref|NP_176711.1|/9.24618e-134/CBS domain-containing protein [Arabidopsis thaliana]
Bra008214	-2.0741	-2.55215	-2.51262	2.10737	2.66524	1.75464	gi|297842311|ref|XP_002889037.1|/4.61421e-93/hypothetical protein ARALYDRAFT_895440 [Arabidopsis lyrata subsp. lyrata]
Bra006013	-2.24855	-2.11355	-2.57343	2.41946	3.25248	1.88554	gi|17939849|emb|CAC81058.1|/0/mitochondrial F1 ATP synthase beta subunit [Arabidopsis thaliana]
Bra020448	-2.5244	-2.09501	-2.83435	2.32695	2.89524	2.09501	gi|110743596|dbj|BAE99635.1|/2.92787e-32/hypothetical protein [Arabidopsis thaliana]
Bra003029	-2.23541	-2.06309	-2.19297	1.87523	3.2571	2.41885	gi|42573670|ref|NP_974931.1|/1.58643e-164/haloacid dehalogenase-like hydrolase family protein [Arabidopsis thaliana]
Bra013215	-2.4418	-2.046	-2.39599	2.24335	2.97935	2.66807	gi|297835690|ref|XP_002885727.1|/1.24711e-128/hypothetical protein ARALYDRAFT_480054 [Arabidopsis lyrata subsp. lyrata]
Bra014562	-2.65524	-2.11497	-2.28655	2.05674	2.58496	2.52452	gi|225446579|ref|XP_002280094.1|/1.24397e-147/PREDICTED: hypothetical protein [Vitis vinifera]
Bra025017	-2.5054	-1.98345	-2.8522	1.68926	2.82118	2.29895	gi|15237442|ref|NP_199458.1|/0/pentatricopeptide (PPR) repeat-containing protein [Arabidopsis thaliana]
Bra002156	-2.88245	-1.73094	-2.18918	2.12702	2.2249	1.93812	gi|15238809|ref|NP_197339.1|/1.22781e-72/40S ribosomal protein S16 (RPS16C) [Arabidopsis thaliana]
Bra023511	-2.79763	-1.64286	-2.75511	2.56471	2.708	2.20039	gi|297811659|ref|XP_002873713.1|/1.51404e-81/40S ribosomal protein S9 [Arabidopsis lyrata subsp. lyrata]
Bra001809	-2.66395	-1.50617	-3.06201	2.97405	1.84052	2.5218	gi|90186625|gb|ABD91572.1|/1.06596e-42/unknown [Brassica rapa]
Bra011081	-1.7031	-1.61619	-2.91245	2.49017	2.53702	1.94553	gi|22328958|ref|NP_194417.2|/0/aspartyl-tRNA synthetase, putative / aspartate--tRNA ligase, putative [Arabidopsis thaliana]
Bra011297	-1.95622	-2.41369	-2.79328	3.37126	2.4245	2.23185	gi|15236072|ref|NP_194906.1|/3.0223e-175/MGD1 (MONOGALACTOSYL DIACYLGLYCEROL SYNTHASE 1); 1,2-diacylglycerol 3-beta-galactosyltransferase/ UDP-galactosyltransferase/ UDP-glycosyltransferase/ transferase, transferring glycosyl groups [Arabidopsis thaliana]
Bra026200	-2.58496	-2.30179	-2.85148	2.85148	2.31615	2.07736	gi|297849874|ref|XP_002892818.1|/0/hypothetical protein ARALYDRAFT_471639 [Arabidopsis lyrata subsp. lyrata]
Bra002347	-3.795	-3.20288	-2.75256	2.9542	3.48605	2.32971	gi|94467214|dbj|BAE93768.1|/0/aldehyde oxidase [Brassica rapa subsp. pekinensis]
Bra003984	-3.11244	-3.37999	-2.89005	3.0109	3.05716	2.412	gi|18408550|ref|NP_564878.1|/3.84112e-72/60S ribosomal protein L10 (RPL10C) [Arabidopsis thaliana]
Bra008608	-3.11405	-2.74601	-3.29792	2.70829	2.7556	2.32621	gi|297807687|ref|XP_002871727.1|/2.23949e-60/hypothetical protein ARALYDRAFT_488521 [Arabidopsis lyrata subsp. lyrata]
Bra004177	-3.29204	-3.05938	-2.43606	2.83261	2.7119	2.10618	gi|15864561|emb|CAC80640.1|/5.79772e-104/ClpP putative protein [Brassica napus]
Bra016526	-3.47638	-2.72792	-2.69397	2.43374	2.7452	2.23759	gi|297850294|ref|XP_002893028.1|/3.67862e-36/hypothetical protein ARALYDRAFT_889335 [Arabidopsis lyrata subsp. lyrata]
Bra013225	-2.6888	-2.36257	-2.64636	3.05445	3.11103	3.08246	gi|297831418|ref|XP_002883591.1|/7.20772e-38/FK506-binding protein 15 kD-1 [Arabidopsis lyrata subsp. lyrata]
Bra025989	-2.73653	-2.46203	-2.55038	3.21335	3.47638	3.23759	gi|297844662|ref|XP_002890212.1|/1.23496e-148/hypothetical protein ARALYDRAFT_471925 [Arabidopsis lyrata subsp. lyrata]
Bra015010	-2.27376	-2.27376	-2.91358	3.23133	2.96481	2.68164	gi|15233845|ref|NP_195556.1|/0/ROPGEF1; Rho guanyl-nucleotide exchange factor/ protein binding [Arabidopsis thaliana]
Bra030568	-2.48027	-2.20288	-2.53316	2.88381	2.58186	2.78784	gi|304650441|gb|ADM47404.1|/0/cryptochrome 2 [Brassica juncea]
Bra020169	-3.29203	-2.18511	-1.96763	3.06436	3.30441	2.91446	gi|297812321|ref|XP_002874044.1|/9.48e-97/hypothetical protein ARALYDRAFT_489058 [Arabidopsis lyrata subsp. lyrata]
Bra024834	-3.11631	-2.79008	-2.49589	2.75613	3.53854	2.52418	gi|229914877|gb|ACQ90602.1|/1.22638e-117/putative C2H2 zinc finger protein [Thellungiella halophila]
Bra033269	-3.43229	-2.09887	-2.5763	2.45044	3.32126	2.35505	gi|9665146|gb|AAF97330.1|AC023628_11/0/Unknown protein [Arabidopsis thaliana]
Bra039708	-3.11315	-2.25368	-2.3021	2.48563	2.98115	2.83864	gi|261343268|gb|ACX70135.1|/2.74213e-104/O-acetylserine(thiol)lyase isoform A4 [Brassica rapa subsp. chinensis]
Bra026916	-2.65764	-2.77012	-2.60801	2.19821	2.92646	2.77012	gi|11320956|gb|AAG33975.1|AF250961_1/6.45404e-104/methionine aminopeptidase-like protein [Arabidopsis thaliana]
Bra034689	-2.57416	-2.99639	-2.53172	2.53172	2.99639	2.96782	gi|297829870|ref|XP_002882817.1|/9.28268e-173/WD-40 repeat family protein [Arabidopsis lyrata subsp. lyrata]
Bra038437	-2.61349	-2.98272	-2.18028	2.27175	3.31976	2.84366	gi|84514203|gb|ABC59110.1|/1.3786e-142/cytochrome P450 monooxygenase CYP97A10 [Medicago truncatula]
Bra038266	-2.11405	-2.5921	-2.29093	2.07753	3.34056	3.32621	gi|297819130|ref|XP_002877448.1|/7.58282e-66/hypothetical protein ARALYDRAFT_484979 [Arabidopsis lyrata subsp. lyrata]
Bra000592	-2.88285	-2.87057	-3.64469	2.19097	3.70882	2.87057	gi|30695748|ref|NP_199787.2|/0/leucine-rich repeat family protein / protein kinase family protein [Arabidopsis thaliana]
Bra003605	-2.76807	-2.69202	-3.20659	2.2634	3.7077	2.44861	gi|297842743|ref|XP_002889253.1|/5.26571e-165/hypothetical protein ARALYDRAFT_477124 [Arabidopsis lyrata subsp. lyrata]
Bra006100	-3.68713	-3.09501	-2.32695	2.06672	3.70882	2.6764	gi|297807185|ref|XP_002871476.1|/3.13361e-144/adaptin family protein [Arabidopsis lyrata subsp. lyrata]
Bra036782	-3.17792	-3.05359	-2.90889	1.67457	3.76649	2.49985	gi|297816430|ref|XP_002876098.1|/5.20322e-114/SEC14 cytosolic factor family protein [Arabidopsis lyrata subsp. lyrata]
Bra006099	-2.21723	-3.21723	-2.75256	2.17459	3.81669	3.18866	gi|297811265|ref|XP_002873516.1|/1.79155e-67/GTP binding protein [Arabidopsis lyrata subsp. lyrata]
Bra009521	-2.69177	-3.41727	-2.79935	1.72675	4.03109	3.68316	gi|297806333|ref|XP_002871050.1|/0/1, 4-alpha-glucan branching enzyme protein soform SBE2.2 precursor [Arabidopsis lyrata subsp. lyrata]
Bra029482	-2.54115	-2.52887	-3.71107	1.98525	3.36712	3.73909	gi|297809589|ref|XP_002872678.1|/2.29073e-161/hypothetical protein ARALYDRAFT_490075 [Arabidopsis lyrata subsp. lyrata]
Bra036261	-2.20922	-2.93829	-3.4844	1.68303	3.45337	3.42802	gi|297814053|ref|XP_002874910.1|/0/TOC159 [Arabidopsis lyrata subsp. lyrata]
Bra004794	-3.49697	-2.52612	-2.40838	1.71736	3.14836	2.5634	gi|297828115|ref|XP_002881940.1|/2.32342e-87/hypothetical protein ARALYDRAFT_483511 [Arabidopsis lyrata subsp. lyrata]
Bra021915	-3.24336	-2.64882	-2.19373	1.6974	2.6584	3.00458	gi|297851424|ref|XP_002893593.1|/2.17905e-60/60S ribosomal protein L18A-1 [Arabidopsis lyrata subsp. lyrata]
Bra022029	-3.24336	-2.4949	-2.19373	1.39137	2.37152	2.48634	gi|74475410|gb|ABA07910.1|/9.92484e-139/plastid 3-ketoacyl-ACP synthase I [Cuphea avigera var. pulcherrima]
Bra006878	-2.80185	-2.49929	-1.71325	1.40496	2.97539	2.20094	gi|297819886|ref|XP_002877826.1|/1.1375e-86/ATG4/CHLG/G4 [Arabidopsis lyrata subsp. lyrata]
Bra008683	-2.82511	-2.52254	-2.14104	1.25303	3.41007	2.806	gi|15242351|ref|NP_197069.1|/2.75084e-134/RGP2 (REVERSIBLY GLYCOSYLATED POLYPEPTIDE 2); transferase, transferring hexosyl groups [Arabidopsis thaliana]
Bra039496	-3.10698	-2.77146	-2.02909	1.71588	3.59572	2.48966	gi|9759036|dbj|BAB09363.1|/6.83132e-106/unnamed protein product [Arabidopsis thaliana]
Bra008426	-3.35804	-3.58821	-2.20371	1.15959	3.15959	3.58821	gi|297842751|ref|XP_002889257.1|/0/ABC1 family protein [Arabidopsis lyrata subsp. lyrata]
Bra040749	-2.87824	-3.15731	-2.16687	1.54135	3.2929	3.32315	gi|18141285|gb|AAL60580.1|AF454958_1/6.95155e-161/senescence-associated cysteine protease [Brassica oleracea]
Bra018995	-1.65404	-3.90918	-1.60801	1.34149	2.66487	2.3185	gi|18404224|ref|NP_564616.1|/2.66129e-74/peroxisomal membrane protein-related [Arabidopsis thaliana]
Bra008234	-2.71527	-3.38904	-2.2115	1.77013	2.26566	3.12315	gi|18410994|ref|NP_565124.1|/2.61615e-43/nucleic acid binding [Arabidopsis thaliana]
Bra021872	-2.61824	-3.61824	-2.34323	1.83583	2.88706	3.19601	gi|297826827|ref|XP_002881296.1|/0/hypothetical protein ARALYDRAFT_902447 [Arabidopsis lyrata subsp. lyrata]
Bra004639	-2.05387	-3.51134	-2.4689	1.5662	1.71324	3.18511	gi|148910230|gb|ABR18196.1|/2.18183e-74/unknown [Picea sitchensis]
Bra026649	-2.37022	-3.61606	-2.32085	1.85677	1.93716	2.66315	gi|297814396|ref|XP_002875081.1|/1.83245e-50/hypothetical protein ARALYDRAFT_346658 [Arabidopsis lyrata subsp. lyrata]
Bra008030	-2.87055	-3.54432	-2.24315	2.66051	2.07245	2.27843	gi|15214300|sp|Q9ZSR8.1|RSSA_BRANA/2.29431e-98/RecName: Full=40S ribosomal protein SA; AltName: Full=Laminin receptor-like protein; AltName: Full=p40
Bra006164	-2.31091	-3.17626	-1.63971	2.92758	2.60565	2.58654	gi|297811391|ref|XP_002873579.1|/1.85373e-49/hypothetical protein ARALYDRAFT_909228 [Arabidopsis lyrata subsp. lyrata]
Bra003644	-2.85798	-2.92693	-2.0234	2.98351	2.50937	2.55152	gi|2204102|emb|CAA74197.1|/5.81129e-53/glutathione-S-transferase [Brassica juncea]
Bra027022	-2.73118	-2.71683	-1.68155	2.46815	2.31976	2.4924	gi|6630450|gb|AAF19538.1|AC007190_6/1.55662e-137/F23N19.10 [Arabidopsis thaliana]
Bra013316	-2.01264	-3.50418	-1.88627	2.36149	2.78735	2.3876	gi|89274202|gb|ABD65606.1|/3.0074e-130/hypothetical protein 23.t00002 [Brassica oleracea]
Bra038835	-2.23105	-4.05334	-1.72379	2.33174	2.48117	2.51696	gi|312282099|dbj|BAJ33915.1|/0/unnamed protein product [Thellungiella halophila]
Bra038946	-2.71527	-4.1375	-2.2115	2.68333	3.1375	2.53343	gi|15242870|ref|NP_198334.1|/0/PAP26 (PURPLE ACID PHOSPHATASE 26); acid phosphatase/ protein serine/threonine phosphatase [Arabidopsis thaliana]
Bra021555	-2.54319	-3.26949	-1.98147	2.62973	3.15559	3.75002	gi|304368145|gb|ADM26718.1|/1.50366e-92/glycolate oxidase [Nicotiana benthamiana]
Bra015570	-2.65279	-3.51422	-1.39271	2.54672	2.79739	3.09561	gi|42561776|ref|NP_172208.2|/9.57473e-145/binding [Arabidopsis thaliana]
Bra031898	-2.51235	-3.11786	-1.47561	1.95485	2.331	3.49802	gi|297797507|ref|XP_002866638.1|/1.38209e-173/ATGCN5 [Arabidopsis lyrata subsp. lyrata]
Bra034481	-2.82511	-2.98784	-1.62347	2.14703	2.82511	3.39571	gi|1871179|gb|AAB63539.1|/8.39796e-16/hypothetical protein [Arabidopsis thaliana]
Bra018233	-1.7031	-3.27657	-2.24262	3.24262	2.6136	3.6028	gi|15232352|ref|NP_190955.1|/6.92456e-40/40S ribosomal protein S3 (RPS3B) [Arabidopsis thaliana]
Bra025929	-2.11103	-3.27376	-2.65335	3.23133	1.96481	2.94753	gi|15220976|ref|NP_173253.1|/6.84538e-116/ATMPK8; MAP kinase [Arabidopsis thaliana]
Bra035942	-2.55254	-3.38904	-2.8625	3.09486	2.40632	2.89872	gi|297797057|ref|XP_002866413.1|/5.28557e-101/hypothetical protein ARALYDRAFT_919346 [Arabidopsis lyrata subsp. lyrata]
Bra014523	-2.14836	-2.59654	-2.16815	3.9815	1.91311	2.50309	gi|255545283|ref|XP_002513702.1|/1.70337e-106/protein with unknown function [Ricinus communis]
Bra025082	-2.47146	-2.94642	-1.80346	3.91247	1.92722	2.61764	-
Bra033574	-2.89482	-3.31991	-2.20133	3.91754	2.4245	2.59714	gi|297801950|ref|XP_002868859.1|/3.72196e-72/hypothetical protein ARALYDRAFT_490638 [Arabidopsis lyrata subsp. lyrata]
Bra035516	-2.82184	-2.71191	-1.76632	3.52859	2.04089	3.31655	gi|297846172|ref|XP_002890967.1|/2.86704e-88/hypothetical protein ARALYDRAFT_890765 [Arabidopsis lyrata subsp. lyrata]
Bra007163	-3.08964	-3.07736	-2.85148	3.05311	3.58496	3.30179	gi|77745458|gb|ABB02628.1|/4.14558e-52/triose phosphate isomerase cytosolic isoform-like [Solanum tuberosum]
Bra019807	-3.05311	-3.03876	-3.01047	2.79008	3.32193	3.63088	gi|297844202|ref|XP_002889982.1|/5.67772e-61/hypothetical protein ARALYDRAFT_471459 [Arabidopsis lyrata subsp. lyrata]
Bra001358	-2.98784	-2.81552	-2.9454	2.49168	4.00953	3.39571	gi|297833820|ref|XP_002884792.1|/1.91693e-55/hypothetical protein ARALYDRAFT_478371 [Arabidopsis lyrata subsp. lyrata]
Bra031641	-2.96984	-2.95972	-3.10278	2.43309	3.89077	3.58821	gi|30680831|ref|NP_172359.2|/3.1852e-45/VAP27-2 (VAMP/SYNAPTOBREVIN-ASSOCIATED PROTEIN 27-2); structural molecule [Arabidopsis thaliana]
Bra011504	-2.911	-2.89872	-2.2115	3.09486	4.1375	3.71527	gi|297802570|ref|XP_002869169.1|/2.37369e-66/vacuolar ATP synthase subunit H family protein [Arabidopsis lyrata subsp. lyrata]
Bra025194	-3.04103	-2.51907	-2.21791	2.48513	3.867	3.8453	gi|17065192|gb|AAL32750.1|/7.88608e-126/cytochrome P450 [Arabidopsis thaliana]
Bra003564	-3.23279	-3.12651	-1.47393	3.35075	3.34108	3.43055	gi|297842827|ref|XP_002889295.1|/2.33146e-162/predicted protein [Arabidopsis lyrata subsp. lyrata]
Bra010712	-3.2917	-2.81007	-2.18906	3.14636	3.29836	3.39504	gi|18420373|ref|NP_568051.1|/4.59094e-142/VHA-A3 (VACUOLAR PROTON ATPASE A3); ATPase [Arabidopsis thaliana]
Bra031813	-3.02908	-2.63375	-2.08975	3.40311	3.1578	3.64986	gi|49359169|gb|AAT65501.1|/6.77401e-135/photosystem II protein [Brassica oleracea]
Bra012963	-3.40175	-2.96797	-2.51562	3.36003	3.03062	4.18674	gi|297797095|ref|XP_002866432.1|/3.34859e-92/hypothetical protein ARALYDRAFT_919384 [Arabidopsis lyrata subsp. lyrata]
Bra030792	-3.13869	-3.12141	-2.4052	3.4052	3.46933	4.42626	gi|297843758|ref|XP_002889760.1|/1.02139e-41/60S ribosomal protein L21 [Arabidopsis lyrata subsp. lyrata]
Bra041101	-2.67608	-3.21623	-2.29093	3.55815	2.76042	3.9076	gi|18398206|ref|NP_566331.1|/3.08333e-60/UBC11 (UBIQUITIN-CONJUGATING ENZYME 11); ubiquitin-protein ligase [Arabidopsis thaliana]
Bra006079	-3.59214	-3.39641	-3.18638	2.776	2.70762	3.38569	gi|297812713|ref|XP_002874240.1|/0/hypothetical protein ARALYDRAFT_910552 [Arabidopsis lyrata subsp. lyrata]
Bra008961	-4.0535	-3.46138	-2.92483	3.0163	3.2554	3.58821	gi|7573402|emb|CAB87705.1|/7.32035e-74/putative protein [Arabidopsis thaliana]
Bra017347	-3.89391	-3.56768	-2.68388	2.53374	3.31615	3.56768	gi|297818096|ref|XP_002876931.1|/1.25463e-83/hypothetical protein ARALYDRAFT_484344 [Arabidopsis lyrata subsp. lyrata]
Bra036950	-3.57774	-3.47857	-2.67265	2.49123	2.88355	3.86365	gi|42571761|ref|NP_973971.1|/8.54502e-67/NPQ4 (NONPHOTOCHEMICAL QUENCHING); chlorophyll binding / xanthophyll binding [Arabidopsis thaliana]
Bra037055	-3.46837	-3.68052	-2.91247	2.65224	2.37873	4.27265	gi|4678379|emb|CAB41111.1|/8.73046e-58/putative protein [Arabidopsis thaliana]
Bra018715	-3.8953	-3.46877	-2.39552	2.7578	2.59664	3.19931	gi|224053881|ref|XP_002298026.1|/1.34202e-160/predicted protein [Populus trichocarpa]
Bra031785	-3.22295	-3.1652	-2.34109	2.68761	2.86859	3.43865	gi|297844036|ref|XP_002889899.1|/5.65338e-118/hypothetical protein ARALYDRAFT_471331 [Arabidopsis lyrata subsp. lyrata]
Bra034873	-3.54118	-2.74733	-2.25739	2.79328	3.10474	2.98793	gi|308191636|sp|Q9T0H9.2|UF162_ARATH/4.38906e-99/RecName: Full=UPF0016 protein 2, chloroplastic; Flags: Precursor
Bra007675	-3.71049	-2.6888	-3.66743	2.64636	3.71049	3.08246	gi|297821142|ref|XP_002878454.1|/5.78845e-121/hypothetical protein ARALYDRAFT_486740 [Arabidopsis lyrata subsp. lyrata]
Bra037566	-3.95141	-2.5786	-3.39551	3.13527	3.59295	3.57385	gi|297830530|ref|XP_002883147.1|/5.03411e-51/60S ribosomal protein L30 [Arabidopsis lyrata subsp. lyrata]
Bra023302	-3.50711	-1.67532	-3.01386	3.01944	3.80185	3.14802	gi|297846284|ref|XP_002891023.1|/2.32347e-39/hypothetical protein ARALYDRAFT_473481 [Arabidopsis lyrata subsp. lyrata]
Bra016706	-4.2177	-1.73071	-3.15357	2.83583	2.88706	2.60388	gi|30683726|ref|NP_563945.2|/4.67917e-91/SAC52 (SUPPRESSOR OF ACAULIS 52); structural constituent of ribosome [Arabidopsis thaliana]
Bra027429	-4.46933	-2.44764	-2.82723	3.08746	2.86987	2.63109	gi|297834174|ref|XP_002884969.1|/1.70176e-91/hypothetical protein ARALYDRAFT_478735 [Arabidopsis lyrata subsp. lyrata]
Bra014616	-4.11693	-2.30343	-1.98826	2.99319	3.12773	2.71541	gi|297820562|ref|XP_002878164.1|/0/adenylosuccinate synthetase [Arabidopsis lyrata subsp. lyrata]
Bra040893	-4.21584	-2.03876	-2.58844	2.59543	3.42395	2.62372	gi|228535374|gb|ACQ44244.1|/1.28877e-55/chlorophyll synthase [Nicotiana tabacum]
Bra024523	-3.90111	-2.66232	-2.85846	3.43644	2.90111	3.15265	gi|15219915|ref|NP_173675.1|/0/C2 domain-containing protein [Arabidopsis thaliana]
Bra030716	-3.59932	-2.26589	-2.81691	3.55667	2.10362	2.8423	gi|15226264|ref|NP_180353.1|/8.72279e-102/AXS1 (UDP-D-apiose/UDP-D-xylose synthase 1); NAD or NADH binding / UDP-glucuronate decarboxylase [Arabidopsis thaliana]
Bra012022	-3.60644	-2.06377	-3.72674	3.14876	2.31956	2.11416	gi|297826059|ref|XP_002880912.1|/6.15537e-52/At2g27385 [Arabidopsis lyrata subsp. lyrata]
Bra020898	-3.03647	-2.52887	-4.32405	2.98525	2.55353	2.01063	gi|312283433|dbj|BAJ34582.1|/7.71539e-148/unnamed protein product [Thellungiella halophila]
Bra008373	-3.09343	-3.71179	-3.54969	4.33628	3.01917	2.41345	gi|297839733|ref|XP_002887748.1|/1.46068e-87/EMB1473 [Arabidopsis lyrata subsp. lyrata]
Bra002519	-3.21723	-2.62268	-3.75256	3.43482	2.34539	3.46877	gi|297793551|ref|XP_002864660.1|/1.42613e-48/hypothetical protein ARALYDRAFT_496130 [Arabidopsis lyrata subsp. lyrata]
Bra006454	-2.75837	-3.21584	-4.17341	3.37504	3.05311	3.62372	gi|297812013|ref|XP_002873890.1|/7.21883e-74/40S ribosomal protein S16 [Arabidopsis lyrata subsp. lyrata]
Bra021292	-3.06997	-3.0527	-4.35755	3.33649	2.80116	3.0527	gi|225453116|ref|XP_002272413.1|/6.411e-114/PREDICTED: hypothetical protein [Vitis vinifera]
Bra029928	-3.0537	-3.15589	-3.49781	3.49781	3.16918	3.26586	gi|297812523|ref|XP_002874145.1|/2.28612e-56/ribosomal protein S11-beta [Arabidopsis lyrata subsp. lyrata]
Bra019632	-3.63088	-3.03876	-3.99653	3.99653	2.46815	2.81432	gi|15231730|ref|NP_190870.1|/6.12499e-45/STV1 (SHORT VALVE1); structural constituent of ribosome [Arabidopsis thaliana]
Bra014633	-3.06781	-2.83515	-3.43554	3.43554	2.13424	2.54676	gi|297820522|ref|XP_002878144.1|/9.50451e-91/hypothetical protein ARALYDRAFT_486171 [Arabidopsis lyrata subsp. lyrata]
Bra018952	-2.8266	-2.81432	-3.58844	3.99653	2.83899	2.62015	gi|15218183|ref|NP_175630.1|/5.61107e-169/proton-dependent oligopeptide transport (POT) family protein [Arabidopsis thaliana]
Bra039431	-2.40962	-2.40003	-3.52991	3.52991	2.78045	2.39051	gi|12697589|dbj|BAB21595.1|/4.72922e-153/Tat binding protein like protein [Brassica rapa]
Bra040754	-2.93357	-2.51134	-4.48997	3.87699	3.53303	2.91922	gi|240255797|ref|NP_193002.4|/0/unknown protein [Arabidopsis thaliana]
Bra005437	-2.88706	-2.19601	-3.15357	4.17463	2.03328	4.17463	gi|297826895|ref|XP_002881330.1|/2.08361e-39/hypothetical protein ARALYDRAFT_482373 [Arabidopsis lyrata subsp. lyrata]
Bra009334	-3.06997	-1.91363	-4.35755	3.33649	2.38973	4.35755	gi|297810933|ref|XP_002873350.1|/2.95733e-99/hypothetical protein ARALYDRAFT_908776 [Arabidopsis lyrata subsp. lyrata]
Bra023575	-2.92486	-2.19904	-3.6867	3.36896	2.57123	4.13702	gi|312282083|dbj|BAJ33907.1|/0/unnamed protein product [Thellungiella halophila]
Bra013907	-2.72812	-2.02023	-3.01803	2.74987	2.9285	3.9747	gi|30686966|ref|NP_849444.1|/4.38668e-116/ACD1-LIKE (ACD1-LIKE); 2 iron, 2 sulfur cluster binding / electron carrier/ oxidoreductase [Arabidopsis thaliana]
Bra036622	-2.7845	-2.3569	-3.0021	3.15224	2.67347	3.54572	gi|297812961|ref|XP_002874364.1|/1.50412e-103/hypothetical protein ARALYDRAFT_489571 [Arabidopsis lyrata subsp. lyrata]
Bra033332	-2.74588	-2.6402	-3.60314	2.2896	2.84748	3.46374	gi|297843050|ref|XP_002889406.1|/9.11605e-48/hypothetical protein ARALYDRAFT_887394 [Arabidopsis lyrata subsp. lyrata]
Bra037997	-2.64696	-2.79226	-3.34417	2.6044	2.39404	3.63835	gi|297847900|ref|XP_002891831.1|/3.84542e-133/predicted protein [Arabidopsis lyrata subsp. lyrata]
Bra035032	-2.70685	-2.43472	-3.86816	2.87462	3.37174	4.01731	gi|297790174|ref|XP_002862992.1|/1.53192e-50/hypothetical protein ARALYDRAFT_333142 [Arabidopsis lyrata subsp. lyrata]
Bra039987	-2.26754	-2.25318	-3.80287	3.48513	3.05341	3.25318	gi|4105696|gb|AAD02498.1|/7.07767e-151/beta tubulin 1 [Arabidopsis thaliana]
Bra003231	-2.37851	-2.94912	-4.51987	2.33121	3.96347	2.53051	gi|26451770|dbj|BAC42980.1|/1.40062e-38/putative alpha-soluble NSF attachment protein [Arabidopsis thaliana]
Bra029931	-2.30622	-2.03947	-4.63374	2.5754	3.26495	3.07231	gi|119720750|gb|ABL97945.1|/5.87194e-63/cold induced protein [Brassica rapa]
Bra006091	-3.80116	-3.37893	-4.35755	2.75851	2.80116	2.19709	gi|297811229|ref|XP_002873498.1|/3.26241e-86/hypothetical protein ARALYDRAFT_909079 [Arabidopsis lyrata subsp. lyrata]
Bra020748	-3.80219	-3.37996	-4.01978	1.82034	2.80943	2.67126	gi|297833394|ref|XP_002884579.1|/0/EMB2750 [Arabidopsis lyrata subsp. lyrata]
Bra005141	-3.05311	-3.63088	-3.99653	1.79008	2.46815	3.30465	gi|224814580|gb|ACN65500.1|/0/chloroplast carboxyltransferase alpha subunit isoform 2 [Brassica rapa]
Bra038389	-2.67694	-2.92848	-4.62036	1.89874	2.56591	3.07287	gi|145332989|ref|NP_001078360.1|/4.01829e-37/RNA recognition motif (RRM)-containing protein [Arabidopsis thaliana]
Bra036001	-2.46949	-3.27376	-4.25239	2.65335	1.96481	2.26303	gi|297791487|ref|XP_002863628.1|/2.52356e-39/hypothetical protein ARALYDRAFT_331018 [Arabidopsis lyrata subsp. lyrata]
Bra027579	-2.02503	-2.1375	-4.58142	3.56036	2.29385	1.50398	gi|19570344|dbj|BAB86292.1|/1.73012e-71/nucleoside diphosphate kinase 1 [Brassica rapa]
Bra003006	-4.51811	-5.68084	-1.66213	3.0021	3.99205	3.97215	gi|18033654|gb|AAL57201.1|AF355597_1/1.9993e-87/putative nodule membrane protein [Medicago sativa]
Bra001952	-3.06235	-4.37996	-2.33752	1.82034	3.58807	3.78784	gi|308071817|emb|CBP94210.1|/5.94728e-130/coniferaldehyde/sinapaldehyde dehydrogenase [Brassica napus]
Bra020255	-3.02329	-4.54217	-2.69238	2.14882	3.09255	4.07687	gi|312282841|dbj|BAJ34286.1|/1.332e-101/unnamed protein product [Thellungiella halophila]
Bra017502	-2.31615	-4.4575	-2.26884	2.44693	3.90111	4.4575	gi|89257426|gb|ABD64918.1|/1.2968e-75/bax inhibitor-like protein [Brassica oleracea]
Bra025870	-2.65883	-5.09493	-1.82484	2.38149	3.12711	5.09493	gi|297845088|ref|XP_002890425.1|/4.9733e-38/hypothetical protein ARALYDRAFT_472344 [Arabidopsis lyrata subsp. lyrata]
Bra008510	-3.83592	-4.39232	-1.90993	1.79328	3.10474	3.80735	gi|297837797|ref|XP_002886780.1|/0/CYP89A5 [Arabidopsis lyrata subsp. lyrata]
Bra025168	-3.96458	-3.96458	-1.46461	2.01944	2.39404	3.96458	gi|297818104|ref|XP_002876935.1|/1.54823e-48/hypothetical protein ARALYDRAFT_904763 [Arabidopsis lyrata subsp. lyrata]
Bra000692	-2.68551	-2.00871	-3.409	3.73723	3.77998	4.44294	gi|13877525|gb|AAK43840.1|AF370463_1/6.61131e-37/S18.A ribosomal protein [Arabidopsis thaliana]
Bra008903	-3.14622	-2.05763	-3.45618	4.6746	3	5.28758	gi|217072500|gb|ACJ84610.1|/0/unknown [Medicago truncatula]
Bra009396	-5.1102	-2.68259	-3.47793	3.84716	2.17662	4.36174	gi|15242465|ref|NP_196527.1|/1.56783e-103/AtPPa6 (Arabidopsis thaliana pyrophosphorylase 6); inorganic diphosphatase/ pyrophosphatase
Bra009536	-4.53303	-2.04605	-2.4689	3.87699	1.71324	4.48997	gi|255642489|gb|ACU21508.1|/4.11935e-79/unknown [Glycine max]
Bra013697	-4.43539	-2.08746	-2.79328	4.39232	2.4245	4.39232	gi|15236514|ref|NP_194081.1|/0/glycoside hydrolase family 28 protein / polygalacturonase (pectinase) family protein [Arabidopsis thaliana]
Bra029700	-3.82831	-2.54514	-2.63349	4.50291	1.89957	5.11588	gi|297833608|ref|XP_002884686.1|/7.43113e-100/hypothetical protein ARALYDRAFT_478159 [Arabidopsis lyrata subsp. lyrata]
Bra031471	-3.69227	-2.62741	-2.45812	4.0397	1.45102	4.80536	gi|297840471|ref|XP_002888117.1|/1.88289e-56/fed A [Arabidopsis lyrata subsp. lyrata]
Bra040978	-4.24923	-1.91992	-4.20073	4.69332	2.15959	5.44716	gi|22657232|gb|AAM97419.1|/0/RNA polymerase alpha subunit [Aegilops tauschii]
Bra001923	-4.64558	-4.31935	-3.01818	4.02517	3.33663	5.6242	gi|297831166|ref|XP_002883465.1|/0/hypothetical protein ARALYDRAFT_898926 [Arabidopsis lyrata subsp. lyrata]
Bra006954	-4.35303	-4.56519	-3.35921	2.83538	2.95896	4.97547	gi|14764532|gb|AAK72107.1|/7.36047e-87/monodehydroascorbate reductase [Brassica rapa subsp. pekinensis]
Bra013865	-4.49011	-4.77527	-3.44762	3.38796	3.3167	5.35546	gi|1136793|emb|CAA62760.1|/1.5222e-79/PMSR protein [Brassica napus]
Bra002116	-4.72762	-4.01682	-2.97935	3.1626	3.60344	5.01352	gi|297807807|ref|XP_002871787.1|/9.15813e-149/cobalamin-independent methionine synthase [Arabidopsis lyrata subsp. lyrata]
Bra011796	-4.59317	-3.20477	-2.91074	3.15403	3.29854	5.35003	gi|255572828|ref|XP_002527346.1|/0/serine hydroxymethyltransferase, putative [Ricinus communis]
Bra006289	-4.25122	-4.11658	-3.0813	3.76356	3.13454	4.24341	gi|297811659|ref|XP_002873713.1|/1.20306e-64/40S ribosomal protein S9 [Arabidopsis lyrata subsp. lyrata]
Bra037439	-4.46022	-3.76917	-3.02791	3.55914	2.61126	4.76917	gi|22327660|ref|NP_199714.2|/8.58278e-112/OVA2 (ovule abortion 2); ATP binding / aminoacyl-tRNA ligase/ catalytic/ isoleucine-tRNA ligase/ nucleotide binding [Arabidopsis thaliana]
Bra037274	-4.04103	-4.8453	-2.89458	3.63527	4.05341	4.51907	gi|297832348|ref|XP_002884056.1|/5.24338e-149/thioredoxin reductase [Arabidopsis lyrata subsp. lyrata]
Bra018372	-5.31475	-4.91192	-3.22316	3.54572	4.32016	5.84406	gi|297822681|ref|XP_002879223.1|/4.34765e-179/thiamine biosynthesis family protein [Arabidopsis lyrata subsp. lyrata]
Bra004898	-5.72379	-3.2368	-2.01664	3.34192	2.62863	4.37587	gi|30689983|ref|NP_566041.2|/0/transketolase, putative [Arabidopsis thaliana]
Bra007941	-5.26359	-3.59678	-1.98622	3.71453	3.35625	5.49376	gi|297838891|ref|XP_002887327.1|/9.24562e-51/hypothetical protein ARALYDRAFT_894894 [Arabidopsis lyrata subsp. lyrata]
Bra012005	-4.88228	-3.29016	-2.75361	3.85033	3.08418	5.8609	gi|125564750|gb|EAZ10130.1|/3.78579e-79/hypothetical protein OsI_32438 [Oryza sativa Indica Group]
Bra008421	-5.20139	-3.21967	-2.21224	3.59355	3.9924	4.58111	gi|224109062|ref|XP_002315067.1|/3.44088e-160/predicted protein [Populus trichocarpa]
Bra039048	-5.09644	-2.90243	-2.44734	3.23394	4.09644	5.05337	gi|12230764|sp|Q9LJI5.1|VA0D1_ARATH/1.42191e-110/RecName: Full=V-type proton ATPase subunit d1; Short=V-ATPase subunit d1; AltName: Full=Vacuolar H(+)-ATPase subunit d isoform 1; AltName: Full=Vacuolar proton pump subunit d1
Bra022000	-5.60235	-1.98194	-2.75256	3.76155	3.2934	5.99602	gi|9758940|dbj|BAB09321.1|/1.09339e-175/magnesium chelatase subunit of protochlorophyllide reductase [Arabidopsis thaliana]
Bra001738	-3.36349	-3.04971	-2.27483	1.82673	4.28442	4.85502	gi|302791772|ref|XP_002977652.1|/0/hypothetical protein SELMODRAFT_152047 [Selaginella moellendorffii]
Bra008405	-2.78186	-2.32422	-2.38562	1.615	3.66487	4.90918	gi|75099080|sp|O64527.1|Y1926_ARATH/4.14695e-63/RecName: Full=UPF0678 fatty acid-binding protein-like protein At1g79260
Bra016653	-2.92787	-2.8894	-2.93808	2.51496	3.39644	4.26428	gi|297844478|ref|XP_002890120.1|/5.33854e-172/vacuolar-type H+-pumping pyrophosphatase 1 [Arabidopsis lyrata subsp. lyrata]
Bra039576	-2.65883	-2.65101	-3.07387	2.49589	3.32441	5.09493	gi|297832680|ref|XP_002884222.1|/4.55416e-23/GAUT10/LGT4 [Arabidopsis lyrata subsp. lyrata]
Bra002265	-3.00663	-2.7909	-3.19833	2.6649	2.62863	5.68072	gi|18420050|ref|NP_568382.1|/1.24889e-32/unknown protein [Arabidopsis thaliana]
Bra005087	-3.4974	-3.06801	-2.16016	2.71499	3.35118	5.63875	gi|297825925|ref|XP_002880845.1|/2.39248e-82/hypothetical protein ARALYDRAFT_901497 [Arabidopsis lyrata subsp. lyrata]
Bra040433	-3.41342	-2.86238	-2.48924	3.27135	2.72536	6.17895	gi|297821230|ref|XP_002878498.1|/2.56844e-166/hypothetical protein ARALYDRAFT_486816 [Arabidopsis lyrata subsp. lyrata]
Bra004989	-3.61083	-2.98807	-2.04875	2.50358	2.21305	5.25176	gi|312281687|dbj|BAJ33709.1|/4.96339e-73/unnamed protein product [Thellungiella halophila]
Bra003134	-3.74288	-2.41665	-2.3827	2.71093	2.17234	4.7215	gi|297820072|ref|XP_002877919.1|/4.45272e-88/60S ribosomal protein L12 [Arabidopsis lyrata subsp. lyrata]
Bra014473	-4.08777	-2.91535	-2.2591	2.97722	2.57908	4.3258	gi|7329685|emb|CAB82679.1|/0/transketolase-like protein [Arabidopsis thaliana]
Bra003524	-3.23134	-2.95441	-2.62937	2.92353	2.65269	5.04411	gi|187373137|gb|ACD03289.1|/3.49985e-171/MPBQ methyltransferase [Brassica napus]
Bra010622	-3.20894	-3.2259	-3.04184	3.02738	2.75626	4.55203	gi|301113566|ref|XP_002998553.1|/8.04436e-98/serine hydroxymethyltransferase, mitochondrial precursor [Phytophthora infestans T30-4]
Bra024181	-3.58662	-3.47166	-2.28478	3.24489	2.77075	4.95586	gi|15230111|ref|NP_189086.1|/8.04301e-149/HCF101 (HIGH-CHLOROPHYLL-FLUORESCENCE 101); ATP binding [Arabidopsis thaliana]
Bra001661	-2.75712	-2.98096	-2.12681	2.7921	2.76579	4.74851	gi|75309777|sp|Q9FUZ1.1|METK2_BRAJU/0/RecName: Full=S-adenosylmethionine synthase 2; Short=AdoMet synthase 2; AltName: Full=Methionine adenosyltransferase 2; Short=MAT 2
Bra019722	-2.67169	-3.20314	-2.04235	2.88943	2.6708	4.50882	gi|120675|sp|P04796.2|G3PC_SINAL/2.36441e-115/RecName: Full=Glyceraldehyde-3-phosphate dehydrogenase, cytosolic
Bra033195	-3.05347	-3.17491	-1.7758	2.72854	2.99819	4.56162	gi|297809217|ref|XP_002872492.1|/0/ATSPS4F [Arabidopsis lyrata subsp. lyrata]
Bra028932	-3.19141	-3.44294	-2.02791	2.92837	2.31956	3.95262	gi|207367107|dbj|BAG72075.1|/4.46171e-134/putative nitrilase [Brassica rapa subsp. pekinensis]
Bra000547	-3.30214	-3.05029	-1.95914	3.91488	3.30607	4.93913	gi|297821841|ref|XP_002878803.1|/0/hypothetical protein ARALYDRAFT_901077 [Arabidopsis lyrata subsp. lyrata]
Bra025760	-3.20511	-2.68316	-1.96696	3.64921	2.55978	4.98802	gi|297850366|ref|XP_002893064.1|/0/hypothetical protein ARALYDRAFT_472198 [Arabidopsis lyrata subsp. lyrata]
Bra034200	-3.07421	-3.1209	-2.59004	3.84512	2.8001	4.77766	gi|312283009|dbj|BAJ34370.1|/2.16847e-63/unnamed protein product [Thellungiella halophila]
Bra033589	-3.62589	-2.22745	-2.68075	3.9915	2.86694	5.00064	gi|53828647|gb|AAU94433.1|/9.73798e-162/At4g38970 [Arabidopsis thaliana]
Bra002957	-4.5307	-2.60378	-3.11946	2.62645	4.06951	4.51606	gi|297792939|ref|XP_002864354.1|/6.70869e-106/hypothetical protein ARALYDRAFT_918614 [Arabidopsis lyrata subsp. lyrata]
Bra014946	-3.91743	-2.58401	-2.99143	2.76039	4.51689	4.4952	gi|312282463|dbj|BAJ34097.1|/2.33724e-52/unnamed protein product [Thellungiella halophila]
Bra018226	-3.35191	-2.75259	-2.36277	2.98454	4.13779	4.92968	gi|15232352|ref|NP_190955.1|/2.50057e-45/40S ribosomal protein S3 (RPS3B) [Arabidopsis thaliana]
Bra025749	-3.78338	-2.49387	-2.08769	3.0915	4.2787	4.58765	gi|312282155|dbj|BAJ33943.1|/2.23368e-86/unnamed protein product [Thellungiella halophila]
Bra028278	-4.16993	-2.56768	-2.04512	3.26884	4.16993	4.15265	gi|12585325|sp|Q9SMM0.1|PGMP_BRANA/4.79233e-151/RecName: Full=Phosphoglucomutase, chloroplastic; Short=PGM; AltName: Full=Glucose phosphomutase; Flags: Precursor
Bra001531	-3.53635	-2.67299	-2.21791	3.80287	3.867	4.23897	gi|297829956|ref|XP_002882860.1|/2.51777e-136/hypothetical protein ARALYDRAFT_478800 [Arabidopsis lyrata subsp. lyrata]
Bra030756	-3.59465	-3.09877	-2.66094	3.78853	3.8388	4.32014	gi|297849204|ref|XP_002892483.1|/6.26429e-40/ClpP protease complex subunit ClpR3 [Arabidopsis lyrata subsp. lyrata]
Bra039342	-3.95377	-2.51565	-2.60679	3.97049	3.26823	4.31871	gi|15230595|ref|NP_187884.1|/5.27097e-145/PGK1 (PHOSPHOGLYCERATE KINASE 1); phosphoglycerate kinase [Arabidopsis thaliana]
Bra022142	-4.29146	-2.96523	-2.5502	3.45066	3.7137	4.68513	gi|89257507|gb|ABD64997.1|/0/sodium-dicarboxylate cotransporter, putative [Brassica oleracea]
Bra010384	-4.543	-2.6049	-2.19137	2.94654	3.16893	4.34388	gi|240256095|ref|NP_194537.6|/0/binding [Arabidopsis thaliana]
Bra039144	-4.32841	-2.5439	-2.5067	3.34655	3.33202	4.44088	gi|148906432|gb|ABR16369.1|/1.27857e-109/unknown [Picea sitchensis]
Bra034214	-4.25247	-2.02717	-2.97176	3.34693	3.34693	4.51957	gi|297809773|ref|XP_002872770.1|/1.27651e-51/hypothetical protein ARALYDRAFT_490216 [Arabidopsis lyrata subsp. lyrata]
Bra009998	-4.73118	-2.21517	-2.94877	2.68854	3.14622	5.28758	gi|297808859|ref|XP_002872313.1|/5.82556e-166/hypothetical protein ARALYDRAFT_489651 [Arabidopsis lyrata subsp. lyrata]
Bra000480	-4.55949	-3.13726	-3.51685	2.29646	3.34537	5.11588	gi|30684032|ref|NP_180450.2|/0/ankyrin repeat family protein [Arabidopsis thaliana]
Bra033350	-4.78607	-3.48155	-3.12237	2.37593	3.37068	5.20018	gi|15218614|ref|NP_171781.1|/1.56896e-23/late embryogenesis abundant 3 family protein / LEA3 family protein [Arabidopsis thaliana]
Bra025958	-3.94907	-2.82144	-3.16247	2.53764	2.68004	4.71028	gi|297850160|ref|XP_002892961.1|/3.55853e-44/hypothetical protein ARALYDRAFT_471975 [Arabidopsis lyrata subsp. lyrata]
Bra027021	-4.36666	-2.92923	-3.25666	2.86337	3.12329	4.75694	gi|297837151|ref|XP_002886457.1|/0/ATSCO1/ATSCO1/CPEF-G [Arabidopsis lyrata subsp. lyrata]
Bra027902	-3.94234	-2.77002	-2.43857	2.20753	3.15045	4.336	gi|297853618|ref|XP_002894690.1|/0/hypothetical protein ARALYDRAFT_474859 [Arabidopsis lyrata subsp. lyrata]
Bra032878	-4.23419	-3.1456	-2.65566	2.23179	3.70813	4.8048	gi|12322994|gb|AAG51484.1|AC069471_15/2.575e-69/unknown protein [Arabidopsis thaliana]
Bra001865	-4.59736	-3.18773	-1.20149	2.01502	4.60129	4.34221	gi|312282139|dbj|BAJ33935.1|/2.20137e-95/unnamed protein product [Thellungiella halophila]
Bra035247	-3.98002	-2.74736	-1.22942	2.71699	3.7659	4.55779	gi|297809343|ref|XP_002872555.1|/5.08914e-55/hypothetical protein ARALYDRAFT_327268 [Arabidopsis lyrata subsp. lyrata]
Bra036652	-4.19062	-3.17626	-1.55835	2.14797	2.97649	4.74701	gi|297840255|ref|XP_002888009.1|/0/predicted protein [Arabidopsis lyrata subsp. lyrata]
Bra009854	-4.24923	-4.0535	-1.80218	4.02156	2.98004	3.87166	gi|34100944|gb|AAQ57584.1|/3.31248e-105/BURP domain-containing protein [Brassica napus]
Bra017071	-3.25473	-3.57235	-1.35999	3.95194	2.33466	4.57235	gi|15225468|ref|NP_181477.1|/5.32614e-150/MTP11; cation transmembrane transporter/ manganese ion transmembrane transporter/ manganese:hydrogen antiporter [Arabidopsis thaliana]
Bra001020	-3.93653	-2.60599	-2.35445	4.04411	3.45605	6.23277	gi|297828634|ref|XP_002882199.1|/0/hypothetical protein ARALYDRAFT_477417 [Arabidopsis lyrata subsp. lyrata]
Bra026099	-4.24167	-2.95803	-2.65537	4.27008	3.76806	6.32864	gi|50313237|gb|AAT74560.1|/5.92748e-121/Lhcb6 protein [Brassica rapa subsp. pekinensis]
Bra014705	-3.43162	-2.68316	-1.88072	4.98802	3.43162	4.98802	gi|26451770|dbj|BAC42980.1|/1.83297e-35/putative alpha-soluble NSF attachment protein [Arabidopsis thaliana]
Bra014956	-4.08746	-2.93112	-2.26775	5.37504	3.60452	5.37504	gi|15229458|ref|NP_188991.1|/1.38729e-48/CYN (CYANASE); DNA binding / cyanate hydratase/ hydro-lyase [Arabidopsis thaliana]
Bra031167	-4.35191	-3.33756	-1.93237	4.5695	2.48007	5.32334	gi|15226479|ref|NP_179713.1|/7.36658e-96/TIM (TRIOSEPHOSPHATE ISOMERASE); catalytic/ triose-phosphate isomerase [Arabidopsis thaliana]
Bra004134	-3.69488	-3.45609	-2.64525	3.91247	3.9637	5.25127	gi|82941453|dbj|BAE48792.1|/1.17823e-139/NADP-isocitrate dehydrogenase [Codonopsis lanceolata]
Bra034674	-3.49723	-3.8048	-2.03256	4.36498	4.08797	5.0707	gi|4336752|gb|AAD17933.1|/0/catalase [Brassica juncea]
Bra040959	-3.91743	-4.4952	-1.99523	4.86085	3.50601	5.47382	gi|297853016|ref|XP_002894389.1|/4.3811e-41/hypothetical protein ARALYDRAFT_474385 [Arabidopsis lyrata subsp. lyrata]
Bra015797	-2.56192	-2.73439	-1.35632	4.02517	3.33663	5.6242	gi|297839483|ref|XP_002887623.1|/0/predicted protein [Arabidopsis lyrata subsp. lyrata]
Bra024095	-2.38535	-2.46877	-1.81305	5.35859	2.69116	4.77362	gi|312282025|dbj|BAJ33878.1|/0/unnamed protein product [Thellungiella halophila]
Bra000498	-4.68566	-3.61156	-3.27835	2.88951	3.30494	3.13396	gi|1351030|sp|P21239.2|RUB1_BRANA/0/RecName: Full=RuBisCO large subunit-binding protein subunit alpha, chloroplastic; AltName: Full=60 kDa chaperonin subunit alpha; AltName: Full=CPN-60 alpha; Flags: Precursor
Bra011664	-4.57333	-3.41699	-3.25488	2.84508	3.08418	2.87155	gi|37731421|gb|AAO23119.1|/2.88425e-80/ribosomal protein L2 [Brassica juncea]
Bra028082	-4.7137	-3.69934	-3.08143	1.49957	3.12873	2.69934	gi|18399662|ref|NP_564458.1|/1.91833e-117/dienelactone hydrolase family protein [Arabidopsis thaliana]
Bra003962	-5.33064	-3.4924	-2.94877	2.94877	4.33064	3.12711	gi|30698005|ref|NP_177177.2|/3.06887e-86/RNA recognition motif (RRM)-containing protein [Arabidopsis thaliana]
Bra016811	-5.31316	-3.47491	-2.5502	2.16773	3.7137	2.95667	gi|2494843|sp|Q39366.1|LGUL_BRAOG/1.45489e-124/RecName: Full=Putative lactoylglutathione lyase; AltName: Full=Aldoketomutase; AltName: Full=Glyoxalase I; Short=Glx I; AltName: Full=Ketone-aldehyde mutase; AltName: Full=Methylglyoxalase; AltName: Full=S-D-lactoylglutathione methylglyoxal lyase
Bra021548	-4.87606	-4.28394	-2.70374	2.11242	4.07796	3.54554	gi|4914361|gb|AAD32898.1|/0/putative retroelement pol polyprotein [Arabidopsis thaliana]
Bra006503	-4.17961	-4.13654	-2.79774	3.52356	1.99518	3.15791	gi|297812121|ref|XP_002873944.1|/4.51678e-21/hypothetical protein ARALYDRAFT_488823 [Arabidopsis lyrata subsp. lyrata]
Bra018726	-4.84283	-4.79976	-1.69246	2.20072	2.51218	2.8104	gi|8778709|gb|AAF79717.1|AC020889_25/2.71176e-53/T1N15.3 [Arabidopsis thaliana]
Bra030385	-4.59404	-4.55097	-2.95194	2.36231	2.2634	2.75579	gi|297847634|ref|XP_002891698.1|/3.63638e-64/tsk-associating protein 1 [Arabidopsis lyrata subsp. lyrata]
Bra001289	-5.15731	-2.10835	-1.56073	1.76397	1.81083	4.2404	gi|108710735|gb|ABF98530.1|/5.98213e-109/Threonine dehydratase biosynthetic, chloroplast precursor, putative, expressed [Oryza sativa Japonica Group]
Bra010818	-5.09592	-1.49899	-2.23994	2.11407	2.436	4.34746	gi|297851388|ref|XP_002893575.1|/2.56267e-124/hypothetical protein ARALYDRAFT_473173 [Arabidopsis lyrata subsp. lyrata]
Bra037859	-4.43873	-1.79057	-1.69585	1.02807	2.16497	3.97344	gi|46093471|dbj|BAD14932.1|/2.45015e-79/stromal ascorbate peroxidase [Brassica oleracea]
Bra007699	-4.17429	-2.62246	-1.06229	2.0996	1.61711	3.15865	gi|22328869|ref|NP_193941.2|/1.22018e-125/BGLU3 (BETA GLUCOSIDASE 2); catalytic/ cation binding / hydrolase, hydrolyzing O-glycosyl compounds [Arabidopsis thaliana]
Bra007748	-4.65764	-2.64686	-1.23945	1.34149	1.82172	3.41885	gi|297826447|ref|XP_002881106.1|/3.75392e-45/ferrochelatase II [Arabidopsis lyrata subsp. lyrata]
Bra025993	-4.24336	-2.4949	-1.45677	2.32498	2.37152	3.82113	gi|297844656|ref|XP_002890209.1|/5.71614e-100/hypothetical protein ARALYDRAFT_471922 [Arabidopsis lyrata subsp. lyrata]
Bra040520	-3.86941	-2.43775	-1.6963	2.05437	2.14093	3.87067	gi|297828592|ref|XP_002882178.1|/1.49026e-49/hypothetical protein ARALYDRAFT_477371 [Arabidopsis lyrata subsp. lyrata]
Bra001618	-5.15895	-2.67197	-2.29046	1.57764	2.56672	2.95542	gi|42564228|ref|NP_188221.2|/4.70003e-160/MFP1 (MAR BINDING FILAMENT-LIKE PROTEIN 1); DNA binding [Arabidopsis thaliana]
Bra006218	-6.02035	-2.60122	-2.43175	1.79328	2.54904	2.74281	gi|15240725|ref|NP_196886.1|/0/TBP1 (TELOMERIC DNA BINDING PROTEIN 1); DNA binding / double-stranded telomeric DNA binding [Arabidopsis thaliana]
Bra006053	-4.84283	-2.82113	-1.7787	2.98033	1.92722	3.4949	gi|114260|sp|P19251.3|ASNS1_PEA/0/RecName: Full=Asparagine synthetase, nodule [glutamine-hydrolyzing]; AltName: Full=Glutamine-dependent asparagine synthetase
Bra001470	-4.68182	-3.06801	-1.70941	2.29995	2.67094	3.66013	gi|15230595|ref|NP_187884.1|/1.99457e-146/PGK1 (PHOSPHOGLYCERATE KINASE 1); phosphoglycerate kinase [Arabidopsis thaliana]
Bra030380	-4.5538	-3.10449	-1.92332	2.11242	2.91044	2.85621	gi|22330196|ref|NP_175660.2|/4.54822e-104/hydrolase, alpha/beta fold family protein [Arabidopsis thaliana]
Bra019210	-5.34065	-3.33527	-2.71325	2.69077	2.95965	3.68564	gi|297799522|ref|XP_002867645.1|/1.20035e-46/RNA-binding protein cp31 [Arabidopsis lyrata subsp. lyrata]
Bra029680	-4.53303	-3.18511	-2.15116	2.67054	3.20239	3.18511	gi|21554005|gb|AAM63086.1|/1.59697e-90/putative thymidine kinase [Arabidopsis thaliana]
Bra030652	-5.01851	-3.47444	-2.14482	2.97805	3.17821	3.41922	gi|312282051|dbj|BAJ33891.1|/1.44091e-174/unnamed protein product [Thellungiella halophila]
Bra002422	-4.65764	-2.05832	-1.94394	2.615	1.99771	2.64329	gi|297808251|ref|XP_002872009.1|/8.79422e-42/hypothetical protein ARALYDRAFT_910252 [Arabidopsis lyrata subsp. lyrata]
Bra024139	-4.20239	-2.04605	-1.38267	2.47414	2.43788	2.69479	gi|297799026|ref|XP_002867397.1|/5.42829e-63/thioredoxin family protein [Arabidopsis lyrata subsp. lyrata]
Bra039818	-4.81669	-2.32971	-1.66633	2.9542	3.00311	2.32971	gi|297831946|ref|XP_002883855.1|/5.13958e-90/hypothetical protein ARALYDRAFT_480365 [Arabidopsis lyrata subsp. lyrata]
Bra040592	-4.867	-2.03487	-1.41155	3.0045	3.05341	2.66346	gi|309952055|gb|ADO95301.1|/2.75437e-108/14-3-3-like protein GF14 Upsilon [Eutrema salsugineum]
Bra001297	-4.62449	-2.27657	-2.39276	1.47906	4.02503	2.59207	gi|255556934|ref|XP_002519500.1|/0/Transitional endoplasmic reticulum ATPase, putative [Ricinus communis]
Bra030546	-4.11487	-2.35766	-2.52991	2.21427	3.77425	3.24183	gi|297848606|ref|XP_002892184.1|/2.42311e-84/ATPHB2 [Arabidopsis lyrata subsp. lyrata]
Bra026551	-4.59404	-1.56697	-2.06858	1.53515	2.99458	2.75579	gi|297818006|ref|XP_002876886.1|/2.5479e-43/hypothetical protein ARALYDRAFT_904624 [Arabidopsis lyrata subsp. lyrata]
Bra028666	-4.46334	-2.28626	-2.33467	1.56943	3.01373	2.75464	gi|297810933|ref|XP_002873350.1|/1.69544e-145/hypothetical protein ARALYDRAFT_908776 [Arabidopsis lyrata subsp. lyrata]
Bra024000	-3.98784	-1.5904	-1.55408	1.95064	2.99864	4.3815	gi|5262764|emb|CAB45912.1|/1.1508e-90/putative protein [Arabidopsis thaliana]
Bra019888	-4.81669	-1.54367	-1.58496	2.06019	3.00311	3.795	gi|17933310|gb|AAL48237.1|AF446365_1/1.12848e-99/At1g10950/T19D16_13 [Arabidopsis thaliana]
Bra029933	-4.37996	-1.91467	-1.75256	2.34276	3.58807	3.56341	gi|15229095|ref|NP_190481.1|/1.1558e-97/PRXCB (PEROXIDASE CB); peroxidase [Arabidopsis thaliana]
Bra039938	-4.98627	-1.95921	-1.92214	2.6044	3.65563	3.96458	gi|18400116|ref|NP_565544.1|/0/galactosyl transferase GMA12/MNN10 family protein [Arabidopsis thaliana]
Bra030822	-4.91561	-1.64259	-1.32701	2.53374	4.31615	3.07736	gi|145358557|ref|NP_198470.3|/4.40144e-88/serine-type peptidase [Arabidopsis thaliana]
Bra011830	-4.28474	-2.89695	-1.70266	5.55992	1.78122	3.59163	gi|215274557|gb|ACJ65004.1|/2.39238e-134/myo-inositol 1-phosphate synthase type 2 [Brassica napus]
Bra002290	-2.55949	-2.67197	-2.29046	4.09482	3.14807	3.12653	gi|297812211|ref|XP_002873989.1|/8.54215e-50/ribosomal protein S8 [Arabidopsis lyrata subsp. lyrata]
Bra017233	-2.89391	-2.56768	-2.53374	3.87254	2.91561	2.30179	gi|238479470|ref|NP_001154556.1|/0/zinc finger (C2H2-type) family protein [Arabidopsis thaliana]
Bra011405	-3.56558	-2.56451	-2.21095	4.32531	3.48567	2.77201	gi|110742034|dbj|BAE98954.1|/0/putative glycine dehydrogenase [Arabidopsis thaliana]
Bra031705	-3.29385	-2.1375	-2.09903	4.58142	3.62449	3.01067	gi|298364394|gb|ADI79333.1|/1.34283e-102/chloroplast biotin carboxylase [Brassica napus]
Bra006872	-3.87055	-3.54432	-2.66051	4.2362	2.70782	2.68871	gi|21536956|gb|AAM61297.1|/4.38649e-12/unknown [Arabidopsis thaliana]
Bra015165	-3.65764	-3.23541	-2.615	4.21403	3.65764	2.64329	gi|297831644|ref|XP_002883704.1|/0/hypothetical protein ARALYDRAFT_480186 [Arabidopsis lyrata subsp. lyrata]
Bra029308	-3.31615	-3.30179	-2.26652	3.85148	3.31615	3.07736	gi|31321896|gb|AAK84429.1|/0/putative papillar cell-specific calnexin [Brassica napus]
Bra023236	-3.65945	-1.52659	-2.43147	3.90689	3.42813	2.30037	gi|14532512|gb|AAK63984.1|/0/At1g32080/F3C3_12 [Arabidopsis thaliana]
Bra009039	-2.86948	-1.7638	-2.72674	5.13482	3.19864	3.17705	gi|72255619|gb|AAZ66937.1|/1.51719e-84/117M18_18 [Brassica rapa]
Bra026745	-2.92026	-1.52383	-2.80953	5.26706	3.73896	3.21068	gi|50313237|gb|AAT74560.1|/6.97281e-106/Lhcb6 protein [Brassica rapa subsp. pekinensis]
Bra019574	-3.45418	-2.85963	-2.82191	5.01057	3.24005	3.70572	gi|119720750|gb|ABL97945.1|/1.8548e-87/cold induced protein [Brassica rapa]
Bra002411	-4.69211	-1.49744	-2.72046	3.88599	2.23976	3.09282	gi|15242248|ref|NP_197636.1|/4.13855e-91/60S ribosomal protein L10A (RPL10aC) [Arabidopsis thaliana]
Bra010822	-4.0852	-1.08961	-3.27101	4.40633	2.43866	3.15399	gi|297790830|ref|XP_002863300.1|/1.14675e-28/NADH dehydrogenase 49KDa protein [Arabidopsis lyrata subsp. lyrata]
Bra016127	-3.41369	-1.82157	-3.77934	4.39232	2.6218	2.82157	gi|253762012|gb|ACT35470.1|/1.93385e-113/peroxidase 12 [Brassica rapa]
Bra012095	-4.46933	-1.85552	-3.08746	4.42626	2.65575	1.98235	gi|15240071|ref|NP_201473.1|/7.95855e-159/5-azacytidine resistance protein -related [Arabidopsis thaliana]
Bra039151	-4.69488	-2.57055	-2.32193	3.91247	2.58385	2.09081	gi|212275227|ref|NP_001130423.1|/5.43184e-150/hypothetical protein LOC100191520 [Zea mays]
Bra033796	-4.65257	-3.03876	-3.58844	3.99653	2.64168	1.37504	gi|78210838|dbj|BAE47135.1|/0/beta tubulin like protein [Pyrus pyrifolia var. culta]
Bra014958	-4.76457	-1.7375	-2.70044	3.70044	4.16511	2.56104	gi|50313464|gb|AAT74602.1|/0/cyclopropane fatty acid synthase [Gossypium hirsutum]
Bra026349	-4.67638	-1.82238	-3.04411	3.51934	4.67638	3.78885	gi|211909305|gb|ACJ12925.1|/1.10466e-97/protochlorophyllide oxidoreductase B [Chorispora bungeana]
Bra037242	-5.31316	-3.29146	-1.9271	4.65711	3.98251	4.29146	gi|297832440|ref|XP_002884102.1|/4.38873e-47/predicted protein [Arabidopsis lyrata subsp. lyrata]
Bra039444	-4.27265	-3.10033	-1.90828	4.6383	4.29434	3.26192	gi|240255284|ref|NP_187186.5|/0/aminopeptidase/ hydrolase [Arabidopsis thaliana]
Bra007655	-4.1068	-3.60739	-3.30142	4.6658	4.0678	3.78874	gi|238480125|ref|NP_001154684.1|/2.44644e-94/peptidyl-prolyl cis-trans isomerase, chloroplast / cyclophilin / rotamase / cyclosporin A-binding protein (ROC4) [Arabidopsis thaliana]
Bra010728	-4.43539	-3.41369	-4.39232	4.39232	3.43539	3.41369	gi|297801950|ref|XP_002868859.1|/2.48499e-84/hypothetical protein ARALYDRAFT_490638 [Arabidopsis lyrata subsp. lyrata]
Bra005560	-4.68182	-3.3339	-4.63875	3.61769	4.68182	3.66013	gi|255080110|ref|XP_002503635.1|/1.40649e-160/proteasome regulatory complex component protein [Micromonas sp. RCC299]
Bra019749	-4.43539	-3.41369	-4.39232	4.39232	4.43539	4.39232	gi|11527243|gb|AAG36943.1|AF274299_1/0/acid invertase [Brassica oleracea]
Bra027163	-4.76457	-2.15075	-4.10852	4.7215	3.76457	4.13654	gi|297837501|ref|XP_002886632.1|/0/radical SAM domain-containing protein [Arabidopsis lyrata subsp. lyrata]
Bra013774	-3.09198	-3.25471	-5.23334	3.6343	3.94576	4.64837	gi|462013|sp|P35016.1|ENPL_CATRO/2.9863e-175/RecName: Full=Endoplasmin homolog; AltName: Full=Glucose-regulated protein 94 homolog; Short=GRP-94 homolog; Flags: Precursor
Bra017354	-3.36457	-3.35022	-3.8999	3.32193	3.36457	4.92097	gi|11994757|dbj|BAB03086.1|/4.83563e-97/glutamyl tRNA amidotransferase, subunit A [Arabidopsis thaliana]
Bra013675	-3.46086	-2.52089	-4.06555	3.29792	4.12644	4.32621	gi|31043670|emb|CAD91713.1|/0/glutamate-cysteine ligase [Brassica juncea]
Bra026739	-3.46837	-3.10033	-3.91247	3.65224	3.9637	3.68052	gi|297844514|ref|XP_002890138.1|/9.0435e-50/40S ribosomal protein S12 [Arabidopsis lyrata subsp. lyrata]
Bra009900	-6.33985	-4.14584	-3.81439	4.10812	4.15543	4.30743	gi|147828502|emb|CAN77581.1|/0/hypothetical protein VITISV_015347 [Vitis vinifera]
Bra016062	-5.28614	-4.16181	-4.01711	3.65854	4.29337	3.76509	gi|15214300|sp|Q9ZSR8.1|RSSA_BRANA/6.54238e-52/RecName: Full=40S ribosomal protein SA; AltName: Full=Laminin receptor-like protein; AltName: Full=p40
Bra039482	-5.26371	-4.44715	-4.05367	3.22651	3.57491	3.08187	gi|312281651|dbj|BAJ33691.1|/4.33749e-142/unnamed protein product [Thellungiella halophila]
Bra014162	-4.10936	-3.09501	-3.32695	4.66575	4.70882	2.50529	gi|89257599|gb|ABD65088.1|/1.42783e-51/hypothetical protein 27.t00109 [Brassica oleracea]
Bra021477	-4.47888	-3.15265	-4.1187	5.4575	5.50057	2.22304	gi|30678485|ref|NP_850500.1|/1.02921e-115/mitochondrial processing peptidase beta subunit, putative [Arabidopsis thaliana]
Bra001507	-4.04466	-4.03604	-4.31984	4.00209	3.46836	1.26471	gi|9280299|dbj|BAB01754.1|/0/GloEL protein; chaperonin, 60 kDa [Arabidopsis thaliana]
Bra038112	-4.61691	-3.61691	-4.25673	3.58496	3.45418	2.28639	gi|7769871|gb|AAF69549.1|AC008007_24/5.22185e-154/F12M16.14 [Arabidopsis thaliana]
Bra005060	-2.60071	-4.89696	-3.55815	2.42218	2.92914	3.32621	gi|297823807|ref|XP_002879786.1|/3.15998e-49/pseudouridine synthase family protein [Arabidopsis lyrata subsp. lyrata]
Bra027917	-2.39173	-4.17463	-3.56166	3.56166	3.2177	4.17463	gi|297853586|ref|XP_002894674.1|/2.2347e-22/hypothetical protein ARALYDRAFT_474839 [Arabidopsis lyrata subsp. lyrata]
Bra028615	-3.01436	-4.36053	-3.54969	2.89445	3.18789	3.99525	gi|312283265|dbj|BAJ34498.1|/0/unnamed protein product [Thellungiella halophila]
Bra022726	-1.83249	-5.05337	-3.71456	2.1296	3.49697	2.36604	gi|297792909|ref|XP_002864339.1|/2.80164e-46/hypothetical protein ARALYDRAFT_495534 [Arabidopsis lyrata subsp. lyrata]
Bra004649	-1.76807	-4.55097	-4.55097	3.938	4.59404	3.24612	gi|15227435|ref|NP_181710.1|/0/peptidase M16 family protein / insulinase family protein [Arabidopsis thaliana]
Bra039025	-3.43162	-4.98802	-4.98802	3.96696	3.70044	3.41727	gi|18141293|gb|AAL60584.1|AF454962_1/1.48196e-105/hexokinase [Brassica oleracea]
Bra004412	-3.16993	-4.4575	-3.84452	3.43644	4.50057	4.4575	gi|15227228|ref|NP_182332.1|/5.7357e-49/PAC (PALE CRESS) [Arabidopsis thaliana]
Bra010234	-3.72299	-5.01057	-3.98951	3.98951	5.05364	4.42561	gi|146286090|sp|Q9SV21.2|COPB1_ARATH/0/RecName: Full=Coatomer subunit beta-1; AltName: Full=Beta-coat protein 1; Short=Beta-COP 1
Bra029828	-3.57235	-4.55097	-4.55097	3.938	4.59404	4.55097	gi|15228248|ref|NP_187640.1|/1.24815e-72/phosphate translocator-related [Arabidopsis thaliana]
Bra031274	-3.54115	-4.34542	-4.71107	2.98525	4.76766	4.34542	gi|297835106|ref|XP_002885435.1|/1.32917e-120/hypothetical protein ARALYDRAFT_342282 [Arabidopsis lyrata subsp. lyrata]
Bra033545	-4.36358	-4.90594	-3.96734	2.82658	4.65921	4.34794	gi|297804580|ref|XP_002870174.1|/1.69811e-85/hypothetical protein ARALYDRAFT_915142 [Arabidopsis lyrata subsp. lyrata]
Bra039865	-3.67694	-3.66259	-3.21228	2.75856	4.67694	3.66259	gi|297851506|ref|XP_002893634.1|/9.80392e-60/GTP binding protein [Arabidopsis lyrata subsp. lyrata]
Bra036321	-2.80096	-5.42267	-2.70646	2.50437	5.17113	4.4141	gi|312283137|dbj|BAJ34434.1|/5.5773e-102/unnamed protein product [Thellungiella halophila]
Bra016459	-2.77054	-2.98997	-2.38247	4.23124	6.87335	4.25953	gi|5487875|gb|AAB53101.2|/0/catalase [Brassica napus]
Bra017632	-3.66013	-3.48781	-2.22637	4.29995	5.68182	3.84357	gi|297802570|ref|XP_002869169.1|/1.30935e-65/vacuolar ATP synthase subunit H family protein [Arabidopsis lyrata subsp. lyrata]
Bra001406	-2.33003	-4.08746	-2.56689	4.77934	4.83592	3.0789	gi|224059234|ref|XP_002299781.1|/1.04958e-22/predicted protein [Populus trichocarpa]
Bra012238	-2.76609	-3.67378	-3.41473	4.35233	4.69057	4.13978	gi|5487875|gb|AAB53101.2|/0/catalase [Brassica napus]
Bra027670	-2.13002	-4.42626	-2.59486	4.42626	4.46933	4.42626	gi|4704613|gb|AAD28178.1|AF109695_1/3.73811e-52/monodehydroascorbate reductase [Brassica juncea]
Bra036788	-2.57447	-4.03194	-2.67177	5.01057	4.45418	5.01057	gi|15230533|ref|NP_190728.1|/1.69469e-56/LTP5 (Lipid transfer protein 5); lipid transporter [Arabidopsis thaliana]
Bra026645	-2.11487	-4.55097	-2.71957	4.55097	3.2634	3.96601	gi|21536590|gb|AAM60922.1|/1.32307e-120/unknown [Arabidopsis thaliana]
Bra016330	-2.70095	-1.93112	-1.65515	3.55561	5.41811	5.37504	gi|18395300|ref|NP_564204.1|/2.58991e-167/ALDH2B7; 3-chloroallyl aldehyde dehydrogenase/ aldehyde dehydrogenase (NAD) [Arabidopsis thaliana]
Bra015104	-2.54696	-2.85453	-1.94669	4.08648	4.46835	4.44665	gi|297790390|ref|XP_002863088.1|/0/hypothetical protein ARALYDRAFT_497166 [Arabidopsis lyrata subsp. lyrata]
Bra023952	-2.57235	-2.57235	-2.36231	3.52991	4.59404	4.55097	gi|37725361|gb|AAO25536.1|/0/cellulose synthase [Populus tremuloides]
Bra022650	-1.60942	-2.59714	-3.05352	2.38175	4.43539	3.80735	gi|14594931|emb|CAC43326.1|/3.13075e-40/putative beta5 proteasome subunit [Nicotiana tabacum]
Bra022718	-2.05311	-3.63088	-2.2707	2.42084	4.65257	3.63088	gi|297850522|ref|XP_002893142.1|/0/EMB1507 [Arabidopsis lyrata subsp. lyrata]
Bra035544	-2.07282	-3.35405	-2.162	2.90596	3.9486	3.93425	gi|312281823|dbj|BAJ33777.1|/0/unnamed protein product [Thellungiella halophila]
Bra035123	-2.20257	-3.02486	-1.39908	1.99181	5.21887	4.59084	gi|30699426|ref|NP_178070.2|/3.35076e-161/cation efflux family protein [Arabidopsis thaliana]
Bra020038	-1.99017	-3.12141	1.40141	4.42626	2.86987	2.85552	gi|297807997|ref|XP_002871882.1|/1.69086e-138/hypothetical protein ARALYDRAFT_488825 [Arabidopsis lyrata subsp. lyrata]
Bra016895	-3.65764	-2.64329	1.29049	1.615	2.92646	4.23541	gi|297824171|ref|XP_002879968.1|/3.7441e-94/hypothetical protein ARALYDRAFT_346008 [Arabidopsis lyrata subsp. lyrata]
Bra030589	-2.88285	-2.87057	2.62643	2.84633	2.23752	4.08079	gi|297848718|ref|XP_002892240.1|/5.95755e-109/male sterility MS5 family protein [Arabidopsis lyrata subsp. lyrata]
Bra006852	-5.1643	-1.88038	-2.69963	1.42014	10.8082	4.74207	gi|42568581|ref|NP_200496.2|/9.00585e-122/unknown protein [Arabidopsis thaliana]
Bra015564	-5.118	-5.07493	-2.2495	2.88627	10.1624	5.07493	gi|186478224|ref|NP_172203.2|/0/hydrolase, acting on ester bonds [Arabidopsis thaliana]
Bra000117	-4.76457	-2.41665	-1.70044	2.12246	9.80896	1.56104	gi|145360782|ref|NP_181441.3|/6.56052e-74/binding / catalytic [Arabidopsis thaliana]
Bra009347	-3.58496	-2.7216	-2.39015	2.53374	9.96	4.87254	gi|297810971|ref|XP_002873369.1|/0/hypothetical protein ARALYDRAFT_487692 [Arabidopsis lyrata subsp. lyrata]
Bra024620	-2.13225	-2.85963	-2.08122	3.41153	10.098	5.01057	gi|145336078|ref|NP_173794.2|/1.15025e-84/SPDS1 (spermidine synthase 1); spermidine synthase [Arabidopsis thaliana]
Bra018090	-4.16511	-2.74288	-4.7215	2.53284	9.80896	3.74288	gi|312283557|dbj|BAJ34644.1|/0/unnamed protein product [Thellungiella halophila]
Bra018825	-4.138	-3.53854	-4.09493	2.75613	9.18239	2.79008	gi|15233627|ref|NP_193232.1|/0/TUA6; structural constituent of cytoskeleton [Arabidopsis thaliana]
Bra016736	-3.03194	-4.01057	-4.01057	2.67177	9.09803	2.21539	gi|297794917|ref|XP_002865343.1|/2.13143e-109/hypothetical protein ARALYDRAFT_917128 [Arabidopsis lyrata subsp. lyrata]
Bra024062	-2.89391	-3.31615	-3.87254	2.2735	8.96	2.89391	gi|83287828|sp|Q9LLY4.1|LPAT1_BRANA/1.17143e-164/RecName: Full=1-acyl-sn-glycerol-3-phosphate acyltransferase 1, chloroplastic; Flags: Precursor
Bra000874	-3.53854	-4.09493	-2.26353	2.49589	9.18239	3.50997	gi|297814051|ref|XP_002874909.1|/8.08013e-125/ATCUL1 [Arabidopsis lyrata subsp. lyrata]
Bra033806	-3.90111	-4.4575	-2.85846	2.44693	9.54496	2.66232	gi|297819256|ref|XP_002877511.1|/0/translocon outer membrane complex 75-III [Arabidopsis lyrata subsp. lyrata]
Bra009930	-3.91561	-3.87254	-2.53374	3.87254	8.96	2.56768	gi|42568094|ref|NP_198055.3|/6.61166e-116/TPR3 (TOPLESS-RELATED 3) [Arabidopsis thaliana]
Bra037246	-3.40632	-4.6939	-2.8625	3.67284	9.78136	2.89872	gi|297836510|ref|XP_002886137.1|/0/FAT domain-containing protein [Arabidopsis lyrata subsp. lyrata]
Bra014732	-3.16993	-3.15265	-2.6261	3.1187	9.54496	3.47887	gi|12667251|gb|AAK01361.1|AF314812_1/4.40336e-121/delta 1-pyrroline-5-carboxylate synthetase B [Brassica napus]
Bra021059	-3.53854	-2.52418	-2.49589	4.09493	9.18239	3.11631	gi|224133182|ref|XP_002327980.1|/1.14059e-75/predicted protein [Populus trichocarpa]
Bra028630	-2.88706	-3.19601	-3.15357	4.17463	9.2621	2.60388	gi|224095804|ref|XP_002310487.1|/6.24019e-162/predicted protein [Populus trichocarpa]
Bra003527	-2.08964	-1.98272	-1.46016	2.68388	9.96	1.7951	gi|312281595|dbj|BAJ33663.1|/0/unnamed protein product [Thellungiella halophila]
Bra017612	-1.88285	-2.3609	-2.18336	2.84633	9.75322	2.6764	gi|89257562|gb|ABD65051.1|/4.36093e-70/ethylene responsive element binding factor, putative [Brassica oleracea]
Bra033012	-2.20266	-2.66013	-2.45009	2.81933	9.72622	2.47829	gi|15225954|ref|NP_182151.1|/1.0166e-90/TRIP-1 (TGF-BETA RECEPTOR INTERACTING PROTEIN 1); nucleotide binding / protein binding [Arabidopsis thaliana]
Bra027485	-2.795	-2.795	-2.58496	2.43482	9.86109	1.97844	gi|12229778|sp|O24047.1|MDHC_MESCR/3.50722e-74/RecName: Full=Malate dehydrogenase, cytoplasmic
Bra030045	-1.84578	-2.07595	-3.18107	3.49881	9.60733	2.53051	gi|9802534|gb|AAF99736.1|AC004557_15/4.77094e-74/F17L21.21 [Arabidopsis thaliana]
Bra038629	-4.60191	-2.01336	-4.24173	4.24173	10.668	3.59118	gi|9758283|dbj|BAB08807.1|/2.84801e-137/unnamed protein product [Arabidopsis thaliana]
Bra022234	-3.63865	-2.40293	-3.08775	3.17922	6.23811	1.4512	gi|89257538|gb|ABD65028.1|/4.95846e-45/hypothetical protein 26.t00082 [Brassica oleracea]
Bra007859	-3.96403	-9.00843	-2.8999	3.30799	9.00843	3.92097	gi|255574171|ref|XP_002528001.1|/4.8982e-126/serine/thronine protein kinase, putative [Ricinus communis]
Bra023183	-3.71049	-8.75489	-3.05445	3.05445	8.75489	3.66743	gi|89274226|gb|ABD65630.1|/2.92621e-68/hypothetical protein 23.t00070 [Brassica oleracea]
Bra005678	-2.74127	-8.80735	-2.38109	2.69883	8.80735	2.14914	gi|297810239|ref|XP_002873003.1|/2.1131e-114/hypothetical protein ARALYDRAFT_907991 [Arabidopsis lyrata subsp. lyrata]
Bra029095	-2.48605	-8.86109	-2.43482	3.16065	8.86109	2.795	gi|297792681|ref|XP_002864225.1|/1.04091e-36/hypothetical protein ARALYDRAFT_918384 [Arabidopsis lyrata subsp. lyrata]
Bra027004	-3.40269	-8.44708	-3.35962	3.35962	8.44708	2.77466	gi|297837121|ref|XP_002886442.1|/0/SPX domain-containing protein [Arabidopsis lyrata subsp. lyrata]
Bra032182	-2.63088	-8.69697	-3.6095	2.58844	8.69697	3.02454	gi|17977868|emb|CAD12663.1|/1.53747e-51/casein kinase II alpha subunit [Sinapis alba]
Bra034192	-4.16511	-9.80896	-3.3827	4.7215	9.80896	4.7215	gi|297813987|ref|XP_002874877.1|/0/hypothetical protein ARALYDRAFT_911883 [Arabidopsis lyrata subsp. lyrata]
Bra013066	-2.63906	-1.39376	-2.6558	5.92755	2.33953	14.0308	gi|224103313|ref|XP_002313006.1|/6.10117e-46/predicted protein [Populus trichocarpa]
Bra004340	-2.33696	-3.45304	-2.23287	4.07753	5.94002	10.9844	gi|18409136|ref|NP_564946.1|/2.75507e-156/STN7 (Stt7 homolog STN7); kinase/ protein kinase [Arabidopsis thaliana]
Bra001612	-2.61633	-4.08183	-5.6198	5.6198	4.46225	11.3202	gi|154813800|gb|ABS86965.1|/4.0607e-86/delta-9 fatty acid desaturase [Descurainia sophia]
Bra003221	-4.07474	-3.74851	-3.71456	4.44039	3.76579	10.1408	gi|297816906|ref|XP_002876336.1|/2.04983e-79/sedoheptulose-bisphosphatase [Arabidopsis lyrata subsp. lyrata]
Bra031177	-3.08236	-4.63875	-4.02578	4.63875	3.68182	9.72622	gi|297824975|ref|XP_002880370.1|/6.21708e-122/hypothetical protein ARALYDRAFT_480985 [Arabidopsis lyrata subsp. lyrata]
Bra018722	-3.13726	-5.11588	-4.09482	5.11588	5.15895	10.2033	gi|110741635|dbj|BAE98764.1|/0/MRP-like ABC transporter [Arabidopsis thaliana]
Bra021132	-4.08236	-5.63875	-4.61769	4.29995	3.35118	10.7262	gi|13124446|sp|P55939.2|PLDA2_BRAOC/0/RecName: Full=Phospholipase D alpha 2; Short=PLD 2; AltName: Full=Choline phosphatase 2; AltName: Full=Phosphatidylcholine-hydrolyzing phospholipase D 2; Flags: Precursor
Bra001921	-5.57949	-2.74736	-4.19762	4.92344	3.39506	10.6239	gi|32967699|gb|AAP92453.1|/4.67109e-140/S-adenosyl-L-homocystein hydrolase [Arabidopsis thaliana]
Bra011291	-4.20126	-3.26755	-3.47644	5.47644	3.44541	11.585	gi|72255619|gb|AAZ66937.1|/5.02069e-70/117M18_18 [Brassica rapa]
Bra011449	-4.65257	-2.45856	-3.2707	4.60951	4.65257	9.69697	gi|297802656|ref|XP_002869212.1|/8.17259e-98/3-deoxy-D-arabino-heptulosonate 7-phosphate synthase [Arabidopsis lyrata subsp. lyrata]
Bra039662	-5.45418	-4.70571	-3.40455	6.01057	4.24005	11.098	gi|297853098|ref|XP_002894430.1|/8.68807e-153/mitochondrial malate dehydrogenase [Arabidopsis lyrata subsp. lyrata]
Bra003851	-4.4487	-4.73386	-3.22072	1.89278	4.33564	11.9723	gi|15219413|ref|NP_177466.1|/2.93534e-54/nascent polypeptide-associated complex (NAC) domain-containing protein [Arabidopsis thaliana]
Bra034882	-4.82037	-4.82037	-2.6917	2.08556	4.2426	10.8865	gi|312281667|dbj|BAJ33699.1|/2.71325e-105/unnamed protein product [Thellungiella halophila]
Bra018849	-5.08236	-5.63875	-2.91886	2.45476	2.86203	10.7262	gi|297852744|ref|XP_002894253.1|/4.27837e-86/hypothetical protein ARALYDRAFT_474174 [Arabidopsis lyrata subsp. lyrata]
Bra003809	-3.81865	-3.57986	-1.76902	2.27268	3.23368	10.4625	gi|297842175|ref|XP_002888969.1|/0/hypothetical protein ARALYDRAFT_476563 [Arabidopsis lyrata subsp. lyrata]
Bra012494	-4.47638	-4.05415	-1.62039	2.558	2.48361	10.1202	gi|297851106|ref|XP_002893434.1|/5.0357e-39/hypothetical protein ARALYDRAFT_313414 [Arabidopsis lyrata subsp. lyrata]
Bra012675	-5.09644	-3.25819	-2.71456	3.45433	2.00128	10.1408	gi|297800400|ref|XP_002868084.1|/8.4333e-176/hypothetical protein ARALYDRAFT_915009 [Arabidopsis lyrata subsp. lyrata]
Bra019214	-5.07584	-3.23759	-3.01171	3.21335	2.48361	10.1202	gi|312282507|dbj|BAJ34119.1|/4.42566e-115/unnamed protein product [Thellungiella halophila]
Bra023603	-5.2571	-3.06309	-2.28469	2.87523	1.49093	10.3015	gi|251825147|gb|ACT20708.1|/4.16489e-127/chloroplast phytoene synthase [Brassica rapa]
Bra023559	-5.29434	-3.10033	-2.53138	4.23021	3.10992	10.3387	gi|222423112|dbj|BAH19535.1|/6.19379e-62/AT5G16290 [Arabidopsis thaliana]
Bra004225	-2.12348	-2.65003	-1.2908	2.62028	3.98706	11.0423	gi|15220431|ref|NP_176910.1|/1.21784e-54/60S ribosomal protein L17 (RPL17B) [Arabidopsis thaliana]
Bra016134	-1.68382	-3.45943	-1.89048	2.59455	4.05398	10.6978	gi|15217513|ref|NP_177304.1|/1.82804e-57/nuclear transport factor 2 (NTF2) family protein [Arabidopsis thaliana]
Bra008640	-1.93542	-2.63088	-2.00348	2.42084	3.32193	9.69697	gi|115434360|ref|NP_001041938.1|/7.73086e-84/Os01g0133400 [Oryza sativa Japonica Group]
Bra011584	-1.50063	-3.15075	-1.37851	2.71093	3.76457	9.80896	gi|169244543|gb|ACA50528.1|/0/putative catalase 2 [Brassica napus]
Bra026993	-1.1341	-2.88556	-1.18817	3.37762	3.13804	10.6537	gi|297799088|ref|XP_002867428.1|/5.28372e-13/hypothetical protein ARALYDRAFT_491857 [Arabidopsis lyrata subsp. lyrata]
Bra000268	-2.53325	-1.96875	-2.32544	2.18714	2.45899	10.683	gi|224981575|gb|ACN73535.1|/1.5003e-57/1433-2 [Brassica napus]
Bra018009	-2.95622	-2.01626	-2.28502	1.98392	3.25096	10.4798	gi|51971519|dbj|BAD44424.1|/3.68158e-65/hypothetical protein [Arabidopsis thaliana]
Bra007087	-2.94234	-1.5449	-1.99162	2.58216	2.49273	10.0084	gi|13448672|gb|AAK27157.1|AF349449_1/5.64914e-119/glutathione reductase [Brassica juncea]
Bra012923	-2.55925	-1.20446	-1.62731	2.30957	2.8051	10.3208	gi|297791407|ref|XP_002863588.1|/1.26141e-90/tubulin beta-4 chain [Arabidopsis lyrata subsp. lyrata]
Bra034649	-2.05889	-1.55735	-1.92483	1.62573	2.47934	11.1196	gi|224103313|ref|XP_002313006.1|/1.18628e-45/predicted protein [Populus trichocarpa]
Bra007696	-3.8453	-1.83993	-1.89458	2.63527	3.53635	9.91139	gi|15228843|ref|NP_191831.1|/0/XT1 (XYLOSYLTRANSFERASE 1); UDP-xylosyltransferase/ transferase/ transferase, transferring glycosyl groups / xyloglucan 6-xylosyltransferase [Arabidopsis thaliana]
Bra015994	-4.38681	-2.15415	-1.83591	2.01944	3.38681	10.0307	gi|54606850|gb|AAV34773.1|/1.36224e-75/At1g73390 [Arabidopsis thaliana]
Bra015612	-3.31615	-2.42862	-1.76524	2.53374	2.90472	9.96	gi|12323627|gb|AAG51783.1|AC079679_3/2.92668e-153/reverse transcriptase, putative; 16838-20266 [Arabidopsis thaliana]
Bra017940	-3.2634	-2.24612	-1.83108	2.21217	3.2634	9.63844	gi|297845142|ref|XP_002890452.1|/0/hypothetical protein ARALYDRAFT_472406 [Arabidopsis lyrata subsp. lyrata]
Bra017643	-3.31615	-1.98272	-1.94319	2.05311	2.4443	9.96	gi|297812467|ref|XP_002874117.1|/3.15045e-25/isochorismatase hydrolase family protein [Arabidopsis lyrata subsp. lyrata]
Bra037409	-3.40632	-2.12315	-1.97401	2.35509	2.55254	9.78136	gi|18411448|ref|NP_567190.1|/5.21471e-24/60S acidic ribosomal protein P1 (RPP1B) [Arabidopsis thaliana]
Bra039141	-3.47638	-1.34875	-1.68979	1.26226	3.26226	10.1202	gi|302789199|ref|XP_002976368.1|/1.51217e-57/hypothetical protein SELMODRAFT_104811 [Selaginella moellendorffii]
Bra022837	-3.64238	-1.4876	-2.94288	1.05331	2.64855	10.5127	gi|18402641|ref|NP_565721.1|/3.02733e-86/ADS2 (16:0Delta9 Arabidopsis desaturase 2); oxidoreductase [Arabidopsis thaliana]
Bra035943	-3.75352	-2.30647	-3.05403	1.27294	1.52585	10.6239	gi|297797055|ref|XP_002866412.1|/4.56458e-65/hypothetical protein ARALYDRAFT_919345 [Arabidopsis lyrata subsp. lyrata]
Bra004417	-2.63339	-2.12579	-3.30799	2.10154	3.96403	9.00843	gi|297824917|ref|XP_002880341.1|/7.73055e-62/predicted protein [Arabidopsis lyrata subsp. lyrata]
Bra011551	-2.84896	-3.15791	-3.52356	2.5375	4.17961	9.224	gi|297802494|ref|XP_002869131.1|/7.7302e-95/40S ribosomal protein S3A [Arabidopsis lyrata subsp. lyrata]
Bra009563	-2.98648	-3.40871	-2.1337	2.14568	3.40871	9.05257	gi|30679784|ref|NP_195903.2|/0/pentatricopeptide (PPR) repeat-containing protein [Arabidopsis thaliana]
Bra000157	-3.81669	-2.795	-2.75256	2.75256	3.21723	8.86109	gi|297788583|ref|XP_002862370.1|/5.66444e-47/26S proteasome regulatory subunit [Arabidopsis lyrata subsp. lyrata]
Bra035087	-3.25903	-2.92239	-2.6754	2.60292	3.01384	8.36257	gi|119720780|gb|ABL97960.1|/1.80549e-52/photosystem II 10kDa polytpeptide [Brassica rapa]
Bra013157	-4.36712	-3.01919	-2.49265	1.61061	3.36712	9.41151	gi|15224993|ref|NP_178641.1|/1.02363e-68/PAA2 (20S PROTEASOME SUBUNIT PAA2); endopeptidase/ peptidase/ threonine-type endopeptidase [Arabidopsis thaliana]
Bra015989	-4.07474	-2.37264	-3.03231	2.57859	4.09644	10.1408	gi|18410366|ref|NP_565066.1|/7.31026e-93/hydrolase, alpha/beta fold family protein [Arabidopsis thaliana]
Bra033747	-3.63088	-2.81432	-2.7781	2.59893	3.65257	9.69697	gi|297791367|ref|XP_002863568.1|/4.14625e-49/predicted protein [Arabidopsis lyrata subsp. lyrata]
Bra004126	-3.47638	-4.05415	-2.84411	2.01695	4.47638	10.1202	gi|297841129|ref|XP_002888446.1|/7.93749e-50/hypothetical protein ARALYDRAFT_475676 [Arabidopsis lyrata subsp. lyrata]
Bra029584	-3.40632	-3.38904	-1.42381	1.67807	4.73697	9.78136	gi|186509843|ref|NP_001118591.1|/1.28179e-134/SFR2 (SENSITIVE TO FREEZING 2); beta-glucosidase/ hydrolase, hydrolyzing O-glycosyl compounds [Arabidopsis thaliana]
Bra032766	-2.73118	-4.28758	-1.68155	2.27701	4.33064	9.37504	gi|297804898|ref|XP_002870333.1|/3.19295e-177/hypothetical protein ARALYDRAFT_493493 [Arabidopsis lyrata subsp. lyrata]
Bra003147	-2.92646	-2.64329	-1.73164	3.19297	2.92646	9.3015	gi|15231841|ref|NP_190926.1|/2.55936e-112/diaminopimelate epimerase family protein [Arabidopsis thaliana]
Bra001207	-3.3929	-2.38675	-2.56978	3.57677	2.50838	10.2633	gi|15235549|ref|NP_193037.1|/4.67195e-156/oxidoreductase, zinc-binding dehydrogenase family protein [Arabidopsis thaliana]
Bra008509	-3.13869	-2.27532	-2.59486	3.08746	3.13869	9.51373	gi|2160172|gb|AAB60735.1|/5.58304e-51/F21M12.20 gene product [Arabidopsis thaliana]
Bra033382	-2.93357	-2.33902	-2.89093	2.89093	2.71945	9.57743	gi|297843140|ref|XP_002889451.1|/4.18771e-123/hypothetical protein ARALYDRAFT_470307 [Arabidopsis lyrata subsp. lyrata]
Bra008699	-3.41369	-3.41369	-2.79328	4.39232	2.6218	9.47978	gi|15242291|ref|NP_197045.1|/0/DND1 (DEFENSE NO DEATH 1); calcium channel/ calmodulin binding / cation channel/ cyclic nucleotide binding / intracellular cAMP activated cation channel/ intracellular cyclic nucleotide activated cation channel/ inward rectifier potassium channel [Arabidopsis thaliana]
Bra011407	-3.23229	-2.54124	-3.18107	4.51987	2.55205	9.60733	gi|297802690|ref|XP_002869229.1|/3.09993e-169/hypothetical protein ARALYDRAFT_491388 [Arabidopsis lyrata subsp. lyrata]
Bra020666	-3.26903	-3.82543	-2.22639	3.82543	3.26903	8.91289	gi|22327660|ref|NP_199714.2|/2.8679e-112/OVA2 (ovule abortion 2); ATP binding / aminoacyl-tRNA ligase/ catalytic/ isoleucine-tRNA ligase/ nucleotide binding [Arabidopsis thaliana]
Bra029101	-3.26903	-3.26903	-2.80437	3.82543	3.26903	8.91289	gi|10177104|dbj|BAB10438.1|/7.83441e-97/unnamed protein product [Arabidopsis thaliana]
Bra020686	-3.65257	-2.63088	-2.58844	3.6095	2.65257	8.69697	gi|297795541|ref|XP_002865655.1|/1.65002e-94/cyclin family protein [Arabidopsis lyrata subsp. lyrata]
Bra035776	-3.99458	-2.98022	-2.71957	3.52991	2.99458	9.63844	gi|22331208|ref|NP_188686.2|/5.1047e-126/PAP18 (PURPLE ACID PHOSPHATASE 18); acid phosphatase/ protein serine/threonine phosphatase [Arabidopsis thaliana]
Bra016020	-2.85585	-2.19484	-3.29995	4.02578	3.68182	9.72622	gi|297839173|ref|XP_002887468.1|/7.12227e-84/hypothetical protein ARALYDRAFT_895162 [Arabidopsis lyrata subsp. lyrata]
Bra034778	-2.2601	-2.92848	-2.51345	4.21228	2.68418	10.3208	gi|15229955|ref|NP_187818.1|/7.29155e-120/ACT11 (actin-11); structural constituent of cytoskeleton [Arabidopsis thaliana]
Bra014819	-4.00939	-2.68316	-1.71793	3.64921	3.70044	10.0755	gi|297820186|ref|XP_002877976.1|/2.77953e-82/hypothetical protein ARALYDRAFT_906847 [Arabidopsis lyrata subsp. lyrata]
Bra026904	-3.63088	-3.03876	-2.00348	4.60951	4.05311	9.69697	gi|120675|sp|P04796.2|G3PC_SINAL/6.74074e-151/RecName: Full=Glyceraldehyde-3-phosphate dehydrogenase, cytosolic
Bra032233	-3.53635	-1.66822	-3.80287	3.80287	2.27477	9.91139	gi|297846982|ref|XP_002891372.1|/3.949e-25/hypothetical protein ARALYDRAFT_473903 [Arabidopsis lyrata subsp. lyrata]
Bra040877	-3.63088	-1.92878	-2.58844	3.58844	1.64169	9.69697	gi|30794003|gb|AAP40451.1|/8.3473e-12/putative trypsin inhibitor protein [Arabidopsis thaliana]
Bra001373	-3.48719	-3.29146	-3.93129	3.25952	2.39755	10.3576	gi|297833846|ref|XP_002884805.1|/3.37844e-161/calmodulin-domain protein kinase CDPK isoform 2 [Arabidopsis lyrata subsp. lyrata]
Bra029906	-3.5522	-3.05938	-3.02301	3.135	3.18101	10.9359	gi|124370|sp|P27819.1|ILVB3_BRANA/0/RecName: Full=Acetolactate synthase 3, chloroplastic; AltName: Full=ALS III; AltName: Full=Acetohydroxy-acid synthase III; AltName: Full=Acetolactate synthase III; Flags: Precursor
Bra006124	-3.11405	-3.91833	-3.29792	3.87589	2.92914	9.98442	gi|297829990|ref|XP_002882877.1|/2.61075e-98/hypothetical protein ARALYDRAFT_478856 [Arabidopsis lyrata subsp. lyrata]
Bra017503	-2.89391	-4.31615	-2.26652	3.53374	2.73118	9.96	gi|89257427|gb|ABD64919.1|/1.39756e-63/Lil3 protein, putative [Brassica oleracea]
Bra027096	-3.66013	-4.63875	-3.61769	3.03972	3.08236	9.72622	gi|57546100|gb|AAW51921.1|/2.12193e-71/plastidial lipid-desaturase precursor [Arabidopsis thaliana]
Bra010781	-2.12567	-3.00458	-2.96836	2.98033	2.83194	9.88722	gi|312281801|dbj|BAJ33766.1|/0/unnamed protein product [Thellungiella halophila]
Bra022892	-2.28491	-3.12141	-2.82723	2.2376	2.65575	9.51373	gi|297826703|ref|XP_002881234.1|/6.08785e-122/hypothetical protein ARALYDRAFT_482188 [Arabidopsis lyrata subsp. lyrata]
Bra039327	-2.66013	-3.3339	-2.15636	2.16398	2.21052	9.72622	gi|30690065|ref|NP_850440.1|/5.7674e-103/CYP76C1; electron carrier/ heme binding / iron ion binding / monooxygenase [Arabidopsis thaliana]
Bra032216	-1.95358	-4.09493	-2.49589	2.08436	2.80735	9.18239	gi|15220153|ref|NP_175159.1|/1.16202e-81/GAMMA CA2 (GAMMA CARBONIC ANHYDRASE 2); carbonate dehydratase [Arabidopsis thaliana]
Bra026955	-1.99458	-3.57235	-3.21217	3.21217	3.59404	9.63844	gi|297844168|ref|XP_002889965.1|/3.65521e-87/protein binding protein [Arabidopsis lyrata subsp. lyrata]
Bra011223	-4.40062	-3.0527	-4.35755	2.16889	2.58703	9.44501	gi|297802954|ref|XP_002869361.1|/5.52745e-138/hypothetical protein ARALYDRAFT_491673 [Arabidopsis lyrata subsp. lyrata]
Bra013970	-2.93357	-3.51134	-4.48997	2.01519	2.71945	9.57743	gi|312282879|dbj|BAJ34305.1|/1.1154e-86/unnamed protein product [Thellungiella halophila]
Bra030504	-2.35364	-3.15791	-4.13654	1.94788	2.58014	9.224	gi|18378982|ref|NP_563657.1|/4.36489e-60/CLPP5 (NUCLEAR ENCODED CLP PROTEASE 5); serine-type endopeptidase [Arabidopsis thaliana]
Bra033185	-2.35364	-2.56579	-4.13654	1.79774	2.84896	9.224	gi|4432807|gb|AAD20658.1|/0/putative retroelement pol polyprotein [Arabidopsis thaliana]
Bra011174	-1.8266	-1.6255	-1.42084	4.60951	2.18127	9.69697	gi|312282025|dbj|BAJ33878.1|/0/unnamed protein product [Thellungiella halophila]
Bra024345	-3.41088	-3.01256	-1.67258	5.0639	2.72534	11.1724	gi|72255616|gb|AAZ66934.1|/0/117M18_15 [Brassica rapa]
Bra029825	-4.83592	-1.12443	-1.67243	4.37126	1.78281	10.4798	gi|222840526|gb|ACM68702.1|/0/lycopene beta-cyclase [Brassica rapa subsp. pekinensis]
Bra007494	-2.86266	-1.65301	-1.28467	1.41651	2.25444	14.1035	gi|297817292|ref|XP_002876529.1|/3.23336e-166/kelch repeat-containing F-box family protein [Arabidopsis lyrata subsp. lyrata]
Bra020194	-1.84333	-1.98388	-2.08497	2.1655	2.22334	14.4122	gi|297812375|ref|XP_002874071.1|/6.08295e-75/esterase/lipase/thioesterase family protein [Arabidopsis lyrata subsp. lyrata]
Bra021044	-2.1291	-1.76385	-3.03917	1.06691	1.26915	12.2776	gi|89257578|gb|ABD65067.1|/1.05752e-58/nuclear RNA binding protein, putative [Brassica oleracea]
Bra018609	-2.40453	-2.04196	-3.45319	2.21673	1.87714	12.0192	gi|297843652|ref|XP_002889707.1|/1.57872e-131/hypothetical protein ARALYDRAFT_888100 [Arabidopsis lyrata subsp. lyrata]
Bra028778	-2.45837	-2.33155	-3.3403	2.17112	1.71847	13.4023	gi|297806461|ref|XP_002871114.1|/2.86692e-65/40S ribosomal protein S17 [Arabidopsis lyrata subsp. lyrata]
Bra000706	-3.02268	-3.40424	-4.48593	2.06914	3.5358	11.1724	gi|297809241|ref|XP_002872504.1|/1.4599e-37/hypothetical protein ARALYDRAFT_489873 [Arabidopsis lyrata subsp. lyrata]
Bra028715	-2.8053	-3.7191	-3.0225	2.12662	3.02809	12.0365	gi|297810799|ref|XP_002873283.1|/1.63465e-125/predicted protein [Arabidopsis lyrata subsp. lyrata]
Bra008348	-2.62908	-2.29668	-2.03079	1.72157	3.27235	11.4964	gi|18411840|ref|NP_565170.1|/4.7542e-128/methyltransferase-related [Arabidopsis thaliana]
Bra027685	-2.70533	-2.7329	-2.23395	2.29771	3.95839	12.0137	gi|297836953|ref|XP_002886358.1|/0/6-phosphogluconate dehydrogenase family protein [Arabidopsis lyrata subsp. lyrata]
Bra004932	-2.55281	-2.64513	-2.11632	3.67077	3.51167	11.4717	gi|297824623|ref|XP_002880194.1|/2.26472e-44/peroxisomal biogenesis factor 11 family protein [Arabidopsis lyrata subsp. lyrata]
Bra038377	-3.33278	-2.89261	-2.38247	3.3555	3.54271	11.9177	gi|297809143|ref|XP_002872455.1|/3.05795e-107/hypothetical protein ARALYDRAFT_489817 [Arabidopsis lyrata subsp. lyrata]
Bra015499	-3.62809	-2.90848	-1.6518	2.35075	2.63595	11.1517	gi|3808101|emb|CAA09935.1|/0/chloroplast protease [Capsicum annuum]
Bra018370	-4.02728	-2.25363	-1.54834	1.66447	3.03594	11.411	gi|15227589|ref|NP_180526.1|/1.71278e-158/PHT4;1; carbohydrate transmembrane transporter/ inorganic diphosphate transmembrane transporter/ inorganic phosphate transmembrane transporter/ organic anion transmembrane transporter/ sugar:hydrogen symporter [Arabidopsis thaliana]
Bra037201	-3.76753	-3.27946	-1.82665	1.7514	2.67336	12.6348	gi|297835940|ref|XP_002885852.1|/0/hypothetical protein ARALYDRAFT_899530 [Arabidopsis lyrata subsp. lyrata]
Bra018565	-3.30047	-2.04516	-1.71417	2.98579	2.46751	12.7883	gi|21593201|gb|AAM65150.1|/1.79325e-162/putative RNA-binding protein [Arabidopsis thaliana]
Bra034729	-3.84394	-2.34814	-2.55096	2.93179	3.25077	13.0338	gi|255544584|ref|XP_002513353.1|/2.38473e-101/phosphoglycerate kinase, putative [Ricinus communis]
Bra039066	-4.55894	-2.00155	-2.10075	3.27295	2.66271	12.8673	gi|15232276|ref|NP_189423.1|/3.32339e-54/RPL12-C (ribosomal protein l12-c); structural constituent of ribosome [Arabidopsis thaliana]
Bra033861	-4.64501	-2.71648	-3.24083	2.56322	2.49662	11.8738	gi|226498182|ref|NP_001149223.1|/1.18646e-96/LOC100282845 [Zea mays]
Bra020393	-7.68095	-2.85602	-4.39169	1.17339	1.81003	13.747	gi|77744889|gb|ABB02398.1|/2.818e-94/temperature-induced lipocalin [Brassica napus]
Bra015336	-6.44857	-3.26588	-4.39894	3.13243	3.95288	12.0924	gi|2924772|gb|AAC04901.1|/5.20654e-35/expressed protein [Arabidopsis thaliana]
Bra020323	-4.74066	-2.16414	-4.02696	3.47462	4.24496	12.3845	gi|104717431|gb|ABF74563.1|/2.41773e-42/lipid transfer protein [Brassica napus]
Bra019170	-4.55459	-2.94397	-3.46793	2.18567	3.61102	15.0918	gi|297803584|ref|XP_002869676.1|/1.88312e-44/clp amino terminal domain-containing protein [Arabidopsis lyrata subsp. lyrata]
Bra021673	-4.90804	-1.08878	-3.21205	1.79434	2.51518	12.8738	gi|121483748|gb|ABM54449.1|/4.80288e-74/glutathione transferase [Brassica juncea]
Bra040145	-4.01848	-2.56377	-4.91503	1.40102	2.71395	12.7224	gi|15238809|ref|NP_197339.1|/7.21883e-74/40S ribosomal protein S16 (RPS16C) [Arabidopsis thaliana]
Bra011030	-3.03194	-4.01057	-3.39759	3.39759	9.09803	9.09803	gi|2842489|emb|CAA16886.1|/0/putative protein [Arabidopsis thaliana]
Bra011117	-3.46736	-3.42429	-3.42429	3.42429	8.51175	8.51175	gi|7269848|emb|CAB79707.1|/1.45718e-77/putative protein, fragment [Arabidopsis thaliana]
Bra011463	-3.53854	-4.09493	-2.26353	3.48196	9.18239	9.18239	gi|3549672|emb|CAA20583.1|/2.10987e-151/putative protein [Arabidopsis thaliana]
Bra020559	-3.81669	-3.77362	-2.17459	3.77362	8.86109	8.86109	gi|297808711|ref|XP_002872239.1|/1.38092e-125/hypothetical protein ARALYDRAFT_489514 [Arabidopsis lyrata subsp. lyrata]
Bra015576	-2.8468	-3.26903	-2.22639	3.82543	8.91289	8.91289	gi|110737963|dbj|BAF00918.1|/0/putative reverse transcriptase [Arabidopsis thaliana]
Bra027780	-3.21723	-3.21723	-2.75256	3.16065	8.86109	8.86109	gi|297837527|ref|XP_002886645.1|/0/predicted protein [Arabidopsis lyrata subsp. lyrata]
Bra023487	-2.99458	-3.57235	-2.21217	3.21217	9.63844	9.63844	gi|297807495|ref|XP_002871631.1|/3.37741e-130/hypothetical protein ARALYDRAFT_488325 [Arabidopsis lyrata subsp. lyrata]
Bra030635	-4.2571	-2.90918	-2.02537	2.39461	9.3015	9.3015	gi|157849748|gb|ABV89657.1|/9.96802e-112/salt tolerance protein [Brassica rapa]
Bra038938	-3.36457	-2.94234	-2.08956	2.10154	9.00843	9.00843	gi|297801052|ref|XP_002868410.1|/2.32479e-59/hypothetical protein ARALYDRAFT_330172 [Arabidopsis lyrata subsp. lyrata]
Bra035649	-3.34056	-4.89696	-3.55815	3.55815	9.98442	9.98442	gi|312282693|dbj|BAJ34212.1|/7.01043e-115/unnamed protein product [Thellungiella halophila]
Bra026384	-1.99108	-1.36934	-1.50784	5.05337	10.1408	10.1408	gi|297803396|ref|XP_002869582.1|/4.25252e-145/hypothetical protein ARALYDRAFT_492093 [Arabidopsis lyrata subsp. lyrata]
Bra040268	-1.63871	-2.67119	-1.062	-2.39893	-1.00079	11.8285	gi|7267490|emb|CAB77974.1|/3.05127e-15/putative athila-like protein [Arabidopsis thaliana]
Bra038457	-11.2137	-4.33107	1.34136	-2.17605	-1.06474	2.81711	gi|18414651|ref|NP_567494.1|/9.71729e-64/unknown protein [Arabidopsis thaliana]
Bra023743	-11.9484	-11.9484	-11.9484	5.5221	11.9484	11.9484	gi|89257601|gb|ABD65090.1|/1.20189e-36/hypothetical protein 27.t00116 [Brassica oleracea]
Bra040817	-11.2137	-11.2137	-11.2137	5.10519	11.2137	5.54129	-
Bra001626	5.74606	4.67394	3.3054	-1.93577	-3.15166	-6.06251	gi|297830212|ref|XP_002882988.1|/2.12861e-59/delta tonoplast intrinsic protein [Arabidopsis lyrata subsp. lyrata]
Bra002692	2.02134	2.75028	3.32912	-2.55645	-3.68533	-2.76582	gi|125987635|sp|P0C2F6.1|RNHX1_ARATH/1.63996e-134/RecName: Full=Putative ribonuclease H protein At1g65750
Bra008638	2.73087	3.86575	3.40468	-2.53485	-3.6108	-3.76707	gi|79514502|ref|NP_197123.3|/6.09987e-79/ATCSLA11; cellulose synthase/ transferase, transferring glycosyl groups [Arabidopsis thaliana]
Bra019964	2.00903	4.07805	4.30442	-3.3725	-2.46272	-2.64878	gi|297843814|ref|XP_002889788.1|/5.37391e-53/predicted protein [Arabidopsis lyrata subsp. lyrata]
Bra027897	2.42609	3.55956	3.97764	-4.12084	-3.07721	-1.60621	gi|297853618|ref|XP_002894690.1|/0/hypothetical protein ARALYDRAFT_474859 [Arabidopsis lyrata subsp. lyrata]
Bra004571	1.70226	1.03126	1.53076	-1.91162	-2.4914	-2.21265	gi|312283401|dbj|BAJ34566.1|/4.03736e-92/unnamed protein product [Thellungiella halophila]
Bra009857	1.91242	1.62068	1.80787	-1.69067	-1.3456	-2.09362	gi|297835712|ref|XP_002885738.1|/0/hypothetical protein ARALYDRAFT_319240 [Arabidopsis lyrata subsp. lyrata]
Bra026665	2.55984	1.41565	1.50161	-1.68923	-1.34064	-2.49677	gi|30677926|ref|NP_178254.2|/6.92436e-129/ATMPK17; MAP kinase [Arabidopsis thaliana]
Bra009029	1.40224	2.13702	2.09395	-1.63348	-2.1965	-2.58907	gi|72255628|gb|AAZ66946.1|/3.16828e-20/117M18_27 [Brassica rapa]
Bra019804	1.59138	1.97567	1.94968	-1.78443	-1.85281	-2.19174	gi|297849688|ref|XP_002892725.1|/4.96014e-76/hypothetical protein ARALYDRAFT_471456 [Arabidopsis lyrata subsp. lyrata]
Bra035992	1.12478	2.20235	2.32094	-1.8125	-1.79654	-2.02881	gi|15239981|ref|NP_199189.1|/1.37599e-138/KCS20 (3-KETOACYL-COA SYNTHASE 20); fatty acid elongase [Arabidopsis thaliana]
Bra037362	1.46897	2.43175	1.80546	-2.40439	-1.00153	-1.99693	gi|8920590|gb|AAF81312.1|AC061957_8/1.61499e-180/Contains a strong similarity to an unknown protein from Arabidopsis thaliana gi|2505874 and contains an eukaryotic protein kinase PF|00069 domain. ESTs gb|Z26473, gb|AI996016, gb|Z17558, gb|N97089, gb|BE039500, gb|AA712856, gb|Z26772 come from this gene
Bra024846	1.76743	1.39645	1.05482	-1.41146	-1.05182	-1.09315	gi|20198054|gb|AAD21779.2|/2.05656e-46/expressed protein [Arabidopsis thaliana]
Bra020154	2.57167	2.15671	1.39638	-3.29661	-1.27751	-2.8542	gi|297808177|ref|XP_002871972.1|/9.10589e-105/AMP-activated protein kinase [Arabidopsis lyrata subsp. lyrata]
Bra029462	3.79724	1.87177	1.56528	-2.81375	-1.78032	-3.00217	-
Bra025797	2.23474	2.44157	2.41028	-2.84105	-2.33918	-3.37778	gi|297841825|ref|XP_002888794.1|/9.07035e-40/hypothetical protein ARALYDRAFT_476207 [Arabidopsis lyrata subsp. lyrata]
Bra036896	2.34728	1.65973	2.37812	-2.09167	-2.72231	-3.32856	gi|297800742|ref|XP_002868255.1|/2.98022e-63/hypothetical protein ARALYDRAFT_493423 [Arabidopsis lyrata subsp. lyrata]
Bra038740	3.40541	1.81465	1.6965	-2.76959	-2.73543	-4.71746	gi|297829804|ref|XP_002882784.1|/8.67302e-119/predicted protein [Arabidopsis lyrata subsp. lyrata]
Bra033201	1.72304	2.86368	1.62515	-1.58858	-1.58677	3.38014	gi|297813437|ref|XP_002874602.1|/8.42876e-57/hydrolase, alpha/beta fold family protein [Arabidopsis lyrata subsp. lyrata]
Bra037320	1.72698	2.30063	3.40998	-1.91681	-2.05491	7.85798	gi|18411242|ref|NP_567154.1|/5.8606e-29/YAB3 (YABBY3); protein binding / transcription factor [Arabidopsis thaliana]
Bra039516	1.63843	1.60233	2.3361	-1.7311	-2.89269	6.97864	gi|15241524|ref|NP_199268.1|/6.74279e-44/integral membrane family protein [Arabidopsis thaliana]

## Sheet: raw data for Flie S11
Gene	Bn-F1vsBn-F3	Bn-F1vsBn-F2	Bn-F1vsBn-F4	Bn-NvsBn-F1	BrvsBn-F1	BovsBn-F1	Description
Bra009445	10.0154	9.90388	8.69349	-8.90989	-5.64386	-12.1997	gi|297810541|ref|XP_002873154.1|/0/beta-ketoacyl-CoA synthase family protein [Arabidopsis lyrata subsp. lyrata]
Bra005762	8.64746	8.46352	9.46557	-8.74483	-6.37504	-10.098	gi|297810411|ref|XP_002873089.1|/5.63664e-27/hypothetical protein ARALYDRAFT_908205 [Arabidopsis lyrata subsp. lyrata]
Bra014220	8.96867	9.19967	8.69349	-9.56224	-5.64386	-8.7211	gi|297799272|ref|XP_002867520.1|/3.21966e-27/hypothetical protein ARALYDRAFT_492082 [Arabidopsis lyrata subsp. lyrata]
Bra015420	9.01402	7.39232	8.49985	-8.74483	-8.81057	-10.2456	gi|15220493|ref|NP_172027.1|/7.22613e-49/thiF family protein [Arabidopsis thaliana]
Bra021913	9.51964	9.62571	7.42626	-8.01123	-8.81057	-10.9701	gi|15225775|ref|NP_180861.1|/0/AtRLP24 (Receptor Like Protein 24); kinase/ protein binding [Arabidopsis thaliana]
Bra005716	7.87036	5.64386	6.91886	-6.42626	-6.64386	-7.07682	gi|297810325|ref|XP_002873046.1|/2.64069e-156/hypothetical protein ARALYDRAFT_487008 [Arabidopsis lyrata subsp. lyrata]
Bra004136	6.64386	5.08746	7.56986	-7.09803	-7.63663	-7.40088	gi|45935268|gb|AAS79669.1|/2.02683e-42/glutamate decarboxylase 2 [Brassica juncea]
Bra021258	6.37504	5.08746	7.27612	-5.70044	-6.85798	-7.65821	gi|30684595|ref|NP_850605.1|/6.59533e-32/HYH (HY5-HOMOLOG); DNA binding / transcription factor [Arabidopsis thaliana]
Bra015641	7.3837	5.08746	7.69349	-6.42626	-7.75489	-5.08746	gi|297845226|ref|XP_002890494.1|/6.78756e-144/F2E2.22 [Arabidopsis lyrata subsp. lyrata]
Bra001830	7.06609	7.06609	8.10852	-6.90689	-5.04439	-6.06609	gi|297835118|ref|XP_002885441.1|/4.38706e-44/electron carrier/ protein disulfide oxidoreductase [Arabidopsis lyrata subsp. lyrata]
Bra004026	6.06609	7.53138	8.27612	-7.09803	-6.04439	-6.39232	gi|297838625|ref|XP_002887194.1|/1.86728e-152/hypothetical protein ARALYDRAFT_475988 [Arabidopsis lyrata subsp. lyrata]
Bra008264	6.64386	7.06609	9.10852	-7.09803	-7.05528	-6.65821	gi|227204379|dbj|BAH57041.1|/3.71175e-95/AT1G76520 [Arabidopsis thaliana]
Bra040757	6.64386	7.06609	7.56986	-8.10329	-6.37504	-5.08746	gi|297790660|ref|XP_002863215.1|/3.53033e-103/ATP-binding family protein [Arabidopsis lyrata subsp. lyrata]
Bra012775	5.64386	7.23841	7.91289	-6.6865	-6.85798	-5.67242	gi|18414493|ref|NP_567473.1|/2.08232e-45/integral membrane family protein [Arabidopsis thaliana]
Bra019678	5.04439	6.65821	7.69349	-6.42626	-6.85798	-5.67242	gi|5080788|gb|AAD39298.1|AC007576_21/6.31924e-68/Very similar to adventitious rooting related oxygenase [Arabidopsis thaliana]
Bra017060	6.37504	7.23841	7.42626	-6.6865	-7.63663	-6.39232	gi|224112753|ref|XP_002316282.1|/6.92238e-98/predicted protein [Populus trichocarpa]
Bra028858	5.64386	6.65821	7.56986	-6.10852	-7.86419	-6.06609	gi|297810369|ref|XP_002873068.1|/3.67287e-68/hypothetical protein ARALYDRAFT_324948 [Arabidopsis lyrata subsp. lyrata]
Bra032726	6.87036	6.06609	7.91289	-5.08746	-5.04439	-5.08746	gi|297800922|ref|XP_002868345.1|/0/pentatricopeptide repeat-containing protein [Arabidopsis lyrata subsp. lyrata]
Bra000251	5.64386	7.65821	6.91886	-5.70044	-6.04439	-7.98299	gi|297824163|ref|XP_002879964.1|/2.14009e-25/hypothetical protein ARALYDRAFT_483290 [Arabidopsis lyrata subsp. lyrata]
Bra004513	5.04439	7.65821	7.69349	-5.08746	-7.75489	-6.88264	gi|297824757|ref|XP_002880261.1|/0/hypothetical protein ARALYDRAFT_346483 [Arabidopsis lyrata subsp. lyrata]
Bra029917	6.06609	7.76818	6.91886	-5.08746	-7.37504	-7.07682	gi|1236190|gb|AAA92823.1|/5.31451e-101/cyclin dependent protein kinase homolog; similar to moth bean p34cdc2 protein, PIR Accession Number JQ2243 [Brassica napus]
Bra014620	5.04439	7.39232	8.43045	-6.42626	-7.5157	-9.07682	gi|1419408|emb|CAA90272.1|/4.75113e-55/Polygalacturonase [Brassica napus]
Bra034327	6.37504	7.06609	8.69349	-5.70044	-7.05528	-8.66178	gi|225465381|ref|XP_002273703.1|/6.42565e-59/PREDICTED: hypothetical protein [Vitis vinifera]
Bra003268	5.64386	5.08746	7.42626	-6.42626	-5.04439	-8.46761	gi|15230230|ref|NP_191272.1|/6.89953e-136/BOP1 (BLADE ON PETIOLE 1); protein binding [Arabidopsis thaliana]
Bra007434	5.64386	5.08746	7.69349	-6.10852	-5.64386	-7.88264	gi|22331862|ref|NP_191473.2|/0/ATMRP14; ATPase, coupled to transmembrane movement of substances [Arabidopsis thaliana]
Bra023377	5.04439	5.08746	5.70044	-6.6865	-5.04439	-7.88264	gi|297811373|ref|XP_002873570.1|/1.59461e-90/hypothetical protein ARALYDRAFT_488089 [Arabidopsis lyrata subsp. lyrata]
Bra017189	5.04439	7.06609	5.70044	-7.27612	-7.63663	-6.88264	gi|297823573|ref|XP_002879669.1|/7.1042e-153/hypothetical protein ARALYDRAFT_482735 [Arabidopsis lyrata subsp. lyrata]
Bra024745	5.04439	6.65821	5.70044	-7.09803	-6.64386	-7.88264	gi|89257538|gb|ABD65028.1|/2.81508e-32/hypothetical protein 26.t00082 [Brassica oleracea]
Bra026926	5.04439	5.64386	5.70044	-6.10852	-6.85798	-7.65821	gi|297843964|ref|XP_002889863.1|/0/S-locus lectin protein kinase family protein [Arabidopsis lyrata subsp. lyrata]
Bra026812	5.04439	6.65821	7.42626	-8.10329	-7.63663	-8.07682	gi|18394149|ref|NP_563956.1|/1.19731e-70/AtHB32 (ARABIDOPSIS THALIANA HOMEOBOX PROTEIN 32); DNA binding / transcription factor [Arabidopsis thaliana]
Bra016953	5.04439	5.64386	5.70044	-8.01123	-6.04439	-5.67242	gi|18405590|ref|NP_565948.1|/2.64546e-94/EEL (ENHANCED EM LEVEL); DNA binding / transcription factor [Arabidopsis thaliana]
Bra030813	5.04439	6.06609	5.08746	-7.6865	-5.04439	-5.67242	gi|225447814|ref|XP_002267672.1|/0/PREDICTED: hypothetical protein [Vitis vinifera]
Bra007108	8.0607	7.39232	5.70044	-8.6865	-6.04439	-8.07682	gi|297820240|ref|XP_002878003.1|/2.28932e-35/hypothetical protein ARALYDRAFT_485901 [Arabidopsis lyrata subsp. lyrata]
Bra019240	7.3837	5.08746	5.08746	-8.42206	-5.04439	-8.07682	gi|297799580|ref|XP_002867674.1|/2.04645e-39/hypothetical protein ARALYDRAFT_492432 [Arabidopsis lyrata subsp. lyrata]
Bra007299	8.45533	8.15987	5.08746	-7.6865	-7.05528	-6.06609	gi|297817022|ref|XP_002876394.1|/3.07147e-155/hypothetical protein ARALYDRAFT_486152 [Arabidopsis lyrata subsp. lyrata]
Bra030562	8.7039	7.23841	5.70044	-6.6865	-6.37504	-6.06609	gi|147782311|emb|CAN76299.1|/6.47642e-95/hypothetical protein VITISV_019415 [Vitis vinifera]
Bra014783	7.76155	7.76818	8.27612	-7.27612	-6.37504	-7.40088	gi|297830494|ref|XP_002883129.1|/3.69075e-61/EMB1865 [Arabidopsis lyrata subsp. lyrata]
Bra008354	7.64386	6.06609	7.69349	-7.42626	-5.64386	-8.07682	gi|15218268|ref|NP_177950.1|/7.39728e-120/AtUGT85A4 (UDP-glucosyl transferase 85A4); UDP-glycosyltransferase/ glucuronosyltransferase/ transferase, transferring hexosyl groups [Arabidopsis thaliana]
Bra023568	7.06609	7.06609	7.27612	-6.90689	-6.04439	-7.65821	gi|34365629|gb|AAQ65126.1|/2.71889e-14/At3g15420 [Arabidopsis thaliana]
Bra012993	6.64386	5.64386	6.10852	-6.6865	-5.04439	-8.46761	gi|15239487|ref|NP_200903.1|/1.77994e-81/COBL5 (COBRA-LIKE PROTEIN 5 PRECURSOR) [Arabidopsis thaliana]
Bra012563	7.3837	6.39232	6.10852	-7.09803	-5.64386	-8.59991	gi|297800168|ref|XP_002867968.1|/2.09241e-170/GDSL-motif lipase/hydrolase family protein [Arabidopsis lyrata subsp. lyrata]
Bra024923	7.06609	7.06609	6.10852	-7.09803	-6.04439	-8.77479	gi|31711824|gb|AAP68268.1|/7.13245e-81/At5g47680 [Arabidopsis thaliana]
Bra026722	6.64386	7.06609	5.70044	-6.10852	-6.04439	-8.88264	gi|4966357|gb|AAD34688.1|AC006341_16/5.16076e-150/>F3O9.16 [Arabidopsis thaliana]
Bra009984	8.22882	7.39232	7.10852	-5.70044	-6.64386	-7.53138	gi|98960945|gb|ABF58956.1|/1.78897e-20/At5g27990 [Arabidopsis thaliana]
Bra011545	8.51964	8.07146	7.69349	-7.09803	-7.96	-7.07682	gi|15236153|ref|NP_195185.1|/1.22557e-44/GBF6 (G-BOX BINDING FACTOR 6); DNA binding / protein heterodimerization/ transcription factor [Arabidopsis thaliana]
Bra030018	8.51964	8.39232	7.27612	-6.6865	-7.75489	-7.98299	gi|297819734|ref|XP_002877750.1|/2.06042e-31/short-chain dehydrogenase/reductase family protein [Arabidopsis lyrata subsp. lyrata]
Bra004127	7.3837	8.82655	6.42626	-6.6865	-6.64386	-8.82972	gi|189163712|gb|ACD77012.1|/0/metal transporter protein [Brassica juncea]
Bra036810	8.0607	7.39232	6.10852	-6.42626	-7.22882	-9.11894	gi|297819842|ref|XP_002877804.1|/3.89244e-102/hypothetical protein ARALYDRAFT_906490 [Arabidopsis lyrata subsp. lyrata]
Bra006007	8.7039	6.65821	7.56986	-7.8009	-7.05528	-8.16491	gi|18415875|ref|NP_568201.1|/9.05815e-24/positive transcription elongation factor/ zinc ion binding [Arabidopsis thaliana]
Bra025001	7.64386	5.64386	6.91886	-8.01123	-8.224	-8.3966	gi|297794563|ref|XP_002865166.1|/8.02903e-06/predicted protein [Arabidopsis lyrata subsp. lyrata]
Bra010004	7.22882	7.23841	6.42626	-7.09803	-7.75489	-6.39232	gi|297808869|ref|XP_002872318.1|/4.34716e-45/predicted protein [Arabidopsis lyrata subsp. lyrata]
Bra003563	6.06609	7.87652	6.42626	-7.56224	-8.13955	-6.88264	gi|15220120|ref|NP_178153.1|/1.48673e-154/CYCA2;4 (Cyclin A2;4); cyclin-dependent protein kinase regulator [Arabidopsis thaliana]
Bra032578	6.64386	8.07146	5.70044	-7.42626	-7.05528	-7.24793	gi|30678437|ref|NP_849581.1|/1.23974e-71/ATGSTF4 (GLUTATHIONE S-TRANSFERASE F4); glutathione transferase [Arabidopsis thaliana]
Bra009599	7.06609	6.39232	7.10852	-8.18983	-7.37504	-6.65821	gi|297810325|ref|XP_002873046.1|/1.36961e-170/hypothetical protein ARALYDRAFT_487008 [Arabidopsis lyrata subsp. lyrata]
Bra022362	6.64386	7.06609	6.6865	-8.10329	-7.22882	-6.88264	gi|297826081|ref|XP_002880923.1|/2.68815e-60/hypothetical protein ARALYDRAFT_320542 [Arabidopsis lyrata subsp. lyrata]
Bra027092	6.64386	7.06609	7.42626	-7.6865	-7.37504	-7.77479	gi|297803984|ref|XP_002869876.1|/3.37773e-17/hypothetical protein ARALYDRAFT_914508 [Arabidopsis lyrata subsp. lyrata]
Bra024663	8.14975	7.53138	6.10852	-8.34873	-8.44708	-7.98299	gi|297845476|ref|XP_002890619.1|/4.98733e-84/hypothetical protein ARALYDRAFT_472693 [Arabidopsis lyrata subsp. lyrata]
Bra026188	7.22882	6.88264	6.42626	-7.6865	-8.5157	-8.24793	gi|297844390|ref|XP_002890076.1|/1.64082e-104/hypothetical protein ARALYDRAFT_471668 [Arabidopsis lyrata subsp. lyrata]
Bra028145	7.87036	7.06609	5.08746	-8.01123	-7.5157	-7.77479	gi|297805348|ref|XP_002870558.1|/1.42532e-56/hypothetical protein ARALYDRAFT_493750 [Arabidopsis lyrata subsp. lyrata]
Bra038444	6.87036	5.64386	5.08746	-8.01123	-7.37504	-7.98299	gi|312281795|dbj|BAJ33763.1|/4.58717e-77/unnamed protein product [Thellungiella halophila]
Bra011696	5.64386	6.88264	6.91886	-10.2515	-9.00843	-6.65821	gi|297798236|ref|XP_002867002.1|/1.89824e-125/SEC14 cytosolic factor family protein [Arabidopsis lyrata subsp. lyrata]
Bra039768	5.64386	8.31741	7.69349	-8.74483	-9.26444	-6.06609	gi|297813273|ref|XP_002874520.1|/0/glycosyl hydrolase family 10 protein [Arabidopsis lyrata subsp. lyrata]
Bra008215	8.64746	5.64386	8.43045	-7.42626	-6.04439	-10.098	gi|255538904|ref|XP_002510517.1|/2.73406e-38/conserved hypothetical protein [Ricinus communis]
Bra022086	5.64386	6.06609	7.69349	-5.70044	-7.05528	-11.7553	gi|192910820|gb|ACF06518.1|/1.42154e-37/40S ribosomal protein S23 [Elaeis guineensis]
Bra037506	7.22882	6.88264	5.70044	-5.08746	-5.64386	-10.3421	gi|312282799|dbj|BAJ34265.1|/1.93019e-176/unnamed protein product [Thellungiella halophila]
Bra007387	5.70617	2.74319	1.00811	-4.73669	0.826464	-6.72515	gi|297820640|ref|XP_002878203.1|/2.04368e-47/hypothetical protein ARALYDRAFT_907304 [Arabidopsis lyrata subsp. lyrata]
Bra031136	6.78493	5.25481	1.38187	-5.03509	-0.599462	-6.64604	gi|297836830|ref|XP_002886297.1|/8.73088e-66/hypothetical protein ARALYDRAFT_480901 [Arabidopsis lyrata subsp. lyrata]
Bra015054	1.73985	1.01435	1.27501	-4.36457	-1.99277	-8.44584	gi|297831300|ref|XP_002883532.1|/0/hypothetical protein ARALYDRAFT_479968 [Arabidopsis lyrata subsp. lyrata]
Bra033189	0	1.83825	0.043069	-1.64211	-2.59223	-8.14234	gi|51094438|gb|AAT95386.1|/7.83615e-141/sodium transport protein [Arabidopsis thaliana]
Bra015659	-0.884523	0.708637	3.71068	-1.87082	-0.548893	-5.50309	gi|15217445|ref|NP_177893.1|/1.41125e-71/pathogenesis-related thaumatin family protein [Arabidopsis thaliana]
Bra035609	-1.84896	3.25628	1.94968	-3.78513	-3.3773	-4.5417	gi|15241151|ref|NP_200431.1|/4.17116e-105/zinc finger (C2H2 type) family protein [Arabidopsis thaliana]
Bra034888	-0.268817	0.238787	5.54628	-5.48607	-5.15218	-6.85599	gi|145362676|ref|NP_974899.2|/1.96871e-25/heterogeneous nuclear ribonucleoprotein, putative / hnRNP, putative [Arabidopsis thaliana]
Bra009406	4.99453	7.76798	1.64211	5.04439	5.04439	-6.52309	gi|297810589|ref|XP_002873178.1|/7.34928e-172/hypothetical protein ARALYDRAFT_487284 [Arabidopsis lyrata subsp. lyrata]
Bra008329	3.66448	3.7845	5.25852	5.64386	5.64386	-5.48736	gi|297839629|ref|XP_002887696.1|/3.40537e-20/hypothetical protein ARALYDRAFT_895660 [Arabidopsis lyrata subsp. lyrata]
Bra024099	2.59946	2.72379	2.97241	5.04439	5.04439	-3.83825	gi|297836358|ref|XP_002886061.1|/2.19745e-21/ATTOC132/TOC132 [Arabidopsis lyrata subsp. lyrata]
Bra036311	-6.64386	0.748461	6.3651	-4.98959	6.64386	-6.95733	gi|75284101|sp|Q5DNB1.1|METK_BRARP/0/RecName: Full=S-adenosylmethionine synthase; Short=AdoMet synthase; AltName: Full=Methionine adenosyltransferase; Short=MAT
Bra014675	-2.48605	-8.86109	-0.228092	3.77362	-0.236945	1.3297	gi|297820442|ref|XP_002878104.1|/1.08017e-40/hypothetical protein ARALYDRAFT_486111 [Arabidopsis lyrata subsp. lyrata]
Bra009166	-0.214125	-7.85798	-0.749457	2.15754	0.221356	2.18556	gi|37936234|emb|CAD29576.1|/6.0873e-102/sorting nexin 1 [Brassica oleracea]
Bra005739	-1.11103	-7.75489	-1.64636	0.478763	0.118263	1.6888	gi|7269673|emb|CAB79621.1|/2.31241e-70/hypothetical protein [Arabidopsis thaliana]
Bra018223	0.008244	-8.44708	-0.534194	0.17562	0.692196	2.38099	gi|297815766|ref|XP_002875766.1|/3.88332e-112/hypothetical protein ARALYDRAFT_347705 [Arabidopsis lyrata subsp. lyrata]
Bra001186	-2.84896	-9.224	-0.793549	-0.047461	0.215573	2.83168	gi|297833362|ref|XP_002884563.1|/6.37109e-116/ATBPM2 [Arabidopsis lyrata subsp. lyrata]
Bra037525	-2.44566	-8.51175	0.054301	1.82525	0.45647	2.44566	gi|16648766|gb|AAL25574.1|/5.89402e-84/AT5g47860/MCA23_20 [Arabidopsis thaliana]
Bra000458	-0.545968	-8.51175	-0.154201	0.408465	1.45647	-0.023523	gi|312281613|dbj|BAJ33672.1|/3.28201e-39/unnamed protein product [Thellungiella halophila]
Bra015626	-1.58014	-8.224	0.408994	-0.685891	0.264	-0.097926	gi|297842589|ref|XP_002889176.1|/5.19476e-70/predicted protein [Arabidopsis lyrata subsp. lyrata]
Bra039716	-2.71049	-7.75489	0.744958	-0.516576	2.11103	1.09668	gi|218191259|gb|EEC73686.1|/1.4189e-14/hypothetical protein OsI_08254 [Oryza sativa Indica Group]
Bra000838	-4.00817	-9.05257	-1.94404	2.14568	2.40871	3.38014	gi|297813977|ref|XP_002874872.1|/6.52963e-83/leucine-rich repeat family protein [Arabidopsis lyrata subsp. lyrata]
Bra002918	-4.2571	-9.3015	-1.60801	2.20346	2.92646	3.23541	gi|297796399|ref|XP_002866084.1|/6.48288e-160/ftsz1-1 [Arabidopsis lyrata subsp. lyrata]
Bra003645	-4.05364	-9.09803	-1.67177	2	3.05364	4.01057	gi|87294807|gb|ABD36807.1|/5.78405e-60/glutathione S-transferase [Brassica napus]
Bra004562	-3.65257	-8.69697	-1.7781	2.2707	1.83899	3.6095	gi|297824679|ref|XP_002880222.1|/8.6996e-54/reticulon family protein [Arabidopsis lyrata subsp. lyrata]
Bra018086	-3.16993	-9.54496	-2.43644	2.1187	1.90834	2.88675	gi|297815988|ref|XP_002875877.1|/4.98811e-101/predicted protein [Arabidopsis lyrata subsp. lyrata]
Bra012034	-3.53303	-8.57743	-2.4689	3.48997	3.53303	2.905	gi|297822357|ref|XP_002879061.1|/5.80387e-148/hypothetical protein ARALYDRAFT_481593 [Arabidopsis lyrata subsp. lyrata]
Bra015889	-2.98648	-9.05257	-2.36607	3.35213	4.00817	3.38014	gi|15221411|ref|NP_177623.1|/0/PTAC2 (PLASTID TRANSCRIPTIONALLY ACTIVE2) [Arabidopsis thaliana]
Bra012670	-3.09516	-8.13955	-2.43911	3.05209	2.49569	2.46713	gi|15236013|ref|NP_193460.1|/8.7634e-60/Mo25 family protein [Arabidopsis thaliana]
Bra030592	-3.17961	-8.224	-2.52356	2.52356	3.17961	2.55158	gi|297848730|ref|XP_002892246.1|/7.68305e-43/ubiquitin-associated /TS-N domain-containing protein [Arabidopsis lyrata subsp. lyrata]
Bra033134	-2.23769	-8.30378	-2.60334	3.21632	2.65992	3.21632	gi|42566487|ref|NP_567380.2|/3.31097e-53/SAY1 [Arabidopsis thaliana]
Bra008279	-2.6888	-8.75489	-3.66743	3.05445	2.37985	3.66743	gi|42563275|ref|NP_177807.3|/0/eukaryotic translation initiation factor 2 family protein / eIF-2 family protein [Arabidopsis thaliana]
Bra022145	-2.6888	-8.75489	-3.66743	1.65685	2.11103	3.08246	gi|89257506|gb|ABD64996.1|/2.77417e-148/RNA recognition motif. (a.k.a. RRM, RBD, or RNP domain) containing protein [Brassica oleracea]
Bra019721	-1.51134	-8.57743	-2.4689	2.15116	1.93357	3.48997	gi|157849726|gb|ABV89646.1|/8.3938e-102/DNA binding protein GT-1 [Brassica rapa]
Bra009393	-0.269187	-8.13955	-3.05209	2.03103	3.09516	3.05209	gi|15242462|ref|NP_196524.1|/7.45759e-138/octicosapeptide/Phox/Bem1p (PB1) domain-containing protein [Arabidopsis thaliana]
Bra000596	-1.73118	-8.37504	-0.805184	0.688539	2.33065	3.28758	gi|289541481|gb|ADD09861.1|/0/chloride channel C [Thellungiella halophila]
Bra000694	-1.58014	-8.224	-0.530515	0.947877	1.36602	3.13654	gi|297809163|ref|XP_002872465.1|/3.03723e-46/hypothetical protein ARALYDRAFT_352054 [Arabidopsis lyrata subsp. lyrata]
Bra024863	-1.30895	-8.37504	-0.567685	2.6746	1.73118	3.28758	gi|21537142|gb|AAM61483.1|/3.0405e-137/unknown [Arabidopsis thaliana]
Bra019101	-1.07346	-8.13955	-1.03103	1.23266	3.09516	3.05209	gi|15236738|ref|NP_194378.1|/4.7928e-74/KH domain-containing protein [Arabidopsis thaliana]
Bra025211	-1.68024	-8.05528	-0.946758	2.35484	3.01089	2.96782	gi|1402875|emb|CAA66825.1|/0/RNA helicase [Arabidopsis thaliana]
Bra033558	-1.11103	-7.75489	-1.64636	2.05445	2.11103	2.08246	gi|297797810|ref|XP_002866789.1|/5.2102e-159/hypothetical protein ARALYDRAFT_490589 [Arabidopsis lyrata subsp. lyrata]
Bra002733	-1.80116	-9.44501	-1.16889	2.16889	3.80116	4.35755	gi|15982713|gb|AAL09726.1|/0/AT5g57350/MJB24_16 [Arabidopsis thaliana]
Bra035248	-2.27174	-9.14211	-1.33475	1.86598	3.49825	4.05464	gi|15237054|ref|NP_192853.1|/5.37754e-50/TUF (VACUOLAR ATP SYNTHASE SUBUNIT E1); proton-transporting ATPase, rotational mechanism [Arabidopsis thaliana]
Bra003241	-1.76988	-8.64025	-1.36412	0.368782	3.59585	0.982033	gi|15228926|ref|NP_191205.1|/6.48263e-137/oxidoreductase, zinc-binding dehydrogenase family protein [Arabidopsis thaliana]
Bra016113	-1.57672	-8.44708	-1.02082	1.17096	3.40269	1.19916	gi|297839019|ref|XP_002887391.1|/1.07873e-55/hypothetical protein ARALYDRAFT_476305 [Arabidopsis lyrata subsp. lyrata]
Bra004990	-1.30895	-8.37504	-3.28758	0.57414	3.33065	0.97416	gi|21553390|gb|AAM62483.1|/6.1291e-118/putative ABC1 protein [Arabidopsis thaliana]
Bra028850	-2.43232	-8.80735	-2.69883	1.24511	3.76296	1.73054	gi|297806257|ref|XP_002871012.1|/7.93506e-69/hypothetical protein ARALYDRAFT_349596 [Arabidopsis lyrata subsp. lyrata]
Bra003546	-2.15791	-8.224	-1.11548	1.12597	1.58014	0.449215	gi|297839935|ref|XP_002887849.1|/3.57432e-27/hypothetical protein ARALYDRAFT_477252 [Arabidopsis lyrata subsp. lyrata]
Bra009558	-3.76296	-8.80735	-2.38109	1.90046	2.76296	1.40647	gi|297806231|ref|XP_002870999.1|/1.22196e-116/F-box family protein [Arabidopsis lyrata subsp. lyrata]
Bra015221	-3.09516	-8.13955	-2.43911	2.03103	2.49569	1.74723	gi|297832036|ref|XP_002883900.1|/4.52172e-135/zinc finger family protein [Arabidopsis lyrata subsp. lyrata]
Bra011338	-2.6888	-8.75489	-2.64636	2.64636	3.11103	0.872244	gi|297802796|ref|XP_002869282.1|/1.1216e-69/hypothetical protein ARALYDRAFT_491495 [Arabidopsis lyrata subsp. lyrata]
Bra015267	-2.58014	-8.224	-3.13654	2.11548	3.17961	0.69262	gi|4406769|gb|AAD20080.1|/5.56992e-82/unknown protein [Arabidopsis thaliana]
Bra008282	-1.98919	-8.05528	-2.35484	0.779158	2.01089	1.98919	gi|22330675|ref|NP_177811.2|/9.38582e-102/SEC5A (EXOCYST COMPLEX COMPONENT SEC5) [Arabidopsis thaliana]
Bra015289	-2.71049	-7.75489	-2.05445	0.847997	2.71049	1.6888	gi|297843220|ref|XP_002889491.1|/4.248e-53/indoleacetic acid-induced protein 10 [Arabidopsis lyrata subsp. lyrata]
Bra031245	-2.91561	-7.96	-1.85148	1.05311	1.91561	2.87254	gi|18402817|ref|NP_566673.1|/4.47917e-57/NFU4; structural molecule [Arabidopsis thaliana]
Bra020975	-2.11103	-7.75489	-2.66743	1.64636	2.71049	2.66743	gi|297800138|ref|XP_002867953.1|/4.1716e-173/early-responsive to dehydration 3 [Arabidopsis lyrata subsp. lyrata]
Bra026085	-2.91561	-7.96	-1.53374	1.2735	1.10202	1.56768	gi|297850020|ref|XP_002892891.1|/0/hypothetical protein ARALYDRAFT_471800 [Arabidopsis lyrata subsp. lyrata]
Bra033886	-3.17961	-8.224	-2.52356	1.31711	1.36602	1.83168	gi|157890958|dbj|BAF81520.1|/8.00462e-32/auxin-responsive protein IAA [Brassica rapa]
Bra002397	-2.31615	-7.96	-0.851477	2.87254	1.10202	1.30179	gi|37202024|gb|AAQ89627.1|/1.56195e-33/At5g22210 [Arabidopsis thaliana]
Bra007296	-2.21413	-7.85798	-1.43172	2.77052	1.81359	0.457102	gi|307136146|gb|ADN33990.1|/3.28553e-121/cystathionine beta-lyase [Cucumis melo subsp. melo]
Bra026131	-2.91561	-7.96	-1.53374	2.87254	2.31615	1.89391	gi|30684370|ref|NP_849671.1|/1.24484e-59/unknown protein [Arabidopsis thaliana]
Bra034444	-2.49569	-8.13955	-1.45305	3.05209	3.09516	1.25691	gi|297846392|ref|XP_002891077.1|/1.40932e-137/inositol polyphosphate 5-phosphatase I [Arabidopsis lyrata subsp. lyrata]
Bra001347	-1.04264	-9.00843	-2.58216	2.8999	2.36457	0.843522	gi|18398206|ref|NP_566331.1|/3.30521e-60/UBC11 (UBIQUITIN-CONJUGATING ENZYME 11); ubiquitin-protein ligase [Arabidopsis thaliana]
Bra036137	-1.06338	-8.44708	-1.76058	3.35962	2.80323	1.0462	gi|297828920|ref|XP_002882342.1|/3.39705e-55/endopeptidase inhibitor [Arabidopsis lyrata subsp. lyrata]
Bra013604	-1.51134	-8.57743	-3.48997	0.776529	1.52215	0.412522	gi|297799790|ref|XP_002867779.1|/3.41658e-123/hypothetical protein ARALYDRAFT_492640 [Arabidopsis lyrata subsp. lyrata]
Bra029472	-0.099536	-8.86109	-3.77362	-0.242201	2.00311	-0.343484	gi|297807911|ref|XP_002871839.1|/2.34455e-92/F-box family protein [Arabidopsis lyrata subsp. lyrata]
Bra040255	0.553452	-7.75489	-2.66743	2.66743	1.11103	1.09668	gi|297846896|ref|XP_002891329.1|/4.88301e-81/S-ribonuclease binding protein 1 [Arabidopsis lyrata subsp. lyrata]
Bra002289	-4.29296	-10.668	-2.10194	3.56997	3.61272	5.58054	gi|297812209|ref|XP_002873988.1|/0/ATSPS1F [Arabidopsis lyrata subsp. lyrata]
Bra034897	-4.43539	-9.47978	-3.05352	4.39232	2.6218	4.39232	gi|297790606|ref|XP_002863188.1|/9.3477e-171/predicted protein [Arabidopsis lyrata subsp. lyrata]
Bra019045	-3.82747	-10.6978	-4.58931	4.01134	4.05398	4.63175	gi|4972075|emb|CAB43882.1|/7.38963e-164/proton pump interactor [Arabidopsis thaliana]
Bra028861	-3.25473	-10.6384	-2.83108	2.73155	4.99458	3.23756	gi|281308388|gb|ADA58342.1|/0/pseudo-response regulator 7a [Brassica rapa]
Bra016965	-5.27641	-10.3208	1.75868	4.62036	0.651916	4.25471	gi|15226769|ref|NP_181620.1|/1.55725e-37/ATCYSA (CYSTATIN A); cysteine-type endopeptidase inhibitor [Arabidopsis thaliana]
Bra012781	-4.08236	-9.72622	-0.810339	9.72622	3.68182	4.63875	gi|3024423|sp|Q39734.1|PPDK_FLABR/0/RecName: Full=Pyruvate, phosphate dikinase, chloroplastic; AltName: Full=Cold-sensitive pyruvate, orthophosphate dikinase; AltName: Full=Pyruvate, orthophosphate dikinase; Flags: Precursor
Bra007797	-2.07346	-8.13955	-1.45305	8.13955	3.09516	3.05209	gi|255558548|ref|XP_002520299.1|/3.51069e-106/UDP-n-acteylglucosamine pyrophosphorylase, putative [Ricinus communis]
Bra006496	-3.01089	-8.05528	-1.62902	8.05528	2.41143	2.96782	gi|297812101|ref|XP_002873934.1|/4.14341e-109/carbohydrate kinase family [Arabidopsis lyrata subsp. lyrata]
Bra007220	-3.25939	-8.30378	-1.87752	8.30378	2.65992	2.23769	gi|297820374|ref|XP_002878070.1|/0/hypothetical protein ARALYDRAFT_486056 [Arabidopsis lyrata subsp. lyrata]
Bra029289	-2.73118	-8.37504	-2.26652	8.37504	3.33065	1.98272	gi|297797171|ref|XP_002866470.1|/1.75006e-149/hypothetical protein ARALYDRAFT_919461 [Arabidopsis lyrata subsp. lyrata]
Bra036092	-2.57416	-8.64025	-2.53172	8.64025	2.26521	3.55278	gi|218202131|gb|EEC84558.1|/0/hypothetical protein OsI_31321 [Oryza sativa Indica Group]
Bra002228	-2.74127	-8.80735	-1.69883	8.80735	3.76296	3.71989	gi|297812115|ref|XP_002873941.1|/4.19266e-130/armadillo/beta-catenin repeat family protein [Arabidopsis lyrata subsp. lyrata]
Bra021971	-3.59585	-8.64025	-1.95374	8.64025	3.59585	3.55278	gi|297851600|ref|XP_002893681.1|/6.50269e-143/hypothetical protein ARALYDRAFT_473354 [Arabidopsis lyrata subsp. lyrata]
Bra035913	-3.40269	-8.44708	-2.33856	8.44708	3.40269	2.77466	gi|31321896|gb|AAK84429.1|/0/putative papillar cell-specific calnexin [Brassica napus]
Bra037952	-3.91561	-8.96	-2.85148	8.96	3.31615	2.56768	gi|30695748|ref|NP_199787.2|/0/leucine-rich repeat family protein / protein kinase family protein [Arabidopsis thaliana]
Bra004880	-1.79189	-7.85798	-1.17148	7.85798	2.21413	2.77052	gi|297828219|ref|XP_002881992.1|/0/predicted protein [Arabidopsis lyrata subsp. lyrata]
Bra007942	-2.21413	-7.85798	-1.17148	7.85798	1.81359	2.18556	gi|297841825|ref|XP_002888794.1|/6.66085e-146/hypothetical protein ARALYDRAFT_476207 [Arabidopsis lyrata subsp. lyrata]
Bra026794	-2.31615	-7.96	-0.266515	7.96	1.58496	2.28758	gi|297849906|ref|XP_002892834.1|/3.6081e-36/predicted protein [Arabidopsis lyrata subsp. lyrata]
Bra019889	-0.671578	-8.05528	-0.779158	8.05528	2.01089	2.38286	gi|289372|gb|AAA33003.1|/3.7403e-91/serine/threonine protein kinase [Brassica napus]
Bra023020	-1.21412	-7.85798	-0.288125	7.85798	0.802699	2.77052	gi|21536839|gb|AAM61171.1|/0/putative glucosyltransferase [Arabidopsis thaliana]
Bra014290	-0.893913	-7.96	-2.25956	7.96	1.10202	2.87254	gi|15217969|ref|NP_175569.1|/0/KH domain-containing protein [Arabidopsis thaliana]
Bra030808	-1.21826	-8.44708	-2.74664	8.44708	2.07204	3.35962	gi|297853368|ref|XP_002894565.1|/2.04384e-92/LEM3 (ligand-effect modulator 3) family protein [Arabidopsis lyrata subsp. lyrata]
Bra026133	-1.6888	-7.75489	-2.66743	7.75489	2.11103	2.08246	gi|297844444|ref|XP_002890103.1|/2.02555e-121/aspartate-glutamate racemase family [Arabidopsis lyrata subsp. lyrata]
Bra005639	-2.91561	-7.96	-1.85148	7.96	1.58496	0.30179	gi|15225141|ref|NP_180741.1|/0/ankyrin repeat family protein [Arabidopsis thaliana]
Bra029284	-2.41143	-8.05528	-0.142393	8.05528	0.680243	0.978467	gi|15241722|ref|NP_201021.1|/9.63413e-42/peptidoglycan-binding LysM domain-containing protein [Arabidopsis thaliana]
Bra040610	-2.31615	-7.96	-0.683878	7.96	1.10202	0.712074	gi|21555032|gb|AAM63759.1|/9.0116e-87/unknown [Arabidopsis thaliana]
Bra011442	-0.400538	-6.04439	3.64909	6.04439	6.04439	6.04439	gi|218189125|gb|EEC71552.1|/2.40821e-33/hypothetical protein OsI_03899 [Oryza sativa Indica Group]
Bra020604	-5.04439	-5.04439	3.45545	5.04439	5.04439	5.04439	gi|15241107|ref|NP_198150.1|/7.90339e-53/seed maturation family protein [Arabidopsis thaliana]
Bra021745	0.021695	-6.04439	2.64909	6.04439	1	6.04439	gi|297822923|ref|XP_002879344.1|/4.52728e-63/hypothetical protein ARALYDRAFT_482103 [Arabidopsis lyrata subsp. lyrata]
Bra010196	-8.57743	-8.57743	-8.57743	8.57743	2.53303	3.48997	gi|297851772|ref|XP_002893767.1|/0/hypothetical protein ARALYDRAFT_473514 [Arabidopsis lyrata subsp. lyrata]
Bra014722	-8.37504	-8.37504	-8.37504	8.37504	1.73118	2.70261	gi|297816894|ref|XP_002876330.1|/8.90564e-130/hypothetical protein ARALYDRAFT_486008 [Arabidopsis lyrata subsp. lyrata]
Bra006107	-7.96	-7.96	-7.96	7.96	2.31615	2.87254	gi|15239146|ref|NP_196728.1|/2.04376e-94/ATNADP-ME2 (NADP-malic enzyme 2); malate dehydrogenase (oxaloacetate-decarboxylating) (NADP+)/ malic enzyme/ oxidoreductase, acting on NADH or NADPH, NAD or NADP as acceptor [Arabidopsis thaliana]
Bra027699	-8.224	-8.224	-8.224	8.224	2.58014	2.15791	gi|90017355|emb|CAI68019.1|/1.74474e-145/endo-beta-1,4-glucanase [Prunus persica]
Bra005114	-7.63663	-7.63663	-7.63663	7.63663	1.99277	0.559809	gi|297789805|ref|XP_002862832.1|/2.74748e-19/hypothetical protein ARALYDRAFT_359344 [Arabidopsis lyrata subsp. lyrata]
Bra001772	-7.63663	-7.63663	-7.63663	7.63663	2.59223	1.9642	gi|297834940|ref|XP_002885352.1|/2.87258e-34/arginine N-methyltransferase family protein [Arabidopsis lyrata subsp. lyrata]
Bra007791	-7.85798	-7.85798	-7.85798	7.85798	2.81359	1.79189	gi|297849508|ref|XP_002892635.1|/0/pentatricopeptide repeat-containing protein [Arabidopsis lyrata subsp. lyrata]
Bra039811	-7.85798	-7.85798	-7.85798	7.85798	2.81359	1.46566	gi|297816676|ref|XP_002876221.1|/0/hypothetical protein ARALYDRAFT_906766 [Arabidopsis lyrata subsp. lyrata]
Bra020402	-7.63663	-7.63663	-7.63663	7.63663	2.59223	1.24431	gi|297793311|ref|XP_002864540.1|/0/ATCNGC5 [Arabidopsis lyrata subsp. lyrata]
Bra003517	-8.69697	-8.69697	-2.99653	8.69697	3.65257	3.02454	gi|15229356|ref|NP_191855.1|/9.12639e-50/glutaredoxin family protein [Arabidopsis thaliana]
Bra003912	-8.64025	-8.64025	-3.55278	8.64025	3.59585	3.55278	gi|18409922|ref|NP_565026.1|/5.90955e-49/SEC6 [Arabidopsis thaliana]
Bra001174	-9.00843	-9.00843	-2.8999	9.00843	3.96403	3.92097	gi|3319355|gb|AAC26244.1|/0/similar to chaperonin containing TCP-1 complex gamma chain [Arabidopsis thaliana]
Bra027624	-8.80735	-8.80735	-3.10691	8.80735	3.76296	3.71989	gi|297837097|ref|XP_002886430.1|/3.94194e-128/hypothetical protein ARALYDRAFT_475032 [Arabidopsis lyrata subsp. lyrata]
Bra012668	-8.51175	-8.51175	-0.941897	8.51175	2.46736	3.42429	gi|89257649|gb|ABD65136.1|/1.9559e-92/oxidoreductase family protein [Brassica oleracea]
Bra000213	-8.13955	-8.13955	-3.05209	8.13955	2.09516	2.07346	gi|30725514|gb|AAP37779.1|/0/At2g40980 [Arabidopsis thaliana]
Bra010413	-7.96	-7.96	-2.87254	7.96	1.91561	2.87254	gi|238480964|ref|NP_680742.2|/9.08421e-108/thioredoxin family protein [Arabidopsis thaliana]
Bra019220	-7.75489	-7.75489	-2.66743	7.75489	1.37985	2.66743	gi|297803656|ref|XP_002869712.1|/7.05504e-70/clathrin adaptor complexes medium subunit family protein [Arabidopsis lyrata subsp. lyrata]
Bra029726	-7.63663	-7.63663	-1.93619	7.63663	1.99277	1.9642	gi|6403497|gb|AAF07837.1|AC010871_13/4.94981e-145/unknown protein [Arabidopsis thaliana]
Bra028986	-7.63663	-7.63663	-1.5281	7.63663	1.99277	2.54916	gi|297793001|ref|XP_002864385.1|/1.31522e-152/atmap65-1 [Arabidopsis lyrata subsp. lyrata]
Bra035398	-7.96	-7.96	-1.53374	7.96	1.91561	2.87254	gi|224087959|ref|XP_002308273.1|/4.90754e-115/predicted protein [Populus trichocarpa]
Bra001740	-9.66888	-9.66888	-9.66888	4.58142	2.6136	2.26801	gi|15230323|ref|NP_188557.1|/2.6606e-59/LOH2 (LAG ONE HOMOLOGUE 2) [Arabidopsis thaliana]
Bra011794	-9.51373	-9.51373	-9.51373	3.81329	1.55373	3.44764	gi|297798080|ref|XP_002866924.1|/0/mthsc70-1 [Arabidopsis lyrata subsp. lyrata]
Bra036642	-10.4284	-10.4284	-10.4284	4.72792	5.38397	3.18043	gi|297849624|ref|XP_002892693.1|/1.1049e-52/Cu/Zn-superoxide dismutase copper chaperone precursor [Arabidopsis lyrata subsp. lyrata]
Bra008398	-8.86109	-8.86109	-8.86109	-0.854875	0.486047	3.77362	gi|225429402|ref|XP_002275382.1|/2.55638e-56/PREDICTED: hypothetical protein [Vitis vinifera]
Bra022034	-9.14211	-9.14211	-9.14211	-0.452218	0.331535	-0.182073	gi|227438223|gb|ACP30601.1|/0/disease resistance protein [Brassica rapa subsp. pekinensis]
Bra003094	-8.57743	-8.57743	-8.57743	2.4689	3.53303	2.51134	gi|297796115|ref|XP_002865942.1|/0/hypothetical protein ARALYDRAFT_331653 [Arabidopsis lyrata subsp. lyrata]
Bra018043	-8.224	-8.224	-8.224	3.13654	3.17961	2.55158	gi|297816066|ref|XP_002875916.1|/0/XH/XS domain-containing protein [Arabidopsis lyrata subsp. lyrata]
Bra035190	-8.80735	-8.80735	-8.80735	1.70932	2.76296	2.74127	gi|312281659|dbj|BAJ33695.1|/0/unnamed protein product [Thellungiella halophila]
Bra007671	-7.75489	-7.75489	-7.75489	2.05445	2.71049	2.66743	gi|7340702|emb|CAB82945.1|/0/ATP-dependent RNA helicase-like protein [Arabidopsis thaliana]
Bra024242	-7.96	-7.96	-7.96	1.2735	2.91561	2.87254	gi|312282233|dbj|BAJ33982.1|/2.3697e-54/unnamed protein product [Thellungiella halophila]
Bra024722	-7.63663	-7.63663	-7.63663	0.950124	1.99277	2.54916	gi|297851052|ref|XP_002893407.1|/0/predicted protein [Arabidopsis lyrata subsp. lyrata]
Bra034416	-7.85798	-7.85798	-7.85798	1.74946	2.21413	1.79189	gi|297846616|ref|XP_002891189.1|/0/hypothetical protein ARALYDRAFT_473682 [Arabidopsis lyrata subsp. lyrata]
Bra010473	-8.91289	-8.91289	-3.21245	1.35065	3.86849	1.83607	gi|22328916|ref|NP_194253.2|/2.66423e-127/RIN2 (RPM1 INTERACTING PROTEIN 2); protein binding / ubiquitin-protein ligase/ zinc ion binding [Arabidopsis thaliana]
Bra002114	-8.30378	-8.30378	-3.21632	2.19526	3.25939	1.42114	gi|297807805|ref|XP_002871786.1|/3.40662e-144/hypothetical protein ARALYDRAFT_488655 [Arabidopsis lyrata subsp. lyrata]
Bra025353	-8.57743	-8.57743	-2.4689	2.87699	2.53303	1.50061	gi|222424331|dbj|BAH20122.1|/2.12472e-117/AT3G28760 [Arabidopsis thaliana]
Bra036312	-7.63663	-7.63663	-1.5281	2.54916	2.59223	0.978413	gi|297814143|ref|XP_002874955.1|/1.1443e-134/hypothetical protein ARALYDRAFT_490395 [Arabidopsis lyrata subsp. lyrata]
Bra005729	-9.3015	-9.3015	-2.19297	1.87523	1.16195	0.833891	gi|116782192|gb|ABK22403.1|/4.83539e-55/unknown [Picea sitchensis]
Bra008473	-7.63663	-7.63663	-2.54916	1.5281	0.992768	0.235745	gi|297839895|ref|XP_002887829.1|/6.02912e-66/VQ motif-containing protein [Arabidopsis lyrata subsp. lyrata]
Bra031021	-7.85798	-7.85798	-2.77052	2.15754	1.81359	1.19977	gi|224099691|ref|XP_002311580.1|/6.71571e-63/predicted protein [Populus trichocarpa]
Bra028662	-8.30378	-8.30378	-3.21632	0.741538	1.4458	0.528994	gi|297806871|ref|XP_002871319.1|/6.07252e-52/hypothetical protein ARALYDRAFT_908782 [Arabidopsis lyrata subsp. lyrata]
Bra003652	-7.96	-7.96	-1.04114	1.85148	1.10202	1.56768	gi|8052540|gb|AAF71804.1|AC013430_13/2.27977e-101/F3F9.21 [Arabidopsis thaliana]
Bra024043	-7.96	-7.96	-1.2735	0.533737	1.31615	0.712074	gi|15234869|ref|NP_194808.1|/0/unknown protein [Arabidopsis thaliana]
Bra016994	-7.96	-7.96	-0.851477	0.683878	0.444302	2.87254	gi|297841077|ref|XP_002888420.1|/7.32137e-22/hypothetical protein ARALYDRAFT_894128 [Arabidopsis lyrata subsp. lyrata]
Bra023607	-7.63663	-7.63663	-1.5281	-0.049876	2.59223	1.9642	gi|42567909|ref|NP_197226.2|/0/SDG40 (SET DOMAIN GROUP 40) [Arabidopsis thaliana]
Bra010580	-8.51175	-8.51175	-1.59289	2.40323	2.46736	2.44566	gi|297798194|ref|XP_002866981.1|/2.10238e-98/tetratricopeptide repeat-containing protein [Arabidopsis lyrata subsp. lyrata]
Bra023577	-8.75489	-8.75489	-1.32862	1.47876	2.71049	2.09668	gi|297807687|ref|XP_002871727.1|/2.31478e-38/hypothetical protein ARALYDRAFT_488521 [Arabidopsis lyrata subsp. lyrata]
Bra023573	-8.30378	-8.30378	-1.38492	1.39689	1.65993	3.21632	gi|18418013|ref|NP_568335.1|/6.5852e-93/GLN1;4; glutamate-ammonia ligase [Arabidopsis thaliana]
Bra019082	-8.57743	-8.57743	-0.883942	3.48997	1.52215	3.48997	gi|4455208|emb|CAB36531.1|/1.53449e-161/putative protein [Arabidopsis thaliana]
Bra038099	-8.224	-8.224	-0.797737	3.13654	1.36602	2.15791	gi|75335085|sp|Q9LJR3.1|SPA3_ARATH/6.22389e-95/RecName: Full=Protein SPA1-RELATED 3
Bra040251	-7.85798	-7.85798	-2.15754	2.77052	1.48294	2.77052	gi|2191169|gb|AAB61055.1|/9.07185e-93/Similar to shaggy related protein kinase. Belongs to the CDC2/CDKX subfamily [Arabidopsis thaliana]
Bra014184	-9.47978	-9.47978	-4.39232	1.79328	4.43539	4.39232	gi|297847228|ref|XP_002891495.1|/4.32843e-145/cytochrome c biogenesis protein family [Arabidopsis lyrata subsp. lyrata]
Bra017987	-9.14211	-9.14211	-3.44167	2.04407	4.09771	4.05464	gi|15229132|ref|NP_190508.1|/2.1354e-60/CID10; RNA binding / protein binding [Arabidopsis thaliana]
Bra013863	-9.91139	-9.91139	-2.80287	3.22489	3.05341	1.66346	gi|157849698|gb|ABV89632.1|/6.74293e-42/superoxide dismutase [Brassica rapa]
Bra025754	-9.54496	-9.54496	-3.43644	3.84452	2.90111	1.77018	gi|297850354|ref|XP_002893058.1|/0/hypothetical protein ARALYDRAFT_472189 [Arabidopsis lyrata subsp. lyrata]
Bra005193	-8.80735	-8.80735	-1.69883	3.71989	2.76296	2.74127	gi|15224291|ref|NP_181282.1|/2.28616e-135/nodulin MtN21 family protein [Arabidopsis thaliana]
Bra026077	-8.80735	-8.80735	-2.38109	3.71989	2.43232	3.71989	gi|297852762|ref|XP_002894262.1|/2.85883e-170/hypothetical protein ARALYDRAFT_474191 [Arabidopsis lyrata subsp. lyrata]
Bra018621	-8.57743	-8.57743	-2.87699	3.48997	3.53303	2.905	gi|297849158|ref|XP_002892460.1|/1.32237e-105/hypothetical protein ARALYDRAFT_470910 [Arabidopsis lyrata subsp. lyrata]
Bra019003	-8.224	-8.224	-2.52356	3.13654	2.58014	3.13654	gi|15219138|ref|NP_175706.1|/3.12466e-124/GTP-binding family protein [Arabidopsis thaliana]
Bra023483	-8.69697	-8.69697	-2.58844	2.99653	2.65257	2.63088	gi|9755740|emb|CAC01871.1|/3.03705e-109/protein kinase-like protein [Arabidopsis thaliana]
Bra020208	-8.91289	-8.91289	-3.82543	3.82543	2.86849	2.8468	-
Bra014353	-8.224	-8.224	-3.13654	1.79774	3.17961	3.13654	gi|89257601|gb|ABD65090.1|/1.55882e-23/hypothetical protein 27.t00116 [Brassica oleracea]
Bra031862	-8.75489	-8.75489	-3.05445	2.64636	1.52607	2.6888	gi|195606516|gb|ACG25088.1|/2.81953e-15/histone H3 [Zea mays]
Bra037454	-8.64025	-8.64025	-3.55278	1.95374	2.26521	2.96782	gi|297795617|ref|XP_002865693.1|/0/pentatricopeptide repeat-containing protein [Arabidopsis lyrata subsp. lyrata]
Bra038453	-9.3015	-9.3015	-3.19297	2.39461	2.65764	3.23541	gi|9755888|emb|CAC01941.1|/0/RSP67.2 [Raphanus sativus]
Bra023419	-8.80735	-8.80735	-2.38109	1.90046	3.1635	3.71989	gi|297811465|ref|XP_002873616.1|/3.44102e-145/peptidase M1 family protein [Arabidopsis lyrata subsp. lyrata]
Bra031351	-9.09803	-9.09803	-1.67177	2.41153	3.45418	4.01057	gi|312282139|dbj|BAJ33935.1|/4.77636e-98/unnamed protein product [Thellungiella halophila]
Bra021067	-9.224	-9.224	-2.5375	4.13654	4.17961	3.55158	gi|297800398|ref|XP_002868083.1|/0/hypothetical protein ARALYDRAFT_355042 [Arabidopsis lyrata subsp. lyrata]
Bra038834	-9.2621	-9.2621	-3.15357	4.17463	3.2177	4.17463	gi|297836742|ref|XP_002886253.1|/1.34124e-69/predicted protein [Arabidopsis lyrata subsp. lyrata]
Bra040174	-9.96	-9.96	-1.09582	4.25956	4.91561	3.30179	gi|89274202|gb|ABD65606.1|/6.78297e-151/hypothetical protein 23.t00002 [Brassica oleracea]
Bra004389	-8.57743	-8.57743	2.00659	2.4689	2.20239	8.57743	gi|18409299|ref|NP_564969.1|/1.32813e-42/UbiE/COQ5 methyltransferase family protein [Arabidopsis thaliana]
Bra020391	-8.13955	-8.13955	2.39475	0.713287	1.28157	8.13955	gi|157849740|gb|ABV89653.1|/1.44678e-81/temperature-induced lipocalin [Brassica rapa]
Bra004792	-7.96	-7.96	-0.047113	-0.60224	0.444302	7.96	gi|75331625|sp|Q93V78.1|TMT1_BRAOL/1.18314e-64/RecName: Full=Thiocyanate methyltransferase 1
Bra006546	-8.44708	-8.44708	0.185912	-0.82438	-0.193162	8.44708	gi|297808085|ref|XP_002871926.1|/6.26676e-20/ribosomal protein L36 family protein [Arabidopsis lyrata subsp. lyrata]
Bra007080	-7.96	-7.96	0.148523	0.39776	1.10202	7.96	gi|15232536|ref|NP_191019.1|/4.3042e-47/HTA11; DNA binding [Arabidopsis thaliana]
Bra007947	-7.75489	-7.75489	-1.06839	0.478763	1.37985	7.75489	gi|297841835|ref|XP_002888799.1|/8.43782e-34/predicted protein [Arabidopsis lyrata subsp. lyrata]
Bra001355	-8.05528	-8.05528	-1.36878	-0.216181	1	8.05528	gi|297833816|ref|XP_002884790.1|/0/hypothetical protein ARALYDRAFT_897212 [Arabidopsis lyrata subsp. lyrata]
Bra030338	-7.63663	-7.63663	-1.5281	-0.270266	0.778644	7.63663	gi|186511837|ref|NP_567469.2|/4.18084e-93/unknown protein [Arabidopsis thaliana]
Bra028622	-7.63663	-7.63663	-0.3605	-1.16427	-1.11826	7.63663	gi|9758996|dbj|BAB09523.1|/3.04481e-67/unnamed protein product [Arabidopsis thaliana]
Bra019349	-9.05257	-9.05257	0.225881	0.092566	1.09257	9.05257	gi|4586101|emb|CAB40937.1|/5.21374e-99/putative protein [Arabidopsis thaliana]
Bra026915	-9.05257	-9.05257	0.863311	-0.002714	-0.171434	9.05257	-
Bra017748	-8.91289	-8.91289	-1.80436	-0.861898	-0.785815	8.91289	-
Bra015665	-9.44501	-9.44501	-2.01875	0.700181	1.30546	9.44501	gi|77999357|gb|ABB17025.1|/6.49216e-98/protein disulfide isomerase [Brassica carinata]
Bra022270	-8.75489	-8.75489	-1.64636	0.565063	0.699605	8.75489	gi|297801392|ref|XP_002868580.1|/1.33491e-22/RNA binding protein [Arabidopsis lyrata subsp. lyrata]
Bra009738	-9.96	-9.96	-2.85148	1.33429	4.91561	9.96	gi|6685410|sp|O65726.1|ERG12_BRANA/1.18439e-102/RecName: Full=Squalene monooxygenase 1,2; AltName: Full=Squalene epoxidase 1,2; Short=SE 1,2
Bra001203	-8.37504	-8.37504	-2.6746	3.28758	3.33065	8.37504	gi|240255294|ref|NP_187305.4|/0/binding [Arabidopsis thaliana]
Bra019332	-8.224	-8.224	-3.13654	3.13654	3.17961	8.224	gi|31043672|emb|CAD91714.1|/3.28767e-92/glutamate-cysteine ligase [Brassica juncea]
Bra000351	-8.44708	-8.44708	-2.74664	1.76058	3.40269	8.44708	gi|30689693|ref|NP_850415.1|/8.9479e-39/ATCS; ATP binding / ATP citrate synthase/ citrate (SI)-synthase [Arabidopsis thaliana]
Bra016261	-9.05257	-9.05257	-2.36607	1.77644	3.40871	9.05257	gi|15222481|ref|NP_177142.1|/8.77468e-127/band 7 family protein [Arabidopsis thaliana]
Bra022611	-8.75489	-8.75489	-2.32862	2.06839	3.71049	8.75489	gi|297792623|ref|XP_002864196.1|/4.62653e-102/hypothetical protein ARALYDRAFT_918330 [Arabidopsis lyrata subsp. lyrata]
Bra024478	-8.57743	-8.57743	-2.15116	2.87699	3.53303	8.57743	gi|312283411|dbj|BAJ34571.1|/6.0706e-67/unnamed protein product [Thellungiella halophila]
Bra026241	-8.69697	-8.69697	-1.7781	2.58844	3.65257	8.69697	gi|15236013|ref|NP_193460.1|/7.36219e-71/Mo25 family protein [Arabidopsis thaliana]
Bra009735	-9.54496	-9.54496	-2.1187	2.63807	2.90111	9.54496	gi|312282679|dbj|BAJ34205.1|/9.26595e-103/unnamed protein product [Thellungiella halophila]
Bra014308	-9.83447	-9.83447	-2.91561	2.55835	2.77919	9.83447	gi|297789101|ref|XP_002862555.1|/1.54087e-126/jacalin lectin family protein [Arabidopsis lyrata subsp. lyrata]
Bra034968	-9.54496	-9.54496	-2.6261	2.1187	3.90111	9.54496	gi|297815454|ref|XP_002875610.1|/5.11849e-76/hypothetical protein ARALYDRAFT_484802 [Arabidopsis lyrata subsp. lyrata]
Bra017730	-9.41151	-9.41151	-2.98525	4.32405	2.76765	9.41151	gi|297798338|ref|XP_002867053.1|/0/atplddelta [Arabidopsis lyrata subsp. lyrata]
Bra019200	-9.69697	-9.69697	-2.7781	3.99653	2.64168	9.69697	gi|4455239|emb|CAB36738.1|/1.32498e-36/abscisic acid-induced-like protein [Arabidopsis thaliana]
Bra040633	-9.54496	-9.54496	-2.43644	3.84452	2.68698	9.54496	gi|14009292|gb|AAK50345.1|/1.87969e-169/defense-related protein [Brassica carinata]
Bra000092	-8.224	-8.224	-1.30514	0.120714	3.17961	8.224	gi|297823763|ref|XP_002879764.1|/3.2766e-57/binding protein [Arabidopsis lyrata subsp. lyrata]
Bra023492	-8.37504	-8.37504	-1.94877	0.363812	3.33065	8.37504	gi|297807505|ref|XP_002871636.1|/3.5776e-16/heavy-metal-associated domain-containing protein [Arabidopsis lyrata subsp. lyrata]
Bra000399	-8.13955	-8.13955	-0.569696	2.43911	1.49569	8.13955	gi|297824621|ref|XP_002880193.1|/0/armadillo/beta-catenin repeat family protein [Arabidopsis lyrata subsp. lyrata]
Bra024653	-7.85798	-7.85798	-0.431716	1.74946	0.802699	7.85798	gi|297845456|ref|XP_002890609.1|/1.1495e-12/hypothetical protein ARALYDRAFT_889963 [Arabidopsis lyrata subsp. lyrata]
Bra020136	-8.75489	-8.75489	-1.0614	2.64636	2.11103	8.75489	gi|297812279|ref|XP_002874023.1|/1.22983e-53/protein synthesis initiation factor eIF2 beta [Arabidopsis lyrata subsp. lyrata]
Bra001443	-7.75489	-7.75489	-2.66743	2.66743	2.71049	7.75489	gi|79313197|ref|NP_001030678.1|/2.53469e-78/TGA6 (TGACG MOTIF-BINDING FACTOR 6); DNA binding / transcription factor [Arabidopsis thaliana]
Bra009410	-7.63663	-7.63663	-1.93619	2.54916	2.59223	7.63663	gi|297806481|ref|XP_002871124.1|/0/hypothetical protein ARALYDRAFT_908384 [Arabidopsis lyrata subsp. lyrata]
Bra000079	-7.75489	-7.75489	-2.66743	2.05445	2.11103	7.75489	gi|75216986|sp|Q9ZVI6.1|LOR8_ARATH/3.70987e-90/RecName: Full=Protein LURP-one-related 8
Bra034283	-7.63663	-7.63663	-2.54916	2.54916	1.99277	7.63663	gi|18400976|ref|NP_565612.1|/7.61752e-73/3'-5' exonuclease domain-containing protein / K homology domain-containing protein / KH domain-containing protein [Arabidopsis thaliana]
Bra016382	-8.30378	-8.30378	-2.19526	2.60334	2.25939	8.30378	gi|54292902|gb|AAV32497.1|/4.34231e-145/UDP-glucuronosyltransferase [Arabidopsis thaliana]
Bra037018	-8.05528	-8.05528	-1.94676	2.96782	3.01089	8.05528	gi|195970398|gb|ACG60686.1|/0/En/Spm-related transposon protein [Brassica oleracea var. alboglabra]
Bra009794	-8.224	-8.224	-2.11548	1.5375	1.58014	8.224	gi|297812683|ref|XP_002874225.1|/0/ABC1 family protein [Arabidopsis lyrata subsp. lyrata]
Bra023525	-8.13955	-8.13955	-1.45305	1.71329	1.76451	8.13955	gi|297807575|ref|XP_002871671.1|/4.77686e-150/hypothetical protein ARALYDRAFT_909531 [Arabidopsis lyrata subsp. lyrata]
Bra019323	-7.85798	-7.85798	-2.77052	1.74946	1.48294	7.85798	gi|297803806|ref|XP_002869787.1|/8.28121e-124/predicted protein [Arabidopsis lyrata subsp. lyrata]
Bra012943	-7.63663	-7.63663	-1.93619	0.950124	2.59223	7.63663	gi|30697549|ref|NP_200964.2|/0/protein kinase family protein [Arabidopsis thaliana]
Bra033928	-7.75489	-7.75489	-2.05445	1.32862	2.71049	7.75489	gi|297838605|ref|XP_002887184.1|/9.49805e-23/hypothetical protein ARALYDRAFT_315868 [Arabidopsis lyrata subsp. lyrata]
Bra026180	-7.85798	-7.85798	-1.43172	0.759949	2.81359	7.85798	gi|297844396|ref|XP_002890079.1|/1.6881e-86/invertase/pectin methylesterase inhibitor family protein [Arabidopsis lyrata subsp. lyrata]
Bra031828	-7.63663	-7.63663	-1.21036	1.5281	2.59223	7.63663	gi|9758135|dbj|BAB08627.1|/1.68234e-70/MAP protein kinase [Arabidopsis thaliana]
Bra040041	-7.63663	-7.63663	-1.5281	0.729734	1.99277	7.63663	gi|297829354|ref|XP_002882559.1|/3.09053e-94/hypothetical protein ARALYDRAFT_478135 [Arabidopsis lyrata subsp. lyrata]
Bra040529	-7.63663	-7.63663	-1.93619	0.950124	1.59223	7.63663	gi|110736153|dbj|BAF00048.1|/3.12056e-43/putative transcription factor [Arabidopsis thaliana]
Bra040606	-7.63663	-7.63663	-2.54916	0.950124	1.59223	7.63663	gi|224065090|ref|XP_002301665.1|/0/predicted protein [Populus trichocarpa]
Bra008107	-2.11103	-7.75489	-0.836024	2.05445	1.71049	7.75489	gi|312281869|dbj|BAJ33800.1|/0/unnamed protein product [Thellungiella halophila]
Bra014097	-2.81359	-7.85798	-0.939118	2.77052	2.81359	7.85798	gi|75169070|sp|Q9C698.1|FPP6_ARATH/0/RecName: Full=Filament-like plant protein 6; Short=AtFPP6
Bra017685	-2.59223	-7.63663	-1.5281	2.54916	2.59223	7.63663	gi|15236236|ref|NP_195225.1|/5.89198e-107/AtMYB32 (myb domain protein 32); DNA binding / transcription factor [Arabidopsis thaliana]
Bra023618	-3.33065	-8.37504	-0.948775	2.26652	1.73118	8.37504	gi|297807765|ref|XP_002871766.1|/6.78134e-53/hypothetical protein ARALYDRAFT_488610 [Arabidopsis lyrata subsp. lyrata]
Bra027386	-3.25939	-8.30378	-1.19526	3.21632	1.92874	8.30378	gi|297829956|ref|XP_002882860.1|/9.79221e-117/hypothetical protein ARALYDRAFT_478800 [Arabidopsis lyrata subsp. lyrata]
Bra020089	-3.76296	-8.80735	0.43105	2.69883	1.75207	8.80735	gi|297808085|ref|XP_002871926.1|/4.03749e-17/ribosomal protein L36 family protein [Arabidopsis lyrata subsp. lyrata]
Bra006416	-2.59223	-7.63663	-2.54916	1.5281	1.99277	7.63663	-
Bra011123	-2.20239	-8.57743	-2.15116	0.776529	3.53303	8.57743	gi|75155951|sp|Q8LFV1.1|Y4295_ARATH/2.96896e-43/RecName: Full=UPF0725 protein At4g29550
Bra013969	-3.01089	-8.05528	-2.35484	0.779158	3.01089	8.05528	gi|18418341|ref|NP_568351.1|/6.78951e-54/PEX19-2 [Arabidopsis thaliana]
Bra029781	-2.81359	-7.85798	-1.43172	0.95109	2.81359	7.85798	gi|297829500|ref|XP_002882632.1|/0/HCF152 [Arabidopsis lyrata subsp. lyrata]
Bra017842	-2.58014	-8.224	-2.11548	1.79774	3.17961	8.224	gi|297802188|ref|XP_002868978.1|/0/hypothetical protein ARALYDRAFT_912572 [Arabidopsis lyrata subsp. lyrata]
Bra026312	-3.17961	-8.224	-2.52356	2.11548	3.17961	8.224	gi|297803322|ref|XP_002869545.1|/3.46323e-179/hypothetical protein ARALYDRAFT_913755 [Arabidopsis lyrata subsp. lyrata]
Bra030284	-3.25939	-8.30378	-0.733925	0.877516	3.25939	8.30378	gi|1346181|sp|P49311.1|GRP2_SINAL/5.89146e-20/RecName: Full=Glycine-rich RNA-binding protein GRP2A
Bra011774	-2	-8.37504	-2.6746	0.363812	1.73118	8.37504	gi|297802196|ref|XP_002868982.1|/3.39955e-101/hypothetical protein ARALYDRAFT_490862 [Arabidopsis lyrata subsp. lyrata]
Bra014476	-1.99277	-7.63663	-1.21036	0.3605	1.99277	7.63663	gi|312283221|dbj|BAJ34476.1|/2.17266e-85/unnamed protein product [Thellungiella halophila]
Bra023317	-1.6888	-7.75489	-2.05445	0.656855	2.11103	7.75489	gi|166162230|gb|ABY83460.1|/1.73109e-46/elongated hypocotyl 5 protein [Brassica rapa subsp. rapa]
Bra034041	-1.08964	-7.96	-1.85148	0.39776	2.31615	7.96	gi|9755449|gb|AAF98210.1|AC007152_6/2.98907e-165/Unknown protein [Arabidopsis thaliana]
Bra024828	-1.11103	-7.75489	-1.32862	2.05445	2.71049	7.75489	gi|297817838|ref|XP_002876802.1|/5.6321e-132/hypothetical protein ARALYDRAFT_322556 [Arabidopsis lyrata subsp. lyrata]
Bra014600	-1.15791	-8.224	-3.13654	2.11548	2.17961	8.224	gi|297817120|ref|XP_002876443.1|/2.84236e-97/hypothetical protein ARALYDRAFT_486241 [Arabidopsis lyrata subsp. lyrata]
Bra027458	-1.98919	-8.05528	-2.96782	2.96782	1.1973	8.05528	gi|296278321|pdb|2XAL|A/2.51158e-100/Chain A, Lead Derivative Of Inositol 1,3,4,5,6-Pentakisphosphate 2- Kinase From A. Thaliana In Complex With Adp And Ip6.
Bra032908	-2.23769	-8.30378	-3.21632	2.19526	1.2485	8.30378	gi|297845788|ref|XP_002890775.1|/0/HB-1 [Arabidopsis lyrata subsp. lyrata]
Bra003253	-1.99277	-7.63663	-1.5281	1.21036	0.778644	7.63663	gi|15230146|ref|NP_191244.1|/4.71333e-89/AREB3 (ABA-RESPONSIVE ELEMENT BINDING PROTEIN 3); DNA binding / transcription activator/ transcription factor [Arabidopsis thaliana]
Bra023594	-2.91561	-7.96	-1.53374	1.2735	0.584963	7.96	gi|15237899|ref|NP_197207.1|/3.37711e-139/UGT78D2 (UDP-GLUCOSYL TRANSFERASE 78D2); UDP-glycosyltransferase/ anthocyanidin 3-O-glucosyltransferase/ quercetin 3-O-glucosyltransferase/ transferase, transferring glycosyl groups [Arabidopsis thaliana]
Bra030557	-2.91561	-7.96	-1.53374	0.86197	0.323377	7.96	gi|3142292|gb|AAC16743.1|/1.05218e-107/Contains similarity to tetratricopeptide repeat protein gb|U46571 from home sapiens. EST gb|Z47802 and gb|Z48402 come from this gene [Arabidopsis thaliana]
Bra010309	-2	-8.37504	-0.948775	0.271752	0.415037	8.37504	gi|297798988|ref|XP_002867378.1|/1.59632e-38/hypothetical protein ARALYDRAFT_491758 [Arabidopsis lyrata subsp. lyrata]
Bra028561	-2.30895	-8.37504	-0.948775	1.09892	0.620152	8.37504	gi|297811195|ref|XP_002873481.1|/2.91724e-85/CBS domain-containing protein [Arabidopsis lyrata subsp. lyrata]
Bra036883	-2.59223	-7.63663	-2.54916	0.3605	0.581342	7.63663	gi|21618071|gb|AAM67121.1|/1.19523e-55/light-induced protein-like protein [Arabidopsis thaliana]
Bra010418	-4.138	-9.18239	-4.09493	3.48196	4.138	9.18239	gi|224124344|ref|XP_002319308.1|/2.56243e-84/predicted protein [Populus trichocarpa]
Bra026427	-4.36712	-9.41151	-1.98525	4.32405	4.36712	9.41151	gi|225463508|ref|XP_002263911.1|/1.73775e-101/PREDICTED: hypothetical protein [Vitis vinifera]
Bra003001	-3.99458	-9.63844	-1.52991	1.83754	3.2634	9.63844	gi|312282057|dbj|BAJ33894.1|/1.85723e-125/unnamed protein product [Thellungiella halophila]
Bra031085	-3.36457	-9.00843	-2.08956	1.20753	2.15045	9.00843	gi|297836306|ref|XP_002886035.1|/8.23284e-139/hypothetical protein ARALYDRAFT_899930 [Arabidopsis lyrata subsp. lyrata]
Bra026449	-2.80323	-8.44708	-2.33856	3.35962	3.40269	8.44708	gi|15236164|ref|NP_194360.1|/1.14194e-87/emb1027 (embryo defective 1027); ATP binding / aminoacyl-tRNA ligase/ arginine-tRNA ligase/ nucleotide binding [Arabidopsis thaliana]
Bra035364	-3.53303	-8.57743	-2.87699	3.48997	2.20239	8.57743	gi|79329054|ref|NP_001031970.1|/6.81232e-116/protein kinase family protein [Arabidopsis thaliana]
Bra021322	-3.26903	-8.91289	-2.48663	2.22639	2.86849	8.91289	gi|27372773|gb|AAO03558.1|/0/lipoxygenase 1 [Brassica napus]
Bra040496	-3.96403	-9.00843	-3.30799	2.58216	2.63339	9.00843	gi|5689613|emb|CAB51903.1|/0/cellulase [Brassica napus]
Bra035721	-2.94234	-9.00843	-3.92097	2.32193	2.36457	9.00843	gi|98960953|gb|ABF58960.1|/1.35788e-39/At5g51040 [Arabidopsis thaliana]
Bra015850	-4.2193	-13.188	-0.215709	4.44314	7.14358	7.51555	gi|297839413|ref|XP_002887588.1|/3.48545e-56/EMB2184 [Arabidopsis lyrata subsp. lyrata]
Bra006710	-2.41908	-10.4798	-3.37126	-0.792266	10.4798	10.4798	gi|297796903|ref|XP_002866336.1|/4.53622e-78/oxidoreductase [Arabidopsis lyrata subsp. lyrata]
Bra014719	-1.58014	-9.224	-1.31111	0.215573	9.224	9.224	gi|186511117|ref|NP_974445.2|/1.19285e-133/LAF3 (LONG AFTER FAR-RED 3); hydrolase/ hydrolase, acting on carbon-nitrogen (but not peptide) bonds [Arabidopsis thaliana]
Bra001235	-1.57054	-7.63663	-0.5281	1.21036	7.63663	7.63663	gi|297833488|ref|XP_002884626.1|/0/hypothetical protein ARALYDRAFT_478029 [Arabidopsis lyrata subsp. lyrata]
Bra022560	-2.11103	-7.75489	-0.185032	1.06839	7.75489	7.75489	gi|297795975|ref|XP_002865872.1|/0/1-amino-cyclopropane-1-carboxylate synthase 12 [Arabidopsis lyrata subsp. lyrata]
Bra011642	-2.51134	-8.57743	-3.48997	3.48997	8.57743	8.57743	gi|15233349|ref|NP_195308.1|/0/aconitate hydratase, cytoplasmic / citrate hydro-lyase / aconitase (ACO) [Arabidopsis thaliana]
Bra001587	-2.81359	-7.85798	-2.77052	2.15754	7.85798	7.85798	gi|75308015|sp|Q9ASV6.1|RR20_ARATH/5.68597e-25/RecName: Full=30S ribosomal protein S20, chloroplastic; Flags: Precursor
Bra018187	-2.71049	-7.75489	-2.66743	1.64636	7.75489	7.75489	gi|297815852|ref|XP_002875809.1|/2.03583e-64/pentatricopeptide repeat-containing protein [Arabidopsis lyrata subsp. lyrata]
Bra013550	-3.17961	-8.224	-3.13654	2.11548	8.224	8.224	gi|297799890|ref|XP_002867829.1|/0/hypothetical protein ARALYDRAFT_492703 [Arabidopsis lyrata subsp. lyrata]
Bra002205	-2.81359	-7.85798	-2.77052	2.77052	7.85798	7.85798	gi|168045548|ref|XP_001775239.1|/4.26508e-54/predicted protein [Physcomitrella patens subsp. patens]
Bra031947	-3.01089	-8.05528	-2.96782	2.96782	8.05528	8.05528	gi|297833090|ref|XP_002884427.1|/6.565e-45/ATAPY1 [Arabidopsis lyrata subsp. lyrata]
Bra031117	-3.25939	-8.30378	-3.21632	3.21632	8.30378	8.30378	gi|18399328|ref|NP_565469.1|/1.60556e-46/binding / catalytic/ coenzyme binding [Arabidopsis thaliana]
Bra007994	-2.73118	-8.37504	-1.45618	2.6746	8.37504	8.37504	gi|145334365|ref|NP_001078564.1|/4.00523e-96/HPA1 (HISTIDINOL PHOSPHATE AMINOTRANSFERASE 1); histidinol-phosphate transaminase [Arabidopsis thaliana]
Bra017751	-3.25939	-8.30378	-2.19526	3.21632	8.30378	8.30378	gi|240254469|ref|NP_179399.5|/3.5458e-126/EDA2 (embryo sac development arrest 2); serine-type peptidase [Arabidopsis thaliana]
Bra031282	-3.40269	-8.44708	-1.76058	3.35962	8.44708	8.44708	gi|186510286|ref|NP_001078197.2|/6.93248e-112/DNA binding [Arabidopsis thaliana]
Bra005668	-1.37985	-7.75489	-2.66743	1.32862	7.75489	7.75489	gi|297810225|ref|XP_002872996.1|/1.82785e-71/hypothetical protein ARALYDRAFT_486891 [Arabidopsis lyrata subsp. lyrata]
Bra011603	-2.11103	-7.75489	-2.66743	0.847997	7.75489	7.75489	gi|33304542|gb|AAQ02674.1|/0/glutamate receptor [Raphanus sativus var. sativus]
Bra015778	-2.49569	-8.13955	-3.05209	1.04152	8.13955	8.13955	gi|15222984|ref|NP_177746.1|/2.93516e-48/auxin-responsive family protein [Arabidopsis thaliana]
Bra024233	-2.07346	-8.13955	-3.05209	1.45305	8.13955	8.13955	gi|18417112|ref|NP_567795.1|/3.33303e-52/GCN5-related N-acetyltransferase (GNAT) family protein [Arabidopsis thaliana]
Bra019860	-2.81359	-7.85798	-1.43172	1.74946	7.85798	7.85798	gi|90186232|gb|ABD91492.1|/1.04925e-84/At1g11380 [Arabidopsis thaliana]
Bra026937	-3.01089	-8.05528	-1.94676	1.62902	8.05528	8.05528	gi|297844208|ref|XP_002889985.1|/0/CYP71B2 [Arabidopsis lyrata subsp. lyrata]
Bra016476	-1.6888	-7.75489	-1.32862	1.64636	7.75489	7.75489	gi|225457901|ref|XP_002271105.1|/4.41045e-95/PREDICTED: hypothetical protein [Vitis vinifera]
Bra021041	-1.6888	-7.75489	-1.64636	1.64636	7.75489	7.75489	gi|89257582|gb|ABD65071.1|/4.56601e-120/GATA zinc finger containing protein [Brassica oleracea]
Bra005110	-1.99277	-7.63663	-2.54916	2.54916	7.63663	7.63663	gi|15224501|ref|NP_181375.1|/2.96904e-76/VHS domain-containing protein / GAT domain-containing protein [Arabidopsis thaliana]
Bra025178	-1.57054	-7.63663	-1.93619	2.54916	7.63663	7.63663	gi|297814828|ref|XP_002875297.1|/0/hypothetical protein ARALYDRAFT_904782 [Arabidopsis lyrata subsp. lyrata]
Bra036744	-1.79189	-7.85798	-2.15754	2.15754	7.85798	7.85798	gi|18399168|ref|NP_564440.1|/7.31782e-153/anac017 (Arabidopsis NAC domain containing protein 17); transcription factor [Arabidopsis thaliana]
Bra036018	-1.99277	-7.63663	-1.21036	2.54916	7.63663	7.63663	gi|15241455|ref|NP_199242.1|/1.24937e-171/protein kinase family protein [Arabidopsis thaliana]
Bra038124	-1.99277	-7.63663	-1.5281	2.54916	7.63663	7.63663	gi|297847742|ref|XP_002891752.1|/5.38842e-178/leucine-rich repeat family protein [Arabidopsis lyrata subsp. lyrata]
Bra003738	-2.79852	-9.66888	-2.75002	3.96845	9.66888	9.66888	gi|7715598|gb|AAF68116.1|AC010793_11/1.40992e-126/F20B17.18 [Arabidopsis thaliana]
Bra034629	-2.73653	-10.1202	-2.84411	4.4198	10.1202	10.1202	gi|62733576|gb|AAX95693.1|/5.9775e-105/CAP protein [Oryza sativa Japonica Group]
Bra029430	-3.07602	-9.14211	-2.45561	4.05464	9.14211	9.14211	gi|312282701|dbj|BAJ34216.1|/8.13818e-63/unnamed protein product [Thellungiella halophila]
Bra005253	-1.65993	-8.30378	0.447763	3.21632	8.30378	2.63136	gi|122215039|sp|Q3EBL9.1|VP372_ARATH/1.08114e-52/RecName: Full=Vacuolar protein-sorting-associated protein 37 homolog 2; Short=AtVPS37-2; AltName: Full=ESCRT-I complex subunit VPS37 homolog 2
Bra009156	-1.99277	-7.63663	0.380184	2.54916	7.63663	0.753982	gi|30681208|ref|NP_196217.2|/1.37756e-111/ATDFB (A. THALIANA DHFS-FPGS HOMOLOG B); tetrahydrofolylpolyglutamate synthase [Arabidopsis thaliana]
Bra025732	-2.59223	-7.63663	-0.3605	1.5281	7.63663	0.978413	gi|297844896|ref|XP_002890329.1|/1.6588e-107/hypothetical protein ARALYDRAFT_472157 [Arabidopsis lyrata subsp. lyrata]
Bra015100	-2.71049	-7.75489	-2.66743	1.64636	7.75489	0.354008	gi|297835600|ref|XP_002885682.1|/3.17821e-24/mitochondrial import inner membrane translocase subunit Tim17/Tim22/Tim23 family protein [Arabidopsis lyrata subsp. lyrata]
Bra019145	-2.71049	-7.75489	-2.66743	1.64636	7.75489	-0.712718	gi|73697713|gb|AAZ81472.1|/9.4108e-72/beta-carotene hydroxylase [Brassica rapa]
Bra012239	-0.60455	-8.91289	-3.21245	2.22639	8.91289	3.24046	gi|2511725|gb|AAC17731.1|/0/catalase 1 [Arabidopsis thaliana]
Bra001177	-2.91561	-7.96	-2.87254	2.87254	7.96	1.07736	gi|297833332|ref|XP_002884548.1|/5.0749e-103/long-chain acyl-CoA synthetase [Arabidopsis lyrata subsp. lyrata]
Bra000657	-1.99277	-7.63663	-2.54916	2.54916	7.63663	0.978413	gi|186511604|ref|NP_192625.4|/0/kinase [Arabidopsis thaliana]
Bra017430	-1.6888	-7.75489	-2.05445	2.05445	7.75489	1.6888	gi|169244539|gb|ACA50526.1|/0/putative salt overly sensitive 1 [Brassica napus]
Bra001595	-1.98919	-8.05528	-2.96782	2.96782	8.05528	2.38286	gi|297847680|ref|XP_002891721.1|/3.43782e-79/brix domain-containing protein [Arabidopsis lyrata subsp. lyrata]
Bra020977	-1.89391	-7.96	-2.25956	2.87254	7.96	2.87254	gi|30684655|ref|NP_849407.1|/3.18891e-123/protein kinase, putative [Arabidopsis thaliana]
Bra027409	-1.57054	-7.63663	-2.54916	2.54916	7.63663	2.54916	gi|297829912|ref|XP_002882838.1|/1.59423e-103/kinase family protein [Arabidopsis lyrata subsp. lyrata]
Bra000587	-1.57054	-7.63663	-1.5281	2.54916	7.63663	2.54916	gi|42570855|ref|NP_973501.1|/1.71491e-102/unknown protein [Arabidopsis thaliana]
Bra002106	-1.48294	-7.85798	-1.17148	2.77052	7.85798	2.77052	gi|297811941|ref|XP_002873854.1|/0/predicted protein [Arabidopsis lyrata subsp. lyrata]
Bra030566	-2.71049	-7.75489	-2.05445	2.66743	7.75489	2.66743	gi|297843238|ref|XP_002889500.1|/4.42573e-77/hypothetical protein ARALYDRAFT_470412 [Arabidopsis lyrata subsp. lyrata]
Bra040171	-2.59223	-7.63663	-0.950124	2.54916	7.63663	2.54916	gi|89257694|gb|ABD65181.1|/7.81499e-73/casein kinase II beta chain, putative [Brassica oleracea]
Bra018067	-2.31615	-7.96	-2.87254	1.53374	7.96	2.87254	gi|4678354|emb|CAB41164.1|/6.13754e-102/cysteine endopeptidase-like protein [Arabidopsis thaliana]
Bra032192	-2.91561	-7.96	-2.87254	1.85148	7.96	2.87254	gi|15218544|ref|NP_175051.1|/2.18158e-145/SEU (seuss); DNA binding / protein binding / protein heterodimerization/ transcription cofactor [Arabidopsis thaliana]
Bra032638	-2.73118	-8.37504	-2.26652	1.46815	8.37504	2.70261	gi|2505879|emb|CAA73308.1|/9.91989e-114/hypothetical protein [Arabidopsis thaliana]
Bra018029	-0.53172	-8.05528	-1.36878	1.94676	8.05528	1.66297	gi|297816094|ref|XP_002875930.1|/5.08724e-136/F-box family protein [Arabidopsis lyrata subsp. lyrata]
Bra039484	-0.76626	-7.63663	-2.54916	1.93619	7.63663	1.9642	gi|302138298|gb|ADK94610.1|/8.48868e-85/translation initiation factor eIF(iso)4E.b [Brassica rapa]
Bra007859	-3.96403	-9.00843	-2.8999	3.30799	9.00843	3.92097	gi|255574171|ref|XP_002528001.1|/4.8982e-126/serine/thronine protein kinase, putative [Ricinus communis]
Bra023183	-3.71049	-8.75489	-3.05445	3.05445	8.75489	3.66743	gi|89274226|gb|ABD65630.1|/2.92621e-68/hypothetical protein 23.t00070 [Brassica oleracea]
Bra006516	-3.36457	-9.00843	-2.08956	1.9104	9.00843	3.336	gi|297812157|ref|XP_002873962.1|/9.33021e-68/dicarboxylate/tricarboxylate carrier [Arabidopsis lyrata subsp. lyrata]
Bra025392	-3.71049	-8.75489	-3.66743	1.65685	8.75489	3.66743	gi|11994512|dbj|BAB02576.1|/0/glycogen phosphorylase B; starch phosphorylase [Arabidopsis thaliana]
Bra009598	-2.6888	-8.75489	-1.83602	3.66743	8.75489	1.87224	gi|30679594|ref|NP_195851.2|/0/PRT6 (PROTEOLYSIS 6); ubiquitin-protein ligase [Arabidopsis thaliana]
Bra005678	-2.74127	-8.80735	-2.38109	2.69883	8.80735	2.14914	gi|297810239|ref|XP_002873003.1|/2.1131e-114/hypothetical protein ARALYDRAFT_907991 [Arabidopsis lyrata subsp. lyrata]
Bra029095	-2.48605	-8.86109	-2.43482	3.16065	8.86109	2.795	gi|297792681|ref|XP_002864225.1|/1.04091e-36/hypothetical protein ARALYDRAFT_918384 [Arabidopsis lyrata subsp. lyrata]
Bra021526	-3.25939	-8.30378	-3.21632	2.60334	8.30378	2.23769	gi|297829966|ref|XP_002882865.1|/5.20314e-38/hypothetical protein ARALYDRAFT_897659 [Arabidopsis lyrata subsp. lyrata]
Bra027004	-3.40269	-8.44708	-3.35962	3.35962	8.44708	2.77466	gi|297837121|ref|XP_002886442.1|/0/SPX domain-containing protein [Arabidopsis lyrata subsp. lyrata]
Bra030993	-3.01089	-8.05528	-2.96782	2.96782	8.05528	2.96782	gi|3776579|gb|AAC64896.1|/1.17515e-143/Strong similarity to F22O13.22 gi|3063460 myosin homolog from A. thaliana BAC gb|AC003981 [Arabidopsis thaliana]
Bra032182	-2.63088	-8.69697	-3.6095	2.58844	8.69697	3.02454	gi|17977868|emb|CAD12663.1|/1.53747e-51/casein kinase II alpha subunit [Sinapis alba]
Bra034192	-4.16511	-9.80896	-3.3827	4.7215	9.80896	4.7215	gi|297813987|ref|XP_002874877.1|/0/hypothetical protein ARALYDRAFT_911883 [Arabidopsis lyrata subsp. lyrata]
Bra026758	-0.575312	-7.21917	-0.792904	-0.343074	7.21917	-1.85765	gi|91805789|gb|ABE65623.1|/0/receptor lectin kinase [Arabidopsis thaliana]
Bra018463	-1.48294	-7.85798	-2.15754	-1.6695	7.85798	0.610053	gi|15218409|ref|NP_172478.1|/6.23523e-82/ATBCAT-2 (ARABIDOPSIS THALIANA BRANCHED-CHAIN AMINO ACID TRANSAMINASE 2); branched-chain-amino-acid transaminase/ catalytic [Arabidopsis thaliana]
Bra036218	-0.225292	-8.37504	-2.26652	0.026311	8.37504	0.298224	gi|27805771|sp|Q9LVP9.1|VTI13_ARATH/3.48917e-75/RecName: Full=Vesicle transport v-SNARE 13; Short=AtVTI13; AltName: Full=Vesicle soluble NSF attachment protein receptor 13; AltName: Full=Vesicle transport v-SNARE protein VTI13
Bra002650	-6.64386	-6.64386	0.782409	-2.91839	6.64386	6.64386	gi|42568628|ref|NP_200653.2|/0/binding [Arabidopsis thaliana]
Bra038222	-7.5157	-7.5157	-0.596837	-2.20026	7.5157	2.42824	gi|145332647|ref|NP_001078189.1|/3.75636e-27/unknown protein [Arabidopsis thaliana]
Bra007002	-9.41151	-9.41151	-4.32405	2.50462	9.41151	9.41151	gi|15231817|ref|NP_190914.1|/8.13891e-41/CP29; RNA binding / poly(U) binding [Arabidopsis thaliana]
Bra008159	-9.69697	-9.69697	-3.01047	1.89607	9.69697	9.69697	gi|18410661|ref|NP_565087.1|/3.68811e-104/unknown protein [Arabidopsis thaliana]
Bra008506	-9.47978	-9.47978	-3.37126	4.39232	9.47978	9.47978	gi|240254318|ref|NP_176659.6|/0/binding [Arabidopsis thaliana]
Bra022585	-9.41151	-9.41151	-3.30299	3.30299	9.41151	9.41151	gi|38456238|gb|AAR21079.1|/0/stress responsive protein [Brassica oleracea var. acephala]
Bra026126	-9.96	-9.96	-4.87254	4.25956	9.96	9.96	gi|15220099|ref|NP_178146.1|/0/NTT1 (NUCLEOTIDE TRANSPORTER 1); ATP:ADP antiporter [Arabidopsis thaliana]
Bra004314	-8.44708	-8.44708	-3.35962	2.74664	8.44708	8.44708	gi|297838605|ref|XP_002887184.1|/2.49949e-23/hypothetical protein ARALYDRAFT_315868 [Arabidopsis lyrata subsp. lyrata]
Bra009360	-8.64025	-8.64025	-3.55278	3.55278	8.64025	8.64025	gi|231586|sp|P29685.1|ATPBM_HEVBR/0/RecName: Full=ATP synthase subunit beta, mitochondrial; Flags: Precursor
Bra012620	-8.13955	-8.13955	-3.05209	3.05209	8.13955	8.13955	gi|186511991|ref|NP_193540.3|/8.27411e-138/clathrin binding [Arabidopsis thaliana]
Bra019307	-8.05528	-8.05528	-2.96782	2.96782	8.05528	8.05528	gi|145331417|ref|NP_001078067.1|/8.18427e-130/PIP1B (NAMED PLASMA MEMBRANE INTRINSIC PROTEIN 1B); water channel [Arabidopsis thaliana]
Bra003786	-7.85798	-7.85798	-2.77052	2.77052	7.85798	7.85798	gi|15221382|ref|NP_177616.1|/5.63875e-175/nodulin family protein [Arabidopsis thaliana]
Bra014081	-7.85798	-7.85798	-2.77052	2.77052	7.85798	7.85798	gi|193806408|sp|P0C7R1.1|PPR74_ARATH/2.18252e-72/RecName: Full=Pentatricopeptide repeat-containing protein At1g47580, chloroplastic; Flags: Precursor
Bra037645	-7.85798	-7.85798	-2.77052	2.77052	7.85798	7.85798	gi|224126337|ref|XP_002329529.1|/6.03586e-81/predicted protein [Populus trichocarpa]
Bra006304	-7.96	-7.96	-2.87254	2.87254	7.96	7.96	gi|297811691|ref|XP_002873729.1|/2.42752e-145/ankyrin repeat family protein [Arabidopsis lyrata subsp. lyrata]
Bra022504	-7.96	-7.96	-2.87254	2.87254	7.96	7.96	gi|312282383|dbj|BAJ34057.1|/0/unnamed protein product [Thellungiella halophila]
Bra040042	-7.96	-7.96	-2.87254	2.87254	7.96	7.96	gi|118485684|gb|ABK94692.1|/1.64392e-75/unknown [Populus trichocarpa]
Bra011359	-7.85798	-7.85798	-2.15754	2.77052	7.85798	7.85798	gi|22329099|ref|NP_194986.2|/2.67507e-97/zinc finger (C3HC4-type RING finger) family protein [Arabidopsis thaliana]
Bra037891	-7.96	-7.96	-2.25956	2.87254	7.96	7.96	gi|297813423|ref|XP_002874595.1|/1.86858e-56/hydrolase, alpha/beta fold family protein [Arabidopsis lyrata subsp. lyrata]
Bra009456	-8.37504	-8.37504	-1.68854	2.6746	8.37504	8.37504	gi|312282599|dbj|BAJ34165.1|/7.24866e-138/unnamed protein product [Thellungiella halophila]
Bra031551	-8.44708	-8.44708	-2.02082	2.33856	8.44708	8.44708	gi|18390723|ref|NP_563779.1|/1.79375e-37/gamma interferon responsive lysosomal thiol reductase family protein / GILT family protein [Arabidopsis thaliana]
Bra023312	-8.57743	-8.57743	-2.4689	2.4689	8.57743	8.57743	gi|224092470|ref|XP_002309623.1|/1.64597e-82/predicted protein [Populus trichocarpa]
Bra037086	-8.91289	-8.91289	-2.22639	3.21245	8.91289	8.91289	gi|297804746|ref|XP_002870257.1|/0/SET domain-containing protein [Arabidopsis lyrata subsp. lyrata]
Bra000921	-7.75489	-7.75489	-2.66743	0.328623	7.75489	7.75489	gi|297810001|ref|XP_002872884.1|/2.44899e-47/hypothetical protein ARALYDRAFT_490419 [Arabidopsis lyrata subsp. lyrata]
Bra011108	-8.224	-8.224	-3.13654	1.31711	8.224	8.224	gi|15233571|ref|NP_194672.1|/5.81391e-39/rps15ae (ribosomal protein S15A E); structural constituent of ribosome [Arabidopsis thaliana]
Bra018059	-8.05528	-8.05528	-2.96782	1.94676	8.05528	8.05528	gi|297816042|ref|XP_002875904.1|/2.62356e-119/zinc finger (CCCH-type) family protein [Arabidopsis lyrata subsp. lyrata]
Bra011844	-7.63663	-7.63663	-2.54916	1.5281	7.63663	7.63663	gi|28208262|dbj|BAC56855.1|/2.11698e-178/gamma-glutamyl transferase [Raphanus sativus]
Bra037021	-7.75489	-7.75489	-2.66743	1.32862	7.75489	7.75489	gi|15982925|gb|AAL09809.1|/7.21438e-76/AT4g33140/F4I10_70 [Arabidopsis thaliana]
Bra017610	-7.96	-7.96	-1.85148	1.2735	7.96	7.96	gi|15235098|ref|NP_195107.1|/0/glycosyl hydrolase family 10 protein [Arabidopsis thaliana]
Bra038895	-8.13955	-8.13955	-2.03103	1.04152	8.13955	8.13955	gi|20340237|gb|AAM19705.1|AF499718_1/4.56197e-180/protein phosphatase 2c-like protein [Thellungiella halophila]
Bra019150	-7.63663	-7.63663	-1.93619	1.93619	7.63663	7.63663	gi|297803560|ref|XP_002869664.1|/1.05095e-119/zinc finger family protein [Arabidopsis lyrata subsp. lyrata]
Bra021814	-7.63663	-7.63663	-1.93619	2.54916	7.63663	7.63663	gi|224129140|ref|XP_002328900.1|/4.45242e-110/predicted protein [Populus trichocarpa]
Bra007685	-7.75489	-7.75489	-1.32862	1.64636	7.75489	7.75489	gi|297817592|ref|XP_002876679.1|/2.44344e-101/hypothetical protein ARALYDRAFT_486758 [Arabidopsis lyrata subsp. lyrata]
Bra034118	-7.75489	-7.75489	-1.32862	2.66743	7.75489	7.75489	gi|297829588|ref|XP_002882676.1|/2.54007e-135/ANAC051/ANAC052 [Arabidopsis lyrata subsp. lyrata]
Bra036876	-7.96	-7.96	-1.04114	2.25956	7.96	7.96	gi|297804838|ref|XP_002870303.1|/0/hypothetical protein ARALYDRAFT_915404 [Arabidopsis lyrata subsp. lyrata]
Bra036993	-7.96	-7.96	-2.87254	-1.14329	7.96	7.96	gi|107738160|gb|ABF83652.1|/1.71138e-56/At4g33625 [Arabidopsis thaliana]
Bra007913	-8.80735	-8.80735	-1.53123	3.10691	8.80735	2.41504	gi|297841795|ref|XP_002888779.1|/1.91815e-84/hypothetical protein ARALYDRAFT_476162 [Arabidopsis lyrata subsp. lyrata]
Bra009539	-9.00843	-9.00843	-2.8999	3.92097	9.00843	3.336	gi|312281683|dbj|BAJ33707.1|/0/unnamed protein product [Thellungiella halophila]
Bra030436	-8.57743	-8.57743	-2.15116	3.48997	8.57743	2.905	gi|222626022|gb|EEE60154.1|/5.38253e-22/hypothetical protein OsJ_13057 [Oryza sativa Japonica Group]
Bra036991	-8.37504	-8.37504	-2.6746	3.28758	8.37504	3.28758	gi|297802634|ref|XP_002869201.1|/6.53774e-102/hypothetical protein ARALYDRAFT_491315 [Arabidopsis lyrata subsp. lyrata]
Bra004964	-8.13955	-8.13955	-2.43911	2.03103	8.13955	3.05209	gi|297823967|ref|XP_002879866.1|/1.36033e-132/hypothetical protein ARALYDRAFT_483093 [Arabidopsis lyrata subsp. lyrata]
Bra012734	-8.13955	-8.13955	-3.05209	2.43911	8.13955	3.05209	gi|218192676|gb|EEC75103.1|/2.69776e-85/hypothetical protein OsI_11272 [Oryza sativa Indica Group]
Bra022178	-7.96	-7.96	-2.87254	2.25956	7.96	2.87254	gi|297830290|ref|XP_002883027.1|/8.92084e-126/hypothetical protein ARALYDRAFT_897998 [Arabidopsis lyrata subsp. lyrata]
Bra014174	-8.05528	-8.05528	-2.96782	2.96782	8.05528	1.98919	gi|297847202|ref|XP_002891482.1|/1.30426e-104/zinc finger family protein [Arabidopsis lyrata subsp. lyrata]
Bra008623	-7.85798	-7.85798	-1.74946	2.77052	7.85798	1.79189	gi|297811773|ref|XP_002873770.1|/2.19714e-68/hypothetical protein ARALYDRAFT_488488 [Arabidopsis lyrata subsp. lyrata]
Bra016496	-7.75489	-7.75489	-1.32862	2.66743	7.75489	2.08246	gi|30686497|ref|NP_849691.1|/0/jacalin lectin family protein [Arabidopsis thaliana]
Bra020039	-7.75489	-7.75489	-1.32862	2.66743	7.75489	2.66743	gi|297807999|ref|XP_002871883.1|/0/hypothetical protein ARALYDRAFT_488829 [Arabidopsis lyrata subsp. lyrata]
Bra035103	-7.85798	-7.85798	-1.43172	2.15754	7.85798	2.77052	gi|227438219|gb|ACP30599.1|/0/disease resistance protein [Brassica rapa subsp. pekinensis]
Bra016153	-7.85798	-7.85798	-2.15754	2.77052	7.85798	2.77052	gi|7573334|emb|CAB87804.1|/2.37113e-163/putative protein [Arabidopsis thaliana]
Bra030387	-7.63663	-7.63663	-1.93619	2.54916	7.63663	2.54916	gi|18403992|ref|NP_564606.1|/2.92917e-138/Ran-binding protein 1 domain-containing protein / RanBP1 domain-containing protein [Arabidopsis thaliana]
Bra015920	-7.63663	-7.63663	-2.54916	1.93619	7.63663	2.54916	gi|79379990|ref|NP_177573.2|/0/ATP binding / protein kinase/ protein serine/threonine kinase/ protein tyrosine kinase [Arabidopsis thaliana]
Bra035099	-7.75489	-7.75489	-2.05445	2.05445	7.75489	2.66743	gi|297842709|ref|XP_002889236.1|/1.44239e-57/hypothetical protein ARALYDRAFT_895825 [Arabidopsis lyrata subsp. lyrata]
Bra039692	-7.63663	-7.63663	-1.5281	1.5281	7.63663	2.54916	gi|6056390|gb|AAF02854.1|AC009324_3/5.83099e-70/Unknown protein [Arabidopsis thaliana]
Bra034757	-8.44708	-8.44708	-1.76058	1.34905	8.44708	2.77466	gi|71151984|sp|Q9LHG9.1|NACA1_ARATH/4.38495e-33/RecName: Full=Nascent polypeptide-associated complex subunit alpha-like protein 1; Short=NAC-alpha-like protein 1; AltName: Full=Alpha-NAC-like protein 1
Bra023316	-8.64025	-8.64025	-0.209792	3.55278	8.64025	3.55278	gi|297807165|ref|XP_002871466.1|/3.14628e-79/hypothetical protein ARALYDRAFT_325654 [Arabidopsis lyrata subsp. lyrata]
Bra024500	-7.96	-7.96	-0.266515	2.87254	7.96	2.87254	gi|5597011|gb|AAD45614.2|L78444_1/1.06282e-100/serine acetyltranferase 2 [Arabidopsis thaliana]
Bra002456	-8.05528	-8.05528	-1.62902	1.94676	8.05528	0.978467	gi|301133566|gb|ADK63405.1|/0/C3HC4 type zinc finger protein [Brassica rapa]
Bra039443	-7.75489	-7.75489	-0.836024	2.66743	7.75489	0.223506	gi|7596773|gb|AAF64544.1|/0/unknown protein [Arabidopsis thaliana]
Bra039969	-7.75489	-7.75489	-0.836024	0.478763	7.75489	2.08246	gi|158828174|gb|ABW81053.1|/7.8532e-52/tropinone-reductase-like38 [Arabidopsis lyrata subsp. lyrata]
Bra025751	-9.224	-9.224	-3.11548	1.66176	9.224	3.55158	gi|297844934|ref|XP_002890348.1|/5.72874e-81/pfkB-type carbohydrate kinase family protein [Arabidopsis lyrata subsp. lyrata]
Bra002845	-7.75489	-0.36257	-1.32862	7.75489	-1.25354	7.75489	gi|297796487|ref|XP_002866128.1|/2.58579e-55/transducin family protein [Arabidopsis lyrata subsp. lyrata]
Bra028444	-7.85798	-0.619576	-0.431716	7.85798	0.103093	7.85798	gi|79527295|ref|NP_198806.2|/0/GTP binding / GTPase/ translation elongation factor [Arabidopsis thaliana]
Bra007450	-8.30378	-1.42114	-1.87752	8.30378	1.2485	8.30378	gi|297817240|ref|XP_002876503.1|/3.68782e-86/hypothetical protein ARALYDRAFT_486411 [Arabidopsis lyrata subsp. lyrata]
Bra004824	-7.96	-1.56768	-2.87254	7.96	1.10202	7.96	gi|297828151|ref|XP_002881958.1|/3.9502e-50/protease inhibitor/seed storage/lipid transfer protein family protein [Arabidopsis lyrata subsp. lyrata]
Bra003843	-8.57743	-1.69479	-2.87699	8.57743	0.940804	8.57743	gi|297839211|ref|XP_002887487.1|/1.9953e-96/hydrolase, alpha/beta fold family protein [Arabidopsis lyrata subsp. lyrata]
Bra019083	-8.37504	-1.71683	-3.28758	8.37504	1.31976	8.37504	gi|15236885|ref|NP_194414.1|/1.3778e-28/SUMO1 (SMALL UBIQUITIN-LIKE MODIFIER 1); protein binding / protein tag [Arabidopsis thaliana]
Bra016735	-8.13955	-0.60817	-3.05209	8.13955	1.28157	8.13955	gi|157849770|gb|ABV89668.1|/1.97181e-106/ERD12 protein [Brassica rapa]
Bra006118	-8.05528	-1.17264	-2.35484	8.05528	2.41143	8.05528	gi|7573393|emb|CAB87697.1|/5.12011e-137/putative protein [Arabidopsis thaliana]
Bra006995	-7.63663	-1.57054	-2.54916	7.63663	1.99277	7.63663	gi|297816640|ref|XP_002876203.1|/1.31182e-135/transducin family protein [Arabidopsis lyrata subsp. lyrata]
Bra022283	-7.85798	-1.46566	-2.77052	7.85798	2.81359	7.85798	gi|297834718|ref|XP_002885241.1|/2.44708e-78/transducin family protein [Arabidopsis lyrata subsp. lyrata]
Bra024497	-7.63663	-1.99277	-2.54916	7.63663	2.59223	7.63663	gi|297798344|ref|XP_002867056.1|/4.48681e-114/kinase family protein [Arabidopsis lyrata subsp. lyrata]
Bra008246	-8.44708	-2.05477	-2.33856	8.44708	2.40269	8.44708	gi|297800014|ref|XP_002867891.1|/1.06771e-32/hypothetical protein ARALYDRAFT_492861 [Arabidopsis lyrata subsp. lyrata]
Bra009413	-8.13955	-2.49569	-2.43911	8.13955	2.49569	8.13955	gi|297822223|ref|XP_002878994.1|/0/hypothetical protein ARALYDRAFT_901443 [Arabidopsis lyrata subsp. lyrata]
Bra024042	-8.13955	-2.07346	-2.43911	8.13955	2.49569	8.13955	gi|217073816|gb|ACJ85268.1|/2.66368e-112/unknown [Medicago truncatula]
Bra001846	-8.224	-2.58014	-2.11548	8.224	3.17961	8.224	gi|297830870|ref|XP_002883317.1|/2.5553e-178/UDP-glucoronosyl/UDP-glucosyl transferase family protein [Arabidopsis lyrata subsp. lyrata]
Bra029474	-8.44708	-2.05477	-2.33856	8.44708	3.40269	8.44708	gi|297809573|ref|XP_002872670.1|/1.76009e-70/predicted protein [Arabidopsis lyrata subsp. lyrata]
Bra005804	-7.96	-2.31615	-1.53374	7.96	2.91561	7.96	gi|312282599|dbj|BAJ34165.1|/6.3727e-128/unnamed protein product [Thellungiella halophila]
Bra021065	-7.75489	-2.66743	-1.64636	7.75489	2.71049	7.75489	gi|89257641|gb|ABD65128.1|/1.64211e-69/GTP-binding protein RAB2A, putative [Brassica oleracea]
Bra003787	-7.96	-2.87254	-1.85148	7.96	2.31615	7.96	gi|297839351|ref|XP_002887557.1|/0/pentatricopeptide repeat-containing protein [Arabidopsis lyrata subsp. lyrata]
Bra031179	-8.37504	-2.73118	-1.68854	8.37504	2.33065	8.37504	gi|297824981|ref|XP_002880373.1|/0/kinesin motor family protein [Arabidopsis lyrata subsp. lyrata]
Bra004858	-8.30378	-2.65992	-3.21632	8.30378	3.25939	8.30378	gi|297824497|ref|XP_002880131.1|/5.10105e-89/hypothetical protein ARALYDRAFT_483601 [Arabidopsis lyrata subsp. lyrata]
Bra007504	-8.224	-3.13654	-3.13654	8.224	2.58014	8.224	gi|297817300|ref|XP_002876533.1|/1.12465e-78/zinc finger family protein [Arabidopsis lyrata subsp. lyrata]
Bra027310	-7.96	-2.87254	-2.87254	7.96	2.91561	7.96	gi|15231926|ref|NP_188097.1|/0/RHM3 (RHAMNOSE BIOSYNTHESIS 3); UDP-L-rhamnose synthase/ catalytic [Arabidopsis thaliana]
Bra035418	-7.85798	-2.77052	-2.77052	7.85798	2.81359	7.85798	gi|42562817|ref|NP_176197.2|/0/SNL5 (SIN3-LIKE 5) [Arabidopsis thaliana]
Bra006622	-7.96	-2.87254	-2.87254	7.96	1.91561	7.96	gi|297808229|ref|XP_002871998.1|/3.69431e-45/hypothetical protein ARALYDRAFT_489087 [Arabidopsis lyrata subsp. lyrata]
Bra027336	-8.05528	-2.96782	-2.96782	8.05528	1.1973	8.05528	gi|297834326|ref|XP_002885045.1|/0/nine-cis-epoxycarotenoid dioxygenase3 [Arabidopsis lyrata subsp. lyrata]
Bra016022	-8.86109	-1.62268	-2.43482	8.86109	3.21723	8.86109	gi|21537090|gb|AAM61431.1|/7.00883e-44/developmental protein, putative [Arabidopsis thaliana]
Bra010263	-8.69697	-2.03876	-0.266515	8.69697	3.65257	8.69697	gi|15235768|ref|NP_194825.1|/0/SIP3 (SOS3-INTERACTING PROTEIN 3); ATP binding / kinase/ protein kinase/ protein serine/threonine kinase [Arabidopsis thaliana]
Bra007993	-8.64025	-2.24793	-1.07039	8.64025	3.59585	8.64025	gi|226502594|ref|NP_001142320.1|/2.71718e-87/hypothetical protein LOC100274489 [Zea mays]
Bra033104	-8.57743	-1.91922	-1.4689	8.57743	3.53303	8.57743	gi|297818614|ref|XP_002877190.1|/0/ATEXO70E1 [Arabidopsis lyrata subsp. lyrata]
Bra005727	-8.64025	-1.7576	-1.72138	8.64025	2.26521	8.64025	gi|15724274|gb|AAL06530.1|AF412077_1/0/AT5g02480/T22P11_70 [Arabidopsis thaliana]
Bra025260	-8.69697	-1.81432	-1.2707	8.69697	2.65257	8.69697	gi|10177960|dbj|BAB11343.1|/3.3667e-75/cytochrome c1 precursor [Arabidopsis thaliana]
Bra021870	-8.224	-0.831684	-1.11548	8.224	2.58014	8.224	gi|297823167|ref|XP_002879466.1|/1.58283e-179/hypothetical protein ARALYDRAFT_902443 [Arabidopsis lyrata subsp. lyrata]
Bra023087	-8.44708	-1.38099	-1.17096	8.44708	2.80323	8.44708	gi|83032237|gb|ABB97035.1|/0/ABC transporter-like protein [Brassica rapa]
Bra010643	-8.44708	0.084298	-1.52822	8.44708	2.40269	8.44708	gi|297802106|ref|XP_002868937.1|/4.0981e-84/hypothetical protein ARALYDRAFT_912489 [Arabidopsis lyrata subsp. lyrata]
Bra028392	-7.85798	-0.3266	-0.939118	7.85798	2.81359	7.85798	gi|297826289|ref|XP_002881027.1|/0/hypothetical protein ARALYDRAFT_344684 [Arabidopsis lyrata subsp. lyrata]
Bra006016	-7.63663	-2.54916	-0.5281	7.63663	2.59223	7.63663	gi|41367038|emb|CAF22024.1|/1.27065e-161/amino acid permease [Brassica napus]
Bra004983	-8.224	-3.13654	-1.5375	8.224	1.36602	8.224	gi|297823931|ref|XP_002879848.1|/7.00984e-168/hypothetical protein ARALYDRAFT_483058 [Arabidopsis lyrata subsp. lyrata]
Bra028236	-8.13955	-3.05209	-1.03103	8.13955	0.910733	8.13955	gi|297818584|ref|XP_002877175.1|/9.69906e-39/histidine-containing phosphotransmitter 2 [Arabidopsis lyrata subsp. lyrata]
Bra023441	-7.75489	-2.66743	0.052467	7.75489	0.896907	7.75489	gi|3420735|gb|AAC31914.1|/0/chalcone synthase B2 [Brassica napus]
Bra038093	-7.75489	-2.11103	-0.836024	7.75489	1.37985	7.75489	gi|255647032|gb|ACU23984.1|/2.92867e-70/unknown [Glycine max]
Bra015042	-9.224	-3.58014	-0.86645	9.224	1.46911	9.224	gi|297835532|ref|XP_002885648.1|/4.78716e-76/TMS membrane family protein [Arabidopsis lyrata subsp. lyrata]
Bra005633	-9.44501	-1.0527	-1.53213	9.44501	1.06997	9.44501	gi|18402856|ref|NP_565734.1|/0/integral membrane transporter family protein [Arabidopsis thaliana]
Bra009886	-9.09803	-1.43982	-0.821908	9.09803	0.958481	9.09803	gi|21594326|gb|AAM65995.1|/3.15399e-150/mitochondrial carrier-like protein [Arabidopsis thaliana]
Bra035909	-9.14211	-0.74979	0.096298	9.14211	1.27792	9.14211	gi|2655420|gb|AAB88009.1|/1.20768e-177/heat shock cognate protein HSC70 [Brassica napus]
Bra003007	-9.09803	-2.70572	-4.01057	9.09803	2.04275	9.09803	gi|312283309|dbj|BAJ34520.1|/1.09741e-116/unnamed protein product [Thellungiella halophila]
Bra005318	-8.86109	-3.77362	-2.75256	8.86109	2.81669	8.86109	gi|297823359|ref|XP_002879562.1|/8.46595e-124/hypothetical protein ARALYDRAFT_482523 [Arabidopsis lyrata subsp. lyrata]
Bra006352	-8.57743	-3.48997	-3.48997	8.57743	2.53303	8.57743	gi|1070000|emb|CAA62261.1|/7.495e-45/biotin carboxyl carrier protein [Brassica napus]
Bra000952	-8.75489	-3.11103	-3.05445	8.75489	3.11103	8.75489	gi|297810027|ref|XP_002872897.1|/0/hypothetical protein ARALYDRAFT_490443 [Arabidopsis lyrata subsp. lyrata]
Bra020836	-8.57743	-3.48997	-2.87699	8.57743	3.53303	8.57743	gi|297803856|ref|XP_002869812.1|/0/hypothetical protein ARALYDRAFT_354499 [Arabidopsis lyrata subsp. lyrata]
Bra040409	-8.75489	-3.11103	-3.05445	8.75489	3.71049	8.75489	gi|15236171|ref|NP_195193.1|/4.1102e-84/40S ribosomal protein S3A (RPS3aB) [Arabidopsis thaliana]
Bra000024	-9.41151	-4.32405	-2.49265	9.41151	4.36712	9.41151	gi|297823657|ref|XP_002879711.1|/1.08692e-129/hypothetical protein ARALYDRAFT_482793 [Arabidopsis lyrata subsp. lyrata]
Bra022816	-9.54496	-4.4575	-2.26884	9.54496	3.90111	9.54496	gi|297822801|ref|XP_002879283.1|/1.28862e-78/early dehydration-induced 13 [Arabidopsis lyrata subsp. lyrata]
Bra029769	-8.91289	-3.82543	-1.99403	8.91289	3.86849	8.91289	gi|297829476|ref|XP_002882620.1|/0/hypothetical protein ARALYDRAFT_341087 [Arabidopsis lyrata subsp. lyrata]
Bra014984	-9.37504	-4.28758	-4.28758	9.37504	3	9.37504	gi|20453075|gb|AAM19782.1|/6.83394e-139/AT3g23810/MYM9_15 [Arabidopsis thaliana]
Bra024262	-9.00843	-3.92097	-3.92097	9.00843	3.96403	9.00843	gi|225428342|ref|XP_002283154.1|/0/PREDICTED: hypothetical protein [Vitis vinifera]
Bra034374	-9.83447	-4.74701	-3.72595	9.83447	3.79008	9.83447	gi|297822499|ref|XP_002879132.1|/1.2231e-112/UDP-D-apiose/UDP-D-xylose synthase 1 [Arabidopsis lyrata subsp. lyrata]
Bra008385	-9.60733	-4.51987	-3.49881	9.60733	9.60733	9.60733	gi|147861248|emb|CAN79321.1|/0/hypothetical protein VITISV_018984 [Vitis vinifera]
Bra011898	-9.47978	-4.39232	-4.39232	9.47978	9.47978	9.47978	gi|15233848|ref|NP_195558.1|/7.69269e-133/GGR (geranylgeranyl reductase); farnesyltranstransferase [Arabidopsis thaliana]
Bra021936	-9.2621	-4.17463	-4.17463	9.2621	9.2621	9.2621	gi|297823279|ref|XP_002879522.1|/3.02888e-35/hypothetical protein ARALYDRAFT_482448 [Arabidopsis lyrata subsp. lyrata]
Bra029275	-9.33985	-3.69599	-4.25239	9.33985	9.33985	9.33985	gi|297797185|ref|XP_002866477.1|/1.91726e-79/hypothetical protein ARALYDRAFT_496396 [Arabidopsis lyrata subsp. lyrata]
Bra020567	-9.69697	-2.81432	-3.99653	9.69697	9.69697	9.69697	gi|42568094|ref|NP_198055.3|/4.01895e-83/TPR3 (TOPLESS-RELATED 3) [Arabidopsis thaliana]
Bra018942	-9.63844	-2.75579	-1.13859	9.63844	9.63844	9.63844	gi|1711296|emb|CAA70587.1|/1.12671e-103/myrosinase binding protein [Brassica napus]
Bra005603	-8.51175	-3.42429	-1.40323	8.51175	8.51175	8.51175	gi|297823033|ref|XP_002879399.1|/4.02256e-51/hypothetical protein ARALYDRAFT_482183 [Arabidopsis lyrata subsp. lyrata]
Bra003059	-8.44708	-2.80323	-2.33856	8.44708	8.44708	8.44708	gi|21593329|gb|AAM65278.1|/1.7101e-70/unknown [Arabidopsis thaliana]
Bra011411	-8.51175	-3.42429	-2.40323	8.51175	8.51175	8.51175	gi|31088226|dbj|BAC76895.1|/4.42799e-84/protein kinase [Raphanus sativus]
Bra027910	-8.37504	-3.28758	-2.26652	8.37504	8.37504	8.37504	gi|218184700|gb|EEC67127.1|/3.71276e-48/hypothetical protein OsI_33947 [Oryza sativa Indica Group]
Bra003343	-8.96	-3.31615	-2.53374	8.96	8.96	8.96	gi|75335836|sp|Q9M2F9.1|RH52_ARATH/6.11759e-105/RecName: Full=DEAD-box ATP-dependent RNA helicase 52
Bra007025	-8.69697	-3.6095	-2.99653	8.69697	8.69697	8.69697	gi|18409908|ref|NP_566988.1|/0/ACT3 (actin 3); structural constituent of cytoskeleton [Arabidopsis thaliana]
Bra028365	-8.57743	-3.48997	-2.87699	8.57743	8.57743	8.57743	gi|297831228|ref|XP_002883496.1|/6.67536e-99/glycosyltransferase family 14 protein [Arabidopsis lyrata subsp. lyrata]
Bra023113	-8.75489	-3.66743	-2.64636	8.75489	8.75489	8.75489	gi|15228111|ref|NP_181264.1|/2.56656e-80/ATRPS5B (RIBOSOMAL PROTEIN 5B); structural constituent of ribosome [Arabidopsis thaliana]
Bra000808	-8.86109	-2.795	-3.77362	8.86109	8.86109	8.86109	gi|297813871|ref|XP_002874819.1|/1.63871e-64/N-ethylmaleimide sensitive factor [Arabidopsis lyrata subsp. lyrata]
Bra009354	-8.80735	-3.1635	-3.71989	8.80735	8.80735	8.80735	gi|21593536|gb|AAM65503.1|/4.69466e-79/serine/threonine-protein kinase [Arabidopsis thaliana]
Bra040903	-8.69697	-3.6095	-3.6095	8.69697	8.69697	8.69697	gi|297822541|ref|XP_002879153.1|/1.0747e-65/hypothetical protein ARALYDRAFT_901780 [Arabidopsis lyrata subsp. lyrata]
Bra009555	-8.51175	-1.85354	-2.08549	8.51175	8.51175	8.51175	gi|15242611|ref|NP_195923.1|/1.22622e-20/DNAJ heat shock N-terminal domain-containing protein [Arabidopsis thaliana]
Bra009741	-8.57743	-2.18511	-2.4689	8.57743	8.57743	8.57743	gi|10177088|dbj|BAB10394.1|/2.71726e-112/unnamed protein product [Arabidopsis thaliana]
Bra017450	-8.80735	-1.92471	-2.69883	8.80735	8.80735	8.80735	gi|224101839|ref|XP_002312441.1|/6.17889e-71/predicted protein [Populus trichocarpa]
Bra007977	-8.44708	-1.56444	-3.35962	8.44708	8.44708	8.44708	gi|110739888|dbj|BAF01849.1|/5.37924e-160/hypothetical protein [Arabidopsis thaliana]
Bra024293	-8.224	-1.56579	-3.13654	8.224	8.224	8.224	gi|255626643|gb|ACU13666.1|/1.93588e-11/unknown [Glycine max]
Bra000724	-8.05528	-1.66297	-1.13642	8.05528	8.05528	8.05528	gi|255555655|ref|XP_002518863.1|/0/kinesin light chain, putative [Ricinus communis]
Bra000807	-8.05528	-1.66297	-1.36878	8.05528	8.05528	8.05528	gi|312282177|dbj|BAJ33954.1|/0/unnamed protein product [Thellungiella halophila]
Bra005183	-8.05528	-1.98919	-1.62902	8.05528	8.05528	8.05528	gi|312283465|dbj|BAJ34598.1|/0/unnamed protein product [Thellungiella halophila]
Bra032808	-8.13955	-1.74723	-2.03103	8.13955	8.13955	8.13955	gi|57012853|sp|Q93X67.1|FABG2_BRANA/6.36484e-43/RecName: Full=3-oxoacyl-[acyl-carrier-protein] reductase 2, chloroplastic; AltName: Full=3-ketoacyl-acyl carrier protein reductase 2; Flags: Precursor
Bra009758	-8.30378	-2.65992	-1.87752	8.30378	8.30378	8.30378	gi|297812623|ref|XP_002874195.1|/3.16969e-117/EMB2024 [Arabidopsis lyrata subsp. lyrata]
Bra031786	-8.05528	-2.41143	-1.94676	8.05528	8.05528	8.05528	gi|3157938|gb|AAC17621.1|/7.7712e-132/Similar to seryl-tRNA synthetase gb|U10400 from S cerevisiae. EST gb|N96627 comes from this gene [Arabidopsis thaliana]
Bra001348	-7.63663	-2.54916	-1.5281	7.63663	7.63663	7.63663	gi|34365761|gb|AAQ65192.1|/2.96717e-50/At3g08670 [Arabidopsis thaliana]
Bra039062	-7.63663	-2.54916	-1.5281	7.63663	7.63663	7.63663	gi|157086540|gb|ABV21212.1|/8.02981e-69/Ty1_Copia-element protein [Arabidopsis thaliana]
Bra027391	-7.75489	-2.11103	-1.32862	7.75489	7.75489	7.75489	gi|297834224|ref|XP_002884994.1|/5.23066e-148/hypothetical protein ARALYDRAFT_478791 [Arabidopsis lyrata subsp. lyrata]
Bra036265	-7.85798	-2.21413	-1.43172	7.85798	7.85798	7.85798	gi|30679158|ref|NP_567238.2|/0/AAA-type ATPase family protein [Arabidopsis thaliana]
Bra011296	-7.75489	-2.66743	-2.05445	7.75489	7.75489	7.75489	gi|3281853|emb|CAA19748.1|/5.5985e-121/putative protein [Arabidopsis thaliana]
Bra002312	-7.96	-2.87254	-2.25956	7.96	7.96	7.96	gi|18420256|ref|NP_568396.1|/2.42137e-21/RBX1 (RING-BOX 1); protein binding [Arabidopsis thaliana]
Bra031347	-8.05528	-2.96782	-2.35484	8.05528	8.05528	8.05528	gi|297830940|ref|XP_002883352.1|/5.15576e-47/hypothetical protein ARALYDRAFT_479742 [Arabidopsis lyrata subsp. lyrata]
Bra008224	-7.96	-2.87254	-2.87254	7.96	7.96	7.96	gi|157849666|gb|ABV89616.1|/6.57582e-146/pathogenesis-related thaumatin family protein [Brassica rapa]
Bra022866	-7.96	-2.87254	-2.87254	7.96	7.96	7.96	gi|4887756|gb|AAD32292.1|/1.67987e-104/putative protein kinase [Arabidopsis thaliana]
Bra030304	-7.96	-2.87254	-2.87254	7.96	7.96	7.96	gi|42569214|ref|NP_179726.2|/0/kinesin motor family protein [Arabidopsis thaliana]
Bra027974	-7.85798	-2.77052	-2.77052	7.85798	7.85798	7.85798	gi|10177007|dbj|BAB10195.1|/4.02054e-100/unnamed protein product [Arabidopsis thaliana]
Bra035705	-7.85798	-2.77052	-2.77052	7.85798	7.85798	7.85798	gi|75206504|sp|Q9SKN3.1|U4977_ARATH/1.3948e-47/RecName: Full=UPF0497 membrane protein At2g28370
Bra024177	-7.75489	-2.66743	-2.66743	7.75489	7.75489	7.75489	gi|75337708|sp|Q9SV55.1|NINJA_ARATH/4.14916e-139/RecName: Full=AFP homolog 2; AltName: Full=Ninja-family protein At4g28910; AltName: Full=Novel interactor of JAZ
Bra029953	-7.63663	-2.54916	-2.54916	7.63663	7.63663	7.63663	gi|297819580|ref|XP_002877673.1|/1.02554e-179/transducin family protein [Arabidopsis lyrata subsp. lyrata]
Bra015954	-7.96	-1.89391	-2.87254	7.96	7.96	7.96	gi|18410487|ref|NP_565075.1|/2.88996e-175/lipase family protein [Arabidopsis thaliana]
Bra037219	-7.63663	-1.99277	-2.54916	7.63663	7.63663	7.63663	gi|297844208|ref|XP_002889985.1|/0/CYP71B2 [Arabidopsis lyrata subsp. lyrata]
Bra039627	-7.75489	-2.11103	-2.66743	7.75489	7.75489	7.75489	gi|55168168|gb|AAV44035.1|/1.28101e-171/putative helicase [Oryza sativa Japonica Group]
Bra003603	-8.13955	-1.74723	0.611993	8.13955	8.13955	8.13955	gi|15219417|ref|NP_178075.1|/0/protein kinase family protein [Arabidopsis thaliana]
Bra030996	-7.75489	-2.11103	0.439869	7.75489	7.75489	7.75489	gi|8778470|gb|AAF79478.1|AC022492_22/5.84642e-70/F1L3.29 [Arabidopsis thaliana]
Bra034242	-7.63663	-0.978413	-1.5281	7.63663	7.63663	7.63663	gi|30688378|ref|NP_189289.2|/8.90842e-127/PHT2;1 (PHOSPHATE TRANSPORTER 2;1); low affinity phosphate transmembrane transporter [Arabidopsis thaliana]
Bra035000	-7.85798	-1.46566	-0.581857	7.85798	7.85798	7.85798	gi|297815528|ref|XP_002875647.1|/0/kinase [Arabidopsis lyrata subsp. lyrata]
Bra010412	-10.4115	-3.34542	-5.32405	10.4115	5.36712	4.01919	gi|15236981|ref|NP_194439.1|/6.99185e-35/60S ribosomal protein L14 (RPL14B) [Arabidopsis thaliana]
Bra007637	-9.37504	-4.28758	-4.28758	9.37504	4.33064	2.98272	gi|297821072|ref|XP_002878419.1|/2.30916e-45/ATHB-12 [Arabidopsis lyrata subsp. lyrata]
Bra008602	-9.63844	-4.55097	-4.55097	9.63844	3.99458	3.96601	gi|42567891|ref|NP_568337.3|/2.2134e-98/EMB2247 (embryo defective 2247); ATP binding / aminoacyl-tRNA ligase/ nucleotide binding / valine-tRNA ligase [Arabidopsis thaliana]
Bra018177	-8.69697	-3.6095	-2.2707	8.69697	3.65257	3.6095	gi|218196890|gb|EEC79317.1|/0/hypothetical protein OsI_20160 [Oryza sativa Indica Group]
Bra021037	-8.96	-3.87254	-2.85148	8.96	3.91561	3.87254	gi|297790840|ref|XP_002863305.1|/6.65966e-32/predicted protein [Arabidopsis lyrata subsp. lyrata]
Bra026569	-9.83447	-3.76838	-2.72595	9.83447	2.97649	3.76838	gi|297817946|ref|XP_002876856.1|/8.65512e-70/ATEXPA15 [Arabidopsis lyrata subsp. lyrata]
Bra000878	-9.224	-2.56579	-3.11548	9.224	3.58014	1.69262	gi|297809901|ref|XP_002872834.1|/0/AAA-type ATPase family protein [Arabidopsis lyrata subsp. lyrata]
Bra022978	-9.57743	-1.70091	-3.15116	9.57743	3.93357	2.3295	gi|15226755|ref|NP_180995.1|/4.59077e-59/60S ribosomal protein L18A (RPL18aB) [Arabidopsis thaliana]
Bra027672	-9.3015	-2.41885	-4.21403	9.3015	4.2571	1.52671	gi|157890946|dbj|BAF81514.1|/8.96679e-57/2C-methyl-D-erythritol 2,4-cyclodiphosphate [Brassica rapa]
Bra028543	-9.3015	-2.41885	-4.21403	9.3015	3.65764	2.41885	gi|297820020|ref|XP_002877893.1|/0/hypothetical protein ARALYDRAFT_906673 [Arabidopsis lyrata subsp. lyrata]
Bra014106	-8.64025	-3.55278	-3.55278	8.64025	1.99639	1.56343	gi|297824841|ref|XP_002880303.1|/3.1327e-149/hypothetical protein ARALYDRAFT_904220 [Arabidopsis lyrata subsp. lyrata]
Bra012831	-8.37504	-1.98272	-3.28758	8.37504	2.73118	2.70261	gi|34481598|emb|CAE46442.1|/1.16568e-138/sulphate transporter [Brassica napus]
Bra020400	-8.44708	-2.38099	-3.35962	8.44708	1.80323	2.77466	gi|297796717|ref|XP_002866243.1|/0/ubiquitin-specific protease 23 [Arabidopsis lyrata subsp. lyrata]
Bra036309	-8.57743	-2.51134	-2.15116	8.57743	1.93357	3.48997	gi|79324975|ref|NP_001031572.1|/1.02657e-58/unknown protein [Arabidopsis thaliana]
Bra011537	-8.57743	-2.18511	-1.89093	8.57743	3.53303	1.91922	gi|297798466|ref|XP_002867117.1|/1.23044e-95/hypothetical protein ARALYDRAFT_491210 [Arabidopsis lyrata subsp. lyrata]
Bra016216	-8.51175	-1.85354	-2.08549	8.51175	3.46736	2.83933	gi|79320976|ref|NP_001031261.1|/4.39143e-75/unknown protein [Arabidopsis thaliana]
Bra026253	-8.57743	-2.18511	-1.15116	8.57743	3.53303	3.48997	gi|89257606|gb|ABD65094.1|/8.62743e-86/myb family transcription factor [Brassica oleracea]
Bra013558	-7.75489	-2.66743	-1.06839	7.75489	2.71049	1.6888	gi|297799888|ref|XP_002867828.1|/3.56287e-163/pseudouridine synthase family protein [Arabidopsis lyrata subsp. lyrata]
Bra031973	-8.13955	-2.07346	-0.863427	8.13955	2.09516	2.07346	gi|297828852|ref|XP_002882308.1|/0/ankyrin repeat family protein [Arabidopsis lyrata subsp. lyrata]
Bra009130	-7.63663	-1.57054	-2.54916	7.63663	2.59223	1.9642	gi|297810675|ref|XP_002873221.1|/0/hypothetical protein ARALYDRAFT_487374 [Arabidopsis lyrata subsp. lyrata]
Bra017639	-8.13955	-2.07346	-3.05209	8.13955	3.09516	1.74723	gi|79326288|ref|NP_001031788.1|/1.67116e-55/ATCAD5 (CINNAMYL ALCOHOL DEHYDROGENASE 5); cinnamyl-alcohol dehydrogenase [Arabidopsis thaliana]
Bra013010	-8.13955	-1.25691	-2.03103	8.13955	3.09516	0.364764	gi|15237199|ref|NP_197695.1|/2.43203e-10/CDF1 (CELL GROWTH DEFECT FACTOR 1) [Arabidopsis thaliana]
Bra029853	-8.05528	-1.17264	-1.94676	8.05528	3.01089	0.807355	gi|297831882|ref|XP_002883823.1|/1.69523e-83/predicted protein [Arabidopsis lyrata subsp. lyrata]
Bra032021	-7.75489	-2.11103	-2.05445	7.75489	2.71049	-0.0199	gi|297828776|ref|XP_002882270.1|/2.01585e-101/hypothetical protein ARALYDRAFT_340454 [Arabidopsis lyrata subsp. lyrata]
Bra034572	-8.57743	-2.93357	-1.4689	8.57743	3.53303	0.594435	gi|297802646|ref|XP_002869207.1|/2.90934e-24/hypothetical protein ARALYDRAFT_491329 [Arabidopsis lyrata subsp. lyrata]
Bra040642	-9.83447	-1.51706	-1.02712	9.83447	4.79008	2.58654	gi|297829040|ref|XP_002882402.1|/1.5909e-148/hypothetical protein ARALYDRAFT_477807 [Arabidopsis lyrata subsp. lyrata]
Bra014552	-9.37504	-3.30895	-1.09892	9.37504	9.37504	3.30895	gi|116831312|gb|ABK28609.1|/4.84301e-43/unknown [Arabidopsis thaliana]
Bra016651	-8.44708	-2.80323	-1.52822	8.44708	8.44708	3.35962	gi|297850002|ref|XP_002892882.1|/7.68998e-174/hypothetical protein ARALYDRAFT_471776 [Arabidopsis lyrata subsp. lyrata]
Bra036345	-8.75489	-2.09668	-1.83602	8.75489	8.75489	3.66743	gi|297814858|ref|XP_002875312.1|/5.55015e-138/CYP71B22 [Arabidopsis lyrata subsp. lyrata]
Bra016220	-7.85798	-2.77052	-1.74946	7.85798	7.85798	1.79189	gi|3176674|gb|AAC18797.1|/1.10318e-173/Contains similarity to Ste20-like kinase homolog from A. thaliana chromosome 4 contig gb|Z97336 [Arabidopsis thaliana]
Bra008355	-8.13955	-2.49569	-0.446064	8.13955	8.13955	2.46713	gi|13447104|gb|AAK26634.1|AF342780_1/8.64103e-75/GF14 omega [Brassica napus]
Bra040045	-7.96	-2.87254	-1.2735	7.96	7.96	2.87254	gi|297833588|ref|XP_002884676.1|/0/protein binding protein [Arabidopsis lyrata subsp. lyrata]
Bra008628	-7.85798	-0.791892	-2.15754	7.85798	7.85798	2.18556	gi|297807657|ref|XP_002871712.1|/1.71279e-114/hypothetical protein ARALYDRAFT_909607 [Arabidopsis lyrata subsp. lyrata]
Bra010334	-7.75489	-1.09668	-2.05445	7.75489	7.75489	2.66743	gi|312282073|dbj|BAJ33902.1|/3.20736e-161/unnamed protein product [Thellungiella halophila]
Bra036429	-7.85798	-0.619576	-2.15754	7.85798	7.85798	1.19977	gi|297828866|ref|XP_002882315.1|/4.77869e-78/hypothetical protein ARALYDRAFT_477638 [Arabidopsis lyrata subsp. lyrata]
Bra009746	-8.05528	-1.98919	-2.96782	8.05528	8.05528	2.96782	gi|297812601|ref|XP_002874184.1|/3.96788e-46/hypothetical protein ARALYDRAFT_489287 [Arabidopsis lyrata subsp. lyrata]
Bra028259	-7.75489	-2.66743	-2.66743	7.75489	7.75489	2.66743	gi|297792461|ref|XP_002864115.1|/6.54461e-23/hypothetical protein ARALYDRAFT_495223 [Arabidopsis lyrata subsp. lyrata]
Bra031010	-7.96	-2.87254	-2.87254	7.96	7.96	2.87254	gi|297850192|ref|XP_002892977.1|/0/nucleotidyltransferase family protein [Arabidopsis lyrata subsp. lyrata]
Bra030488	-8.30378	-2.23769	-3.21632	8.30378	8.30378	1.42114	gi|297847394|ref|XP_002891578.1|/0/10-formyltetrahydrofolate synthetase [Arabidopsis lyrata subsp. lyrata]
Bra034947	-7.85798	-2.21413	-2.77052	7.85798	7.85798	1.79189	gi|297801354|ref|XP_002868561.1|/7.09307e-10/AT5g42080/MJC20_19 [Arabidopsis lyrata subsp. lyrata]
Bra008199	-8.30378	-0.535596	-0.733925	8.30378	8.30378	1.05585	gi|297852362|ref|XP_002894062.1|/0/CYP96A8 [Arabidopsis lyrata subsp. lyrata]
Bra027376	-8.13955	-1.74723	-0.446064	8.13955	8.13955	1.25691	gi|297834254|ref|XP_002885009.1|/0/subtilase family protein [Arabidopsis lyrata subsp. lyrata]
Bra025369	-7.63663	-1.24431	-1.21036	7.63663	7.63663	0.235745	gi|297818526|ref|XP_002877146.1|/1.27147e-174/amino acid transporter family protein [Arabidopsis lyrata subsp. lyrata]
Bra031494	-7.75489	-0.872244	-0.328623	7.75489	7.75489	-0.228106	-
Bra028974	-8.80735	-2.74127	-3.71989	8.80735	8.80735	0.41075	gi|30696612|ref|NP_200364.2|/3.81478e-161/C2 domain-containing protein [Arabidopsis thaliana]
Bra008826	-4.96403	-10.0084	-3.08956	10.0084	10.0084	10.0084	gi|312282629|dbj|BAJ34180.1|/1.28104e-163/unnamed protein product [Thellungiella halophila]
Bra010844	-3.48285	-10.7117	-3.7928	10.7117	10.7117	10.7117	gi|82879859|gb|ABB92566.1|/0/peroxisomal import receptor PTS2 [Brassica napus]
Bra000925	-3.65257	-8.69697	-3.6095	8.69697	8.69697	8.69697	gi|297814193|ref|XP_002874980.1|/2.05735e-84/nodulin MtN21 family protein [Arabidopsis lyrata subsp. lyrata]
Bra004319	-3.59585	-8.64025	-3.55278	8.64025	8.64025	8.64025	gi|297841581|ref|XP_002888672.1|/0/alpha-xylosidase precursor [Arabidopsis lyrata subsp. lyrata]
Bra005126	-3.91561	-8.96	-3.25956	8.96	8.96	8.96	gi|224091022|ref|XP_002309149.1|/0/predicted protein [Populus trichocarpa]
Bra034556	-3.65257	-8.69697	-2.58844	8.69697	8.69697	8.69697	gi|227438233|gb|ACP30606.1|/2.36759e-172/disease resistance protein [Brassica rapa subsp. pekinensis]
Bra008797	-3.40269	-8.44708	-3.35962	8.44708	8.44708	8.44708	gi|297807413|ref|XP_002871590.1|/1.6355e-44/hypothetical protein ARALYDRAFT_909339 [Arabidopsis lyrata subsp. lyrata]
Bra037112	-3.17961	-8.224	-3.13654	8.224	8.224	8.224	gi|297794247|ref|XP_002865008.1|/0/hypothetical protein ARALYDRAFT_496864 [Arabidopsis lyrata subsp. lyrata]
Bra004439	-2.91561	-7.96	-0.533737	7.96	7.96	7.96	gi|297828487|ref|XP_002882126.1|/2.5099e-64/hypothetical protein ARALYDRAFT_904242 [Arabidopsis lyrata subsp. lyrata]
Bra022246	-2.58014	-8.224	-0.797737	8.224	8.224	8.224	gi|15229529|ref|NP_188408.1|/0/dihydroorotate dehydrogenase family protein / dihydroorotate oxidase family protein [Arabidopsis thaliana]
Bra008848	-1.57054	-7.63663	-1.5281	7.63663	7.63663	7.63663	gi|7529274|emb|CAB86626.1|/4.58934e-33/putative protein [Arabidopsis thaliana]
Bra015809	-1.98919	-8.05528	-2.35484	8.05528	8.05528	8.05528	gi|11386640|sp|Q39313.1|DEF3_BRANA/5.05299e-32/RecName: Full=Defensin-like protein 3; AltName: Full=Cysteine-rich antifungal protein 3; Short=AFP3; Flags: Precursor
Bra019023	-1.48294	-7.85798	-2.77052	7.85798	7.85798	7.85798	gi|21618213|gb|AAM67263.1|/2.38763e-48/putative GTPase activator protein [Arabidopsis thaliana]
Bra018912	-2.20239	-8.57743	-2.15116	8.57743	8.57743	8.57743	gi|12325357|gb|AAG52616.1|AC024261_3/9.44704e-19/RNA-binding protein, putative; 35994-37391 [Arabidopsis thaliana]
Bra031556	-2	-8.37504	-2.26652	8.37504	8.37504	8.37504	gi|297849012|ref|XP_002892387.1|/0/hypothetical protein ARALYDRAFT_311783 [Arabidopsis lyrata subsp. lyrata]
Bra014496	-3.01089	-8.05528	-1.94676	8.05528	8.05528	8.05528	gi|302796456|ref|XP_002979990.1|/1.32389e-108/hypothetical protein SELMODRAFT_419690 [Selaginella moellendorffii]
Bra036750	-2.91561	-7.96	-1.85148	7.96	7.96	7.96	gi|297846438|ref|XP_002891100.1|/0/zinc finger family protein [Arabidopsis lyrata subsp. lyrata]
Bra025927	-2.81359	-7.85798	-1.74946	7.85798	7.85798	7.85798	gi|297844764|ref|XP_002890263.1|/0/kinase family protein [Arabidopsis lyrata subsp. lyrata]
Bra028034	-2.81359	-7.85798	-2.77052	7.85798	7.85798	7.85798	gi|297846394|ref|XP_002891078.1|/9.92193e-176/hypothetical protein ARALYDRAFT_891007 [Arabidopsis lyrata subsp. lyrata]
Bra000394	-7.63663	-7.63663	-1.21036	7.63663	7.63663	7.63663	gi|297828285|ref|XP_002882025.1|/4.02068e-90/hypothetical protein ARALYDRAFT_483703 [Arabidopsis lyrata subsp. lyrata]
Bra001344	-7.63663	-7.63663	-1.5281	7.63663	7.63663	7.63663	gi|297833634|ref|XP_002884699.1|/4.68677e-110/D-alanine--D-alanine ligase family [Arabidopsis lyrata subsp. lyrata]
Bra025379	-7.75489	-7.75489	-1.64636	7.75489	7.75489	7.75489	gi|297818552|ref|XP_002877159.1|/0/hypothetical protein ARALYDRAFT_484683 [Arabidopsis lyrata subsp. lyrata]
Bra001548	-7.85798	-7.85798	-0.581857	7.85798	7.85798	7.85798	gi|297829992|ref|XP_002882878.1|/3.99031e-27/hypothetical protein ARALYDRAFT_478858 [Arabidopsis lyrata subsp. lyrata]
Bra003914	-8.224	-8.224	-0.947877	8.224	8.224	8.224	gi|297841931|ref|XP_002888847.1|/6.01196e-51/hypothetical protein ARALYDRAFT_476299 [Arabidopsis lyrata subsp. lyrata]
Bra023751	-8.13955	-8.13955	-0.713287	8.13955	8.13955	8.13955	gi|22331274|ref|NP_188962.2|/1.48127e-66/basic helix-loop-helix (bHLH) family protein [Arabidopsis thaliana]
Bra011355	-7.85798	-7.85798	-1.43172	7.85798	7.85798	7.85798	gi|297802760|ref|XP_002869264.1|/3.65879e-173/hypothetical protein ARALYDRAFT_491464 [Arabidopsis lyrata subsp. lyrata]
Bra025910	-7.96	-7.96	-1.2735	7.96	7.96	7.96	gi|58743491|gb|AAW81732.1|/2.69143e-57/putative bZIPtranscription factor protein [Brassica oleracea]
Bra018435	-8.13955	-8.13955	-1.22069	8.13955	8.13955	8.13955	gi|18391166|ref|NP_563871.1|/9.33984e-142/emb2004 (embryo defective 2004) [Arabidopsis thaliana]
Bra030388	-8.13955	-8.13955	-1.45305	8.13955	8.13955	8.13955	gi|297847624|ref|XP_002891693.1|/4.32776e-123/hypothetical protein ARALYDRAFT_474357 [Arabidopsis lyrata subsp. lyrata]
Bra003978	-8.30378	-8.30378	-2.19526	8.30378	8.30378	8.30378	gi|312282217|dbj|BAJ33974.1|/1.28175e-111/unnamed protein product [Thellungiella halophila]
Bra006812	-8.44708	-8.44708	-2.33856	8.44708	8.44708	8.44708	gi|297793271|ref|XP_002864520.1|/0/kinase family protein [Arabidopsis lyrata subsp. lyrata]
Bra015231	-8.30378	-8.30378	-1.87752	8.30378	8.30378	8.30378	gi|297836186|ref|XP_002885975.1|/3.63232e-103/hypothetical protein ARALYDRAFT_899795 [Arabidopsis lyrata subsp. lyrata]
Bra025254	-8.224	-8.224	-1.79774	8.224	8.224	8.224	gi|9294083|dbj|BAB01935.1|/4.07964e-89/unnamed protein product [Arabidopsis thaliana]
Bra002327	-7.96	-7.96	-1.85148	7.96	7.96	7.96	gi|297812257|ref|XP_002874012.1|/1.83729e-175/hypothetical protein ARALYDRAFT_488981 [Arabidopsis lyrata subsp. lyrata]
Bra007795	-7.96	-7.96	-1.85148	7.96	7.96	7.96	gi|297821953|ref|XP_002878859.1|/9.18947e-169/hypothetical protein ARALYDRAFT_901190 [Arabidopsis lyrata subsp. lyrata]
Bra034101	-8.05528	-8.05528	-1.94676	8.05528	8.05528	8.05528	gi|6056200|gb|AAF02817.1|AC009400_13/1.42892e-99/unknown protein [Arabidopsis thaliana]
Bra025696	-7.96	-7.96	-2.25956	7.96	7.96	7.96	gi|260408334|gb|ACX37460.1|/3.43084e-155/calcium dependent protein kinase 32 [Gossypium hirsutum]
Bra003457	-7.75489	-7.75489	-2.66743	7.75489	7.75489	7.75489	gi|297817478|ref|XP_002876622.1|/0/delta-8 sphingolipid desaturase [Arabidopsis lyrata subsp. lyrata]
Bra013852	-7.75489	-7.75489	-2.66743	7.75489	7.75489	7.75489	gi|297803622|ref|XP_002869695.1|/1.00683e-55/hypothetical protein ARALYDRAFT_914087 [Arabidopsis lyrata subsp. lyrata]
Bra022371	-7.75489	-7.75489	-2.66743	7.75489	7.75489	7.75489	gi|297834806|ref|XP_002885285.1|/4.00174e-86/hypothetical protein ARALYDRAFT_479410 [Arabidopsis lyrata subsp. lyrata]
Bra000242	-7.63663	-7.63663	-2.54916	7.63663	7.63663	7.63663	gi|297820548|ref|XP_002878157.1|/8.65677e-94/40S ribosomal protein S2 [Arabidopsis lyrata subsp. lyrata]
Bra010847	-7.63663	-7.63663	-2.54916	7.63663	7.63663	7.63663	gi|79355351|ref|NP_174212.2|/0/WAVE2 [Arabidopsis thaliana]
Bra018003	-7.63663	-7.63663	-2.54916	7.63663	7.63663	7.63663	gi|30693150|ref|NP_190486.2|/0/EMB2261 (embryo defective 2261) [Arabidopsis thaliana]
Bra040485	-7.63663	-7.63663	-2.54916	7.63663	7.63663	7.63663	gi|3510252|gb|AAC33496.1|/1.94692e-42/putative RNA-binding protein [Arabidopsis thaliana]
Bra031191	-7.63663	-7.63663	-2.54916	7.63663	7.63663	7.63663	gi|42570865|ref|NP_973506.1|/0/SAE2 (SUMO-ACTIVATING ENZYME 2); SUMO activating enzyme [Arabidopsis thaliana]
Bra014692	-7.63663	-7.63663	-1.93619	7.63663	7.63663	7.63663	gi|206574997|gb|ACI14407.1|/7.10863e-55/WRKY70-1 transcription factor [Brassica napus]
Bra007131	-7.75489	-7.75489	-2.05445	7.75489	7.75489	7.75489	gi|30694180|ref|NP_191065.2|/1.01212e-164/serine/threonine protein phosphatase 2C (PP2C6) [Arabidopsis thaliana]
Bra022593	-7.75489	-7.75489	-2.05445	7.75489	7.75489	7.75489	gi|15237156|ref|NP_200057.1|/2.77247e-35/HCF106; proton motive force dependent protein transmembrane transporter [Arabidopsis thaliana]
Bra026036	-7.75489	-7.75489	-2.05445	7.75489	7.75489	7.75489	gi|297844590|ref|XP_002890176.1|/0/hypothetical protein ARALYDRAFT_889054 [Arabidopsis lyrata subsp. lyrata]
Bra006530	-7.96	-7.96	-2.87254	7.96	7.96	7.96	gi|297808065|ref|XP_002871916.1|/7.1353e-101/hypothetical protein ARALYDRAFT_910039 [Arabidopsis lyrata subsp. lyrata]
Bra007340	-7.96	-7.96	-2.87254	7.96	7.96	7.96	gi|4678290|emb|CAB41198.1|/1.90697e-107/hypothetical protein [Arabidopsis thaliana]
Bra022989	-7.96	-7.96	-2.87254	7.96	7.96	7.96	gi|297826945|ref|XP_002881355.1|/5.53747e-89/RNA polymerase I specific transcription initiation factor RRN3 family protein [Arabidopsis lyrata subsp. lyrata]
Bra023869	-7.96	-7.96	-2.87254	7.96	7.96	7.96	gi|119720772|gb|ABL97956.1|/8.88604e-48/zinc finger A20 and AN1 domains-containing protein [Brassica rapa]
Bra008953	-7.85798	-7.85798	-2.77052	7.85798	7.85798	7.85798	gi|297811273|ref|XP_002873520.1|/0/hypothetical protein ARALYDRAFT_487993 [Arabidopsis lyrata subsp. lyrata]
Bra034287	-7.85798	-7.85798	-2.77052	7.85798	7.85798	7.85798	gi|297822053|ref|XP_002878909.1|/1.35922e-25/hypothetical protein ARALYDRAFT_901284 [Arabidopsis lyrata subsp. lyrata]
Bra002666	-8.13955	-8.13955	-3.05209	8.13955	8.13955	8.13955	gi|297796739|ref|XP_002866254.1|/6.65578e-56/hypothetical protein ARALYDRAFT_332111 [Arabidopsis lyrata subsp. lyrata]
Bra029059	-8.05528	-8.05528	-2.96782	8.05528	8.05528	8.05528	gi|297792757|ref|XP_002864263.1|/8.39039e-98/hypothetical protein ARALYDRAFT_357610 [Arabidopsis lyrata subsp. lyrata]
Bra036717	-8.05528	-8.05528	-2.96782	8.05528	8.05528	8.05528	gi|2599092|gb|AAD03340.1|/1.14204e-128/WD-40 repeat protein MSI4 [Arabidopsis thaliana]
Bra007224	-8.80735	-8.80735	-3.71989	8.80735	8.80735	8.80735	gi|26451770|dbj|BAC42980.1|/1.14966e-38/putative alpha-soluble NSF attachment protein [Arabidopsis thaliana]
Bra006538	-8.91289	-8.91289	-3.82543	8.91289	8.91289	8.91289	gi|297808075|ref|XP_002871921.1|/4.34608e-27/hypothetical protein ARALYDRAFT_910048 [Arabidopsis lyrata subsp. lyrata]
Bra018561	-8.86109	-8.86109	-3.77362	8.86109	8.86109	8.86109	gi|297814083|ref|XP_002874925.1|/4.04578e-115/hypothetical protein ARALYDRAFT_490346 [Arabidopsis lyrata subsp. lyrata]
Bra034267	-8.69697	-8.69697	-3.6095	8.69697	8.69697	8.69697	gi|297825627|ref|XP_002880696.1|/0/EMB2410 [Arabidopsis lyrata subsp. lyrata]
Bra005669	-8.30378	-8.30378	-3.21632	8.30378	8.30378	8.30378	gi|297806035|ref|XP_002870901.1|/2.19078e-172/F-box family protein [Arabidopsis lyrata subsp. lyrata]
Bra006080	-8.30378	-8.30378	-3.21632	8.30378	8.30378	8.30378	gi|297811193|ref|XP_002873480.1|/0/hypothetical protein ARALYDRAFT_909044 [Arabidopsis lyrata subsp. lyrata]
Bra037995	-8.37504	-8.37504	-3.28758	8.37504	8.37504	8.37504	gi|255564850|ref|XP_002523419.1|/0/calpain, putative [Ricinus communis]
Bra028355	-8.224	-8.224	-3.13654	8.224	8.224	8.224	gi|297835462|ref|XP_002885613.1|/7.74554e-41/hypothetical protein ARALYDRAFT_898953 [Arabidopsis lyrata subsp. lyrata]
Bra016808	-8.51175	-8.51175	-3.42429	8.51175	8.51175	8.51175	gi|222640339|gb|EEE68471.1|/1.28075e-135/hypothetical protein OsJ_26871 [Oryza sativa Japonica Group]
Bra031515	-8.51175	-8.51175	-3.42429	8.51175	8.51175	8.51175	gi|297853500|ref|XP_002894631.1|/7.802e-125/hypothetical protein ARALYDRAFT_314895 [Arabidopsis lyrata subsp. lyrata]
Bra002762	-8.57743	-8.57743	-2.87699	8.57743	8.57743	8.57743	gi|312282693|dbj|BAJ34212.1|/4.48247e-128/unnamed protein product [Thellungiella halophila]
Bra036722	-8.57743	-8.57743	-2.87699	8.57743	8.57743	8.57743	gi|63376226|gb|AAY40784.1|/9.66082e-97/diacylglycerol acyltransferase DGAT1 [Brassica juncea]
Bra037355	-8.69697	-8.69697	-2.99653	8.69697	8.69697	8.69697	gi|312282947|dbj|BAJ34339.1|/0/unnamed protein product [Thellungiella halophila]
Bra010665	-9.14211	-9.14211	-0.642261	9.14211	9.14211	9.14211	gi|12667247|gb|AAK01359.1|AF314810_1/6.85391e-91/dehydration stress-induced protein [Brassica napus]
Bra022204	-8.91289	-8.91289	-0.804365	8.91289	8.91289	8.91289	gi|30684419|ref|NP_851005.1|/0/mtLPD2 (LIPOAMIDE DEHYDROGENASE 2); ATP binding / dihydrolipoyl dehydrogenase [Arabidopsis thaliana]
Bra031678	-8.69697	-8.69697	-0.784078	8.69697	8.69697	8.69697	gi|15217563|ref|NP_172429.1|/2.99526e-08/emp24/gp25L/p24 family protein [Arabidopsis thaliana]
Bra011350	-8.05528	-8.05528	2.00676	8.05528	8.05528	8.05528	gi|297798716|ref|XP_002867242.1|/3.75614e-24/hypothetical protein ARALYDRAFT_913201 [Arabidopsis lyrata subsp. lyrata]
Bra033034	-7.75489	-7.75489	1.63958	7.75489	7.75489	7.75489	gi|18405611|ref|NP_566829.1|/7.93793e-31/nodulin MtN3 family protein [Arabidopsis thaliana]
Bra026885	-7.5157	-7.5157	2.56911	7.5157	7.5157	7.5157	gi|297844280|ref|XP_002890021.1|/5.20357e-86/F16A14.1 [Arabidopsis lyrata subsp. lyrata]
Bra002805	-2.23769	-8.30378	-2.60334	8.30378	3.25939	8.30378	gi|297793171|ref|XP_002864470.1|/0/glycosyl hydrolase family 17 protein [Arabidopsis lyrata subsp. lyrata]
Bra007738	-3.17961	-8.224	-2.52356	8.224	3.17961	8.224	gi|312281773|dbj|BAJ33752.1|/1.67279e-134/unnamed protein product [Thellungiella halophila]
Bra007856	-3.40269	-8.44708	-2.74664	8.44708	3.40269	8.44708	gi|18400540|ref|NP_565569.1|/4.82582e-88/DNA repair ATPase-related [Arabidopsis thaliana]
Bra000619	-3.25939	-8.30378	-3.21632	8.30378	3.25939	8.30378	gi|297795799|ref|XP_002865784.1|/5.48894e-104/hypothetical protein ARALYDRAFT_495092 [Arabidopsis lyrata subsp. lyrata]
Bra034716	-3.17961	-8.224	-3.13654	8.224	3.17961	8.224	gi|255627563|gb|ACU14126.1|/1.23336e-51/unknown [Glycine max]
Bra023435	-3.25939	-8.30378	-3.21632	8.30378	2.65992	8.30378	gi|297811485|ref|XP_002873626.1|/1.60929e-52/hypothetical protein ARALYDRAFT_488201 [Arabidopsis lyrata subsp. lyrata]
Bra024886	-3.40269	-8.44708	-3.35962	8.44708	3.40269	8.44708	gi|3785991|gb|AAC67338.1|/7.17647e-111/putative MAP kinase [Arabidopsis thaliana]
Bra027755	-3.53303	-8.57743	-3.48997	8.57743	3.53303	8.57743	gi|297836961|ref|XP_002886362.1|/0/hypothetical protein ARALYDRAFT_474940 [Arabidopsis lyrata subsp. lyrata]
Bra034975	-3.96403	-9.00843	-1.8999	9.00843	3.96403	9.00843	gi|297818800|ref|XP_002877283.1|/0/hypothetical protein ARALYDRAFT_323092 [Arabidopsis lyrata subsp. lyrata]
Bra002948	-2.59223	-7.63663	-2.54916	7.63663	2.59223	7.63663	gi|15239765|ref|NP_200298.1|/1.55455e-124/unknown protein [Arabidopsis thaliana]
Bra022661	-2.59223	-7.63663	-1.5281	7.63663	2.59223	7.63663	gi|297796189|ref|XP_002865979.1|/8.16065e-162/hypothetical protein ARALYDRAFT_495433 [Arabidopsis lyrata subsp. lyrata]
Bra031739	-1.99277	-7.63663	-1.21036	7.63663	2.59223	7.63663	gi|302804664|ref|XP_002984084.1|/1.93316e-110/hypothetical protein SELMODRAFT_156331 [Selaginella moellendorffii]
Bra020519	-1.57054	-7.63663	-1.5281	7.63663	1.26158	7.63663	gi|21554258|gb|AAM63333.1|/5.7203e-10/nodulin-like protein [Arabidopsis thaliana]
Bra025730	-1.84896	-8.224	-2.52356	8.224	1.36602	8.224	gi|297844894|ref|XP_002890328.1|/2.47597e-85/hypothetical protein ARALYDRAFT_472154 [Arabidopsis lyrata subsp. lyrata]
Bra007615	-9.72622	-9.72622	-4.63875	9.72622	4.68182	9.72622	gi|297817478|ref|XP_002876622.1|/0/delta-8 sphingolipid desaturase [Arabidopsis lyrata subsp. lyrata]
Bra006077	-9.37504	-9.37504	-1.94877	9.37504	4.33064	9.37504	gi|56550679|gb|AAV97793.1|/9.69467e-161/At5g10750 [Arabidopsis thaliana]
Bra010824	-8.91289	-8.91289	-2.80437	8.91289	3.86849	8.91289	gi|12323519|gb|AAG51731.1|AC068667_10/3.50647e-27/hypothetical protein; 69078-67980 [Arabidopsis thaliana]
Bra016687	-8.64025	-8.64025	-3.55278	8.64025	2.99639	8.64025	gi|297817814|ref|XP_002876790.1|/0/hypothetical protein ARALYDRAFT_904415 [Arabidopsis lyrata subsp. lyrata]
Bra019896	-8.51175	-8.51175	-3.42429	8.51175	3.46736	8.51175	gi|30681946|ref|NP_172556.2|/1.64804e-90/AGD4 (ARF-GAP domain 4); ARF GTPase activator/ protein binding / zinc ion binding [Arabidopsis thaliana]
Bra022889	-8.37504	-8.37504	-3.28758	8.37504	3.33065	8.37504	gi|297826693|ref|XP_002881229.1|/3.57755e-74/hypothetical protein ARALYDRAFT_320989 [Arabidopsis lyrata subsp. lyrata]
Bra019115	-9.09803	-9.09803	-4.01057	9.09803	3.05364	9.09803	gi|297799374|ref|XP_002867571.1|/0/arginyl-tRNA synthetase [Arabidopsis lyrata subsp. lyrata]
Bra029642	-9.05257	-9.05257	-3.9651	9.05257	3.00817	9.05257	gi|18397921|ref|NP_566304.1|/4.91339e-174/PUB9 (PLANT U-BOX 9); ubiquitin-protein ligase [Arabidopsis thaliana]
Bra003814	-8.13955	-8.13955	-3.05209	8.13955	2.09516	8.13955	gi|297839299|ref|XP_002887531.1|/1.84661e-122/predicted protein [Arabidopsis lyrata subsp. lyrata]
Bra006952	-7.85798	-7.85798	-2.77052	7.85798	2.81359	7.85798	gi|1737218|gb|AAB72111.1|/0/vacuolar sorting receptor homolog [Arabidopsis thaliana]
Bra022302	-7.75489	-7.75489	-2.66743	7.75489	2.71049	7.75489	gi|297796903|ref|XP_002866336.1|/1.56146e-73/oxidoreductase [Arabidopsis lyrata subsp. lyrata]
Bra031686	-7.63663	-7.63663	-2.54916	7.63663	2.59223	7.63663	gi|18391081|ref|NP_563856.1|/1.31021e-89/histidine acid phosphatase family protein [Arabidopsis thaliana]
Bra005831	-8.57743	-8.57743	-1.4689	8.57743	2.20239	8.57743	gi|15238376|ref|NP_196114.1|/1.3341e-171/NAS1 (NICOTIANAMINE SYNTHASE 1); nicotianamine synthase [Arabidopsis thaliana]
Bra015979	-8.37504	-8.37504	-1.68854	8.37504	2.33065	8.37504	gi|297839227|ref|XP_002887495.1|/3.305e-71/hypothetical protein ARALYDRAFT_476499 [Arabidopsis lyrata subsp. lyrata]
Bra019416	-8.224	-8.224	-1.5375	8.224	2.58014	8.224	gi|312282915|dbj|BAJ34323.1|/1.8248e-119/unnamed protein product [Thellungiella halophila]
Bra013227	-8.224	-8.224	-1.30514	8.224	2.17961	8.224	gi|297835624|ref|XP_002885694.1|/9.29078e-114/CYP82G1 [Arabidopsis lyrata subsp. lyrata]
Bra028234	-8.37504	-8.37504	-1.26652	8.37504	2.33065	8.37504	gi|75262689|sp|Q9FM01.1|UGDH2_ARATH/0/RecName: Full=Probable UDP-glucose 6-dehydrogenase 2; Short=UDP-Glc dehydrogenase 2; Short=UDP-GlcDH 2; Short=UDPGDH 2
Bra025769	-8.30378	-8.30378	-2.19526	8.30378	2.25939	8.30378	gi|15223672|ref|NP_173410.1|/7.64432e-162/TGD1 (TRIGALACTOSYLDIACYLGLYCEROL 1); lipid transporter [Arabidopsis thaliana]
Bra004381	-8.30378	-8.30378	-1.02766	8.30378	3.25939	8.30378	gi|297841675|ref|XP_002888719.1|/0/hypothetical protein ARALYDRAFT_339179 [Arabidopsis lyrata subsp. lyrata]
Bra032316	-8.13955	-8.13955	-1.71329	8.13955	3.09516	8.13955	gi|297851358|ref|XP_002893560.1|/0/predicted protein [Arabidopsis lyrata subsp. lyrata]
Bra014154	-7.63663	-7.63663	-1.5281	7.63663	1.99277	7.63663	gi|18402345|ref|NP_564532.1|/6.04618e-22/protease inhibitor/seed storage/lipid transfer protein (LTP) family protein [Arabidopsis thaliana]
Bra009585	-8.05528	-8.05528	-1.62902	8.05528	2.01089	8.05528	gi|15724274|gb|AAL06530.1|AF412077_1/0/AT5g02480/T22P11_70 [Arabidopsis thaliana]
Bra037397	-7.85798	-7.85798	-1.43172	7.85798	1.81359	7.85798	gi|15217741|ref|NP_176658.1|/4.3478e-156/ATAMT1;2 (AMMONIUM TRANSPORTER 1;2); ammonium transmembrane transporter [Arabidopsis thaliana]
Bra032560	-8.05528	-8.05528	-1.36878	8.05528	1.41143	8.05528	gi|42571315|ref|NP_973748.1|/3.08225e-55/unknown protein [Arabidopsis thaliana]
Bra029019	-7.75489	-7.75489	-1.64636	7.75489	0.896907	7.75489	gi|297792923|ref|XP_002864346.1|/7.96296e-21/hypothetical protein ARALYDRAFT_495538 [Arabidopsis lyrata subsp. lyrata]
Bra033577	-9.14211	-9.14211	1.66605	9.14211	0.229218	9.14211	gi|6069529|dbj|BAA85459.1|/2.78518e-34/ORF-a [Brassica rapa]
Bra000875	-9.44501	-9.44501	-1.63766	9.44501	9.44501	4.35755	gi|31790105|gb|AAP58396.1|/6.90516e-77/glutathione S-transferase 6 [Brassica juncea]
Bra001970	-8.96	-8.96	-3.87254	8.96	8.96	3.87254	gi|297832552|ref|XP_002884158.1|/2.49842e-101/hypothetical protein ARALYDRAFT_900277 [Arabidopsis lyrata subsp. lyrata]
Bra035997	-8.51175	-8.51175	-3.42429	8.51175	8.51175	3.42429	gi|1262756|emb|CAA65749.1|/2.10762e-40/lamin [Brassica oleracea]
Bra000211	-7.63663	-7.63663	-2.54916	7.63663	7.63663	2.54916	gi|297827723|ref|XP_002881744.1|/3.66552e-119/CYP98A3 [Arabidopsis lyrata subsp. lyrata]
Bra004809	-7.63663	-7.63663	-2.54916	7.63663	7.63663	2.54916	gi|297824409|ref|XP_002880087.1|/1.20496e-80/SET domain-containing protein [Arabidopsis lyrata subsp. lyrata]
Bra007312	-8.05528	-8.05528	-2.96782	8.05528	8.05528	2.96782	gi|297817040|ref|XP_002876403.1|/6.96705e-61/hypothetical protein ARALYDRAFT_907180 [Arabidopsis lyrata subsp. lyrata]
Bra005798	-7.96	-7.96	-2.87254	7.96	7.96	2.87254	gi|15237666|ref|NP_196048.1|/6.67741e-64/glycine-rich RNA-binding protein [Arabidopsis thaliana]
Bra015839	-7.96	-7.96	-2.87254	7.96	7.96	2.87254	gi|18410867|ref|NP_565111.1|/4.52812e-123/nodulin MtN21 family protein [Arabidopsis thaliana]
Bra026735	-7.85798	-7.85798	-2.77052	7.85798	7.85798	2.77052	gi|297844522|ref|XP_002890142.1|/0/hypothetical protein ARALYDRAFT_471803 [Arabidopsis lyrata subsp. lyrata]
Bra015814	-7.96	-7.96	-2.87254	7.96	7.96	1.56768	gi|157849666|gb|ABV89616.1|/3.87377e-135/pathogenesis-related thaumatin family protein [Brassica rapa]
Bra021645	-7.85798	-7.85798	-2.77052	7.85798	7.85798	1.79189	gi|297810421|ref|XP_002873094.1|/1.33847e-10/predicted protein [Arabidopsis lyrata subsp. lyrata]
Bra036234	-7.96	-7.96	-2.87254	7.96	7.96	1.89391	gi|25090254|sp|Q9ZT91.1|EFTM_ARATH/1.26755e-139/RecName: Full=Elongation factor Tu, mitochondrial; Flags: Precursor
Bra002591	-8.37504	-8.37504	-2.26652	8.37504	8.37504	3.28758	gi|297796859|ref|XP_002866314.1|/4.05404e-67/DNA-directed RNA polymerase II [Arabidopsis lyrata subsp. lyrata]
Bra026114	-8.44708	-8.44708	-2.33856	8.44708	8.44708	3.35962	gi|8927652|gb|AAF82143.1|AC034256_7/2.20139e-78/Contains similarity to COBW-like protein from Homo sapiens gb|AF257330 and contains a Viral (Superfamily 1) RNA helicase PF|01443 domain. EST gb|AI997977 comes from this genes [Arabidopsis thaliana]
Bra029585	-8.13955	-8.13955	-2.43911	8.13955	8.13955	3.05209	gi|240255294|ref|NP_187305.4|/0/binding [Arabidopsis thaliana]
Bra030023	-8.224	-8.224	-2.11548	8.224	8.224	3.13654	gi|312281505|dbj|BAJ33618.1|/6.29356e-79/unnamed protein product [Thellungiella halophila]
Bra017621	-7.63663	-7.63663	-1.21036	7.63663	7.63663	1.9642	gi|312283257|dbj|BAJ34494.1|/1.92129e-88/unnamed protein product [Thellungiella halophila]
Bra036233	-7.63663	-7.63663	-0.5281	7.63663	7.63663	2.54916	gi|297814005|ref|XP_002874886.1|/3.04521e-139/oxidoreductase [Arabidopsis lyrata subsp. lyrata]
Bra040257	-7.75489	-7.75489	-2.05445	7.75489	7.75489	0.872244	gi|297791685|ref|XP_002863727.1|/9.4011e-54/hypothetical protein ARALYDRAFT_494732 [Arabidopsis lyrata subsp. lyrata]
Bra040442	-7.85798	-7.85798	-1.43172	7.85798	7.85798	1.19977	gi|297817664|ref|XP_002876715.1|/3.67486e-116/kinase family protein [Arabidopsis lyrata subsp. lyrata]
Bra023518	-9.96	-4.87254	-2.53374	9.96	9.96	3.07736	gi|18417676|ref|NP_568314.1|/0/CLPB3 (CASEIN LYTIC PROTEINASE B3); ATP binding / ATPase/ nucleoside-triphosphatase/ nucleotide binding / protein binding [Arabidopsis thaliana]
Bra008737	-2.28491	-9.51373	-2.59486	9.51373	9.51373	2.2658	gi|297807495|ref|XP_002871631.1|/0/hypothetical protein ARALYDRAFT_488325 [Arabidopsis lyrata subsp. lyrata]
Bra008836	-4.17961	-9.224	-4.13654	9.224	9.224	3.15791	gi|297807355|ref|XP_002871561.1|/5.69566e-136/hypothetical protein ARALYDRAFT_488150 [Arabidopsis lyrata subsp. lyrata]
Bra004783	-2.74127	-8.80735	-3.71989	8.80735	8.80735	3.71989	gi|297828095|ref|XP_002881930.1|/0/transducin family protein [Arabidopsis lyrata subsp. lyrata]
Bra014640	-2.65764	-9.3015	-3.60106	9.3015	9.3015	2.90918	gi|195536974|dbj|BAG68207.1|/1.08829e-146/beta-1,3-glucanase [Brassica rapa subsp. chinensis]
Bra030798	-2.45418	-9.09803	-4.01057	9.09803	9.09803	3.03194	gi|297843776|ref|XP_002889769.1|/0/MYB transcription factor [Arabidopsis lyrata subsp. lyrata]
Bra000876	-3.40269	-8.44708	-2.33856	8.44708	8.44708	0.56444	gi|31790099|gb|AAP58394.1|/1.36668e-69/glutathione S-transferase 4 [Brassica juncea]
Bra004387	-2.59223	-7.63663	-0.717761	7.63663	7.63663	1.24431	gi|297838717|ref|XP_002887240.1|/4.86324e-15/predicted protein [Arabidopsis lyrata subsp. lyrata]
Bra008317	-2.91561	-7.96	-1.53374	7.96	7.96	1.56768	gi|297842537|ref|XP_002889150.1|/1.00347e-135/binding protein [Arabidopsis lyrata subsp. lyrata]
Bra037967	-2.59223	-7.63663	-1.93619	7.63663	7.63663	1.57054	gi|66947626|emb|CAJ00009.1|/1.34949e-61/C3HC4 zinc finger containing protein [Medicago truncatula]
Bra017081	-3.01089	-8.05528	-1.13642	8.05528	8.05528	2.96782	gi|3402673|gb|AAC28976.1|/1.01074e-92/unknown protein [Arabidopsis thaliana]
Bra010931	-2.81359	-7.85798	-1.74946	7.85798	7.85798	2.18556	gi|297845704|ref|XP_002890733.1|/3.71753e-165/T17H3.9 [Arabidopsis lyrata subsp. lyrata]
Bra030826	-2.81359	-7.85798	-1.74946	7.85798	7.85798	2.77052	gi|8778308|gb|AAF79317.1|AC002304_10/4.9789e-143/F14J16.16 [Arabidopsis thaliana]
Bra034173	-1.99277	-7.63663	-1.93619	7.63663	7.63663	2.54916	gi|21618234|gb|AAM67284.1|/1.21201e-113/MYB-family transcription factor, putative [Arabidopsis thaliana]
Bra008144	-2.26521	-8.64025	-1.95374	8.64025	8.64025	3.55278	gi|15222276|ref|NP_172188.1|/1.25641e-45/60S ribosomal protein L35a (RPL35aA) [Arabidopsis thaliana]
Bra032096	-3.17961	-8.224	-2.11548	8.224	8.224	3.13654	gi|18400540|ref|NP_565569.1|/1.40894e-64/DNA repair ATPase-related [Arabidopsis thaliana]
Bra036363	-3.40269	-8.44708	-2.33856	8.44708	8.44708	2.77466	gi|297818104|ref|XP_002876935.1|/3.28738e-33/hypothetical protein ARALYDRAFT_904763 [Arabidopsis lyrata subsp. lyrata]
Bra024819	-1.65993	-8.30378	-2.60334	8.30378	8.30378	2.63136	gi|28950879|gb|AAO63363.1|/4.48217e-101/At2g02410 [Arabidopsis thaliana]
Bra036074	-1.89391	-7.96	-2.87254	7.96	7.96	2.87254	gi|297819718|ref|XP_002877742.1|/0/hypothetical protein ARALYDRAFT_485388 [Arabidopsis lyrata subsp. lyrata]
Bra027846	-0.407806	-7.63663	-2.54916	7.63663	7.63663	2.54916	gi|297840625|ref|XP_002888194.1|/9.34525e-169/hypothetical protein ARALYDRAFT_475347 [Arabidopsis lyrata subsp. lyrata]
Bra039659	-0.987616	-7.85798	-2.77052	7.85798	7.85798	2.77052	gi|7769853|gb|AAF69531.1|AC008007_6/7.03572e-125/F12M16.10 [Arabidopsis thaliana]
Bra032004	-4.98003	-10.6239	-3.70502	10.6239	10.6239	4.23156	gi|297832968|ref|XP_002884366.1|/3.91967e-50/UDP-glucose pyrophosphorylase [Arabidopsis lyrata subsp. lyrata]
Bra007023	-9.60733	-9.60733	-9.60733	9.60733	9.60733	4.51987	gi|302398709|gb|ADL36649.1|/1.11444e-39/C3HL domain class transcription factor [Malus x domestica]
Bra015299	-10.0084	-10.0084	-10.0084	10.0084	10.0084	4.92097	gi|15219697|ref|NP_171923.1|/1.26349e-41/RPS15 (CYTOSOLIC RIBOSOMAL PROTEIN S15); structural constituent of ribosome [Arabidopsis thaliana]
Bra020970	-10.7682	-10.7682	-10.7682	10.7682	10.7682	4.70209	gi|297804226|ref|XP_002869997.1|/0/nine-cis-epoxycarotenoid dioxygenase 4 [Arabidopsis lyrata subsp. lyrata]
Bra004494	-8.05528	-8.05528	-8.05528	8.05528	8.05528	2.96782	gi|297824783|ref|XP_002880274.1|/1.00355e-90/hypothetical protein ARALYDRAFT_483863 [Arabidopsis lyrata subsp. lyrata]
Bra017516	-7.96	-7.96	-7.96	7.96	7.96	2.87254	gi|15237976|ref|NP_199502.1|/0/transcription factor jumonji (jmj) family protein [Arabidopsis thaliana]
Bra000294	-8.30378	-8.30378	-8.30378	8.30378	8.30378	3.21632	gi|30689278|ref|NP_850388.1|/4.88194e-136/catalytic [Arabidopsis thaliana]
Bra024346	-8.30378	-8.30378	-8.30378	8.30378	8.30378	3.21632	gi|115345735|gb|ABD47519.1|/4.19712e-98/annexin 2 [Brassica juncea]
Bra026586	-8.30378	-8.30378	-8.30378	8.30378	8.30378	3.21632	gi|297814506|ref|XP_002875136.1|/0/cullin-associated and neddylation dissociated, hemivenata [Arabidopsis lyrata subsp. lyrata]
Bra027209	-8.37504	-8.37504	-8.37504	8.37504	8.37504	3.28758	gi|13124444|sp|O82549.1|PLDA1_BRAOC/0/RecName: Full=Phospholipase D alpha 1; Short=PLD 1; AltName: Full=Choline phosphatase 1; AltName: Full=Phosphatidylcholine-hydrolyzing phospholipase D 1; Flags: Precursor
Bra032342	-8.30378	-8.30378	-8.30378	8.30378	8.30378	2.23769	gi|89257644|gb|ABD65131.1|/4.92604e-38/hypothetical protein 40.t00006 [Brassica oleracea]
Bra020401	-8.64025	-8.64025	-8.64025	8.64025	8.64025	3.55278	gi|297796713|ref|XP_002866241.1|/1.25194e-62/GTP-binding family protein [Arabidopsis lyrata subsp. lyrata]
Bra002664	-8.05528	-8.05528	-8.05528	8.05528	8.05528	1.39707	gi|312283245|dbj|BAJ34488.1|/1.29036e-94/unnamed protein product [Thellungiella halophila]
Bra026237	-7.85798	-7.85798	-7.85798	7.85798	7.85798	1.46566	gi|89257622|gb|ABD65110.1|/0/GRAS family transcription factor [Brassica oleracea]
Bra014788	-8.30378	-8.30378	-8.30378	8.30378	8.30378	1.22697	gi|15232577|ref|NP_191036.1|/0/dentin sialophosphoprotein-related [Arabidopsis thaliana]
Bra001713	-7.96	-7.96	-7.96	7.96	7.96	1.89391	gi|297834766|ref|XP_002885265.1|/7.47235e-109/hypothetical protein ARALYDRAFT_479365 [Arabidopsis lyrata subsp. lyrata]
Bra002821	-7.96	-7.96	-7.96	7.96	7.96	2.28758	gi|297796507|ref|XP_002866138.1|/9.12795e-52/calmodulin-binding protein [Arabidopsis lyrata subsp. lyrata]
Bra034760	-7.96	-7.96	-7.96	7.96	7.96	2.28758	gi|15795155|dbj|BAB03143.1|/5.15578e-134/ankyrin-like protein [Arabidopsis thaliana]
Bra018036	-7.63663	-7.63663	-7.63663	7.63663	7.63663	2.54916	gi|19699294|gb|AAL91258.1|/2.16978e-47/AT3g48750/T21J18_20 [Arabidopsis thaliana]
Bra040702	-7.75489	-7.75489	-7.75489	7.75489	7.75489	2.66743	gi|255536973|ref|XP_002509553.1|/3.98269e-44/50S ribosomal protein L13, putative [Ricinus communis]
Bra031166	-7.63663	-7.63663	-7.63663	7.63663	7.63663	1.9642	gi|297821307|ref|XP_002878536.1|/2.60653e-32/hypothetical protein ARALYDRAFT_480966 [Arabidopsis lyrata subsp. lyrata]
Bra034322	-7.75489	-7.75489	-7.75489	7.75489	7.75489	2.08246	gi|18401322|ref|NP_565635.1|/1.27301e-145/SE (SERRATE); DNA binding / transcription factor [Arabidopsis thaliana]
Bra006827	-2.41143	-8.05528	-8.05528	8.05528	8.05528	8.05528	gi|214028394|gb|ACJ63440.1|/4.20783e-100/ubiE/COQ5 methyltransferase [Brassica oleracea var. italica]
Bra001408	-2.21413	-7.85798	-7.85798	7.85798	7.85798	7.85798	gi|75318847|sp|O82422.1|SPY_HORVU/0/RecName: Full=Probable UDP-N-acetylglucosamine--peptide N-acetylglucosaminyltransferase SPINDLY; AltName: Full=HvSPY
Bra035101	-2.21413	-7.85798	-7.85798	7.85798	7.85798	7.85798	gi|253720703|gb|ACT33453.1|/8.63994e-93/mercapto-pyruvate sulfurtransferase 1 [Brassica napus]
Bra003612	-2.59223	-7.63663	-7.63663	7.63663	7.63663	7.63663	gi|297842721|ref|XP_002889242.1|/6.97047e-27/hypothetical protein ARALYDRAFT_477104 [Arabidopsis lyrata subsp. lyrata]
Bra007365	-2.59223	-7.63663	-7.63663	7.63663	7.63663	7.63663	gi|297817120|ref|XP_002876443.1|/4.21805e-77/hypothetical protein ARALYDRAFT_486241 [Arabidopsis lyrata subsp. lyrata]
Bra007534	-2.59223	-7.63663	-7.63663	7.63663	7.63663	7.63663	gi|297817338|ref|XP_002876552.1|/0/hypothetical protein ARALYDRAFT_907562 [Arabidopsis lyrata subsp. lyrata]
Bra018582	-2.59223	-7.63663	-7.63663	7.63663	7.63663	7.63663	gi|18390977|ref|NP_563835.1|/5.97998e-79/SRC2 (SOYBEAN GENE REGULATED BY COLD-2); protein binding [Arabidopsis thaliana]
Bra029615	-2.59223	-7.63663	-7.63663	7.63663	7.63663	7.63663	gi|255560215|ref|XP_002521125.1|/1.25997e-125/transferase, transferring glycosyl groups, putative [Ricinus communis]
Bra004436	-2.71049	-7.75489	-7.75489	7.75489	7.75489	7.75489	gi|297828491|ref|XP_002882128.1|/7.89972e-117/zinc finger family protein [Arabidopsis lyrata subsp. lyrata]
Bra016782	-2.71049	-7.75489	-7.75489	7.75489	7.75489	7.75489	gi|15221252|ref|NP_172686.1|/0/RPS5 (RESISTANT TO P. SYRINGAE 5); nucleotide binding [Arabidopsis thaliana]
Bra029834	-2.71049	-7.75489	-7.75489	7.75489	7.75489	7.75489	gi|18398855|ref|NP_566372.1|/2.39483e-72/SEC8 (SUBUNIT OF EXOCYST COMPLEX 8) [Arabidopsis thaliana]
Bra011811	-1.6888	-7.75489	-7.75489	7.75489	7.75489	7.75489	gi|18420584|ref|NP_568078.1|/5.16033e-47/unknown protein [Arabidopsis thaliana]
Bra035556	-1.99277	-7.63663	-7.63663	7.63663	7.63663	7.63663	gi|297796385|ref|XP_002866077.1|/1.2037e-152/hypothetical protein ARALYDRAFT_918653 [Arabidopsis lyrata subsp. lyrata]
Bra006965	-2.91561	-7.96	-7.96	7.96	7.96	7.96	gi|14194099|gb|AAK56244.1|AF367255_1/4.07039e-146/AT3g52990/F8J2_160 [Arabidopsis thaliana]
Bra026435	-2.91561	-7.96	-7.96	7.96	7.96	7.96	gi|297803452|ref|XP_002869610.1|/0/hypothetical protein ARALYDRAFT_492167 [Arabidopsis lyrata subsp. lyrata]
Bra003145	-2.81359	-7.85798	-7.85798	7.85798	7.85798	7.85798	gi|18409862|ref|NP_566986.1|/2.01362e-122/chloroplast lumen common family protein [Arabidopsis thaliana]
Bra010620	-2.81359	-7.85798	-7.85798	7.85798	7.85798	7.85798	gi|297798080|ref|XP_002866924.1|/0/mthsc70-1 [Arabidopsis lyrata subsp. lyrata]
Bra039451	-2.81359	-7.85798	-7.85798	7.85798	7.85798	7.85798	gi|297829046|ref|XP_002882405.1|/4.20638e-34/signal peptidase subunit family protein [Arabidopsis lyrata subsp. lyrata]
Bra011849	-3.09516	-8.13955	-8.13955	8.13955	8.13955	8.13955	gi|297840319|ref|XP_002888041.1|/0/hypothetical protein ARALYDRAFT_475134 [Arabidopsis lyrata subsp. lyrata]
Bra015086	-3.09516	-8.13955	-8.13955	8.13955	8.13955	8.13955	gi|297831360|ref|XP_002883562.1|/3.15843e-110/hypothetical protein ARALYDRAFT_479998 [Arabidopsis lyrata subsp. lyrata]
Bra006205	-3.01089	-8.05528	-8.05528	8.05528	8.05528	8.05528	gi|9955546|emb|CAC05431.1|/0/putative protein [Arabidopsis thaliana]
Bra016524	-3.01089	-8.05528	-8.05528	8.05528	8.05528	8.05528	gi|297850296|ref|XP_002893029.1|/8.51111e-72/F14D16.29 [Arabidopsis lyrata subsp. lyrata]
Bra026443	-3.01089	-8.05528	-8.05528	8.05528	8.05528	8.05528	gi|30687213|ref|NP_194371.2|/3.81876e-28/unknown protein [Arabidopsis thaliana]
Bra032364	-3.01089	-8.05528	-8.05528	8.05528	8.05528	8.05528	gi|297845954|ref|XP_002890858.1|/5.91651e-177/F-box family protein [Arabidopsis lyrata subsp. lyrata]
Bra014340	-2.65992	-8.30378	-8.30378	8.30378	8.30378	8.30378	gi|75268018|sp|Q9ZU52.1|ALFC3_ARATH/1.12745e-113/RecName: Full=Probable fructose-bisphosphate aldolase 3, chloroplastic; Flags: Precursor
Bra028046	-2.65992	-8.30378	-8.30378	8.30378	8.30378	8.30378	gi|297846424|ref|XP_002891093.1|/0/phosphatidylinositol-4-phosphate 5-kinase family protein [Arabidopsis lyrata subsp. lyrata]
Bra023465	-2.07204	-8.44708	-8.44708	8.44708	8.44708	8.44708	gi|222423859|dbj|BAH19894.1|/1.8016e-81/AT5G14420 [Arabidopsis thaliana]
Bra036351	-1.68024	-8.05528	-8.05528	8.05528	8.05528	8.05528	gi|297814830|ref|XP_002875298.1|/1.05157e-173/hypothetical protein ARALYDRAFT_484365 [Arabidopsis lyrata subsp. lyrata]
Bra010985	-3.81669	-8.86109	-8.86109	8.86109	8.86109	8.86109	gi|312281519|dbj|BAJ33625.1|/8.33982e-127/unnamed protein product [Thellungiella halophila]
Bra010574	-4.00817	-9.05257	-9.05257	9.05257	9.05257	9.05257	gi|312283237|dbj|BAJ34484.1|/4.72841e-151/unnamed protein product [Thellungiella halophila]
Bra037683	-4.09771	-9.14211	-9.14211	9.14211	9.14211	9.14211	gi|297828091|ref|XP_002881928.1|/2.27015e-29/hypothetical protein ARALYDRAFT_346189 [Arabidopsis lyrata subsp. lyrata]
Bra001286	-2.94234	-9.00843	-9.00843	9.00843	9.00843	9.00843	gi|297833602|ref|XP_002884683.1|/0/hypothetical protein ARALYDRAFT_896987 [Arabidopsis lyrata subsp. lyrata]
Bra020219	-2.99639	-8.64025	-8.64025	8.64025	8.64025	8.64025	gi|51536458|gb|AAU05467.1|/0/At5g22850 [Arabidopsis thaliana]
Bra028474	-3.05311	-8.69697	-8.69697	8.69697	8.69697	8.69697	gi|297805588|ref|XP_002870678.1|/2.88837e-148/glucose-6-phosphate dehydrogenase 6 [Arabidopsis lyrata subsp. lyrata]
Bra032059	-3.46736	-8.51175	-8.51175	8.51175	8.51175	8.51175	gi|297812799|ref|XP_002874283.1|/0/TIF3B1 [Arabidopsis lyrata subsp. lyrata]
Bra008055	-10.0307	-10.0307	-10.0307	10.0307	10.0307	10.0307	gi|15233861|ref|NP_192680.1|/6.30168e-26/disease resistance protein (TIR-NBS class), putative [Arabidopsis thaliana]
Bra010508	-9.88722	-9.88722	-9.88722	9.88722	9.88722	9.88722	gi|15233349|ref|NP_195308.1|/0/aconitate hydratase, cytoplasmic / citrate hydro-lyase / aconitase (ACO) [Arabidopsis thaliana]
Bra003009	-9.47978	-9.47978	-9.47978	9.47978	9.47978	9.47978	gi|297792849|ref|XP_002864309.1|/9.25461e-110/O-methyltransferase 1 [Arabidopsis lyrata subsp. lyrata]
Bra005269	-9.51373	-9.51373	-9.51373	9.51373	9.51373	9.51373	gi|297823453|ref|XP_002879609.1|/0/SBE2.1 [Arabidopsis lyrata subsp. lyrata]
Bra031749	-9.44501	-9.44501	-9.44501	9.44501	9.44501	9.44501	gi|6573745|gb|AAF17665.1|AC009398_14/1.21277e-100/F20B24.19 [Arabidopsis thaliana]
Bra014414	-9.224	-9.224	-9.224	9.224	9.224	9.224	gi|21555831|gb|AAM63944.1|/2.90977e-56/peptidylprolyl isomerase ROC4 [Arabidopsis thaliana]
Bra004243	-7.63663	-7.63663	-7.63663	7.63663	7.63663	7.63663	gi|297841467|ref|XP_002888615.1|/1.66553e-180/predicted protein [Arabidopsis lyrata subsp. lyrata]
Bra006556	-7.63663	-7.63663	-7.63663	7.63663	7.63663	7.63663	gi|227438175|gb|ACP30577.1|/0/disease resistance protein [Brassica rapa subsp. pekinensis]
Bra007241	-7.63663	-7.63663	-7.63663	7.63663	7.63663	7.63663	gi|297820396|ref|XP_002878081.1|/0/hypothetical protein ARALYDRAFT_907079 [Arabidopsis lyrata subsp. lyrata]
Bra007793	-7.63663	-7.63663	-7.63663	7.63663	7.63663	7.63663	gi|297821957|ref|XP_002878861.1|/1.31788e-90/mitochondrial substrate carrier family protein [Arabidopsis lyrata subsp. lyrata]
Bra007879	-7.63663	-7.63663	-7.63663	7.63663	7.63663	7.63663	gi|21553939|gb|AAM63020.1|/1.26596e-46/unknown [Arabidopsis thaliana]
Bra008053	-7.63663	-7.63663	-7.63663	7.63663	7.63663	7.63663	gi|297842029|ref|XP_002888896.1|/4.26176e-104/predicted protein [Arabidopsis lyrata subsp. lyrata]
Bra008779	-7.63663	-7.63663	-7.63663	7.63663	7.63663	7.63663	gi|15241308|ref|NP_196914.1|/3.06311e-51/ATNAP14; transporter [Arabidopsis thaliana]
Bra008844	-7.63663	-7.63663	-7.63663	7.63663	7.63663	7.63663	gi|297811441|ref|XP_002873604.1|/4.91954e-49/hypothetical protein ARALYDRAFT_488140 [Arabidopsis lyrata subsp. lyrata]
Bra009010	-7.63663	-7.63663	-7.63663	7.63663	7.63663	7.63663	gi|10129651|emb|CAC08247.1|/8.9083e-72/putative protein [Arabidopsis thaliana]
Bra009971	-7.63663	-7.63663	-7.63663	7.63663	7.63663	7.63663	gi|2191192|gb|AAB61077.1|/0/similar to N. tabacum membrane-associated salt-inducible protein (PID:g473874) [Arabidopsis thaliana]
Bra010247	-7.63663	-7.63663	-7.63663	7.63663	7.63663	7.63663	gi|297798854|ref|XP_002867311.1|/0/kinase family protein [Arabidopsis lyrata subsp. lyrata]
Bra015047	-7.63663	-7.63663	-7.63663	7.63663	7.63663	7.63663	gi|15241844|ref|NP_198206.1|/0/BIP1; ATP binding [Arabidopsis thaliana]
Bra015636	-7.63663	-7.63663	-7.63663	7.63663	7.63663	7.63663	gi|297842585|ref|XP_002889174.1|/6.15563e-165/glycosyl hydrolase family 3 protein [Arabidopsis lyrata subsp. lyrata]
Bra020081	-7.63663	-7.63663	-7.63663	7.63663	7.63663	7.63663	gi|297812191|ref|XP_002873979.1|/2.83749e-89/ATIPT9 [Arabidopsis lyrata subsp. lyrata]
Bra024678	-7.63663	-7.63663	-7.63663	7.63663	7.63663	7.63663	gi|297850988|ref|XP_002893375.1|/0/dehydration-responsive family protein [Arabidopsis lyrata subsp. lyrata]
Bra027655	-7.63663	-7.63663	-7.63663	7.63663	7.63663	7.63663	gi|238908349|emb|CAZ40334.1|/0/putative UDP-N-acetylmuranoylanalyl-D-2-6-diaminoligase [Raphanus sativus]
Bra029992	-7.63663	-7.63663	-7.63663	7.63663	7.63663	7.63663	gi|15229665|ref|NP_190576.1|/6.32795e-135/CYCD3;3 (CYCLIN D3;3); cyclin-dependent protein kinase [Arabidopsis thaliana]
Bra031532	-7.63663	-7.63663	-7.63663	7.63663	7.63663	7.63663	gi|6692693|gb|AAF24827.1|AC007592_20/1.33012e-93/F12K11.6 [Arabidopsis thaliana]
Bra034693	-7.63663	-7.63663	-7.63663	7.63663	7.63663	7.63663	gi|297829866|ref|XP_002882815.1|/0/hypothetical protein ARALYDRAFT_341449 [Arabidopsis lyrata subsp. lyrata]
Bra038237	-7.63663	-7.63663	-7.63663	7.63663	7.63663	7.63663	gi|297830654|ref|XP_002883209.1|/0/binding protein [Arabidopsis lyrata subsp. lyrata]
Bra000803	-7.75489	-7.75489	-7.75489	7.75489	7.75489	7.75489	gi|297809639|ref|XP_002872703.1|/0/hypothetical protein ARALYDRAFT_490107 [Arabidopsis lyrata subsp. lyrata]
Bra001317	-7.75489	-7.75489	-7.75489	7.75489	7.75489	7.75489	gi|15232633|ref|NP_187541.1|/0/ORP3B (OSBP(OXYSTEROL BINDING PROTEIN)-RELATED PROTEIN 3B); oxysterol binding [Arabidopsis thaliana]
Bra005387	-7.75489	-7.75489	-7.75489	7.75489	7.75489	7.75489	gi|211906524|gb|ACJ11755.1|/2.16778e-90/UDP-D-xylose 4-epimerase [Gossypium hirsutum]
Bra006605	-7.75489	-7.75489	-7.75489	7.75489	7.75489	7.75489	gi|13374862|emb|CAC34496.1|/1.07579e-90/ubiquitin-specific protease-like protein [Arabidopsis thaliana]
Bra008832	-7.75489	-7.75489	-7.75489	7.75489	7.75489	7.75489	gi|297807367|ref|XP_002871567.1|/0/hypothetical protein ARALYDRAFT_488158 [Arabidopsis lyrata subsp. lyrata]
Bra013154	-7.75489	-7.75489	-7.75489	7.75489	7.75489	7.75489	gi|297835940|ref|XP_002885852.1|/1.68392e-126/hypothetical protein ARALYDRAFT_899530 [Arabidopsis lyrata subsp. lyrata]
Bra017144	-7.75489	-7.75489	-7.75489	7.75489	7.75489	7.75489	gi|297823677|ref|XP_002879721.1|/2.88787e-46/ribosome biogenesis regulatory protein family protein [Arabidopsis lyrata subsp. lyrata]
Bra019155	-7.75489	-7.75489	-7.75489	7.75489	7.75489	7.75489	gi|30686923|ref|NP_194285.2|/2.24264e-39/protein binding [Arabidopsis thaliana]
Bra021583	-7.75489	-7.75489	-7.75489	7.75489	7.75489	7.75489	gi|297834356|ref|XP_002885060.1|/0/hypothetical protein ARALYDRAFT_478918 [Arabidopsis lyrata subsp. lyrata]
Bra022239	-7.75489	-7.75489	-7.75489	7.75489	7.75489	7.75489	-
Bra024163	-7.75489	-7.75489	-7.75489	7.75489	7.75489	7.75489	gi|149944337|gb|ABR46211.1|/2.59867e-56/At4g29110 [Arabidopsis thaliana]
Bra027934	-7.75489	-7.75489	-7.75489	7.75489	7.75489	7.75489	gi|297848158|ref|XP_002891960.1|/5.14621e-93/hypothetical protein ARALYDRAFT_474808 [Arabidopsis lyrata subsp. lyrata]
Bra029526	-7.75489	-7.75489	-7.75489	7.75489	7.75489	7.75489	gi|297809667|ref|XP_002872717.1|/0/hypothetical protein ARALYDRAFT_490122 [Arabidopsis lyrata subsp. lyrata]
Bra030120	-7.75489	-7.75489	-7.75489	7.75489	7.75489	7.75489	gi|89257599|gb|ABD65088.1|/9.07814e-77/hypothetical protein 27.t00109 [Brassica oleracea]
Bra031134	-7.75489	-7.75489	-7.75489	7.75489	7.75489	7.75489	gi|312282095|dbj|BAJ33913.1|/9.24188e-128/unnamed protein product [Thellungiella halophila]
Bra032385	-7.75489	-7.75489	-7.75489	7.75489	7.75489	7.75489	gi|255571320|ref|XP_002526609.1|/0/mgatp-energized glutathione s-conjugate pump, putative [Ricinus communis]
Bra037751	-7.75489	-7.75489	-7.75489	7.75489	7.75489	7.75489	gi|297797373|ref|XP_002866571.1|/4.42388e-127/zinc finger family protein [Arabidopsis lyrata subsp. lyrata]
Bra038957	-7.75489	-7.75489	-7.75489	7.75489	7.75489	7.75489	gi|297805262|ref|XP_002870515.1|/0/transporter [Arabidopsis lyrata subsp. lyrata]
Bra000585	-7.85798	-7.85798	-7.85798	7.85798	7.85798	7.85798	gi|42569202|ref|NP_179694.2|/1.69212e-67/MCM10 [Arabidopsis thaliana]
Bra001724	-7.85798	-7.85798	-7.85798	7.85798	7.85798	7.85798	gi|297830542|ref|XP_002883153.1|/1.30284e-66/hypothetical protein ARALYDRAFT_898258 [Arabidopsis lyrata subsp. lyrata]
Bra002886	-7.85798	-7.85798	-7.85798	7.85798	7.85798	7.85798	gi|297793037|ref|XP_002864403.1|/3.99059e-37/hypothetical protein ARALYDRAFT_918705 [Arabidopsis lyrata subsp. lyrata]
Bra007214	-7.85798	-7.85798	-7.85798	7.85798	7.85798	7.85798	gi|297820354|ref|XP_002878060.1|/7.01125e-83/hypothetical protein ARALYDRAFT_907041 [Arabidopsis lyrata subsp. lyrata]
Bra011000	-7.85798	-7.85798	-7.85798	7.85798	7.85798	7.85798	gi|4538901|emb|CAB39638.1|/0/RNA-directed DNA polymerase-like protein [Arabidopsis thaliana]
Bra015059	-7.85798	-7.85798	-7.85798	7.85798	7.85798	7.85798	gi|297835548|ref|XP_002885656.1|/3.49102e-79/hypothetical protein ARALYDRAFT_479971 [Arabidopsis lyrata subsp. lyrata]
Bra017207	-7.85798	-7.85798	-7.85798	7.85798	7.85798	7.85798	gi|297823539|ref|XP_002879652.1|/3.95282e-40/hypothetical protein ARALYDRAFT_902846 [Arabidopsis lyrata subsp. lyrata]
Bra022336	-7.85798	-7.85798	-7.85798	7.85798	7.85798	7.85798	gi|297834766|ref|XP_002885265.1|/5.83979e-110/hypothetical protein ARALYDRAFT_479365 [Arabidopsis lyrata subsp. lyrata]
Bra023536	-7.85798	-7.85798	-7.85798	7.85798	7.85798	7.85798	gi|297807597|ref|XP_002871682.1|/5.95861e-45/RNA-binding S4 domain-containing protein [Arabidopsis lyrata subsp. lyrata]
Bra024970	-7.85798	-7.85798	-7.85798	7.85798	7.85798	7.85798	gi|297801902|ref|XP_002868835.1|/1.58255e-114/pentatricopeptide repeat-containing protein [Arabidopsis lyrata subsp. lyrata]
Bra031475	-7.85798	-7.85798	-7.85798	7.85798	7.85798	7.85798	gi|38228677|emb|CAE54075.1|/4.35375e-53/serine/threonine-protein kinase [Fagus sylvatica]
Bra005026	-7.96	-7.96	-7.96	7.96	7.96	7.96	gi|297823853|ref|XP_002879809.1|/5.33948e-90/radical SAM domain-containing protein [Arabidopsis lyrata subsp. lyrata]
Bra012421	-7.96	-7.96	-7.96	7.96	7.96	7.96	gi|297850944|ref|XP_002893353.1|/3.75707e-78/binding protein [Arabidopsis lyrata subsp. lyrata]
Bra029477	-7.96	-7.96	-7.96	7.96	7.96	7.96	gi|5732069|gb|AAD48968.1|AF147263_10/5.29367e-115/contains similarity to Pfam family PF00036 - EF hand; score=11.7, E=0.66,N=1 [Arabidopsis thaliana]
Bra031283	-7.96	-7.96	-7.96	7.96	7.96	7.96	gi|11994381|dbj|BAB02340.1|/4.70346e-84/adenylyl cyclase [Arabidopsis thaliana]
Bra035260	-7.96	-7.96	-7.96	7.96	7.96	7.96	gi|45477151|sp|Q8RXA8.1|NDK4_SPIOL/7.27159e-68/RecName: Full=Nucleoside diphosphate kinase 4, chloroplastic; AltName: Full=Nucleoside diphosphate kinase III; AltName: Full=Nucleoside diphosphate kinase IV; Short=NDK IV; Short=NDP kinase IV; Short=NDPK IV; Flags: Precursor
Bra035594	-7.96	-7.96	-7.96	7.96	7.96	7.96	gi|297803436|ref|XP_002869602.1|/1.2051e-57/hypothetical protein ARALYDRAFT_492148 [Arabidopsis lyrata subsp. lyrata]
Bra036529	-7.96	-7.96	-7.96	7.96	7.96	7.96	gi|21592409|gb|AAM64360.1|/2.28213e-108/unknown [Arabidopsis thaliana]
Bra038725	-7.96	-7.96	-7.96	7.96	7.96	7.96	gi|18158608|gb|AAL59842.1|/2.60335e-72/cysteine protease inhibitor CPI-1 [Brassica oleracea]
Bra005176	-8.224	-8.224	-8.224	8.224	8.224	8.224	gi|297827283|ref|XP_002881524.1|/8.60085e-62/ATEXPA3 [Arabidopsis lyrata subsp. lyrata]
Bra006440	-8.224	-8.224	-8.224	8.224	8.224	8.224	gi|18418521|ref|NP_568360.1|/4.69711e-94/ATAPRL7 (APR-like 7) [Arabidopsis thaliana]
Bra015123	-8.224	-8.224	-8.224	8.224	8.224	8.224	gi|18404505|ref|NP_566764.1|/2.65569e-143/bile acid:sodium symporter family protein [Arabidopsis thaliana]
Bra024014	-8.224	-8.224	-8.224	8.224	8.224	8.224	gi|297802904|ref|XP_002869336.1|/3.03378e-28/hypothetical protein ARALYDRAFT_491611 [Arabidopsis lyrata subsp. lyrata]
Bra037337	-8.224	-8.224	-8.224	8.224	8.224	8.224	gi|30678625|ref|NP_567175.2|/0/ANTR2; inorganic phosphate transmembrane transporter/ organic anion transmembrane transporter [Arabidopsis thaliana]
Bra020061	-8.30378	-8.30378	-8.30378	8.30378	8.30378	8.30378	gi|15241168|ref|NP_197478.1|/0/TUA3; structural constituent of cytoskeleton [Arabidopsis thaliana]
Bra021125	-8.30378	-8.30378	-8.30378	8.30378	8.30378	8.30378	gi|18400858|ref|NP_566522.1|/2.82704e-46/GRX4 (GLUTAREDOXIN 4); metal ion binding [Arabidopsis thaliana]
Bra001037	-8.13955	-8.13955	-8.13955	8.13955	8.13955	8.13955	gi|15232865|ref|NP_186872.1|/1.21174e-130/RGP1 (REVERSIBLY GLYCOSYLATED POLYPEPTIDE 1); cellulose synthase (UDP-forming) [Arabidopsis thaliana]
Bra012083	-8.13955	-8.13955	-8.13955	8.13955	8.13955	8.13955	gi|49359169|gb|AAT65501.1|/5.06109e-136/photosystem II protein [Brassica oleracea]
Bra023213	-8.13955	-8.13955	-8.13955	8.13955	8.13955	8.13955	gi|24417414|gb|AAN60317.1|/1.61307e-147/unknown [Arabidopsis thaliana]
Bra026729	-8.13955	-8.13955	-8.13955	8.13955	8.13955	8.13955	gi|255543411|ref|XP_002512768.1|/3.55689e-155/Membrane protein PB1A10.07c, putative [Ricinus communis]
Bra001239	-8.05528	-8.05528	-8.05528	8.05528	8.05528	8.05528	gi|240255301|ref|NP_187372.4|/2.00521e-130/ATGSL10 (glucan synthase-like 10); 1,3-beta-glucan synthase [Arabidopsis thaliana]
Bra001510	-8.05528	-8.05528	-8.05528	8.05528	8.05528	8.05528	gi|297834176|ref|XP_002884970.1|/1.70917e-164/MAPKKK7 [Arabidopsis lyrata subsp. lyrata]
Bra013537	-8.05528	-8.05528	-8.05528	8.05528	8.05528	8.05528	gi|312283433|dbj|BAJ34582.1|/2.78963e-89/unnamed protein product [Thellungiella halophila]
Bra016413	-8.05528	-8.05528	-8.05528	8.05528	8.05528	8.05528	gi|5263313|gb|AAD41415.1|AC007727_4/7.07046e-154/Contains similarity to gb|U07707 epidermal growth factor receptor substrate (eps15) from Homo sapiens and contains 2 PF|00036 EF hand domains. ESTs gb|T44428 and gb|AA395440 come from this gene [Arabidopsis thaliana]
Bra020275	-8.05528	-8.05528	-8.05528	8.05528	8.05528	8.05528	gi|110736103|dbj|BAF00024.1|/6.28214e-43/histone H2B like protein [Arabidopsis thaliana]
Bra021979	-8.05528	-8.05528	-8.05528	8.05528	8.05528	8.05528	gi|15242414|ref|NP_199361.1|/0/unknown protein [Arabidopsis thaliana]
Bra022520	-8.05528	-8.05528	-8.05528	8.05528	8.05528	8.05528	gi|297820374|ref|XP_002878070.1|/0/hypothetical protein ARALYDRAFT_486056 [Arabidopsis lyrata subsp. lyrata]
Bra022577	-8.05528	-8.05528	-8.05528	8.05528	8.05528	8.05528	gi|145359142|ref|NP_200019.2|/3.1677e-107/ATBAG1 (ARABIDOPSIS THALIANA BCL-2-ASSOCIATED ATHANOGENE 1); protein binding [Arabidopsis thaliana]
Bra024238	-8.05528	-8.05528	-8.05528	8.05528	8.05528	8.05528	gi|226494417|ref|NP_001151478.1|/7.56188e-139/LOC100285111 [Zea mays]
Bra025412	-8.05528	-8.05528	-8.05528	8.05528	8.05528	8.05528	gi|297801730|ref|XP_002868749.1|/1.23303e-127/hypothetical protein ARALYDRAFT_916430 [Arabidopsis lyrata subsp. lyrata]
Bra029190	-8.05528	-8.05528	-8.05528	8.05528	8.05528	8.05528	gi|196052752|gb|ABY48757.4|/3.40898e-64/iron-superoxide dismutase [Dimocarpus longan]
Bra033323	-8.05528	-8.05528	-8.05528	8.05528	8.05528	8.05528	gi|312282071|dbj|BAJ33901.1|/2.88054e-150/unnamed protein product [Thellungiella halophila]
Bra034613	-8.05528	-8.05528	-8.05528	8.05528	8.05528	8.05528	gi|297802570|ref|XP_002869169.1|/5.34119e-62/vacuolar ATP synthase subunit H family protein [Arabidopsis lyrata subsp. lyrata]
Bra034616	-8.05528	-8.05528	-8.05528	8.05528	8.05528	8.05528	gi|297798490|ref|XP_002867129.1|/0/hypothetical protein ARALYDRAFT_491252 [Arabidopsis lyrata subsp. lyrata]
Bra040236	-8.05528	-8.05528	-8.05528	8.05528	8.05528	8.05528	gi|297833342|ref|XP_002884553.1|/6.60091e-74/hypothetical protein ARALYDRAFT_477902 [Arabidopsis lyrata subsp. lyrata]
Bra037603	-8.05528	-8.05528	-8.05528	8.05528	8.05528	8.05528	gi|10176948|dbj|BAB10137.1|/2.95277e-74/alpha-adaptin C homolog [Arabidopsis thaliana]
Bra005643	-8.51175	-8.51175	-8.51175	8.51175	8.51175	8.51175	gi|30685043|ref|NP_850171.1|/3.06831e-121/methyltransferase [Arabidopsis thaliana]
Bra018652	-8.51175	-8.51175	-8.51175	8.51175	8.51175	8.51175	gi|297849114|ref|XP_002892438.1|/8.1977e-131/ATLIG1 [Arabidopsis lyrata subsp. lyrata]
Bra002861	-8.44708	-8.44708	-8.44708	8.44708	8.44708	8.44708	gi|9758216|dbj|BAB08661.1|/0/unnamed protein product [Arabidopsis thaliana]
Bra035413	-8.44708	-8.44708	-8.44708	8.44708	8.44708	8.44708	gi|75331892|sp|Q944S1.1|RH22_ARATH/0/RecName: Full=DEAD-box ATP-dependent RNA helicase 22
Bra035685	-8.44708	-8.44708	-8.44708	8.44708	8.44708	8.44708	gi|297793603|ref|XP_002864686.1|/7.16168e-20/MADS-box protein [Arabidopsis lyrata subsp. lyrata]
Bra028656	-8.57743	-8.57743	-8.57743	8.57743	8.57743	8.57743	gi|297806883|ref|XP_002871325.1|/4.61177e-66/hypothetical protein ARALYDRAFT_487679 [Arabidopsis lyrata subsp. lyrata]
Bra015783	-8.69697	-8.69697	-8.69697	8.69697	8.69697	8.69697	gi|79382269|ref|NP_177741.3|/0/serine-type endopeptidase/ serine-type peptidase [Arabidopsis thaliana]
Bra019925	-8.80735	-8.80735	-8.80735	8.80735	8.80735	8.80735	gi|5091545|gb|AAD39574.1|AC007067_14/1.12874e-30/T10O24.14 [Arabidopsis thaliana]
Bra033452	-8.75489	-8.75489	-8.75489	8.75489	8.75489	8.75489	gi|4678943|emb|CAB41334.1|/4.27145e-107/putative protein [Arabidopsis thaliana]
Bra001669	-8.86109	-8.86109	-8.86109	8.86109	8.86109	8.86109	gi|297830374|ref|XP_002883069.1|/9.75248e-36/hypothetical protein ARALYDRAFT_898099 [Arabidopsis lyrata subsp. lyrata]
Bra028420	-8.91289	-8.91289	-8.91289	8.91289	8.91289	8.91289	gi|297805872|ref|XP_002870820.1|/1.4567e-140/amino acid transporter family protein [Arabidopsis lyrata subsp. lyrata]
Bra028625	-8.91289	-8.91289	-8.91289	8.91289	8.91289	8.91289	gi|297811059|ref|XP_002873413.1|/2.66354e-29/inorganic pyrophosphatase family protein [Arabidopsis lyrata subsp. lyrata]
Bra036040	-8.91289	-8.91289	-8.91289	8.91289	8.91289	8.91289	gi|297816246|ref|XP_002876006.1|/1.60465e-72/LOB domain protein 38 [Arabidopsis lyrata subsp. lyrata]
Bra032344	-8.96	-8.96	-8.96	8.96	8.96	8.96	gi|297845912|ref|XP_002890837.1|/0/hypothetical protein ARALYDRAFT_473200 [Arabidopsis lyrata subsp. lyrata]
Bra001450	-3.59585	-8.64025	-8.64025	8.64025	3.59585	8.64025	gi|71151984|sp|Q9LHG9.1|NACA1_ARATH/5.82896e-39/RecName: Full=Nascent polypeptide-associated complex subunit alpha-like protein 1; Short=NAC-alpha-like protein 1; AltName: Full=Alpha-NAC-like protein 1
Bra015815	-3.1635	-8.80735	-8.80735	8.80735	3.76296	8.80735	gi|4105696|gb|AAD02498.1|/1.02801e-117/beta tubulin 1 [Arabidopsis thaliana]
Bra004741	-3.17961	-8.224	-8.224	8.224	3.17961	8.224	gi|20197149|gb|AAM14939.1|/6.94006e-125/unknown protein [Arabidopsis thaliana]
Bra038852	-3.17961	-8.224	-8.224	8.224	3.17961	8.224	gi|15225356|ref|NP_179635.1|/1.57584e-30/60S ribosomal protein L14 (RPL14A) [Arabidopsis thaliana]
Bra014288	-3.09516	-8.13955	-8.13955	8.13955	3.09516	8.13955	gi|297852880|ref|XP_002894321.1|/1.34933e-26/hypothetical protein ARALYDRAFT_892123 [Arabidopsis lyrata subsp. lyrata]
Bra030286	-3.01089	-8.05528	-8.05528	8.05528	3.01089	8.05528	gi|226498540|ref|NP_001145690.1|/1.21972e-76/hypothetical protein LOC100279194 [Zea mays]
Bra027051	-1.79189	-7.85798	-7.85798	7.85798	2.81359	7.85798	gi|297840305|ref|XP_002888034.1|/0/hypothetical protein ARALYDRAFT_475111 [Arabidopsis lyrata subsp. lyrata]
Bra039945	-3.46736	-8.51175	-8.51175	8.51175	-0.54353	8.51175	gi|15226503|ref|NP_182235.1|/3.82966e-111/short-chain dehydrogenase/reductase (SDR) family protein [Arabidopsis thaliana]
Bra009529	-8.51175	-8.51175	-8.51175	8.51175	3.46736	8.51175	gi|18414227|ref|NP_568117.1|/1.47374e-83/phosphoadenosine phosphosulfate (PAPS) reductase family protein [Arabidopsis thaliana]
Bra014834	-8.51175	-8.51175	-8.51175	8.51175	3.46736	8.51175	gi|297820156|ref|XP_002877961.1|/0/hypothetical protein ARALYDRAFT_906825 [Arabidopsis lyrata subsp. lyrata]
Bra018597	-8.51175	-8.51175	-8.51175	8.51175	3.46736	8.51175	gi|297849186|ref|XP_002892474.1|/3.86659e-60/VAMP/synaptobrevin-associated protein 27-2 [Arabidopsis lyrata subsp. lyrata]
Bra001840	-8.224	-8.224	-8.224	8.224	3.17961	8.224	gi|312283349|dbj|BAJ34540.1|/1.22021e-130/unnamed protein product [Thellungiella halophila]
Bra037657	-8.224	-8.224	-8.224	8.224	3.17961	8.224	gi|30689693|ref|NP_850415.1|/1.16535e-41/ATCS; ATP binding / ATP citrate synthase/ citrate (SI)-synthase [Arabidopsis thaliana]
Bra036467	-8.30378	-8.30378	-8.30378	8.30378	3.25939	8.30378	gi|30680972|ref|NP_179627.2|/0/MUR3 (MURUS 3); catalytic/ transferase, transferring glycosyl groups [Arabidopsis thaliana]
Bra028028	-8.44708	-8.44708	-8.44708	8.44708	2.80323	8.44708	gi|13877525|gb|AAK43840.1|AF370463_1/1.2929e-28/S18.A ribosomal protein [Arabidopsis thaliana]
Bra034075	-8.80735	-8.80735	-8.80735	8.80735	3.76296	8.80735	gi|226497070|ref|NP_001147047.1|/2.2343e-151/60S ribosomal protein L4 [Zea mays]
Bra007548	-7.75489	-7.75489	-7.75489	7.75489	2.71049	7.75489	gi|15232383|ref|NP_191621.1|/1.1247e-150/phosphatidate cytidylyltransferase family protein [Arabidopsis thaliana]
Bra032799	-7.75489	-7.75489	-7.75489	7.75489	2.71049	7.75489	gi|9743337|gb|AAF97961.1|AC000103_11/2.90736e-46/F21J9.16 [Arabidopsis thaliana]
Bra023647	-7.85798	-7.85798	-7.85798	7.85798	2.81359	7.85798	gi|227438113|gb|ACP30546.1|/0/disease resistance protein [Brassica rapa subsp. pekinensis]
Bra036488	-7.63663	-7.63663	-7.63663	7.63663	2.59223	7.63663	gi|2842489|emb|CAA16886.1|/0/putative protein [Arabidopsis thaliana]
Bra035129	-7.75489	-7.75489	-7.75489	7.75489	2.11103	7.75489	gi|297830566|ref|XP_002883165.1|/1.5368e-56/DNA binding protein [Arabidopsis lyrata subsp. lyrata]
Bra025801	-8.13955	-8.13955	-8.13955	8.13955	2.49569	8.13955	gi|297850426|ref|XP_002893094.1|/4.23386e-41/hypothetical protein ARALYDRAFT_312946 [Arabidopsis lyrata subsp. lyrata]
Bra022498	-7.96	-7.96	-7.96	7.96	2.91561	7.96	gi|297840843|ref|XP_002888303.1|/1.66256e-99/hypothetical protein ARALYDRAFT_315468 [Arabidopsis lyrata subsp. lyrata]
Bra035290	-8.05528	-8.05528	-8.05528	8.05528	3.01089	8.05528	gi|297806221|ref|XP_002870994.1|/0/pentatricopeptide repeat-containing protein [Arabidopsis lyrata subsp. lyrata]
Bra012947	-8.224	-8.224	-8.224	8.224	0.168719	8.224	gi|6478927|gb|AAF14032.1|AC011436_16/1.84448e-33/hypothetical protein [Arabidopsis thaliana]
Bra015589	-7.85798	-7.85798	-7.85798	7.85798	0.482942	7.85798	gi|12323627|gb|AAG51783.1|AC079679_3/0/reverse transcriptase, putative; 16838-20266 [Arabidopsis thaliana]
Bra037181	-7.75489	-7.75489	-7.75489	7.75489	0.896907	7.75489	gi|60172742|gb|AAX14494.1|/2.50615e-126/calcium-dependent protein kinase CDPK1444 [Medicago truncatula]
Bra039710	-7.75489	-7.75489	-7.75489	7.75489	0.896907	7.75489	gi|297841905|ref|XP_002888834.1|/4.58709e-28/glycosyl hydrolase family 9 protein [Arabidopsis lyrata subsp. lyrata]
Bra027801	-7.63663	-7.63663	-7.63663	7.63663	1.59223	7.63663	gi|6633838|gb|AAF19697.1|AC008047_4/3.31553e-50/F2K11.15 [Arabidopsis thaliana]
Bra034890	-7.63663	-7.63663	-7.63663	7.63663	1.26158	7.63663	gi|297823035|ref|XP_002879400.1|/4.33036e-129/hypothetical protein ARALYDRAFT_320998 [Arabidopsis lyrata subsp. lyrata]
Bra035852	-9.54496	-9.54496	-9.54496	9.54496	4.50057	9.54496	gi|297797311|ref|XP_002866540.1|/6.26742e-145/pectate lyase [Arabidopsis lyrata subsp. lyrata]
Bra004590	-4.65257	-2.45856	-9.69697	9.69697	9.69697	9.69697	gi|297824023|ref|XP_002879894.1|/0/hypothetical protein ARALYDRAFT_483146 [Arabidopsis lyrata subsp. lyrata]
Bra013606	-4.2177	-2.60388	-9.2621	9.2621	9.2621	9.2621	gi|297803892|ref|XP_002869830.1|/6.48494e-119/hypothetical protein ARALYDRAFT_492639 [Arabidopsis lyrata subsp. lyrata]
Bra010625	-3.93357	-3.51134	-9.57743	9.57743	9.57743	9.57743	gi|312281955|dbj|BAJ33843.1|/2.11748e-109/unnamed protein product [Thellungiella halophila]
Bra000690	-3.59585	-3.55278	-8.64025	8.64025	8.64025	8.64025	gi|108861892|sp|Q56X76.2|RH39_ARATH/0/RecName: Full=DEAD-box ATP-dependent RNA helicase 39
Bra004543	-2.74127	-3.71989	-8.80735	8.80735	8.80735	8.80735	gi|227206310|dbj|BAH57210.1|/8.92766e-137/AT2G46370 [Arabidopsis thaliana]
Bra029067	-2.45418	-4.01057	-9.09803	9.09803	9.09803	9.09803	gi|297792719|ref|XP_002864244.1|/0/NADH-dependent glutamate synthase 1 gene [Arabidopsis lyrata subsp. lyrata]
Bra013714	-2.23769	-3.21632	-8.30378	8.30378	8.30378	8.30378	gi|4454028|emb|CAA23025.1|/5.50764e-87/tyrosine transaminase like protein [Arabidopsis thaliana]
Bra024999	-1.8679	-3.42429	-8.51175	8.51175	8.51175	8.51175	gi|15237500|ref|NP_199487.1|/1.36986e-107/AGD9 (ARF-GAP DOMAIN 9); ARF GTPase activator/ DNA binding / zinc ion binding [Arabidopsis thaliana]
Bra038040	-1.58014	-3.13654	-8.224	8.224	8.224	8.224	gi|22135834|gb|AAM91103.1|/0/AT4g16150/dl4115w [Arabidopsis thaliana]
Bra018750	-3.71049	-1.36257	-8.75489	8.75489	8.75489	8.75489	gi|183013708|gb|ACC38383.1|/0/putative GH3-like protein [Brassica juncea]
Bra024680	-3.05311	-2.30465	-8.69697	8.69697	8.69697	8.69697	gi|297845492|ref|XP_002890627.1|/0/ATCUL3/ATCUL3A/CUL3/CUL3A [Arabidopsis lyrata subsp. lyrata]
Bra000039	-2.91561	-1.56768	-7.96	7.96	7.96	7.96	gi|312281793|dbj|BAJ33762.1|/2.51941e-77/unnamed protein product [Thellungiella halophila]
Bra011961	-2.71049	-1.6888	-7.75489	7.75489	7.75489	7.75489	gi|242060057|ref|XP_002459174.1|/5.15236e-110/hypothetical protein SORBIDRAFT_03g047280 [Sorghum bicolor]
Bra022965	-2.71049	-1.6888	-7.75489	7.75489	7.75489	7.75489	gi|20196907|gb|AAB67625.2|/4.55252e-55/expressed protein [Arabidopsis thaliana]
Bra013301	-2.59223	-0.978413	-7.63663	7.63663	7.63663	7.63663	gi|297800232|ref|XP_002868000.1|/7.88703e-46/hypothetical protein ARALYDRAFT_914851 [Arabidopsis lyrata subsp. lyrata]
Bra029881	-1.89391	-1.56768	-7.96	7.96	7.96	7.96	gi|18399058|ref|NP_566383.1|/3.51371e-95/protein phosphatase-related [Arabidopsis thaliana]
Bra004206	-2.21413	-2.77052	-7.85798	7.85798	7.85798	7.85798	gi|297841395|ref|XP_002888579.1|/7.72009e-152/binding protein [Arabidopsis lyrata subsp. lyrata]
Bra035551	-2.31615	-2.31615	-7.96	7.96	7.96	7.96	gi|4210332|emb|CAA11553.1|/4.02893e-132/2-oxoglutarate dehydrogenase E2 subunit [Arabidopsis thaliana]
Bra024861	-2.59223	-2.54916	-7.63663	7.63663	7.63663	7.63663	gi|15226341|ref|NP_178281.1|/3.30139e-124/ribophorin I family protein [Arabidopsis thaliana]
Bra030054	-2.71049	-2.66743	-7.75489	7.75489	7.75489	7.75489	gi|24899705|gb|AAN65067.1|/1.1874e-68/Similar to CGI-126 protein [Arabidopsis thaliana]
Bra012235	-2.91561	-2.31615	-7.96	7.96	7.96	7.96	gi|8778597|gb|AAF79605.1|AC027665_6/5.68062e-87/F5M15.10 [Arabidopsis thaliana]
Bra023093	-2.91561	-2.87254	-7.96	7.96	7.96	7.96	gi|297823527|ref|XP_002879646.1|/1.44287e-55/auxin-responsive family protein [Arabidopsis lyrata subsp. lyrata]
Bra028518	-2.91561	-2.87254	-7.96	7.96	7.96	7.96	gi|18422160|ref|NP_568599.1|/0/WNK8 (WITH NO LYSINE (K) KINASE 8); kinase/ protein kinase [Arabidopsis thaliana]
Bra038831	-2.91561	-2.87254	-7.96	7.96	7.96	7.96	gi|297832606|ref|XP_002884185.1|/0/hypothetical protein ARALYDRAFT_343571 [Arabidopsis lyrata subsp. lyrata]
Bra010111	-1.11103	-2.66743	-7.75489	7.75489	7.75489	7.75489	gi|15241927|ref|NP_201074.1|/0/proton-dependent oligopeptide transport (POT) family protein [Arabidopsis thaliana]
Bra036884	-0.76626	-2.54916	-7.63663	7.63663	7.63663	7.63663	gi|37791221|gb|AAR03591.1|/7.97419e-53/ARD-like protein [Brassica juncea]
Bra032942	1.46435	1.47415	-8.05528	8.05528	8.05528	8.05528	gi|297814900|ref|XP_002875333.1|/1.63154e-56/kinase family protein [Arabidopsis lyrata subsp. lyrata]
Bra030844	-4.12433	-3.88554	-10.7682	5.06775	10.7682	4.37587	gi|1389640|dbj|BAA12982.1|/9.43098e-63/PNDKN1 [Pisum sativum]
Bra011902	-9.33985	-4.25239	-9.33985	9.33985	9.33985	4.25239	gi|30691732|ref|NP_849516.1|/0/aminoacylase, putative / N-acyl-L-amino-acid amidohydrolase, putative [Arabidopsis thaliana]
Bra000019	-8.86109	-3.21723	-8.86109	8.86109	8.86109	3.77362	gi|312281947|dbj|BAJ33839.1|/1.14426e-91/unnamed protein product [Thellungiella halophila]
Bra014604	-9.00843	-2.94234	-9.00843	9.00843	9.00843	3.92097	gi|297824193|ref|XP_002879979.1|/1.30198e-113/hypothetical protein ARALYDRAFT_483324 [Arabidopsis lyrata subsp. lyrata]
Bra029922	-8.86109	-3.77362	-8.86109	8.86109	8.86109	3.77362	gi|297819504|ref|XP_002877635.1|/0/AtClpC [Arabidopsis lyrata subsp. lyrata]
Bra036334	-9.18239	-3.53854	-9.18239	9.18239	9.18239	4.09493	gi|297846860|ref|XP_002891311.1|/0/hypothetical protein ARALYDRAFT_473836 [Arabidopsis lyrata subsp. lyrata]
Bra006078	-8.37504	-1.4924	-8.37504	8.37504	8.37504	1.71683	gi|16226450|gb|AAL16171.1|AF428403_1/1.3118e-35/AT5g10780/T30N20_50 [Arabidopsis thaliana]
Bra010724	-8.44708	-1.05477	-8.44708	8.44708	8.44708	1.78887	gi|297789805|ref|XP_002862832.1|/8.34952e-19/hypothetical protein ARALYDRAFT_359344 [Arabidopsis lyrata subsp. lyrata]
Bra003497	-8.05528	-1.98919	-8.05528	8.05528	8.05528	1.98919	gi|297817576|ref|XP_002876671.1|/1.76846e-45/hypothetical protein ARALYDRAFT_907811 [Arabidopsis lyrata subsp. lyrata]
Bra023260	-7.63663	-1.57054	-7.63663	7.63663	7.63663	1.9642	gi|297846208|ref|XP_002890985.1|/1.275e-116/zinc finger (CCCH-type) family protein [Arabidopsis lyrata subsp. lyrata]
Bra039911	-8.05528	-1.66297	-8.05528	8.05528	8.05528	2.96782	gi|297832440|ref|XP_002884102.1|/2.28571e-78/predicted protein [Arabidopsis lyrata subsp. lyrata]
Bra014242	-8.224	-2.58014	-8.224	8.224	8.224	3.13654	gi|297852712|ref|XP_002894237.1|/2.70547e-75/cytosolic tRNA-Ala synthetase [Arabidopsis lyrata subsp. lyrata]
Bra011467	-8.44708	-3.35962	-8.44708	8.44708	8.44708	3.35962	gi|30689804|ref|NP_195102.2|/1.31747e-152/tRNA synthetase class II (D, K and N) family protein [Arabidopsis thaliana]
Bra013819	-8.224	-3.13654	-8.224	8.224	8.224	3.13654	gi|302773786|ref|XP_002970310.1|/6.70883e-117/hypothetical protein SELMODRAFT_147101 [Selaginella moellendorffii]
Bra035236	-8.30378	-3.21632	-8.30378	8.30378	8.30378	2.63136	gi|562280|emb|CAA57724.1|/0/1-aminocyclopropane-1-carboxylate synthase [Brassica oleracea]
Bra004675	-7.75489	-2.66743	-7.75489	7.75489	7.75489	2.08246	gi|18405910|ref|NP_565968.1|/1.0918e-54/mitochondrial import inner membrane translocase subunit Tim17/Tim22/Tim23 family protein [Arabidopsis thaliana]
Bra008132	-7.75489	-2.66743	-7.75489	7.75489	7.75489	2.08246	gi|197090693|gb|ACH41747.1|/0/ST5a [Brassica rapa subsp. rapa]
Bra029149	-7.85798	-2.77052	-7.85798	7.85798	7.85798	2.18556	gi|30686888|ref|NP_194274.2|/1.45237e-103/ZFWD1 (zinc finger WD40 repeat protein 1); nucleic acid binding / zinc ion binding [Arabidopsis thaliana]
Bra017131	-7.85798	-2.77052	-7.85798	7.85798	7.85798	2.77052	gi|296086441|emb|CBI32030.3|/2.6346e-117/unnamed protein product [Vitis vinifera]
Bra035834	-7.75489	-2.66743	-7.75489	7.75489	7.75489	2.66743	gi|297830670|ref|XP_002883217.1|/0/hypothetical protein ARALYDRAFT_479514 [Arabidopsis lyrata subsp. lyrata]
Bra028611	-8.05528	-2.96782	-8.05528	8.05528	8.05528	2.96782	gi|186521705|ref|NP_001119202.1|/9.74e-151/EMB2107 (EMBRYO DEFECTIVE 2107) [Arabidopsis thaliana]
Bra034909	-7.96	-2.87254	-7.96	7.96	7.96	2.87254	gi|18405112|ref|NP_566801.1|/8.05787e-100/esterase/lipase/thioesterase family protein [Arabidopsis thaliana]
Bra016758	-8.57743	-2.93357	-8.57743	8.57743	8.57743	2.18511	gi|79342966|ref|NP_172737.2|/0/EMB1586 (embryo defective 1586); ATP binding / ATP-dependent helicase/ helicase/ nucleic acid binding [Arabidopsis thaliana]
Bra005881	-8.86109	-2.20288	-8.86109	8.86109	8.86109	1.97844	gi|15227184|ref|NP_182320.1|/0/SWA1 (SLOW WALKER1); nucleotide binding [Arabidopsis thaliana]
Bra035593	-8.80735	-2.41504	-8.80735	8.80735	8.80735	1.73054	gi|312282237|dbj|BAJ33984.1|/0/unnamed protein product [Thellungiella halophila]
Bra022964	-8.37504	-2.30895	-8.37504	8.37504	8.37504	0.600252	gi|18403429|ref|NP_565777.1|/4.89007e-48/apoptosis inhibitory 5 (API5) family protein [Arabidopsis thaliana]
Bra012286	-7.63663	1.01801	-7.63663	7.63663	7.63663	7.63663	-
Bra000654	-8.96	-3.87254	-8.96	8.96	8.96	8.96	gi|297809053|ref|XP_002872410.1|/8.16999e-75/hypothetical protein ARALYDRAFT_489767 [Arabidopsis lyrata subsp. lyrata]
Bra037954	-8.96	-2.89391	-8.96	8.96	8.96	8.96	gi|1769968|emb|CAA71238.1|/5.0294e-138/myrosinase-associated protein [Brassica napus]
Bra018941	-9.33985	-3.69599	-9.33985	9.33985	9.33985	9.33985	gi|1655824|gb|AAC08048.1|/1.32973e-115/myrosinase-binding protein [Brassica napus]
Bra022535	-9.44501	-4.35755	-9.44501	9.44501	9.44501	9.44501	gi|130845790|gb|ABO32545.1|/0/LOX [Brassica oleracea var. gemmifera]
Bra015873	-9.96	-4.31615	-9.96	9.96	9.96	9.96	gi|195536974|dbj|BAG68207.1|/8.831e-141/beta-1,3-glucanase [Brassica rapa subsp. chinensis]
Bra028769	-9.72622	-4.08236	-9.72622	9.72622	9.72622	9.72622	gi|42565543|ref|NP_190083.2|/8.45203e-103/cytochrome P450 family protein [Arabidopsis thaliana]
Bra004878	-8.13955	-2.07346	-8.13955	8.13955	8.13955	8.13955	gi|148839467|sp|Q8LBQ7.2|ERF34_ARATH/3.60261e-82/RecName: Full=Ethylene-responsive transcription factor ERF034
Bra007719	-8.13955	-2.07346	-8.13955	8.13955	8.13955	8.13955	gi|297817630|ref|XP_002876698.1|/2.22047e-45/protein binding protein [Arabidopsis lyrata subsp. lyrata]
Bra018168	-8.30378	-1.91146	-8.30378	8.30378	8.30378	8.30378	gi|297819316|ref|XP_002877541.1|/1.69742e-138/binding protein [Arabidopsis lyrata subsp. lyrata]
Bra030183	-8.30378	-2.23769	-8.30378	8.30378	8.30378	8.30378	gi|9972352|gb|AAG10602.1|AC008030_2/5.74594e-133/Similar to DNA-directed RNA polymerase subunit [Arabidopsis thaliana]
Bra034447	-8.13955	-2.49569	-8.13955	8.13955	8.13955	8.13955	gi|13877525|gb|AAK43840.1|AF370463_1/1.19935e-36/S18.A ribosomal protein [Arabidopsis thaliana]
Bra009671	-8.51175	-1.85354	-8.51175	8.51175	8.51175	8.51175	gi|15810000|gb|AAL06927.1|/2.31009e-156/AT5g23340/MKD15_20 [Arabidopsis thaliana]
Bra033163	-8.44708	-2.05477	-8.44708	8.44708	8.44708	8.44708	gi|19744167|dbj|BAB86842.1|/3.18848e-82/NDPK III [Brassica rapa]
Bra000338	-8.44708	-3.35962	-8.44708	8.44708	8.44708	8.44708	gi|297828127|ref|XP_002881946.1|/9.60041e-121/dihydrodipicolinate reductase family protein [Arabidopsis lyrata subsp. lyrata]
Bra025289	-8.44708	-3.35962	-8.44708	8.44708	8.44708	8.44708	gi|15235108|ref|NP_195661.1|/0/CYP96A12; electron carrier/ heme binding / iron ion binding / monooxygenase/ oxygen binding [Arabidopsis thaliana]
Bra037966	-8.51175	-3.42429	-8.51175	8.51175	8.51175	8.51175	gi|225442114|ref|XP_002273796.1|/3.08482e-176/PREDICTED: hypothetical protein [Vitis vinifera]
Bra010748	-8.224	-3.13654	-8.224	8.224	8.224	8.224	gi|297804898|ref|XP_002870333.1|/9.92919e-147/hypothetical protein ARALYDRAFT_493493 [Arabidopsis lyrata subsp. lyrata]
Bra028563	-8.224	-3.13654	-8.224	8.224	8.224	8.224	gi|297811193|ref|XP_002873480.1|/0/hypothetical protein ARALYDRAFT_909044 [Arabidopsis lyrata subsp. lyrata]
Bra001039	-8.30378	-3.21632	-8.30378	8.30378	8.30378	8.30378	gi|30678524|ref|NP_186877.2|/1.48935e-173/flavodoxin family protein [Arabidopsis thaliana]
Bra002255	-8.30378	-3.21632	-8.30378	8.30378	8.30378	8.30378	gi|297808033|ref|XP_002871900.1|/1.08524e-177/hypothetical protein ARALYDRAFT_488863 [Arabidopsis lyrata subsp. lyrata]
Bra027715	-8.37504	-3.28758	-8.37504	8.37504	8.37504	8.37504	gi|297847252|ref|XP_002891507.1|/7.02529e-150/predicted protein [Arabidopsis lyrata subsp. lyrata]
Bra037115	-8.37504	-3.28758	-8.37504	8.37504	8.37504	8.37504	gi|18425181|ref|NP_569048.1|/0/ARA12; serine-type endopeptidase [Arabidopsis thaliana]
Bra040201	-8.37504	-3.28758	-8.37504	8.37504	8.37504	8.37504	gi|297833118|ref|XP_002884441.1|/1.62098e-138/predicted protein [Arabidopsis lyrata subsp. lyrata]
Bra022147	-8.44708	-2.80323	-8.44708	8.44708	8.44708	8.44708	gi|89257503|gb|ABD64993.1|/5.89104e-72/transcription factor Hap3b, putative [Brassica oleracea]
Bra007874	-7.75489	-2.66743	-7.75489	7.75489	7.75489	7.75489	gi|15233264|ref|NP_188846.1|/5.67942e-47/meprin and TRAF homology domain-containing protein / MATH domain-containing protein [Arabidopsis thaliana]
Bra017943	-7.75489	-2.66743	-7.75489	7.75489	7.75489	7.75489	gi|297850600|ref|XP_002893181.1|/3.22421e-146/ATSWI3C [Arabidopsis lyrata subsp. lyrata]
Bra000950	-7.63663	-2.54916	-7.63663	7.63663	7.63663	7.63663	gi|2191131|gb|AAB61018.1|/1.29994e-97/A_IG002N01.8 gene product [Arabidopsis thaliana]
Bra003804	-7.63663	-2.54916	-7.63663	7.63663	7.63663	7.63663	gi|297839313|ref|XP_002887538.1|/0/galactosyl transferase GMA12/MNN10 family protein [Arabidopsis lyrata subsp. lyrata]
Bra006152	-7.63663	-2.54916	-7.63663	7.63663	7.63663	7.63663	gi|296083926|emb|CBI24314.3|/6.87406e-86/unnamed protein product [Vitis vinifera]
Bra012605	-7.63663	-2.54916	-7.63663	7.63663	7.63663	7.63663	gi|297804350|ref|XP_002870059.1|/8.56122e-16/hypothetical protein ARALYDRAFT_914862 [Arabidopsis lyrata subsp. lyrata]
Bra017220	-7.63663	-2.54916	-7.63663	7.63663	7.63663	7.63663	gi|38605514|sp|Q9SJL9.1|XTH32_ARATH/3.71785e-74/RecName: Full=Probable xyloglucan endotransglucosylase/hydrolase protein 32; Short=At-XTH32; Short=XTH-32; Flags: Precursor
Bra021421	-7.63663	-2.54916	-7.63663	7.63663	7.63663	7.63663	gi|297832898|ref|XP_002884331.1|/0/tRNA synthetase class I family protein [Arabidopsis lyrata subsp. lyrata]
Bra026691	-7.63663	-2.54916	-7.63663	7.63663	7.63663	7.63663	gi|15220011|ref|NP_173150.1|/0/D111/G-patch domain-containing protein [Arabidopsis thaliana]
Bra028567	-7.63663	-2.54916	-7.63663	7.63663	7.63663	7.63663	gi|297807113|ref|XP_002871440.1|/1.27249e-20/hypothetical protein ARALYDRAFT_325616 [Arabidopsis lyrata subsp. lyrata]
Bra008974	-8.05528	-2.96782	-8.05528	8.05528	8.05528	8.05528	gi|115437540|ref|NP_001043320.1|/1.17952e-50/Os01g0555300 [Oryza sativa Japonica Group]
Bra015273	-8.05528	-2.96782	-8.05528	8.05528	8.05528	8.05528	gi|297848606|ref|XP_002892184.1|/2.572e-127/ATPHB2 [Arabidopsis lyrata subsp. lyrata]
Bra029733	-8.05528	-2.96782	-8.05528	8.05528	8.05528	8.05528	gi|238479693|ref|NP_001154597.1|/0/binding / protein transporter [Arabidopsis thaliana]
Bra031825	-8.05528	-2.96782	-8.05528	8.05528	8.05528	8.05528	gi|7657871|emb|CAB89177.1|/1.23367e-35/SLL3 ORF2 protein [Brassica napus var. napus]
Bra030985	-8.13955	-3.05209	-8.13955	8.13955	8.13955	8.13955	gi|8778484|gb|AAF79492.1|AC022492_36/2.59013e-97/F1L3.2 [Arabidopsis thaliana]
Bra032828	-8.13955	-3.05209	-8.13955	8.13955	8.13955	8.13955	gi|15223501|ref|NP_174060.1|/9.34112e-66/60S ribosomal protein L17 (RPL17A) [Arabidopsis thaliana]
Bra018416	-7.96	-2.87254	-7.96	7.96	7.96	7.96	gi|17933310|gb|AAL48237.1|AF446365_1/7.33086e-76/At1g10950/T19D16_13 [Arabidopsis thaliana]
Bra003080	-7.96	-2.87254	-7.96	7.96	7.96	7.96	gi|312282167|dbj|BAJ33949.1|/5.90832e-38/unnamed protein product [Thellungiella halophila]
Bra040988	-7.96	-2.87254	-7.96	7.96	7.96	7.96	gi|10177701|dbj|BAB11027.1|/3.15627e-70/unnamed protein product [Arabidopsis thaliana]
Bra025000	-7.96	-2.87254	-7.96	7.96	7.96	7.96	gi|297791015|ref|XP_002863392.1|/9.69285e-134/ubiquitin-specific protease 21 [Arabidopsis lyrata subsp. lyrata]
Bra035801	-7.96	-2.87254	-7.96	7.96	7.96	7.96	gi|297830712|ref|XP_002883238.1|/6.25785e-127/mitochondrial substrate carrier family protein [Arabidopsis lyrata subsp. lyrata]
Bra029045	-7.85798	-2.77052	-7.85798	7.85798	7.85798	7.85798	gi|297796257|ref|XP_002866013.1|/0/glycosyltransferase family protein [Arabidopsis lyrata subsp. lyrata]
[truncated: 6,906 more rows]
